# Supplementary material for: Genome-wide DNA polymorphisms in two cultivars of mei (Prunus mume sieb. et zucc.)
Source: BMC Genet. 2013 Oct 6;14:98. doi: 10.1186/1471-2156-14-98 (PMC3851432; doi:10.1186/1471-2156-14-98)
Supplement: Additional file 1 — Detailed information of 200,627 polymorphic SNPs identified between ‘Fenban’ and ‘Kouzi Yudie’. [file 1471-2156-14-98-S1.xlsx]

## Sheet: 200627-SNP
Additional file1 Detailed information of 200,627 polymorphic SNPs identified between 'Fenban' and 'Kouzi Yudie'.
Scaffold ID	SNP position	Kouzi Yudie	Fen Ban	SNP region	Pseudochromosome	SNP position in pseudo-chromosome
scaffold130	3234	Y	C	CDS	pseudochromosome1	20072790
scaffold130	4688	C	M	CDS	pseudochromosome1	20074244
scaffold130	13870	K	G	Intergenic	pseudochromosome1	20083426
scaffold130	14130	Y	C	CDS	pseudochromosome1	20083686
scaffold130	15736	T	Y	5utr	pseudochromosome1	20085292
scaffold130	15760	K	T	5utr	pseudochromosome1	20085316
scaffold130	17029	C	Y	5utr	pseudochromosome1	20086585
scaffold130	17151	R	G	5utr	pseudochromosome1	20086707
scaffold130	17231	A	W	5utr	pseudochromosome1	20086787
scaffold130	19222	K	T	CDS	pseudochromosome1	20088778
scaffold130	19537	M	C	CDS	pseudochromosome1	20089093
scaffold130	19718	G	S	CDS	pseudochromosome1	20089274
scaffold130	19830	W	T	CDS	pseudochromosome1	20089386
scaffold130	26300	K	T	Intron	pseudochromosome1	20095856
scaffold130	26366	W	A	Intron	pseudochromosome1	20095922
scaffold130	27979	K	G	Intron	pseudochromosome1	20097535
scaffold130	28157	R	G	Intron	pseudochromosome1	20097713
scaffold130	28188	W	A	CDS	pseudochromosome1	20097744
scaffold130	28547	M	C	Intron	pseudochromosome1	20098103
scaffold130	30560	Y	T	Intron	pseudochromosome1	20100116
scaffold130	30995	K	T	Intron	pseudochromosome1	20100551
scaffold130	33810	M	A	CDS	pseudochromosome1	20103366
scaffold130	33834	R	A	CDS	pseudochromosome1	20103390
scaffold130	34004	C	Y	5utr	pseudochromosome1	20103560
scaffold130	34077	Y	C	5utr	pseudochromosome1	20103633
scaffold130	35254	G	K	Intergenic	pseudochromosome1	20104810
scaffold130	35855	Y	C	Intergenic	pseudochromosome1	20105411
scaffold130	36656	T	Y	Intergenic	pseudochromosome1	20106212
scaffold130	37620	W	T	Intron	pseudochromosome1	20107176
scaffold130	37739	T	K	Intron	pseudochromosome1	20107295
scaffold130	38032	W	A	Intron	pseudochromosome1	20107588
scaffold130	38045	K	G	Intron	pseudochromosome1	20107601
scaffold130	38333	C	M	Intron	pseudochromosome1	20107889
scaffold130	38688	T	Y	Intron	pseudochromosome1	20108244
scaffold130	38703	C	S	Intron	pseudochromosome1	20108259
scaffold130	38853	T	Y	Intron	pseudochromosome1	20108409
scaffold130	40304	A	R	Intron	pseudochromosome1	20109860
scaffold130	40359	M	C	Intron	pseudochromosome1	20109915
scaffold130	41244	C	Y	Intron	pseudochromosome1	20110800
scaffold130	41972	T	K	Intergenic	pseudochromosome1	20111528
scaffold130	41980	Y	C	Intergenic	pseudochromosome1	20111536
scaffold130	42585	T	K	Intergenic	pseudochromosome1	20112141
scaffold130	42733	G	S	Intergenic	pseudochromosome1	20112289
scaffold130	44223	T	K	CDS	pseudochromosome1	20113779
scaffold130	44534	R	G	CDS	pseudochromosome1	20114090
scaffold130	44597	K	T	CDS	pseudochromosome1	20114153
scaffold130	45005	T	Y	Intergenic	pseudochromosome1	20114561
scaffold130	45081	R	A	Intergenic	pseudochromosome1	20114637
scaffold130	51856	C	M	Intergenic	pseudochromosome1	20121412
scaffold130	51873	A	M	Intergenic	pseudochromosome1	20121429
scaffold130	52363	R	G	Intergenic	pseudochromosome1	20121919
scaffold130	52733	G	R	Intergenic	pseudochromosome1	20122289
scaffold130	52740	R	A	Intergenic	pseudochromosome1	20122296
scaffold130	52750	Y	T	Intergenic	pseudochromosome1	20122306
scaffold130	53073	C	Y	Intergenic	pseudochromosome1	20122629
scaffold130	53081	T	W	Intergenic	pseudochromosome1	20122637
scaffold130	54621	A	R	Intergenic	pseudochromosome1	20124177
scaffold130	56052	G	K	Intergenic	pseudochromosome1	20125608
scaffold130	56311	W	T	Intergenic	pseudochromosome1	20125867
scaffold130	58269	R	A	CDS	pseudochromosome1	20127825
scaffold130	64313	R	A	Intron	pseudochromosome1	20133869
scaffold130	64489	C	M	CDS	pseudochromosome1	20134045
scaffold130	67664	G	K	Intergenic	pseudochromosome1	20137220
scaffold130	67754	A	R	Intergenic	pseudochromosome1	20137310
scaffold130	68024	R	A	Intergenic	pseudochromosome1	20137580
scaffold130	68152	G	R	Intergenic	pseudochromosome1	20137708
scaffold130	68175	R	A	Intergenic	pseudochromosome1	20137731
scaffold130	68386	T	Y	Intergenic	pseudochromosome1	20137942
scaffold130	68396	A	R	Intergenic	pseudochromosome1	20137952
scaffold130	68445	A	R	Intergenic	pseudochromosome1	20138001
scaffold130	69789	T	Y	Intron	pseudochromosome1	20139345
scaffold130	70937	C	Y	CDS	pseudochromosome1	20140493
scaffold130	71426	S	G	CDS	pseudochromosome1	20140982
scaffold130	71640	C	M	CDS	pseudochromosome1	20141196
scaffold130	77105	G	R	CDS	pseudochromosome1	20146661
scaffold130	79146	R	G	Intergenic	pseudochromosome1	20148702
scaffold130	79172	C	S	Intergenic	pseudochromosome1	20148728
scaffold130	79202	G	R	Intergenic	pseudochromosome1	20148758
scaffold130	80655	R	G	Intergenic	pseudochromosome1	20150211
scaffold130	80707	T	Y	Intergenic	pseudochromosome1	20150263
scaffold130	80849	M	C	Intergenic	pseudochromosome1	20150405
scaffold130	82299	T	K	CDS	pseudochromosome1	20151855
scaffold130	82849	G	R	CDS	pseudochromosome1	20152405
scaffold130	83877	T	K	Intergenic	pseudochromosome1	20153433
scaffold130	93671	G	R	CDS	pseudochromosome1	20163227
scaffold130	94778	C	Y	Intergenic	pseudochromosome1	20164334
scaffold130	94785	T	K	Intergenic	pseudochromosome1	20164341
scaffold130	94967	C	M	Intergenic	pseudochromosome1	20164523
scaffold130	97093	T	K	3utr	pseudochromosome1	20166649
scaffold130	97296	C	M	3utr	pseudochromosome1	20166852
scaffold130	98129	T	W	CDS	pseudochromosome1	20167685
scaffold130	99267	T	W	CDS	pseudochromosome1	20168823
scaffold130	99590	M	C	5utr	pseudochromosome1	20169146
scaffold130	99973	C	S	Intergenic	pseudochromosome1	20169529
scaffold130	100023	G	R	Intergenic	pseudochromosome1	20169579
scaffold130	100482	A	W	Intergenic	pseudochromosome1	20170038
scaffold130	100630	T	Y	Intergenic	pseudochromosome1	20170186
scaffold130	107077	Y	T	Intergenic	pseudochromosome1	20176633
scaffold130	108514	Y	C	Intergenic	pseudochromosome1	20178070
scaffold130	108521	Y	C	Intergenic	pseudochromosome1	20178077
scaffold130	109031	G	R	Intergenic	pseudochromosome1	20178587
scaffold130	113313	W	T	Intron	pseudochromosome1	20182869
scaffold130	113411	R	A	Intron	pseudochromosome1	20182967
scaffold130	113922	R	A	Intron	pseudochromosome1	20183478
scaffold130	114127	R	A	Intergenic	pseudochromosome1	20183683
scaffold130	114133	R	A	Intergenic	pseudochromosome1	20183689
scaffold130	114135	A	M	Intergenic	pseudochromosome1	20183691
scaffold130	116203	Y	T	Intergenic	pseudochromosome1	20185759
scaffold130	118065	Y	T	Intron	pseudochromosome1	20187621
scaffold130	118198	Y	C	CDS	pseudochromosome1	20187754
scaffold130	118602	W	T	CDS	pseudochromosome1	20188158
scaffold130	119164	W	T	Intron	pseudochromosome1	20188720
scaffold130	119324	Y	T	CDS	pseudochromosome1	20188880
scaffold130	119529	C	Y	CDS	pseudochromosome1	20189085
scaffold130	120932	R	G	Intron	pseudochromosome1	20190488
scaffold130	121079	S	G	CDS	pseudochromosome1	20190635
scaffold130	121242	T	W	Intergenic	pseudochromosome1	20190798
scaffold130	123065	G	R	CDS	pseudochromosome1	20192621
scaffold130	125395	C	M	Intron	pseudochromosome1	20194951
scaffold130	125922	G	R	Intron	pseudochromosome1	20195478
scaffold130	126058	R	A	Intron	pseudochromosome1	20195614
scaffold130	126319	R	G	Intron	pseudochromosome1	20195875
scaffold130	126628	A	R	Intron	pseudochromosome1	20196184
scaffold130	127106	M	C	Intron	pseudochromosome1	20196662
scaffold130	130831	R	A	Intergenic	pseudochromosome1	20200387
scaffold130	131922	K	G	Intergenic	pseudochromosome1	20201478
scaffold130	132253	Y	T	Intergenic	pseudochromosome1	20201809
scaffold130	132295	R	G	Intergenic	pseudochromosome1	20201851
scaffold130	132734	G	R	Intergenic	pseudochromosome1	20202290
scaffold130	132762	T	K	Intergenic	pseudochromosome1	20202318
scaffold130	132957	R	G	Intergenic	pseudochromosome1	20202513
scaffold130	134289	W	T	CDS	pseudochromosome1	20203845
scaffold130	134949	T	K	3utr	pseudochromosome1	20204505
scaffold130	136744	C	Y	CDS	pseudochromosome1	20206300
scaffold130	137324	Y	T	CDS	pseudochromosome1	20206880
scaffold130	137336	T	W	CDS	pseudochromosome1	20206892
scaffold130	141139	G	R	Intergenic	pseudochromosome1	20210695
scaffold130	143557	T	W	Intron	pseudochromosome1	20213113
scaffold130	143927	Y	C	CDS	pseudochromosome1	20213483
scaffold130	145936	T	W	Intron	pseudochromosome1	20215492
scaffold130	146582	A	R	Intron	pseudochromosome1	20216138
scaffold130	150237	C	Y	CDS	pseudochromosome1	20219793
scaffold130	150676	A	R	CDS	pseudochromosome1	20220232
scaffold130	151781	T	W	Intergenic	pseudochromosome1	20221337
scaffold130	152338	Y	T	CDS	pseudochromosome1	20221894
scaffold130	162289	K	G	CDS	pseudochromosome1	20231845
scaffold130	162379	A	R	Intron	pseudochromosome1	20231935
scaffold130	163244	S	G	Intergenic	pseudochromosome1	20232800
scaffold130	163297	T	K	Intergenic	pseudochromosome1	20232853
scaffold130	163440	G	R	Intergenic	pseudochromosome1	20232996
scaffold130	167664	Y	T	Intergenic	pseudochromosome1	20237220
scaffold130	168083	T	Y	Intergenic	pseudochromosome1	20237639
scaffold130	168323	Y	T	Intergenic	pseudochromosome1	20237879
scaffold130	169694	K	G	Intergenic	pseudochromosome1	20239250
scaffold130	169980	G	R	Intergenic	pseudochromosome1	20239536
scaffold130	170320	Y	T	Intergenic	pseudochromosome1	20239876
scaffold130	170342	R	G	Intergenic	pseudochromosome1	20239898
scaffold130	170813	K	G	CDS	pseudochromosome1	20240369
scaffold130	170934	R	G	CDS	pseudochromosome1	20240490
scaffold130	171238	S	G	CDS	pseudochromosome1	20240794
scaffold130	171514	M	C	CDS	pseudochromosome1	20241070
scaffold130	172127	G	K	CDS	pseudochromosome1	20241683
scaffold130	173755	G	R	Intron	pseudochromosome1	20243311
scaffold130	175410	C	M	CDS	pseudochromosome1	20244966
scaffold130	175517	K	T	Intron	pseudochromosome1	20245073
scaffold130	176134	R	G	Intron	pseudochromosome1	20245690
scaffold130	176596	T	Y	Intron	pseudochromosome1	20246152
scaffold130	176696	C	S	CDS	pseudochromosome1	20246252
scaffold130	177722	K	T	CDS	pseudochromosome1	20247278
scaffold130	177734	T	K	CDS	pseudochromosome1	20247290
scaffold130	177831	R	G	CDS	pseudochromosome1	20247387
scaffold130	178162	K	T	Intergenic	pseudochromosome1	20247718
scaffold130	178760	W	A	CDS	pseudochromosome1	20248316
scaffold130	179595	Y	T	CDS	pseudochromosome1	20249151
scaffold130	179717	S	G	Intron	pseudochromosome1	20249273
scaffold130	179860	R	G	Intron	pseudochromosome1	20249416
scaffold130	180489	S	C	Intron	pseudochromosome1	20250045
scaffold130	180653	S	G	Intron	pseudochromosome1	20250209
scaffold130	183446	M	A	Intron	pseudochromosome1	20253002
scaffold130	184015	R	A	CDS	pseudochromosome1	20253571
scaffold130	184616	K	G	Intron	pseudochromosome1	20254172
scaffold130	188149	R	A	3utr	pseudochromosome1	20257705
scaffold130	188927	W	T	CDS	pseudochromosome1	20258483
scaffold130	189587	S	C	CDS	pseudochromosome1	20259143
scaffold130	190369	R	A	Intergenic	pseudochromosome1	20259925
scaffold130	190725	R	A	3utr	pseudochromosome1	20260281
scaffold130	190902	Y	C	CDS	pseudochromosome1	20260458
scaffold130	193017	K	G	Intron	pseudochromosome1	20262573
scaffold130	195689	W	A	5utr	pseudochromosome1	20265245
scaffold130	195825	W	T	Intergenic	pseudochromosome1	20265381
scaffold130	196032	W	A	3utr	pseudochromosome1	20265588
scaffold130	196235	Y	T	3utr	pseudochromosome1	20265791
scaffold130	196497	A	M	3utr	pseudochromosome1	20266053
scaffold130	197382	G	K	Intron	pseudochromosome1	20266938
scaffold130	197565	C	M	Intergenic	pseudochromosome1	20267121
scaffold130	200768	Y	T	CDS	pseudochromosome1	20270324
scaffold130	204234	A	W	Intergenic	pseudochromosome1	20273790
scaffold130	207551	A	R	Intron	pseudochromosome1	20277107
scaffold130	208007	T	W	Intron	pseudochromosome1	20277563
scaffold130	211762	M	C	Intergenic	pseudochromosome1	20281318
scaffold130	212654	T	K	Intergenic	pseudochromosome1	20282210
scaffold130	213407	R	A	Intergenic	pseudochromosome1	20282963
scaffold130	215440	R	G	CDS	pseudochromosome1	20284996
scaffold130	215932	T	W	3utr	pseudochromosome1	20285488
scaffold130	215967	A	W	3utr	pseudochromosome1	20285523
scaffold130	215976	G	R	3utr	pseudochromosome1	20285532
scaffold130	216646	G	R	CDS	pseudochromosome1	20286202
scaffold130	216821	A	W	5utr	pseudochromosome1	20286377
scaffold130	217952	R	G	Intergenic	pseudochromosome1	20287508
scaffold130	218901	A	M	Intergenic	pseudochromosome1	20288457
scaffold130	222492	C	Y	CDS	pseudochromosome1	20292048
scaffold130	223244	Y	C	CDS	pseudochromosome1	20292800
scaffold130	223399	T	Y	Intergenic	pseudochromosome1	20292955
scaffold130	223455	C	M	Intergenic	pseudochromosome1	20293011
scaffold130	223820	T	W	Intergenic	pseudochromosome1	20293376
scaffold130	224686	C	Y	CDS	pseudochromosome1	20294242
scaffold130	224756	S	G	CDS	pseudochromosome1	20294312
scaffold130	224854	K	T	CDS	pseudochromosome1	20294410
scaffold130	227066	T	Y	Intergenic	pseudochromosome1	20296622
scaffold130	227580	A	R	Intergenic	pseudochromosome1	20297136
scaffold130	227792	Y	C	Intergenic	pseudochromosome1	20297348
scaffold130	228193	W	T	Intron	pseudochromosome1	20297749
scaffold130	228435	R	A	Intron	pseudochromosome1	20297991
scaffold130	228450	M	A	Intron	pseudochromosome1	20298006
scaffold130	228680	Y	C	Intron	pseudochromosome1	20298236
scaffold130	228730	K	T	Intron	pseudochromosome1	20298286
scaffold130	231037	C	Y	CDS	pseudochromosome1	20300593
scaffold130	235600	T	Y	CDS	pseudochromosome1	20305156
scaffold130	236786	C	Y	CDS	pseudochromosome1	20306342
scaffold130	237041	C	Y	Intergenic	pseudochromosome1	20306597
scaffold130	237048	S	G	Intergenic	pseudochromosome1	20306604
scaffold130	238656	C	Y	Intergenic	pseudochromosome1	20308212
scaffold130	239022	R	G	Intergenic	pseudochromosome1	20308578
scaffold130	241000	W	T	Intron	pseudochromosome1	20310556
scaffold130	241808	K	G	Intergenic	pseudochromosome1	20311364
scaffold130	241867	K	G	Intergenic	pseudochromosome1	20311423
scaffold130	245029	R	G	CDS	pseudochromosome1	20314585
scaffold130	245308	C	M	CDS	pseudochromosome1	20314864
scaffold130	245769	T	K	Intron	pseudochromosome1	20315325
scaffold130	248120	A	R	Intergenic	pseudochromosome1	20317676
scaffold130	248804	M	A	Intergenic	pseudochromosome1	20318360
scaffold130	252865	A	R	Intron	pseudochromosome1	20322421
scaffold130	253161	A	R	CDS	pseudochromosome1	20322717
scaffold130	254022	M	C	3utr	pseudochromosome1	20323578
scaffold130	254614	Y	T	3utr	pseudochromosome1	20324170
scaffold130	255172	R	A	Intergenic	pseudochromosome1	20324728
scaffold130	255635	T	K	Intergenic	pseudochromosome1	20325191
scaffold130	261263	Y	C	CDS	pseudochromosome1	20330819
scaffold130	263842	C	S	Intron	pseudochromosome1	20333398
scaffold130	267480	A	R	Intergenic	pseudochromosome1	20337036
scaffold130	267688	Y	T	Intergenic	pseudochromosome1	20337244
scaffold130	267725	R	A	Intergenic	pseudochromosome1	20337281
scaffold130	267883	T	W	Intergenic	pseudochromosome1	20337439
scaffold130	268053	Y	C	Intergenic	pseudochromosome1	20337609
scaffold130	268097	Y	T	CDS	pseudochromosome1	20337653
scaffold130	268176	K	T	Intron	pseudochromosome1	20337732
scaffold130	268643	W	A	Intron	pseudochromosome1	20338199
scaffold130	270675	G	K	CDS	pseudochromosome1	20340231
scaffold130	270771	T	Y	Intron	pseudochromosome1	20340327
scaffold130	270776	R	G	Intron	pseudochromosome1	20340332
scaffold130	271218	A	M	Intron	pseudochromosome1	20340774
scaffold130	276219	Y	T	Intergenic	pseudochromosome1	20345775
scaffold130	276362	R	G	Intergenic	pseudochromosome1	20345918
scaffold130	278367	Y	T	CDS	pseudochromosome1	20347923
scaffold130	278562	A	W	CDS	pseudochromosome1	20348118
scaffold130	278925	Y	T	3utr	pseudochromosome1	20348481
scaffold130	279306	R	A	3utr	pseudochromosome1	20348862
scaffold130	279962	Y	C	CDS	pseudochromosome1	20349518
scaffold130	280045	R	A	CDS	pseudochromosome1	20349601
scaffold130	280174	A	R	CDS	pseudochromosome1	20349730
scaffold130	280515	R	G	CDS	pseudochromosome1	20350071
scaffold130	280835	R	A	CDS	pseudochromosome1	20350391
scaffold130	280910	Y	C	CDS	pseudochromosome1	20350466
scaffold130	281143	Y	T	CDS	pseudochromosome1	20350699
scaffold130	281418	Y	T	CDS	pseudochromosome1	20350974
scaffold130	281430	R	G	CDS	pseudochromosome1	20350986
scaffold130	281513	Y	T	CDS	pseudochromosome1	20351069
scaffold130	281539	Y	C	CDS	pseudochromosome1	20351095
scaffold130	281865	Y	T	CDS	pseudochromosome1	20351421
scaffold130	281881	R	A	CDS	pseudochromosome1	20351437
scaffold130	281890	Y	C	CDS	pseudochromosome1	20351446
scaffold130	282334	Y	T	5utr	pseudochromosome1	20351890
scaffold130	287046	A	R	Intergenic	pseudochromosome1	20356602
scaffold130	287075	A	R	Intergenic	pseudochromosome1	20356631
scaffold130	287156	Y	T	Intergenic	pseudochromosome1	20356712
scaffold130	287381	A	M	Intergenic	pseudochromosome1	20356937
scaffold130	290700	G	R	Intergenic	pseudochromosome1	20360256
scaffold130	290797	G	K	Intergenic	pseudochromosome1	20360353
scaffold130	290977	Y	C	Intergenic	pseudochromosome1	20360533
scaffold130	291026	G	R	Intergenic	pseudochromosome1	20360582
scaffold130	291035	R	G	Intergenic	pseudochromosome1	20360591
scaffold130	291038	G	S	Intergenic	pseudochromosome1	20360594
scaffold130	291046	S	G	Intergenic	pseudochromosome1	20360602
scaffold130	291120	T	Y	Intergenic	pseudochromosome1	20360676
scaffold130	291397	R	G	Intergenic	pseudochromosome1	20360953
scaffold130	291420	R	G	Intergenic	pseudochromosome1	20360976
scaffold130	291466	Y	C	Intergenic	pseudochromosome1	20361022
scaffold130	291929	G	R	Intergenic	pseudochromosome1	20361485
scaffold130	291953	G	R	Intergenic	pseudochromosome1	20361509
scaffold130	292043	C	Y	Intergenic	pseudochromosome1	20361599
scaffold130	292101	G	R	Intergenic	pseudochromosome1	20361657
scaffold130	292143	R	G	Intergenic	pseudochromosome1	20361699
scaffold130	292217	G	R	Intergenic	pseudochromosome1	20361773
scaffold130	292332	C	Y	Intergenic	pseudochromosome1	20361888
scaffold130	292455	K	G	Intergenic	pseudochromosome1	20362011
scaffold130	292575	C	Y	Intergenic	pseudochromosome1	20362131
scaffold130	292587	R	G	Intergenic	pseudochromosome1	20362143
scaffold130	292954	R	G	Intergenic	pseudochromosome1	20362510
scaffold130	293069	A	R	Intergenic	pseudochromosome1	20362625
scaffold130	293171	R	G	Intergenic	pseudochromosome1	20362727
scaffold130	293236	R	G	Intergenic	pseudochromosome1	20362792
scaffold130	293383	Y	C	Intergenic	pseudochromosome1	20362939
scaffold130	293551	G	K	Intergenic	pseudochromosome1	20363107
scaffold130	293671	Y	C	Intergenic	pseudochromosome1	20363227
scaffold130	293710	G	R	Intergenic	pseudochromosome1	20363266
scaffold130	293719	C	Y	Intergenic	pseudochromosome1	20363275
scaffold130	293818	G	R	Intergenic	pseudochromosome1	20363374
scaffold130	294010	Y	C	Intergenic	pseudochromosome1	20363566
scaffold130	294153	G	R	Intergenic	pseudochromosome1	20363709
scaffold130	294240	G	R	Intergenic	pseudochromosome1	20363796
scaffold130	294395	R	G	Intergenic	pseudochromosome1	20363951
scaffold130	295172	K	G	Intergenic	pseudochromosome1	20364728
scaffold130	295596	M	A	Intergenic	pseudochromosome1	20365152
scaffold130	295597	G	R	Intergenic	pseudochromosome1	20365153
scaffold130	295828	R	G	Intergenic	pseudochromosome1	20365384
scaffold130	295836	G	R	Intergenic	pseudochromosome1	20365392
scaffold130	297015	C	Y	Intergenic	pseudochromosome1	20366571
scaffold130	297429	A	M	Intergenic	pseudochromosome1	20366985
scaffold130	299289	Y	C	Intergenic	pseudochromosome1	20368845
scaffold130	299879	C	Y	Intergenic	pseudochromosome1	20369435
scaffold130	299920	T	Y	Intergenic	pseudochromosome1	20369476
scaffold130	299983	C	Y	Intergenic	pseudochromosome1	20369539
scaffold130	300244	T	Y	Intergenic	pseudochromosome1	20369800
scaffold130	300439	C	Y	Intergenic	pseudochromosome1	20369995
scaffold130	300484	C	Y	Intergenic	pseudochromosome1	20370040
scaffold130	300487	Y	C	Intergenic	pseudochromosome1	20370043
scaffold130	300861	C	Y	Intergenic	pseudochromosome1	20370417
scaffold130	301011	A	R	Intergenic	pseudochromosome1	20370567
scaffold130	303769	T	Y	Intergenic	pseudochromosome1	20373325
scaffold130	303817	G	R	Intergenic	pseudochromosome1	20373373
scaffold130	309456	G	S	Intergenic	pseudochromosome1	20379012
scaffold130	313789	T	W	Intron	pseudochromosome1	20383345
scaffold130	314049	M	C	CDS	pseudochromosome1	20383605
scaffold130	321913	M	C	CDS	pseudochromosome1	20391469
scaffold130	322068	Y	T	Intergenic	pseudochromosome1	20391624
scaffold130	322076	M	A	Intergenic	pseudochromosome1	20391632
scaffold130	322505	S	C	Intergenic	pseudochromosome1	20392061
scaffold130	322690	Y	T	Intergenic	pseudochromosome1	20392246
scaffold130	322786	K	T	Intergenic	pseudochromosome1	20392342
scaffold130	322988	R	G	Intergenic	pseudochromosome1	20392544
scaffold130	323251	Y	C	Intergenic	pseudochromosome1	20392807
scaffold130	323266	R	G	Intergenic	pseudochromosome1	20392822
scaffold130	323359	M	C	Intergenic	pseudochromosome1	20392915
scaffold130	323631	Y	T	Intergenic	pseudochromosome1	20393187
scaffold130	323653	S	G	Intergenic	pseudochromosome1	20393209
scaffold130	323823	Y	T	Intergenic	pseudochromosome1	20393379
scaffold130	323835	Y	T	Intergenic	pseudochromosome1	20393391
scaffold130	323989	S	G	Intergenic	pseudochromosome1	20393545
scaffold130	324188	Y	C	Intergenic	pseudochromosome1	20393744
scaffold130	324308	C	Y	Intergenic	pseudochromosome1	20393864
scaffold130	324396	R	G	Intergenic	pseudochromosome1	20393952
scaffold130	324412	K	G	Intergenic	pseudochromosome1	20393968
scaffold130	324518	M	A	Intergenic	pseudochromosome1	20394074
scaffold130	326040	K	T	Intergenic	pseudochromosome1	20395596
scaffold130	326432	Y	C	Intergenic	pseudochromosome1	20395988
scaffold130	326487	R	G	Intergenic	pseudochromosome1	20396043
scaffold130	328919	C	S	Intergenic	pseudochromosome1	20398475
scaffold130	330078	T	K	CDS	pseudochromosome1	20399634
scaffold130	330101	R	A	CDS	pseudochromosome1	20399657
scaffold130	340533	G	R	Intergenic	pseudochromosome1	20410089
scaffold130	344786	A	W	Intergenic	pseudochromosome1	20414342
scaffold130	345041	T	Y	CDS	pseudochromosome1	20414597
scaffold130	345361	W	A	CDS	pseudochromosome1	20414917
scaffold130	350003	G	R	CDS	pseudochromosome1	20419559
scaffold130	351468	T	Y	3utr	pseudochromosome1	20421024
scaffold130	351491	T	Y	3utr	pseudochromosome1	20421047
scaffold130	355105	K	G	Intron	pseudochromosome1	20424661
scaffold130	355139	Y	C	Intron	pseudochromosome1	20424695
scaffold130	357805	A	W	Intron	pseudochromosome1	20427361
scaffold130	359465	R	G	Intergenic	pseudochromosome1	20429021
scaffold130	361757	Y	C	Intergenic	pseudochromosome1	20431313
scaffold130	361910	R	A	Intergenic	pseudochromosome1	20431466
scaffold130	362117	R	A	Intergenic	pseudochromosome1	20431673
scaffold130	362279	Y	T	Intergenic	pseudochromosome1	20431835
scaffold130	362316	R	G	Intergenic	pseudochromosome1	20431872
scaffold130	367246	G	S	Intron	pseudochromosome1	20436802
scaffold130	374336	R	A	Intergenic	pseudochromosome1	20443892
scaffold130	376463	S	G	Intergenic	pseudochromosome1	20446019
scaffold130	376537	A	R	Intergenic	pseudochromosome1	20446093
scaffold130	383179	Y	T	3utr	pseudochromosome1	20452735
scaffold130	383265	Y	T	CDS	pseudochromosome1	20452821
scaffold130	383352	R	A	CDS	pseudochromosome1	20452908
scaffold130	383610	A	M	Intron	pseudochromosome1	20453166
scaffold130	386587	S	G	Intergenic	pseudochromosome1	20456143
scaffold130	387935	M	C	CDS	pseudochromosome1	20457491
scaffold130	388130	Y	T	CDS	pseudochromosome1	20457686
scaffold130	388163	R	A	Intron	pseudochromosome1	20457719
scaffold130	388176	W	T	Intron	pseudochromosome1	20457732
scaffold130	388457	G	R	CDS	pseudochromosome1	20458013
scaffold130	388592	W	A	CDS	pseudochromosome1	20458148
scaffold130	388797	C	Y	Intergenic	pseudochromosome1	20458353
scaffold130	399314	C	Y	CDS	pseudochromosome1	20468870
scaffold130	411741	Y	C	Intergenic	pseudochromosome1	20481297
scaffold130	411772	R	G	Intergenic	pseudochromosome1	20481328
scaffold130	413433	G	R	Intergenic	pseudochromosome1	20482989
scaffold130	413480	Y	C	Intergenic	pseudochromosome1	20483036
scaffold130	413941	Y	C	Intergenic	pseudochromosome1	20483497
scaffold130	413980	C	M	Intergenic	pseudochromosome1	20483536
scaffold130	417620	C	Y	Intergenic	pseudochromosome1	20487176
scaffold130	420177	C	Y	CDS	pseudochromosome1	20489733
scaffold130	420327	T	W	Intron	pseudochromosome1	20489883
scaffold130	420340	A	W	Intron	pseudochromosome1	20489896
scaffold130	420496	C	Y	CDS	pseudochromosome1	20490052
scaffold130	420579	T	Y	Intron	pseudochromosome1	20490135
scaffold130	420766	R	G	CDS	pseudochromosome1	20490322
scaffold130	421771	G	K	3utr	pseudochromosome1	20491327
scaffold130	422184	A	M	CDS	pseudochromosome1	20491740
scaffold130	422352	Y	T	Intergenic	pseudochromosome1	20491908
scaffold130	426121	R	G	Intergenic	pseudochromosome1	20495677
scaffold130	430321	W	A	Intergenic	pseudochromosome1	20499877
scaffold130	430373	S	G	Intergenic	pseudochromosome1	20499929
scaffold130	430860	C	Y	Intergenic	pseudochromosome1	20500416
scaffold130	431310	C	Y	Intergenic	pseudochromosome1	20500866
scaffold130	431322	G	S	Intergenic	pseudochromosome1	20500878
scaffold130	432811	W	A	Intron	pseudochromosome1	20502367
scaffold130	434176	A	R	Intron	pseudochromosome1	20503732
scaffold130	434914	M	A	CDS	pseudochromosome1	20504470
scaffold130	437480	T	Y	CDS	pseudochromosome1	20507036
scaffold130	440596	C	Y	Intergenic	pseudochromosome1	20510152
scaffold130	440921	R	G	Intergenic	pseudochromosome1	20510477
scaffold130	441660	T	W	Intergenic	pseudochromosome1	20511216
scaffold130	441923	C	Y	Intergenic	pseudochromosome1	20511479
scaffold130	442009	Y	C	Intergenic	pseudochromosome1	20511565
scaffold130	442129	Y	C	Intergenic	pseudochromosome1	20511685
scaffold130	442502	Y	C	Intergenic	pseudochromosome1	20512058
scaffold130	444457	R	G	Intergenic	pseudochromosome1	20514013
scaffold130	447077	C	Y	Intergenic	pseudochromosome1	20516633
scaffold130	450360	Y	C	Intergenic	pseudochromosome1	20519916
scaffold130	451586	G	R	Intergenic	pseudochromosome1	20521142
scaffold130	451611	Y	C	Intergenic	pseudochromosome1	20521167
scaffold130	455990	Y	T	CDS	pseudochromosome1	20525546
scaffold130	456256	Y	C	CDS	pseudochromosome1	20525812
scaffold130	457446	A	W	Intron	pseudochromosome1	20527002
scaffold130	458443	T	K	CDS	pseudochromosome1	20527999
scaffold130	459478	R	G	3utr	pseudochromosome1	20529034
scaffold130	459935	R	G	3utr	pseudochromosome1	20529491
scaffold130	460318	C	M	Intergenic	pseudochromosome1	20529874
scaffold130	463984	Y	C	Intron	pseudochromosome1	20533540
scaffold130	464007	K	G	Intron	pseudochromosome1	20533563
scaffold130	464015	Y	C	Intron	pseudochromosome1	20533571
scaffold130	465787	R	G	3utr	pseudochromosome1	20535343
scaffold130	466458	W	A	Intergenic	pseudochromosome1	20536014
scaffold130	468401	G	R	Intergenic	pseudochromosome1	20537957
scaffold130	468455	Y	T	Intergenic	pseudochromosome1	20538011
scaffold130	469575	K	G	Intergenic	pseudochromosome1	20539131
scaffold130	469606	M	C	Intergenic	pseudochromosome1	20539162
scaffold130	470093	T	Y	Intergenic	pseudochromosome1	20539649
scaffold130	470615	W	T	Intergenic	pseudochromosome1	20540171
scaffold130	471434	A	R	Intron	pseudochromosome1	20540990
scaffold130	471702	T	K	Intron	pseudochromosome1	20541258
scaffold130	475066	Y	T	CDS	pseudochromosome1	20544622
scaffold130	475662	M	C	CDS	pseudochromosome1	20545218
scaffold130	476852	Y	T	3utr	pseudochromosome1	20546408
scaffold130	477162	Y	C	CDS	pseudochromosome1	20546718
scaffold130	480986	W	A	CDS	pseudochromosome1	20550542
scaffold130	483300	A	W	Intron	pseudochromosome1	20552856
scaffold130	483917	K	G	Intergenic	pseudochromosome1	20553473
scaffold130	491164	A	R	Intergenic	pseudochromosome1	20560720
scaffold130	491454	R	A	Intergenic	pseudochromosome1	20561010
scaffold130	491472	C	Y	Intergenic	pseudochromosome1	20561028
scaffold130	494320	K	G	Intergenic	pseudochromosome1	20563876
scaffold130	494742	G	R	Intergenic	pseudochromosome1	20564298
scaffold130	495347	R	A	Intergenic	pseudochromosome1	20564903
scaffold130	496319	C	Y	Intergenic	pseudochromosome1	20565875
scaffold130	496352	R	A	Intergenic	pseudochromosome1	20565908
scaffold130	498444	C	Y	Intergenic	pseudochromosome1	20568000
scaffold130	503103	T	W	3utr	pseudochromosome1	20572659
scaffold130	503766	R	G	CDS	pseudochromosome1	20573322
scaffold130	507011	C	Y	CDS	pseudochromosome1	20576567
scaffold130	509552	T	Y	Intergenic	pseudochromosome1	20579108
scaffold130	509632	T	W	Intergenic	pseudochromosome1	20579188
scaffold130	509649	C	Y	Intergenic	pseudochromosome1	20579205
scaffold130	511044	M	A	Intergenic	pseudochromosome1	20580600
scaffold130	511325	R	G	Intergenic	pseudochromosome1	20580881
scaffold130	511793	G	K	Intergenic	pseudochromosome1	20581349
scaffold130	511843	M	C	Intergenic	pseudochromosome1	20581399
scaffold130	512672	R	G	Intergenic	pseudochromosome1	20582228
scaffold130	512836	Y	C	Intergenic	pseudochromosome1	20582392
scaffold130	513872	C	Y	Intergenic	pseudochromosome1	20583428
scaffold130	514242	T	W	Intergenic	pseudochromosome1	20583798
scaffold130	514274	G	R	Intergenic	pseudochromosome1	20583830
scaffold130	514315	C	Y	Intergenic	pseudochromosome1	20583871
scaffold130	514442	R	G	Intergenic	pseudochromosome1	20583998
scaffold130	514583	G	K	Intergenic	pseudochromosome1	20584139
scaffold130	515139	Y	C	Intergenic	pseudochromosome1	20584695
scaffold130	515218	R	A	Intergenic	pseudochromosome1	20584774
scaffold130	515276	C	Y	Intergenic	pseudochromosome1	20584832
scaffold130	521258	W	T	Intron	pseudochromosome1	20590814
scaffold130	522016	C	M	Intron	pseudochromosome1	20591572
scaffold130	522066	A	M	Intron	pseudochromosome1	20591622
scaffold130	522950	Y	C	CDS	pseudochromosome1	20592506
scaffold130	523559	G	R	Intron	pseudochromosome1	20593115
scaffold130	525031	Y	T	Intron	pseudochromosome1	20594587
scaffold130	525271	C	Y	Intron	pseudochromosome1	20594827
scaffold130	526236	C	M	Intron	pseudochromosome1	20595792
scaffold130	529976	K	G	CDS	pseudochromosome1	20599532
scaffold130	530868	K	G	CDS	pseudochromosome1	20600424
scaffold130	531094	G	K	CDS	pseudochromosome1	20600650
scaffold130	531469	G	K	Intergenic	pseudochromosome1	20601025
scaffold130	532259	C	Y	Intergenic	pseudochromosome1	20601815
scaffold130	535381	M	C	Intergenic	pseudochromosome1	20604937
scaffold130	535406	Y	T	Intergenic	pseudochromosome1	20604962
scaffold130	535542	Y	T	CDS	pseudochromosome1	20605098
scaffold130	539645	R	A	Intron	pseudochromosome1	20609201
scaffold130	539674	R	A	Intron	pseudochromosome1	20609230
scaffold130	540030	T	Y	Intron	pseudochromosome1	20609586
scaffold130	540449	A	R	Intron	pseudochromosome1	20610005
scaffold130	540920	Y	T	Intergenic	pseudochromosome1	20610476
scaffold130	541087	Y	T	Intergenic	pseudochromosome1	20610643
scaffold130	541822	K	T	CDS	pseudochromosome1	20611378
scaffold130	544948	Y	T	Intron	pseudochromosome1	20614504
scaffold130	555144	R	G	Intron	pseudochromosome1	20624700
scaffold130	555178	K	G	Intron	pseudochromosome1	20624734
scaffold130	555331	A	W	CDS	pseudochromosome1	20624887
scaffold130	555343	Y	C	Intron	pseudochromosome1	20624899
scaffold130	555426	Y	C	Intron	pseudochromosome1	20624982
scaffold130	557474	C	M	CDS	pseudochromosome1	20627030
scaffold130	557779	G	K	Intron	pseudochromosome1	20627335
scaffold130	558575	A	R	Intron	pseudochromosome1	20628131
scaffold130	559364	R	G	CDS	pseudochromosome1	20628920
scaffold130	559414	W	T	Intron	pseudochromosome1	20628970
scaffold130	559455	M	A	Intron	pseudochromosome1	20629011
scaffold130	559611	K	G	Intron	pseudochromosome1	20629167
scaffold130	559698	R	A	Intron	pseudochromosome1	20629254
scaffold130	559983	Y	T	Intron	pseudochromosome1	20629539
scaffold130	560281	Y	T	Intron	pseudochromosome1	20629837
scaffold130	561398	T	W	Intergenic	pseudochromosome1	20630954
scaffold130	561406	A	M	Intergenic	pseudochromosome1	20630962
scaffold130	561940	A	W	CDS	pseudochromosome1	20631496
scaffold130	561997	G	S	CDS	pseudochromosome1	20631553
scaffold130	562056	S	C	CDS	pseudochromosome1	20631612
scaffold130	562073	W	A	CDS	pseudochromosome1	20631629
scaffold130	562309	Y	T	CDS	pseudochromosome1	20631865
scaffold130	562492	A	W	CDS	pseudochromosome1	20632048
scaffold130	562706	Y	C	CDS	pseudochromosome1	20632262
scaffold130	563535	K	T	Intron	pseudochromosome1	20633091
scaffold130	564385	C	M	Intron	pseudochromosome1	20633941
scaffold130	564386	W	T	Intron	pseudochromosome1	20633942
scaffold130	564532	Y	C	CDS	pseudochromosome1	20634088
scaffold130	570709	A	R	Intergenic	pseudochromosome1	20640265
scaffold130	570892	R	A	Intergenic	pseudochromosome1	20640448
scaffold130	570979	C	S	Intergenic	pseudochromosome1	20640535
scaffold130	571483	T	Y	Intergenic	pseudochromosome1	20641039
scaffold130	571511	T	W	Intergenic	pseudochromosome1	20641067
scaffold130	572893	T	K	Intergenic	pseudochromosome1	20642449
scaffold130	576522	T	W	3utr	pseudochromosome1	20646078
scaffold130	576715	A	R	3utr	pseudochromosome1	20646271
scaffold130	576782	G	S	CDS	pseudochromosome1	20646338
scaffold130	577002	K	G	CDS	pseudochromosome1	20646558
scaffold130	577166	T	Y	CDS	pseudochromosome1	20646722
scaffold130	577255	Y	T	Intron	pseudochromosome1	20646811
scaffold130	577350	W	T	Intron	pseudochromosome1	20646906
scaffold130	577731	T	Y	Intron	pseudochromosome1	20647287
scaffold130	579428	R	A	Intron	pseudochromosome1	20648984
scaffold130	585309	Y	T	Intron	pseudochromosome1	20654865
scaffold130	589480	C	Y	Intron	pseudochromosome1	20659036
scaffold130	592896	K	T	Intergenic	pseudochromosome1	20662452
scaffold130	593451	C	M	CDS	pseudochromosome1	20663007
scaffold130	594247	M	A	CDS	pseudochromosome1	20663803
scaffold130	594781	M	A	CDS	pseudochromosome1	20664337
scaffold130	595145	R	G	Intergenic	pseudochromosome1	20664701
scaffold130	596207	K	G	Intergenic	pseudochromosome1	20665763
scaffold130	596249	G	R	Intergenic	pseudochromosome1	20665805
scaffold130	596253	Y	C	Intergenic	pseudochromosome1	20665809
scaffold130	599111	T	Y	CDS	pseudochromosome1	20668667
scaffold130	601726	Y	T	Intergenic	pseudochromosome1	20671282
scaffold130	602393	Y	C	Intergenic	pseudochromosome1	20671949
scaffold130	603728	R	G	5utr	pseudochromosome1	20673284
scaffold130	604192	C	Y	5utr	pseudochromosome1	20673748
scaffold130	606156	Y	C	Intergenic	pseudochromosome1	20675712
scaffold130	606436	M	A	Intergenic	pseudochromosome1	20675992
scaffold130	606504	M	A	Intergenic	pseudochromosome1	20676060
scaffold130	606841	Y	T	CDS	pseudochromosome1	20676397
scaffold130	608264	R	G	Intergenic	pseudochromosome1	20677820
scaffold130	608351	Y	C	Intergenic	pseudochromosome1	20677907
scaffold130	608599	R	G	Intergenic	pseudochromosome1	20678155
scaffold130	608831	K	G	Intergenic	pseudochromosome1	20678387
scaffold130	608859	R	A	Intergenic	pseudochromosome1	20678415
scaffold130	608961	M	C	Intergenic	pseudochromosome1	20678517
scaffold130	609229	Y	C	Intergenic	pseudochromosome1	20678785
scaffold130	609244	Y	C	Intergenic	pseudochromosome1	20678800
scaffold130	609381	W	T	Intergenic	pseudochromosome1	20678937
scaffold130	609537	W	A	Intergenic	pseudochromosome1	20679093
scaffold130	609657	R	G	Intergenic	pseudochromosome1	20679213
scaffold130	609712	R	G	Intergenic	pseudochromosome1	20679268
scaffold130	610069	R	G	Intergenic	pseudochromosome1	20679625
scaffold130	610151	S	C	Intergenic	pseudochromosome1	20679707
scaffold130	610222	Y	C	Intergenic	pseudochromosome1	20679778
scaffold130	610352	Y	C	Intergenic	pseudochromosome1	20679908
scaffold130	610386	R	G	Intergenic	pseudochromosome1	20679942
scaffold130	610461	C	Y	Intergenic	pseudochromosome1	20680017
scaffold130	610820	R	A	Intergenic	pseudochromosome1	20680376
scaffold130	610968	R	G	Intergenic	pseudochromosome1	20680524
scaffold130	611034	Y	T	Intergenic	pseudochromosome1	20680590
scaffold130	611194	M	A	Intergenic	pseudochromosome1	20680750
scaffold130	611272	T	Y	Intergenic	pseudochromosome1	20680828
scaffold130	611959	M	A	Intergenic	pseudochromosome1	20681515
scaffold130	612378	Y	C	3utr	pseudochromosome1	20681934
scaffold130	612587	R	A	3utr	pseudochromosome1	20682143
scaffold130	613146	R	G	3utr	pseudochromosome1	20682702
scaffold130	613196	Y	C	3utr	pseudochromosome1	20682752
scaffold130	613507	R	A	CDS	pseudochromosome1	20683063
scaffold130	613560	R	A	CDS	pseudochromosome1	20683116
scaffold130	613668	G	R	CDS	pseudochromosome1	20683224
scaffold130	615812	T	Y	CDS	pseudochromosome1	20685368
scaffold130	615958	Y	C	CDS	pseudochromosome1	20685514
scaffold130	616466	R	A	CDS	pseudochromosome1	20686022
scaffold130	616509	S	C	CDS	pseudochromosome1	20686065
scaffold130	616565	G	K	CDS	pseudochromosome1	20686121
scaffold130	616735	Y	C	CDS	pseudochromosome1	20686291
scaffold130	616780	R	A	CDS	pseudochromosome1	20686336
scaffold130	616792	R	A	CDS	pseudochromosome1	20686348
scaffold130	616807	K	T	CDS	pseudochromosome1	20686363
scaffold130	617069	A	W	CDS	pseudochromosome1	20686625
scaffold130	624252	Y	C	CDS	pseudochromosome1	20693808
scaffold130	625351	T	W	Intergenic	pseudochromosome1	20694907
scaffold130	640326	R	A	Intergenic	pseudochromosome1	20709882
scaffold130	640949	M	A	Intergenic	pseudochromosome1	20710505
scaffold130	641324	K	T	Intergenic	pseudochromosome1	20710880
scaffold130	641539	Y	C	Intergenic	pseudochromosome1	20711095
scaffold130	643739	G	K	Intergenic	pseudochromosome1	20713295
scaffold130	643910	G	K	Intergenic	pseudochromosome1	20713466
scaffold130	643946	G	K	CDS	pseudochromosome1	20713502
scaffold130	644104	C	S	Intron	pseudochromosome1	20713660
scaffold130	644152	R	G	CDS	pseudochromosome1	20713708
scaffold130	644166	W	T	CDS	pseudochromosome1	20713722
scaffold130	644380	Y	C	Intron	pseudochromosome1	20713936
scaffold130	644535	K	T	Intron	pseudochromosome1	20714091
scaffold130	644960	G	R	CDS	pseudochromosome1	20714516
scaffold130	645047	G	R	CDS	pseudochromosome1	20714603
scaffold130	645357	W	A	Intron	pseudochromosome1	20714913
scaffold130	645919	Y	T	Intergenic	pseudochromosome1	20715475
scaffold130	648434	W	A	CDS	pseudochromosome1	20717990
scaffold130	648493	K	T	CDS	pseudochromosome1	20718049
scaffold130	648647	S	G	CDS	pseudochromosome1	20718203
scaffold130	652249	K	G	Intergenic	pseudochromosome1	20721805
scaffold130	657718	G	K	Intergenic	pseudochromosome1	20727274
scaffold130	657729	T	Y	Intergenic	pseudochromosome1	20727285
scaffold130	659136	M	C	Intergenic	pseudochromosome1	20728692
scaffold130	659263	S	C	Intergenic	pseudochromosome1	20728819
scaffold130	661384	M	A	Intergenic	pseudochromosome1	20730940
scaffold130	661897	M	A	Intergenic	pseudochromosome1	20731453
scaffold130	666975	R	G	Intergenic	pseudochromosome1	20736531
scaffold130	670750	Y	T	Intergenic	pseudochromosome1	20740306
scaffold130	670857	S	C	Intergenic	pseudochromosome1	20740413
scaffold130	670943	Y	C	Intergenic	pseudochromosome1	20740499
scaffold130	671020	S	G	Intergenic	pseudochromosome1	20740576
scaffold130	671042	G	R	Intergenic	pseudochromosome1	20740598
scaffold130	675435	T	Y	CDS	pseudochromosome1	20744991
scaffold130	676047	R	A	Intron	pseudochromosome1	20745603
scaffold130	676054	Y	C	Intron	pseudochromosome1	20745610
scaffold130	676094	T	Y	Intron	pseudochromosome1	20745650
scaffold130	676387	R	G	CDS	pseudochromosome1	20745943
scaffold130	676647	A	W	CDS	pseudochromosome1	20746203
scaffold130	677072	W	A	CDS	pseudochromosome1	20746628
scaffold130	677120	R	G	CDS	pseudochromosome1	20746676
scaffold130	677196	R	G	CDS	pseudochromosome1	20746752
scaffold130	678040	Y	C	Intron	pseudochromosome1	20747596
scaffold130	679253	R	A	3utr	pseudochromosome1	20748809
scaffold130	679516	M	C	3utr	pseudochromosome1	20749072
scaffold130	680010	G	K	Intron	pseudochromosome1	20749566
scaffold130	680036	Y	C	Intron	pseudochromosome1	20749592
scaffold130	680594	T	Y	Intron	pseudochromosome1	20750150
scaffold130	680603	R	G	Intron	pseudochromosome1	20750159
scaffold130	680699	R	G	CDS	pseudochromosome1	20750255
scaffold130	680729	R	G	CDS	pseudochromosome1	20750285
scaffold130	681239	C	S	Intron	pseudochromosome1	20750795
scaffold130	681573	M	C	CDS	pseudochromosome1	20751129
scaffold130	682109	M	C	Intergenic	pseudochromosome1	20751665
scaffold130	682212	R	G	Intergenic	pseudochromosome1	20751768
scaffold130	682484	T	K	Intergenic	pseudochromosome1	20752040
scaffold130	682595	R	G	Intergenic	pseudochromosome1	20752151
scaffold130	685505	T	Y	Intron	pseudochromosome1	20755061
scaffold130	686063	T	Y	Intron	pseudochromosome1	20755619
scaffold130	695599	Y	T	Intergenic	pseudochromosome1	20765155
scaffold130	696257	Y	T	Intergenic	pseudochromosome1	20765813
scaffold130	696500	Y	T	Intergenic	pseudochromosome1	20766056
scaffold130	699546	G	R	5utr	pseudochromosome1	20769102
scaffold130	700009	M	A	CDS	pseudochromosome1	20769565
scaffold130	700075	T	Y	CDS	pseudochromosome1	20769631
scaffold130	700212	W	T	CDS	pseudochromosome1	20769768
scaffold130	701026	R	A	Intergenic	pseudochromosome1	20770582
scaffold130	701977	Y	T	Intergenic	pseudochromosome1	20771533
scaffold130	708644	W	A	Intergenic	pseudochromosome1	20778200
scaffold130	710429	K	T	Intergenic	pseudochromosome1	20779985
scaffold130	712119	R	A	Intergenic	pseudochromosome1	20781675
scaffold130	712405	C	M	CDS	pseudochromosome1	20781961
scaffold130	713477	Y	T	CDS	pseudochromosome1	20783033
scaffold130	713483	A	R	CDS	pseudochromosome1	20783039
scaffold130	713575	T	Y	CDS	pseudochromosome1	20783131
scaffold130	715459	A	R	Intergenic	pseudochromosome1	20785015
scaffold130	719430	G	K	Intergenic	pseudochromosome1	20788986
scaffold130	719782	W	T	5utr	pseudochromosome1	20789338
scaffold130	720278	Y	C	5utr	pseudochromosome1	20789834
scaffold130	720676	R	G	CDS	pseudochromosome1	20790232
scaffold130	721226	R	G	CDS	pseudochromosome1	20790782
scaffold130	722045	T	W	CDS	pseudochromosome1	20791601
scaffold130	725243	T	Y	Intergenic	pseudochromosome1	20794799
scaffold130	725755	C	M	CDS	pseudochromosome1	20795311
scaffold130	727732	C	Y	CDS	pseudochromosome1	20797288
scaffold130	727740	A	R	CDS	pseudochromosome1	20797296
scaffold130	727836	T	K	3utr	pseudochromosome1	20797392
scaffold130	728449	C	Y	Intergenic	pseudochromosome1	20798005
scaffold130	728744	G	S	Intergenic	pseudochromosome1	20798300
scaffold130	730084	G	K	CDS	pseudochromosome1	20799640
scaffold130	730113	A	R	CDS	pseudochromosome1	20799669
scaffold130	734255	A	R	CDS	pseudochromosome1	20803811
scaffold130	734402	C	Y	CDS	pseudochromosome1	20803958
scaffold130	735342	S	G	CDS	pseudochromosome1	20804898
scaffold130	735926	G	S	Intergenic	pseudochromosome1	20805482
scaffold130	735955	C	S	Intergenic	pseudochromosome1	20805511
scaffold130	735973	T	W	Intergenic	pseudochromosome1	20805529
scaffold130	736393	G	S	Intergenic	pseudochromosome1	20805949
scaffold130	739662	C	M	CDS	pseudochromosome1	20809218
scaffold130	739737	C	Y	CDS	pseudochromosome1	20809293
scaffold130	740819	A	R	CDS	pseudochromosome1	20810375
scaffold130	743350	A	M	Intron	pseudochromosome1	20812906
scaffold130	743471	T	K	Intron	pseudochromosome1	20813027
scaffold130	743476	C	Y	Intron	pseudochromosome1	20813032
scaffold130	743548	K	G	Intron	pseudochromosome1	20813104
scaffold130	743787	Y	C	Intron	pseudochromosome1	20813343
scaffold130	744221	Y	T	Intron	pseudochromosome1	20813777
scaffold130	747250	C	Y	Intergenic	pseudochromosome1	20816806
scaffold130	748067	W	T	Intron	pseudochromosome1	20817623
scaffold130	748681	C	M	Intergenic	pseudochromosome1	20818237
scaffold130	748978	G	K	Intergenic	pseudochromosome1	20818534
scaffold130	749039	C	Y	Intergenic	pseudochromosome1	20818595
scaffold130	749095	T	Y	Intergenic	pseudochromosome1	20818651
scaffold130	749212	C	M	Intergenic	pseudochromosome1	20818768
scaffold130	749290	A	W	CDS	pseudochromosome1	20818846
scaffold130	749311	C	M	CDS	pseudochromosome1	20818867
scaffold130	749428	C	Y	Intron	pseudochromosome1	20818984
scaffold130	750189	R	G	Intron	pseudochromosome1	20819745
scaffold130	753563	G	S	CDS	pseudochromosome1	20823119
scaffold130	754393	Y	C	Intergenic	pseudochromosome1	20823949
scaffold130	754482	A	R	Intergenic	pseudochromosome1	20824038
scaffold130	755359	R	G	CDS	pseudochromosome1	20824915
scaffold130	755528	K	G	Intron	pseudochromosome1	20825084
scaffold130	756092	R	A	CDS	pseudochromosome1	20825648
scaffold130	756128	A	W	CDS	pseudochromosome1	20825684
scaffold130	756382	R	A	Intergenic	pseudochromosome1	20825938
scaffold130	756400	R	G	Intergenic	pseudochromosome1	20825956
scaffold130	758073	Y	T	Intergenic	pseudochromosome1	20827629
scaffold130	758187	Y	C	Intergenic	pseudochromosome1	20827743
scaffold130	758212	W	T	CDS	pseudochromosome1	20827768
scaffold130	758343	T	Y	CDS	pseudochromosome1	20827899
scaffold130	760942	R	A	Intergenic	pseudochromosome1	20830498
scaffold130	761072	C	M	Intergenic	pseudochromosome1	20830628
scaffold130	761085	A	R	Intergenic	pseudochromosome1	20830641
scaffold130	763424	K	G	Intergenic	pseudochromosome1	20832980
scaffold130	763703	K	G	Intergenic	pseudochromosome1	20833259
scaffold130	763727	K	G	Intergenic	pseudochromosome1	20833283
scaffold130	764413	Y	T	Intergenic	pseudochromosome1	20833969
scaffold130	764505	K	T	Intergenic	pseudochromosome1	20834061
scaffold130	764536	R	A	Intergenic	pseudochromosome1	20834092
scaffold130	764546	G	K	Intergenic	pseudochromosome1	20834102
scaffold130	764566	M	C	Intergenic	pseudochromosome1	20834122
scaffold130	764616	W	A	Intergenic	pseudochromosome1	20834172
scaffold130	764791	R	A	Intergenic	pseudochromosome1	20834347
scaffold130	764812	Y	C	Intergenic	pseudochromosome1	20834368
scaffold130	764915	Y	C	Intergenic	pseudochromosome1	20834471
scaffold130	764924	Y	T	Intergenic	pseudochromosome1	20834480
scaffold130	765152	W	A	Intergenic	pseudochromosome1	20834708
scaffold130	765829	W	A	Intergenic	pseudochromosome1	20835385
scaffold130	765837	Y	T	Intergenic	pseudochromosome1	20835393
scaffold130	765858	K	G	Intergenic	pseudochromosome1	20835414
scaffold130	765878	R	G	Intergenic	pseudochromosome1	20835434
scaffold130	767698	R	A	Intergenic	pseudochromosome1	20837254
scaffold130	767786	Y	T	Intergenic	pseudochromosome1	20837342
scaffold130	768129	M	A	Intergenic	pseudochromosome1	20837685
scaffold130	768937	C	Y	Intergenic	pseudochromosome1	20838493
scaffold130	769375	A	W	5utr	pseudochromosome1	20838931
scaffold130	769383	T	W	5utr	pseudochromosome1	20838939
scaffold130	770338	A	R	Intron	pseudochromosome1	20839894
scaffold130	770359	W	T	Intron	pseudochromosome1	20839915
scaffold130	773284	R	G	Intron	pseudochromosome1	20842840
scaffold130	773619	G	K	CDS	pseudochromosome1	20843175
scaffold130	773637	A	R	CDS	pseudochromosome1	20843193
scaffold130	774226	K	G	Intergenic	pseudochromosome1	20843782
scaffold130	774251	W	A	Intergenic	pseudochromosome1	20843807
scaffold130	775439	R	G	Intergenic	pseudochromosome1	20844995
scaffold130	776650	Y	C	Intron	pseudochromosome1	20846206
scaffold130	776738	K	T	Intron	pseudochromosome1	20846294
scaffold130	777265	G	R	Intron	pseudochromosome1	20846821
scaffold130	777289	G	R	Intron	pseudochromosome1	20846845
scaffold130	778052	T	K	Intergenic	pseudochromosome1	20847608
scaffold130	779790	Y	T	Intron	pseudochromosome1	20849346
scaffold130	779811	M	A	Intron	pseudochromosome1	20849367
scaffold130	780075	S	G	CDS	pseudochromosome1	20849631
scaffold130	780453	M	C	Intron	pseudochromosome1	20850009
scaffold130	780767	R	G	CDS	pseudochromosome1	20850323
scaffold130	782360	W	T	Intron	pseudochromosome1	20851916
scaffold130	782453	Y	T	CDS	pseudochromosome1	20852009
scaffold130	784586	T	Y	Intergenic	pseudochromosome1	20854142
scaffold130	785907	K	T	CDS	pseudochromosome1	20855463
scaffold130	786864	K	G	Intergenic	pseudochromosome1	20856420
scaffold130	787529	W	T	Intergenic	pseudochromosome1	20857085
scaffold130	787566	R	G	Intergenic	pseudochromosome1	20857122
scaffold130	787884	S	G	5utr	pseudochromosome1	20857440
scaffold130	787970	M	A	5utr	pseudochromosome1	20857526
scaffold130	788587	W	T	CDS	pseudochromosome1	20858143
scaffold130	789483	W	A	Intergenic	pseudochromosome1	20859039
scaffold130	791096	R	A	Intron	pseudochromosome1	20860652
scaffold130	795578	S	C	5utr	pseudochromosome1	20865134
scaffold130	796648	T	Y	CDS	pseudochromosome1	20866204
scaffold130	796750	R	A	CDS	pseudochromosome1	20866306
scaffold130	797062	G	S	CDS	pseudochromosome1	20866618
scaffold130	797075	C	M	CDS	pseudochromosome1	20866631
scaffold130	797153	S	G	CDS	pseudochromosome1	20866709
scaffold130	797158	G	R	CDS	pseudochromosome1	20866714
scaffold130	798113	G	K	Intergenic	pseudochromosome1	20867669
scaffold130	798124	A	R	Intergenic	pseudochromosome1	20867680
scaffold130	798150	G	K	Intergenic	pseudochromosome1	20867706
scaffold130	799611	Y	T	Intron	pseudochromosome1	20869167
scaffold130	800091	R	G	CDS	pseudochromosome1	20869647
scaffold130	800173	R	A	Intron	pseudochromosome1	20869729
scaffold130	802465	A	R	Intergenic	pseudochromosome1	20872021
scaffold130	803098	G	R	Intron	pseudochromosome1	20872654
scaffold130	803525	G	R	CDS	pseudochromosome1	20873081
scaffold130	803756	C	Y	Intron	pseudochromosome1	20873312
scaffold130	804204	Y	C	Intron	pseudochromosome1	20873760
scaffold130	804553	T	Y	Intron	pseudochromosome1	20874109
scaffold130	806197	T	K	Intron	pseudochromosome1	20875753
scaffold130	806709	T	Y	Intergenic	pseudochromosome1	20876265
scaffold130	809719	T	W	CDS	pseudochromosome1	20879275
scaffold130	810308	S	C	Intergenic	pseudochromosome1	20879864
scaffold130	812349	R	G	CDS	pseudochromosome1	20881905
scaffold130	812690	C	Y	CDS	pseudochromosome1	20882246
scaffold130	814196	C	M	Intergenic	pseudochromosome1	20883752
scaffold130	814592	Y	C	Intergenic	pseudochromosome1	20884148
scaffold130	815591	T	K	Intergenic	pseudochromosome1	20885147
scaffold130	817644	A	W	Intergenic	pseudochromosome1	20887200
scaffold130	818655	Y	C	Intergenic	pseudochromosome1	20888211
scaffold130	819591	T	Y	Intergenic	pseudochromosome1	20889147
scaffold130	823408	R	G	CDS	pseudochromosome1	20892964
scaffold130	824983	R	A	CDS	pseudochromosome1	20894539
scaffold130	825178	Y	T	CDS	pseudochromosome1	20894734
scaffold130	825304	R	A	CDS	pseudochromosome1	20894860
scaffold130	826159	Y	C	Intron	pseudochromosome1	20895715
scaffold130	826585	R	A	Intron	pseudochromosome1	20896141
scaffold130	828459	S	G	Intergenic	pseudochromosome1	20898015
scaffold130	837057	K	G	Intergenic	pseudochromosome1	20906613
scaffold130	839476	R	A	CDS	pseudochromosome1	20909032
scaffold130	843551	R	A	3utr	pseudochromosome1	20913107
scaffold130	845254	C	Y	CDS	pseudochromosome1	20914810
scaffold130	845297	R	A	CDS	pseudochromosome1	20914853
scaffold130	845865	S	G	CDS	pseudochromosome1	20915421
scaffold130	845900	R	G	CDS	pseudochromosome1	20915456
scaffold130	847022	T	K	Intergenic	pseudochromosome1	20916578
scaffold130	849067	T	K	3utr	pseudochromosome1	20918623
scaffold130	849085	T	Y	3utr	pseudochromosome1	20918641
scaffold130	851964	A	R	CDS	pseudochromosome1	20921520
scaffold130	851975	S	G	CDS	pseudochromosome1	20921531
scaffold130	852037	S	C	CDS	pseudochromosome1	20921593
scaffold130	852204	W	A	CDS	pseudochromosome1	20921760
scaffold130	853406	C	M	5utr	pseudochromosome1	20922962
scaffold130	856007	G	R	3utr	pseudochromosome1	20925563
scaffold130	856260	A	M	3utr	pseudochromosome1	20925816
scaffold130	857779	G	K	Intron	pseudochromosome1	20927335
scaffold130	858971	G	S	Intron	pseudochromosome1	20928527
scaffold130	859351	A	R	Intron	pseudochromosome1	20928907
scaffold130	859434	A	W	Intron	pseudochromosome1	20928990
scaffold130	859482	Y	T	Intron	pseudochromosome1	20929038
scaffold130	861531	G	R	Intergenic	pseudochromosome1	20931087
scaffold130	861912	G	S	Intergenic	pseudochromosome1	20931468
scaffold130	861923	C	S	Intergenic	pseudochromosome1	20931479
scaffold130	865672	T	Y	Intron	pseudochromosome1	20935228
scaffold130	866972	K	T	Intergenic	pseudochromosome1	20936528
scaffold130	867808	Y	C	Intergenic	pseudochromosome1	20937364
scaffold130	870064	T	Y	Intron	pseudochromosome1	20939620
scaffold130	870356	A	R	Intron	pseudochromosome1	20939912
scaffold130	870429	Y	T	Intron	pseudochromosome1	20939985
scaffold130	871450	Y	C	Intron	pseudochromosome1	20941006
scaffold130	872430	K	T	CDS	pseudochromosome1	20941986
scaffold130	873710	R	A	CDS	pseudochromosome1	20943266
scaffold130	873830	A	M	CDS	pseudochromosome1	20943386
scaffold130	873914	S	G	Intergenic	pseudochromosome1	20943470
scaffold130	874163	Y	C	Intergenic	pseudochromosome1	20943719
scaffold130	874167	G	R	Intergenic	pseudochromosome1	20943723
scaffold130	874214	Y	C	Intergenic	pseudochromosome1	20943770
scaffold130	874398	C	S	Intergenic	pseudochromosome1	20943954
scaffold130	877875	M	C	CDS	pseudochromosome1	20947431
scaffold130	884209	T	K	Intergenic	pseudochromosome1	20953765
scaffold130	885373	R	G	Intergenic	pseudochromosome1	20954929
scaffold130	889557	A	R	Intron	pseudochromosome1	20959113
scaffold130	889690	M	A	Intron	pseudochromosome1	20959246
scaffold130	889805	T	Y	Intron	pseudochromosome1	20959361
scaffold130	892421	G	S	Intergenic	pseudochromosome1	20961977
scaffold130	897740	G	R	Intergenic	pseudochromosome1	20967296
scaffold130	898038	Y	C	Intergenic	pseudochromosome1	20967594
scaffold130	898259	R	A	Intergenic	pseudochromosome1	20967815
scaffold130	898315	R	G	Intergenic	pseudochromosome1	20967871
scaffold130	898684	A	R	Intergenic	pseudochromosome1	20968240
scaffold130	900122	A	R	5utr	pseudochromosome1	20969678
scaffold130	902808	R	A	Intron	pseudochromosome1	20972364
scaffold130	904089	A	R	CDS	pseudochromosome1	20973645
scaffold130	904264	G	S	3utr	pseudochromosome1	20973820
scaffold130	907422	W	T	Intron	pseudochromosome1	20976978
scaffold130	909800	R	G	Intergenic	pseudochromosome1	20979356
scaffold130	910121	G	R	Intergenic	pseudochromosome1	20979677
scaffold130	910959	Y	C	CDS	pseudochromosome1	20980515
scaffold130	918978	R	G	Intergenic	pseudochromosome1	20988534
scaffold130	919060	Y	C	Intergenic	pseudochromosome1	20988616
scaffold130	919070	Y	C	Intergenic	pseudochromosome1	20988626
scaffold130	919419	A	R	Intergenic	pseudochromosome1	20988975
scaffold130	923513	C	S	Intergenic	pseudochromosome1	20993069
scaffold130	927004	C	Y	Intergenic	pseudochromosome1	20996560
scaffold130	928156	C	Y	Intergenic	pseudochromosome1	20997712
scaffold130	929514	G	K	Intron	pseudochromosome1	20999070
scaffold130	929795	A	R	CDS	pseudochromosome1	20999351
scaffold130	929960	K	T	Intron	pseudochromosome1	20999516
scaffold130	929978	K	G	Intron	pseudochromosome1	20999534
scaffold130	930381	A	M	Intron	pseudochromosome1	20999937
scaffold130	930801	R	A	Intron	pseudochromosome1	21000357
scaffold130	936037	Y	T	Intergenic	pseudochromosome1	21005593
scaffold130	936049	R	A	Intergenic	pseudochromosome1	21005605
scaffold130	936194	R	A	Intergenic	pseudochromosome1	21005750
scaffold130	936204	A	W	Intergenic	pseudochromosome1	21005760
scaffold130	936355	T	W	Intergenic	pseudochromosome1	21005911
scaffold130	938423	W	T	Intergenic	pseudochromosome1	21007979
scaffold130	938447	Y	T	Intergenic	pseudochromosome1	21008003
scaffold130	940567	T	K	Intergenic	pseudochromosome1	21010123
scaffold130	940669	G	R	Intergenic	pseudochromosome1	21010225
scaffold130	941549	C	Y	Intergenic	pseudochromosome1	21011105
scaffold130	944889	M	A	Intergenic	pseudochromosome1	21014445
scaffold130	951515	K	G	Intron	pseudochromosome1	21021071
scaffold130	952424	W	T	Intron	pseudochromosome1	21021980
scaffold130	952550	Y	T	Intron	pseudochromosome1	21022106
scaffold130	954641	W	A	Intron	pseudochromosome1	21024197
scaffold130	955186	W	A	Intergenic	pseudochromosome1	21024742
scaffold130	955237	C	Y	Intergenic	pseudochromosome1	21024793
scaffold130	956580	K	T	Intergenic	pseudochromosome1	21026136
scaffold130	959563	C	S	Intron	pseudochromosome1	21029119
scaffold130	959802	C	M	Intron	pseudochromosome1	21029358
scaffold130	960193	Y	T	Intron	pseudochromosome1	21029749
scaffold130	966040	Y	T	CDS	pseudochromosome1	21035596
scaffold130	974683	R	A	CDS	pseudochromosome1	21044239
scaffold130	974725	R	G	CDS	pseudochromosome1	21044281
scaffold130	975587	S	C	CDS	pseudochromosome1	21045143
scaffold130	975623	R	A	CDS	pseudochromosome1	21045179
scaffold130	977211	K	G	CDS	pseudochromosome1	21046767
scaffold130	978296	R	G	CDS	pseudochromosome1	21047852
scaffold130	981387	G	S	Intergenic	pseudochromosome1	21050943
scaffold130	981750	R	G	Intergenic	pseudochromosome1	21051306
scaffold130	981760	R	G	Intergenic	pseudochromosome1	21051316
scaffold130	981905	S	G	Intergenic	pseudochromosome1	21051461
scaffold130	982998	W	T	3utr	pseudochromosome1	21052554
scaffold130	983386	Y	T	3utr	pseudochromosome1	21052942
scaffold130	983630	W	T	3utr	pseudochromosome1	21053186
scaffold130	985018	R	A	Intron	pseudochromosome1	21054574
scaffold130	985050	R	A	Intron	pseudochromosome1	21054606
scaffold130	985968	R	G	Intron	pseudochromosome1	21055524
scaffold130	986052	R	G	Intron	pseudochromosome1	21055608
scaffold130	986760	M	A	Intron	pseudochromosome1	21056316
scaffold130	988276	R	G	Intergenic	pseudochromosome1	21057832
scaffold130	991649	Y	T	CDS	pseudochromosome1	21061205
scaffold130	992849	S	G	CDS	pseudochromosome1	21062405
scaffold130	992898	Y	C	CDS	pseudochromosome1	21062454
scaffold130	997102	A	W	Intergenic	pseudochromosome1	21066658
scaffold130	1003016	G	K	Intergenic	pseudochromosome1	21072572
scaffold130	1003027	C	Y	Intergenic	pseudochromosome1	21072583
scaffold130	1003047	G	K	Intergenic	pseudochromosome1	21072603
scaffold130	1003314	G	R	Intergenic	pseudochromosome1	21072870
scaffold130	1005089	A	W	Intergenic	pseudochromosome1	21074645
scaffold130	1005128	R	A	Intergenic	pseudochromosome1	21074684
scaffold130	1006698	T	W	CDS	pseudochromosome1	21076254
scaffold130	1006952	G	S	CDS	pseudochromosome1	21076508
scaffold130	1007005	S	G	CDS	pseudochromosome1	21076561
scaffold130	1007319	K	G	Intron	pseudochromosome1	21076875
scaffold130	1007521	C	Y	CDS	pseudochromosome1	21077077
scaffold130	1007986	C	S	Intergenic	pseudochromosome1	21077542
scaffold130	1008121	C	Y	Intergenic	pseudochromosome1	21077677
scaffold130	1009205	R	A	CDS	pseudochromosome1	21078761
scaffold130	1009426	K	G	Intron	pseudochromosome1	21078982
scaffold130	1009437	K	G	Intron	pseudochromosome1	21078993
scaffold130	1009993	M	A	CDS	pseudochromosome1	21079549
scaffold130	1010028	Y	T	CDS	pseudochromosome1	21079584
scaffold130	1010224	S	C	CDS	pseudochromosome1	21079780
scaffold130	1010254	Y	T	CDS	pseudochromosome1	21079810
scaffold130	1010368	Y	C	CDS	pseudochromosome1	21079924
scaffold130	1010411	R	A	CDS	pseudochromosome1	21079967
scaffold130	1010636	R	G	CDS	pseudochromosome1	21080192
scaffold130	1010656	S	C	CDS	pseudochromosome1	21080212
scaffold130	1010997	M	C	CDS	pseudochromosome1	21080553
scaffold130	1011111	Y	T	CDS	pseudochromosome1	21080667
scaffold130	1011487	R	G	CDS	pseudochromosome1	21081043
scaffold130	1011506	S	C	CDS	pseudochromosome1	21081062
scaffold130	1011560	S	G	CDS	pseudochromosome1	21081116
scaffold130	1011603	K	T	CDS	pseudochromosome1	21081159
scaffold130	1011622	Y	T	CDS	pseudochromosome1	21081178
scaffold130	1011635	S	G	CDS	pseudochromosome1	21081191
scaffold130	1011686	M	C	CDS	pseudochromosome1	21081242
scaffold130	1012371	R	A	Intergenic	pseudochromosome1	21081927
scaffold130	1016177	G	K	CDS	pseudochromosome1	21085733
scaffold130	1017232	T	Y	Intron	pseudochromosome1	21086788
scaffold130	1017810	A	R	CDS	pseudochromosome1	21087366
scaffold130	1017838	M	A	Intron	pseudochromosome1	21087394
scaffold130	1018019	G	R	CDS	pseudochromosome1	21087575
scaffold130	1018029	A	R	3utr	pseudochromosome1	21087585
scaffold130	1018111	T	Y	3utr	pseudochromosome1	21087667
scaffold130	1018173	M	A	3utr	pseudochromosome1	21087729
scaffold130	1018289	A	W	3utr	pseudochromosome1	21087845
scaffold130	1018306	R	G	3utr	pseudochromosome1	21087862
scaffold130	1018469	A	M	Intergenic	pseudochromosome1	21088025
scaffold130	1018943	T	Y	Intergenic	pseudochromosome1	21088499
scaffold130	1019719	G	R	Intergenic	pseudochromosome1	21089275
scaffold130	1019814	K	G	Intergenic	pseudochromosome1	21089370
scaffold130	1021732	A	R	Intergenic	pseudochromosome1	21091288
scaffold130	1031443	G	R	Intron	pseudochromosome1	21100999
scaffold130	1034212	G	R	Intron	pseudochromosome1	21103768
scaffold130	1036863	T	Y	Intergenic	pseudochromosome1	21106419
scaffold130	1037020	T	Y	Intergenic	pseudochromosome1	21106576
scaffold130	1037268	T	Y	Intergenic	pseudochromosome1	21106824
scaffold130	1037451	T	K	Intergenic	pseudochromosome1	21107007
scaffold130	1038070	G	R	Intergenic	pseudochromosome1	21107626
scaffold130	1038094	R	G	Intergenic	pseudochromosome1	21107650
scaffold130	1039671	R	G	Intergenic	pseudochromosome1	21109227
scaffold130	1040052	G	K	Intergenic	pseudochromosome1	21109608
scaffold130	1045473	T	Y	CDS	pseudochromosome1	21115029
scaffold130	1045727	T	W	Intergenic	pseudochromosome1	21115283
scaffold130	1045782	G	R	Intergenic	pseudochromosome1	21115338
scaffold130	1045793	A	W	Intergenic	pseudochromosome1	21115349
scaffold130	1045877	A	W	Intergenic	pseudochromosome1	21115433
scaffold130	1047994	Y	T	Intergenic	pseudochromosome1	21117550
scaffold130	1048451	A	M	Intergenic	pseudochromosome1	21118007
scaffold130	1048902	A	W	Intergenic	pseudochromosome1	21118458
scaffold130	1048965	T	K	Intergenic	pseudochromosome1	21118521
scaffold130	1049007	S	G	Intergenic	pseudochromosome1	21118563
scaffold130	1053872	T	Y	CDS	pseudochromosome1	21123428
scaffold130	1054906	R	G	Intron	pseudochromosome1	21124462
scaffold130	1055151	G	R	Intron	pseudochromosome1	21124707
scaffold130	1055268	R	G	Intron	pseudochromosome1	21124824
scaffold130	1058190	G	R	3utr	pseudochromosome1	21127746
scaffold130	1058431	G	R	CDS	pseudochromosome1	21127987
scaffold130	1059031	T	Y	Intron	pseudochromosome1	21128587
scaffold130	1066222	T	W	CDS	pseudochromosome1	21135778
scaffold130	1066556	K	T	CDS	pseudochromosome1	21136112
scaffold130	1066568	R	G	CDS	pseudochromosome1	21136124
scaffold130	1068342	A	R	Intergenic	pseudochromosome1	21137898
scaffold130	1068580	C	M	Intergenic	pseudochromosome1	21138136
scaffold130	1069543	T	Y	Intergenic	pseudochromosome1	21139099
scaffold130	1069582	T	Y	Intergenic	pseudochromosome1	21139138
scaffold130	1069611	A	R	Intergenic	pseudochromosome1	21139167
scaffold130	1070718	A	R	CDS	pseudochromosome1	21140274
scaffold130	1071492	A	W	Intron	pseudochromosome1	21141048
scaffold130	1071918	A	R	Intron	pseudochromosome1	21141474
scaffold130	1072589	T	Y	CDS	pseudochromosome1	21142145
scaffold130	1073006	C	Y	CDS	pseudochromosome1	21142562
scaffold130	1073078	C	M	CDS	pseudochromosome1	21142634
scaffold130	1073346	A	R	Intergenic	pseudochromosome1	21142902
scaffold130	1073671	T	Y	Intergenic	pseudochromosome1	21143227
scaffold130	1074274	W	A	CDS	pseudochromosome1	21143830
scaffold130	1074715	T	W	Intergenic	pseudochromosome1	21144271
scaffold130	1075676	G	K	CDS	pseudochromosome1	21145232
scaffold130	1075886	T	Y	CDS	pseudochromosome1	21145442
scaffold130	1076373	T	K	Intron	pseudochromosome1	21145929
scaffold130	1079241	K	G	CDS	pseudochromosome1	21148797
scaffold130	1079322	Y	T	Intron	pseudochromosome1	21148878
scaffold130	1079708	S	C	Intron	pseudochromosome1	21149264
scaffold130	1080237	W	T	CDS	pseudochromosome1	21149793
scaffold130	1080458	Y	T	Intergenic	pseudochromosome1	21150014
scaffold130	1081642	Y	C	CDS	pseudochromosome1	21151198
scaffold130	1082512	Y	T	Intron	pseudochromosome1	21152068
scaffold130	1082623	Y	C	Intron	pseudochromosome1	21152179
scaffold130	1082707	R	A	Intron	pseudochromosome1	21152263
scaffold130	1083640	M	C	Intron	pseudochromosome1	21153196
scaffold130	1085019	Y	T	Intergenic	pseudochromosome1	21154575
scaffold130	1085389	A	M	Intergenic	pseudochromosome1	21154945
scaffold130	1085401	G	K	Intergenic	pseudochromosome1	21154957
scaffold130	1086196	R	A	Intron	pseudochromosome1	21155752
scaffold130	1086432	T	Y	Intron	pseudochromosome1	21155988
scaffold130	1086592	T	K	Intron	pseudochromosome1	21156148
scaffold130	1086658	A	W	Intron	pseudochromosome1	21156214
scaffold130	1087377	G	K	3utr	pseudochromosome1	21156933
scaffold130	1087723	M	A	3utr	pseudochromosome1	21157279
scaffold130	1088132	S	G	Intergenic	pseudochromosome1	21157688
scaffold130	1090512	T	Y	Intergenic	pseudochromosome1	21160068
scaffold130	1104130	T	K	Intergenic	pseudochromosome1	21173686
scaffold130	1106461	R	A	Intron	pseudochromosome1	21176017
scaffold130	1106829	R	A	CDS	pseudochromosome1	21176385
scaffold130	1106942	S	G	CDS	pseudochromosome1	21176498
scaffold130	1109250	S	C	CDS	pseudochromosome1	21178806
scaffold130	1109424	R	G	Intergenic	pseudochromosome1	21178980
scaffold130	1111683	G	R	Intergenic	pseudochromosome1	21181239
scaffold130	1114723	C	M	Intergenic	pseudochromosome1	21184279
scaffold130	1116540	C	Y	Intergenic	pseudochromosome1	21186096
scaffold130	1116568	K	G	Intergenic	pseudochromosome1	21186124
scaffold130	1116580	C	Y	Intergenic	pseudochromosome1	21186136
scaffold130	1123592	M	C	Intergenic	pseudochromosome1	21193148
scaffold130	1124669	K	G	CDS	pseudochromosome1	21194225
scaffold130	1125122	R	G	CDS	pseudochromosome1	21194678
scaffold130	1125191	Y	C	CDS	pseudochromosome1	21194747
scaffold130	1125311	A	W	CDS	pseudochromosome1	21194867
scaffold130	1125659	G	R	CDS	pseudochromosome1	21195215
scaffold130	1126739	T	K	Intron	pseudochromosome1	21196295
scaffold130	1129164	M	A	Intron	pseudochromosome1	21198720
scaffold130	1129308	M	A	Intron	pseudochromosome1	21198864
scaffold130	1131879	Y	C	CDS	pseudochromosome1	21201435
scaffold130	1131947	M	A	CDS	pseudochromosome1	21201503
scaffold130	1132060	R	G	CDS	pseudochromosome1	21201616
scaffold130	1133116	K	G	Intergenic	pseudochromosome1	21202672
scaffold130	1134494	R	A	Intergenic	pseudochromosome1	21204050
scaffold130	1134517	W	T	Intergenic	pseudochromosome1	21204073
scaffold130	1136737	Y	C	CDS	pseudochromosome1	21206293
scaffold130	1137176	R	G	Intron	pseudochromosome1	21206732
scaffold130	1137981	Y	T	Intron	pseudochromosome1	21207537
scaffold130	1138310	W	T	CDS	pseudochromosome1	21207866
scaffold130	1138539	K	T	CDS	pseudochromosome1	21208095
scaffold130	1138654	Y	T	CDS	pseudochromosome1	21208210
scaffold130	1138741	R	A	CDS	pseudochromosome1	21208297
scaffold130	1140762	M	A	3utr	pseudochromosome1	21210318
scaffold130	1146344	R	A	CDS	pseudochromosome1	21215900
scaffold130	1147955	K	T	Intergenic	pseudochromosome1	21217511
scaffold130	1148233	Y	T	Intergenic	pseudochromosome1	21217789
scaffold130	1150477	W	A	5utr	pseudochromosome1	21220033
scaffold130	1152611	Y	T	Intergenic	pseudochromosome1	21222167
scaffold130	1152896	S	C	Intergenic	pseudochromosome1	21222452
scaffold130	1154718	R	G	Intergenic	pseudochromosome1	21224274
scaffold130	1155420	M	A	Intergenic	pseudochromosome1	21224976
scaffold130	1159004	W	T	CDS	pseudochromosome1	21228560
scaffold130	1162096	Y	T	CDS	pseudochromosome1	21231652
scaffold130	1162357	M	A	CDS	pseudochromosome1	21231913
scaffold130	1162402	Y	T	CDS	pseudochromosome1	21231958
scaffold130	1162479	Y	T	CDS	pseudochromosome1	21232035
scaffold130	1162781	S	C	CDS	pseudochromosome1	21232337
scaffold130	1163843	K	G	Intron	pseudochromosome1	21233399
scaffold130	1163862	R	A	Intron	pseudochromosome1	21233418
scaffold130	1164278	Y	T	CDS	pseudochromosome1	21233834
scaffold130	1165016	Y	T	Intron	pseudochromosome1	21234572
scaffold130	1165509	R	A	Intron	pseudochromosome1	21235065
scaffold130	1165523	W	T	Intron	pseudochromosome1	21235079
scaffold130	1166064	M	C	CDS	pseudochromosome1	21235620
scaffold130	1166126	K	T	CDS	pseudochromosome1	21235682
scaffold130	1166474	Y	T	CDS	pseudochromosome1	21236030
scaffold130	1166510	R	A	CDS	pseudochromosome1	21236066
scaffold130	1166698	R	G	CDS	pseudochromosome1	21236254
scaffold130	1166858	W	T	CDS	pseudochromosome1	21236414
scaffold130	1166892	R	A	Intergenic	pseudochromosome1	21236448
scaffold130	1167889	Y	T	3utr	pseudochromosome1	21237445
scaffold130	1168636	R	G	Intron	pseudochromosome1	21238192
scaffold130	1168947	W	A	Intron	pseudochromosome1	21238503
scaffold130	1170546	S	C	CDS	pseudochromosome1	21240102
scaffold130	1170614	Y	C	CDS	pseudochromosome1	21240170
scaffold130	1179164	M	A	Intergenic	pseudochromosome1	21248720
scaffold130	1179338	R	A	Intergenic	pseudochromosome1	21248894
scaffold130	1179370	R	A	Intergenic	pseudochromosome1	21248926
scaffold130	1182071	W	T	CDS	pseudochromosome1	21251627
scaffold130	1183740	Y	C	3utr	pseudochromosome1	21253296
scaffold130	1183991	S	G	CDS	pseudochromosome1	21253547
scaffold130	1184031	S	G	Intron	pseudochromosome1	21253587
scaffold130	1185024	R	G	CDS	pseudochromosome1	21254580
scaffold130	1185108	R	G	Intron	pseudochromosome1	21254664
scaffold130	1185616	Y	C	Intron	pseudochromosome1	21255172
scaffold130	1185650	K	T	Intron	pseudochromosome1	21255206
scaffold130	1185693	R	A	CDS	pseudochromosome1	21255249
scaffold130	1186529	K	G	CDS	pseudochromosome1	21256085
scaffold130	1186565	R	A	CDS	pseudochromosome1	21256121
scaffold130	1186584	W	A	5utr	pseudochromosome1	21256140
scaffold130	1190763	M	A	Intergenic	pseudochromosome1	21260319
scaffold130	1192971	K	G	CDS	pseudochromosome1	21262527
scaffold130	1201509	T	K	Intergenic	pseudochromosome1	21271065
scaffold130	1201568	C	S	Intergenic	pseudochromosome1	21271124
scaffold130	1201757	C	M	Intergenic	pseudochromosome1	21271313
scaffold130	1202007	Y	C	Intergenic	pseudochromosome1	21271563
scaffold130	1209497	G	R	Intergenic	pseudochromosome1	21279053
scaffold130	1210402	C	Y	Intergenic	pseudochromosome1	21279958
scaffold130	1210476	K	G	Intergenic	pseudochromosome1	21280032
scaffold130	1212198	Y	C	Intergenic	pseudochromosome1	21281754
scaffold130	1212551	Y	C	Intergenic	pseudochromosome1	21282107
scaffold130	1214837	R	A	Intergenic	pseudochromosome1	21284393
scaffold130	1214848	R	G	Intergenic	pseudochromosome1	21284404
scaffold130	1214878	C	M	Intergenic	pseudochromosome1	21284434
scaffold130	1217368	W	T	Intergenic	pseudochromosome1	21286924
scaffold130	1217401	T	Y	Intergenic	pseudochromosome1	21286957
scaffold130	1221192	C	M	Intron	pseudochromosome1	21290748
scaffold130	1223407	C	Y	CDS	pseudochromosome1	21292963
scaffold130	1225931	R	G	Intergenic	pseudochromosome1	21295487
scaffold130	1226087	T	K	Intergenic	pseudochromosome1	21295643
scaffold130	1226130	T	Y	Intergenic	pseudochromosome1	21295686
scaffold130	1226247	T	Y	Intergenic	pseudochromosome1	21295803
scaffold130	1226355	A	R	Intergenic	pseudochromosome1	21295911
scaffold130	1226481	S	G	Intergenic	pseudochromosome1	21296037
scaffold130	1227645	W	A	Intron	pseudochromosome1	21297201
scaffold130	1229278	A	W	CDS	pseudochromosome1	21298834
scaffold130	1240042	G	R	Intergenic	pseudochromosome1	21309598
scaffold130	1241709	C	Y	Intron	pseudochromosome1	21311265
scaffold130	1242194	R	G	CDS	pseudochromosome1	21311750
scaffold130	1246427	A	R	Intergenic	pseudochromosome1	21315983
scaffold130	1247562	C	M	CDS	pseudochromosome1	21317118
scaffold130	1251143	R	A	Intron	pseudochromosome1	21320699
scaffold130	1251211	C	M	Intron	pseudochromosome1	21320767
scaffold130	1251889	W	A	Intron	pseudochromosome1	21321445
scaffold130	1253239	A	R	5utr	pseudochromosome1	21322795
scaffold130	1257166	A	R	Intergenic	pseudochromosome1	21326722
scaffold130	1260074	T	Y	Intron	pseudochromosome1	21329630
scaffold130	1260565	G	S	Intron	pseudochromosome1	21330121
scaffold130	1261619	T	W	Intron	pseudochromosome1	21331175
scaffold130	1261959	Y	T	Intron	pseudochromosome1	21331515
scaffold130	1262705	A	R	3utr	pseudochromosome1	21332261
scaffold130	1263116	G	R	Intergenic	pseudochromosome1	21332672
scaffold130	1264084	A	R	Intergenic	pseudochromosome1	21333640
scaffold130	1264130	W	A	Intergenic	pseudochromosome1	21333686
scaffold130	1264269	A	W	Intergenic	pseudochromosome1	21333825
scaffold130	1264306	A	R	Intergenic	pseudochromosome1	21333862
scaffold130	1264406	G	R	Intergenic	pseudochromosome1	21333962
scaffold130	1264551	A	R	Intergenic	pseudochromosome1	21334107
scaffold130	1264947	C	S	Intergenic	pseudochromosome1	21334503
scaffold130	1268020	A	R	Intron	pseudochromosome1	21337576
scaffold130	1269333	R	G	CDS	pseudochromosome1	21338889
scaffold130	1269345	Y	T	CDS	pseudochromosome1	21338901
scaffold130	1271772	M	C	Intergenic	pseudochromosome1	21341328
scaffold130	1272530	C	M	Intergenic	pseudochromosome1	21342086
scaffold130	1273779	A	W	3utr	pseudochromosome1	21343335
scaffold130	1273798	C	Y	3utr	pseudochromosome1	21343354
scaffold130	1274409	C	Y	Intron	pseudochromosome1	21343965
scaffold130	1274466	S	C	Intron	pseudochromosome1	21344022
scaffold130	1274609	R	G	Intron	pseudochromosome1	21344165
scaffold130	1274833	G	S	Intron	pseudochromosome1	21344389
scaffold130	1274943	Y	T	Intron	pseudochromosome1	21344499
scaffold130	1275170	R	G	Intron	pseudochromosome1	21344726
scaffold130	1275224	S	G	Intron	pseudochromosome1	21344780
scaffold130	1275386	K	T	Intron	pseudochromosome1	21344942
scaffold130	1275692	C	Y	CDS	pseudochromosome1	21345248
scaffold130	1276274	R	G	Intron	pseudochromosome1	21345830
scaffold130	1276370	A	R	CDS	pseudochromosome1	21345926
scaffold130	1276763	R	G	CDS	pseudochromosome1	21346319
scaffold130	1277031	T	Y	Intron	pseudochromosome1	21346587
scaffold130	1277194	R	A	CDS	pseudochromosome1	21346750
scaffold130	1277737	W	A	Intron	pseudochromosome1	21347293
scaffold130	1281084	K	G	Intergenic	pseudochromosome1	21350640
scaffold130	1286385	Y	T	Intergenic	pseudochromosome1	21355941
scaffold130	1286923	A	R	Intergenic	pseudochromosome1	21356479
scaffold130	1288453	M	C	Intergenic	pseudochromosome1	21358009
scaffold130	1288845	R	A	Intergenic	pseudochromosome1	21358401
scaffold130	1304332	W	T	Intron	pseudochromosome1	21373888
scaffold130	1306221	R	A	Intron	pseudochromosome1	21375777
scaffold130	1307925	K	T	Intron	pseudochromosome1	21377481
scaffold130	1318993	A	W	Intergenic	pseudochromosome1	21388549
scaffold130	1320888	R	G	Intergenic	pseudochromosome1	21390444
scaffold130	1325670	A	W	Intron	pseudochromosome1	21395226
scaffold130	1325725	T	Y	Intron	pseudochromosome1	21395281
scaffold130	1325733	Y	C	Intron	pseudochromosome1	21395289
scaffold130	1325909	C	Y	CDS	pseudochromosome1	21395465
scaffold130	1327911	G	S	CDS	pseudochromosome1	21397467
scaffold130	1327951	M	C	CDS	pseudochromosome1	21397507
scaffold130	1328163	A	M	CDS	pseudochromosome1	21397719
scaffold130	1330557	K	T	Intron	pseudochromosome1	21400113
scaffold130	1332278	W	T	Intron	pseudochromosome1	21401834
scaffold130	1332343	C	M	CDS	pseudochromosome1	21401899
scaffold130	1334011	A	R	Intergenic	pseudochromosome1	21403567
scaffold130	1334502	G	R	Intergenic	pseudochromosome1	21404058
scaffold130	1334515	Y	C	Intergenic	pseudochromosome1	21404071
scaffold130	1341237	K	G	3utr	pseudochromosome1	21410793
scaffold130	1341251	C	Y	3utr	pseudochromosome1	21410807
scaffold130	1343227	R	A	CDS	pseudochromosome1	21412783
scaffold130	1344499	Y	T	CDS	pseudochromosome1	21414055
scaffold130	1346581	T	Y	Intergenic	pseudochromosome1	21416137
scaffold130	1348368	R	G	CDS	pseudochromosome1	21417924
scaffold130	1349029	G	S	CDS	pseudochromosome1	21418585
scaffold130	1349170	C	M	CDS	pseudochromosome1	21418726
scaffold130	1349234	Y	T	CDS	pseudochromosome1	21418790
scaffold130	1349460	A	W	CDS	pseudochromosome1	21419016
scaffold130	1349543	K	T	CDS	pseudochromosome1	21419099
scaffold130	1350333	Y	C	CDS	pseudochromosome1	21419889
scaffold130	1353338	G	R	Intergenic	pseudochromosome1	21422894
scaffold130	1360206	A	R	Intergenic	pseudochromosome1	21429762
scaffold130	1370293	G	R	CDS	pseudochromosome1	21439849
scaffold130	1370578	W	A	Intergenic	pseudochromosome1	21440134
scaffold130	1371013	R	A	Intergenic	pseudochromosome1	21440569
scaffold130	1373255	R	A	5utr	pseudochromosome1	21442811
scaffold130	1374855	Y	C	Intergenic	pseudochromosome1	21444411
scaffold130	1374981	Y	C	Intergenic	pseudochromosome1	21444537
scaffold130	1375367	C	M	Intergenic	pseudochromosome1	21444923
scaffold130	1376155	C	Y	Intergenic	pseudochromosome1	21445711
scaffold130	1388171	R	A	Intergenic	pseudochromosome1	21457727
scaffold130	1388723	Y	T	Intergenic	pseudochromosome1	21458279
scaffold130	1393340	G	K	CDS	pseudochromosome1	21462896
scaffold130	1394048	C	M	CDS	pseudochromosome1	21463604
scaffold130	1399241	G	R	Intron	pseudochromosome1	21468797
scaffold130	1399260	G	R	Intron	pseudochromosome1	21468816
scaffold130	1400698	C	Y	Intron	pseudochromosome1	21470254
scaffold130	1400712	A	M	Intron	pseudochromosome1	21470268
scaffold130	1402922	M	C	Intergenic	pseudochromosome1	21472478
scaffold130	1403000	G	R	Intergenic	pseudochromosome1	21472556
scaffold130	1403683	Y	C	Intergenic	pseudochromosome1	21473239
scaffold130	1404024	G	R	Intergenic	pseudochromosome1	21473580
scaffold130	1404030	G	R	Intergenic	pseudochromosome1	21473586
scaffold130	1404075	A	R	Intergenic	pseudochromosome1	21473631
scaffold130	1404098	G	R	Intergenic	pseudochromosome1	21473654
scaffold130	1404109	G	R	Intergenic	pseudochromosome1	21473665
scaffold130	1404120	A	R	Intergenic	pseudochromosome1	21473676
scaffold130	1405221	G	R	Intergenic	pseudochromosome1	21474777
scaffold130	1405335	G	R	Intergenic	pseudochromosome1	21474891
scaffold130	1434762	C	M	Intergenic	pseudochromosome1	21504318
scaffold130	1439338	C	S	CDS	pseudochromosome1	21508894
scaffold130	1444312	T	K	Intron	pseudochromosome1	21513868
scaffold130	1444318	C	S	Intron	pseudochromosome1	21513874
scaffold130	1452290	A	R	CDS	pseudochromosome1	21521846
scaffold130	1452528	G	R	CDS	pseudochromosome1	21522084
scaffold130	1453600	T	Y	Intergenic	pseudochromosome1	21523156
scaffold130	1453623	T	W	Intergenic	pseudochromosome1	21523179
scaffold130	1454142	T	Y	Intergenic	pseudochromosome1	21523698
scaffold130	1457690	R	G	Intergenic	pseudochromosome1	21527246
scaffold130	1457821	R	A	Intergenic	pseudochromosome1	21527377
scaffold130	1458230	M	A	Intergenic	pseudochromosome1	21527786
scaffold130	1458238	M	C	Intergenic	pseudochromosome1	21527794
scaffold130	1458267	T	Y	Intergenic	pseudochromosome1	21527823
scaffold130	1458462	T	Y	Intergenic	pseudochromosome1	21528018
scaffold130	1458621	R	A	Intergenic	pseudochromosome1	21528177
scaffold130	1458630	R	G	Intergenic	pseudochromosome1	21528186
scaffold130	1458896	T	K	Intergenic	pseudochromosome1	21528452
scaffold130	1459953	T	W	Intron	pseudochromosome1	21529509
scaffold130	1462435	T	K	Intron	pseudochromosome1	21531991
scaffold130	1464884	K	T	Intergenic	pseudochromosome1	21534440
scaffold130	1465512	A	M	Intergenic	pseudochromosome1	21535068
scaffold130	1466745	Y	C	Intergenic	pseudochromosome1	21536301
scaffold130	1468598	S	G	CDS	pseudochromosome1	21538154
scaffold130	1472745	G	R	Intergenic	pseudochromosome1	21542301
scaffold130	1472759	C	Y	Intergenic	pseudochromosome1	21542315
scaffold130	1472795	G	R	Intergenic	pseudochromosome1	21542351
scaffold130	1477602	K	G	CDS	pseudochromosome1	21547158
scaffold130	1487900	C	S	Intron	pseudochromosome1	21557456
scaffold130	1488424	Y	T	Intergenic	pseudochromosome1	21557980
scaffold130	1489025	C	S	Intergenic	pseudochromosome1	21558581
scaffold130	1491658	W	T	Intergenic	pseudochromosome1	21561214
scaffold130	1492394	Y	T	Intergenic	pseudochromosome1	21561950
scaffold130	1495623	T	K	Intergenic	pseudochromosome1	21565179
scaffold130	1496115	C	M	CDS	pseudochromosome1	21565671
scaffold130	1496339	G	R	CDS	pseudochromosome1	21565895
scaffold130	1496421	G	K	CDS	pseudochromosome1	21565977
scaffold130	1496492	A	R	CDS	pseudochromosome1	21566048
scaffold130	1496660	M	C	CDS	pseudochromosome1	21566216
scaffold130	1505952	C	Y	CDS	pseudochromosome1	21575508
scaffold130	1508795	C	Y	Intergenic	pseudochromosome1	21578351
scaffold130	1517267	M	A	CDS	pseudochromosome1	21586823
scaffold130	1521222	R	G	Intergenic	pseudochromosome1	21590778
scaffold130	1521360	T	W	CDS	pseudochromosome1	21590916
scaffold130	1521806	W	T	CDS	pseudochromosome1	21591362
scaffold130	1522016	G	R	Intron	pseudochromosome1	21591572
scaffold130	1522686	C	Y	Intron	pseudochromosome1	21592242
scaffold130	1522866	S	G	Intron	pseudochromosome1	21592422
scaffold130	1523242	C	Y	CDS	pseudochromosome1	21592798
scaffold130	1523591	G	R	Intron	pseudochromosome1	21593147
scaffold130	1523755	S	C	Intron	pseudochromosome1	21593311
scaffold130	1524018	W	T	Intron	pseudochromosome1	21593574
scaffold130	1524994	A	R	Intron	pseudochromosome1	21594550
scaffold130	1525840	G	R	Intron	pseudochromosome1	21595396
scaffold130	1526320	M	A	Intron	pseudochromosome1	21595876
scaffold130	1530760	C	Y	Intron	pseudochromosome1	21600316
scaffold130	1530890	C	M	Intron	pseudochromosome1	21600446
scaffold130	1531098	R	G	Intron	pseudochromosome1	21600654
scaffold130	1532321	T	K	CDS	pseudochromosome1	21601877
scaffold130	1533077	G	S	CDS	pseudochromosome1	21602633
scaffold130	1533675	C	Y	CDS	pseudochromosome1	21603231
scaffold130	1535125	T	Y	Intergenic	pseudochromosome1	21604681
scaffold130	1537029	S	G	CDS	pseudochromosome1	21606585
scaffold130	1537092	Y	T	CDS	pseudochromosome1	21606648
scaffold130	1537104	Y	C	CDS	pseudochromosome1	21606660
scaffold130	1537425	M	C	CDS	pseudochromosome1	21606981
scaffold130	1537788	Y	T	CDS	pseudochromosome1	21607344
scaffold130	1539881	A	R	Intergenic	pseudochromosome1	21609437
scaffold130	1540349	S	G	Intergenic	pseudochromosome1	21609905
scaffold130	1540529	Y	T	Intergenic	pseudochromosome1	21610085
scaffold130	1541216	T	Y	Intergenic	pseudochromosome1	21610772
scaffold130	1551537	R	G	CDS	pseudochromosome1	21621093
scaffold130	1551942	G	R	CDS	pseudochromosome1	21621498
scaffold130	1552212	T	Y	CDS	pseudochromosome1	21621768
scaffold130	1552422	Y	C	Intron	pseudochromosome1	21621978
scaffold130	1552928	G	R	Intron	pseudochromosome1	21622484
scaffold130	1553163	G	R	Intron	pseudochromosome1	21622719
scaffold130	1553164	Y	C	Intron	pseudochromosome1	21622720
scaffold130	1553910	W	T	Intron	pseudochromosome1	21623466
scaffold130	1554119	T	K	CDS	pseudochromosome1	21623675
scaffold130	1554509	K	T	Intron	pseudochromosome1	21624065
scaffold130	1555886	A	R	CDS	pseudochromosome1	21625442
scaffold130	1555988	R	A	CDS	pseudochromosome1	21625544
scaffold130	1556842	T	K	3utr	pseudochromosome1	21626398
scaffold130	1561630	G	R	3utr	pseudochromosome1	21631186
scaffold130	1564417	T	Y	Intron	pseudochromosome1	21633973
scaffold130	1566772	T	K	CDS	pseudochromosome1	21636328
scaffold130	1567102	C	Y	Intergenic	pseudochromosome1	21636658
scaffold130	1567127	T	Y	Intergenic	pseudochromosome1	21636683
scaffold130	1567135	C	Y	Intergenic	pseudochromosome1	21636691
scaffold130	1567318	T	K	Intergenic	pseudochromosome1	21636874
scaffold130	1567335	G	K	Intergenic	pseudochromosome1	21636891
scaffold130	1567572	T	Y	CDS	pseudochromosome1	21637128
scaffold130	1567598	C	Y	CDS	pseudochromosome1	21637154
scaffold130	1567656	G	R	CDS	pseudochromosome1	21637212
scaffold130	1567754	G	R	CDS	pseudochromosome1	21637310
scaffold130	1568186	C	Y	Intergenic	pseudochromosome1	21637742
scaffold130	1568210	C	Y	Intergenic	pseudochromosome1	21637766
scaffold130	1568331	A	W	Intergenic	pseudochromosome1	21637887
scaffold130	1568716	C	Y	5utr	pseudochromosome1	21638272
scaffold130	1568741	A	M	5utr	pseudochromosome1	21638297
scaffold130	1568975	G	R	CDS	pseudochromosome1	21638531
scaffold130	1569010	T	Y	CDS	pseudochromosome1	21638566
scaffold130	1569076	C	Y	CDS	pseudochromosome1	21638632
scaffold130	1569274	G	R	CDS	pseudochromosome1	21638830
scaffold130	1569595	T	Y	Intergenic	pseudochromosome1	21639151
scaffold130	1569843	G	R	Intergenic	pseudochromosome1	21639399
scaffold130	1569859	G	K	Intergenic	pseudochromosome1	21639415
scaffold130	1569889	A	M	Intergenic	pseudochromosome1	21639445
scaffold130	1570146	C	S	Intergenic	pseudochromosome1	21639702
scaffold130	1570219	T	Y	Intergenic	pseudochromosome1	21639775
scaffold130	1570230	G	R	Intergenic	pseudochromosome1	21639786
scaffold130	1570614	A	W	Intron	pseudochromosome1	21640170
scaffold130	1571397	C	Y	CDS	pseudochromosome1	21640953
scaffold130	1571416	A	M	CDS	pseudochromosome1	21640972
scaffold130	1572236	Y	T	Intron	pseudochromosome1	21641792
scaffold130	1572275	M	C	Intron	pseudochromosome1	21641831
scaffold130	1572311	M	C	Intron	pseudochromosome1	21641867
scaffold130	1572420	M	A	Intron	pseudochromosome1	21641976
scaffold130	1572451	K	G	Intron	pseudochromosome1	21642007
scaffold130	1572532	R	G	Intron	pseudochromosome1	21642088
scaffold130	1572827	R	A	Intron	pseudochromosome1	21642383
scaffold130	1573592	R	G	Intergenic	pseudochromosome1	21643148
scaffold130	1574284	Y	T	Intergenic	pseudochromosome1	21643840
scaffold130	1575362	W	T	5utr	pseudochromosome1	21644918
scaffold130	1575394	M	A	CDS	pseudochromosome1	21644950
scaffold130	1575631	W	T	CDS	pseudochromosome1	21645187
scaffold130	1576606	W	A	Intron	pseudochromosome1	21646162
scaffold130	1576663	W	T	Intron	pseudochromosome1	21646219
scaffold130	1576893	R	A	3utr	pseudochromosome1	21646449
scaffold130	1577656	W	T	CDS	pseudochromosome1	21647212
scaffold130	1578995	G	R	CDS	pseudochromosome1	21648551
scaffold130	1582942	C	M	CDS	pseudochromosome1	21652498
scaffold130	1583047	R	A	CDS	pseudochromosome1	21652603
scaffold130	1584586	A	R	Intergenic	pseudochromosome1	21654142
scaffold130	1584883	A	R	CDS	pseudochromosome1	21654439
scaffold130	1585038	R	A	CDS	pseudochromosome1	21654594
scaffold130	1585156	T	Y	CDS	pseudochromosome1	21654712
scaffold130	1585233	R	G	CDS	pseudochromosome1	21654789
scaffold130	1585395	R	G	CDS	pseudochromosome1	21654951
scaffold130	1585427	T	Y	CDS	pseudochromosome1	21654983
scaffold130	1585595	S	C	CDS	pseudochromosome1	21655151
scaffold130	1585740	S	C	CDS	pseudochromosome1	21655296
scaffold130	1586103	G	K	CDS	pseudochromosome1	21655659
scaffold130	1586847	G	K	Intron	pseudochromosome1	21656403
scaffold130	1586867	R	G	Intron	pseudochromosome1	21656423
scaffold130	1587208	C	Y	CDS	pseudochromosome1	21656764
scaffold130	1587261	Y	T	CDS	pseudochromosome1	21656817
scaffold130	1587283	R	A	CDS	pseudochromosome1	21656839
scaffold130	1587651	C	Y	CDS	pseudochromosome1	21657207
scaffold130	1587709	C	Y	CDS	pseudochromosome1	21657265
scaffold130	1587772	T	Y	CDS	pseudochromosome1	21657328
scaffold130	1587780	T	Y	CDS	pseudochromosome1	21657336
scaffold130	1588000	T	Y	CDS	pseudochromosome1	21657556
scaffold130	1588121	T	W	CDS	pseudochromosome1	21657677
scaffold130	1588151	G	S	CDS	pseudochromosome1	21657707
scaffold130	1588259	K	G	CDS	pseudochromosome1	21657815
scaffold130	1588316	C	Y	CDS	pseudochromosome1	21657872
scaffold130	1588519	C	Y	CDS	pseudochromosome1	21658075
scaffold130	1588536	C	Y	CDS	pseudochromosome1	21658092
scaffold130	1588631	G	S	CDS	pseudochromosome1	21658187
scaffold130	1590868	G	K	Intergenic	pseudochromosome1	21660424
scaffold130	1591607	R	G	CDS	pseudochromosome1	21661163
scaffold130	1591972	C	S	5utr	pseudochromosome1	21661528
scaffold130	1593730	A	W	CDS	pseudochromosome1	21663286
scaffold130	1594053	C	M	CDS	pseudochromosome1	21663609
scaffold130	1594121	G	R	CDS	pseudochromosome1	21663677
scaffold130	1594411	W	A	CDS	pseudochromosome1	21663967
scaffold130	1594470	T	Y	CDS	pseudochromosome1	21664026
scaffold130	1594520	G	R	CDS	pseudochromosome1	21664076
scaffold130	1595591	T	Y	3utr	pseudochromosome1	21665147
scaffold130	1596373	Y	T	Intergenic	pseudochromosome1	21665929
scaffold130	1596380	K	T	Intergenic	pseudochromosome1	21665936
scaffold130	1596429	W	T	Intergenic	pseudochromosome1	21665985
scaffold130	1596778	M	C	Intergenic	pseudochromosome1	21666334
scaffold130	1596808	R	A	Intergenic	pseudochromosome1	21666364
scaffold130	1596951	R	G	5utr	pseudochromosome1	21666507
scaffold130	1596971	K	G	5utr	pseudochromosome1	21666527
scaffold130	1597221	M	C	CDS	pseudochromosome1	21666777
scaffold130	1597503	C	M	CDS	pseudochromosome1	21667059
scaffold130	1597758	C	Y	3utr	pseudochromosome1	21667314
scaffold130	1601361	A	M	CDS	pseudochromosome1	21670917
scaffold130	1608333	R	G	Intron	pseudochromosome1	21677889
scaffold130	1620768	R	A	Intron	pseudochromosome1	21690324
scaffold130	1621043	R	A	Intron	pseudochromosome1	21690599
scaffold130	1621228	Y	T	Intron	pseudochromosome1	21690784
scaffold130	1621594	S	C	Intergenic	pseudochromosome1	21691150
scaffold130	1623417	M	A	Intergenic	pseudochromosome1	21692973
scaffold130	1624432	T	Y	CDS	pseudochromosome1	21693988
scaffold130	1624849	C	Y	Intron	pseudochromosome1	21694405
scaffold130	1624941	W	T	CDS	pseudochromosome1	21694497
scaffold130	1625393	M	A	Intron	pseudochromosome1	21694949
scaffold130	1625848	G	R	Intron	pseudochromosome1	21695404
scaffold130	1628575	T	Y	Intron	pseudochromosome1	21698131
scaffold130	1630109	A	R	CDS	pseudochromosome1	21699665
scaffold130	1630136	T	W	CDS	pseudochromosome1	21699692
scaffold130	1630617	R	G	Intron	pseudochromosome1	21700173
scaffold130	1632227	G	K	CDS	pseudochromosome1	21701783
scaffold130	1632972	Y	T	Intron	pseudochromosome1	21702528
scaffold130	1634143	G	R	Intron	pseudochromosome1	21703699
scaffold130	1635037	S	C	Intron	pseudochromosome1	21704593
scaffold130	1635460	C	M	Intron	pseudochromosome1	21705016
scaffold130	1636380	A	W	Intergenic	pseudochromosome1	21705936
scaffold130	1636546	G	R	Intergenic	pseudochromosome1	21706102
scaffold130	1636556	T	Y	Intergenic	pseudochromosome1	21706112
scaffold130	1637022	M	C	Intergenic	pseudochromosome1	21706578
scaffold130	1637038	T	Y	Intergenic	pseudochromosome1	21706594
scaffold130	1637441	A	R	Intron	pseudochromosome1	21706997
scaffold130	1639663	Y	C	Intron	pseudochromosome1	21709219
scaffold130	1643891	A	R	Intergenic	pseudochromosome1	21713447
scaffold130	1644757	A	R	CDS	pseudochromosome1	21714313
scaffold130	1646740	S	G	Intergenic	pseudochromosome1	21716296
scaffold130	1647454	C	Y	Intergenic	pseudochromosome1	21717010
scaffold130	1656462	C	S	CDS	pseudochromosome1	21726018
scaffold130	1659732	R	G	Intron	pseudochromosome1	21729288
scaffold130	1660101	T	Y	CDS	pseudochromosome1	21729657
scaffold130	1661332	G	R	CDS	pseudochromosome1	21730888
scaffold130	1663926	G	S	3utr	pseudochromosome1	21733482
scaffold130	1663966	A	R	3utr	pseudochromosome1	21733522
scaffold130	1665321	A	M	5utr	pseudochromosome1	21734877
scaffold130	1665852	G	S	5utr	pseudochromosome1	21735408
scaffold130	1665951	C	S	5utr	pseudochromosome1	21735507
scaffold130	1666375	C	Y	Intron	pseudochromosome1	21735931
scaffold130	1666926	R	A	Intron	pseudochromosome1	21736482
scaffold130	1667028	G	S	Intron	pseudochromosome1	21736584
scaffold130	1667484	W	T	5utr	pseudochromosome1	21737040
scaffold130	1667521	M	C	5utr	pseudochromosome1	21737077
scaffold130	1669946	A	R	CDS	pseudochromosome1	21739502
scaffold130	1670371	C	S	CDS	pseudochromosome1	21739927
scaffold130	1673685	W	T	CDS	pseudochromosome1	21743241
scaffold130	1673747	T	Y	CDS	pseudochromosome1	21743303
scaffold130	1673980	W	A	CDS	pseudochromosome1	21743536
scaffold130	1677273	Y	T	CDS	pseudochromosome1	21746829
scaffold130	1678189	R	G	3utr	pseudochromosome1	21747745
scaffold130	1678793	G	S	CDS	pseudochromosome1	21748349
scaffold130	1679017	T	W	3utr	pseudochromosome1	21748573
scaffold130	1679034	Y	T	CDS	pseudochromosome1	21748590
scaffold130	1679413	R	G	3utr	pseudochromosome1	21748969
scaffold130	1679421	M	C	3utr	pseudochromosome1	21748977
scaffold130	1680478	T	K	Intron	pseudochromosome1	21750034
scaffold130	1681009	T	K	CDS	pseudochromosome1	21750565
scaffold130	1681032	T	Y	CDS	pseudochromosome1	21750588
scaffold130	1681339	C	Y	CDS	pseudochromosome1	21750895
scaffold130	1683298	A	M	CDS	pseudochromosome1	21752854
scaffold130	1683332	G	K	CDS	pseudochromosome1	21752888
scaffold130	1685676	G	R	Intergenic	pseudochromosome1	21755232
scaffold130	1686986	S	G	Intron	pseudochromosome1	21756542
scaffold130	1687298	A	R	Intron	pseudochromosome1	21756854
scaffold130	1687321	R	A	Intron	pseudochromosome1	21756877
scaffold130	1687396	G	R	Intron	pseudochromosome1	21756952
scaffold130	1687427	C	M	CDS	pseudochromosome1	21756983
scaffold130	1687824	T	Y	Intron	pseudochromosome1	21757380
scaffold130	1688532	R	G	3utr	pseudochromosome1	21758088
scaffold130	1688660	S	C	3utr	pseudochromosome1	21758216
scaffold130	1688753	Y	C	3utr	pseudochromosome1	21758309
scaffold130	1692058	T	Y	3utr	pseudochromosome1	21761614
scaffold130	1700557	Y	T	CDS	pseudochromosome1	21770113
scaffold130	1700754	K	T	CDS	pseudochromosome1	21770310
scaffold130	1700862	R	G	CDS	pseudochromosome1	21770418
scaffold130	1700874	K	T	CDS	pseudochromosome1	21770430
scaffold500	4895	T	Y	5utr	pseudochromosome1	25321495
scaffold500	5617	M	C	5utr	pseudochromosome1	25322217
scaffold500	8104	M	C	5utr	pseudochromosome1	25324704
scaffold500	10067	G	R	5utr	pseudochromosome1	25326667
scaffold500	10433	C	Y	5utr	pseudochromosome1	25327033
scaffold500	11711	R	A	5utr	pseudochromosome1	25328311
scaffold500	15982	C	M	5utr	pseudochromosome1	25332582
scaffold500	16766	C	Y	5utr	pseudochromosome1	25333366
scaffold500	17081	R	G	5utr	pseudochromosome1	25333681
scaffold500	20649	G	K	5utr	pseudochromosome1	25337249
scaffold500	24069	R	G	CDS	pseudochromosome1	25340669
scaffold500	38613	C	Y	Intron	pseudochromosome1	25355213
scaffold500	39297	S	G	Intron	pseudochromosome1	25355897
scaffold500	39918	K	T	Intron	pseudochromosome1	25356518
scaffold500	40894	W	A	Intron	pseudochromosome1	25357494
scaffold500	52051	Y	C	Intergenic	pseudochromosome1	25368651
scaffold500	74909	K	T	Intergenic	pseudochromosome1	25391509
scaffold500	81107	A	R	Intergenic	pseudochromosome1	25397707
scaffold500	81422	C	Y	Intergenic	pseudochromosome1	25398022
scaffold500	81634	A	M	Intergenic	pseudochromosome1	25398234
scaffold500	82032	G	K	Intergenic	pseudochromosome1	25398632
scaffold500	82253	T	Y	Intergenic	pseudochromosome1	25398853
scaffold500	82514	M	A	Intergenic	pseudochromosome1	25399114
scaffold500	82779	A	W	Intergenic	pseudochromosome1	25399379
scaffold500	82827	A	R	Intergenic	pseudochromosome1	25399427
scaffold500	85641	C	Y	Intergenic	pseudochromosome1	25402241
scaffold500	85750	G	R	Intergenic	pseudochromosome1	25402350
scaffold500	85838	K	T	Intergenic	pseudochromosome1	25402438
scaffold500	85873	A	R	Intergenic	pseudochromosome1	25402473
scaffold500	86040	A	R	CDS	pseudochromosome1	25402640
scaffold500	86117	A	R	Intron	pseudochromosome1	25402717
scaffold500	86486	T	Y	Intron	pseudochromosome1	25403086
scaffold500	90444	C	S	Intergenic	pseudochromosome1	25407044
scaffold500	91985	T	Y	Intergenic	pseudochromosome1	25408585
scaffold500	92431	C	M	Intergenic	pseudochromosome1	25409031
scaffold500	92476	Y	C	Intergenic	pseudochromosome1	25409076
scaffold500	92886	A	M	Intergenic	pseudochromosome1	25409486
scaffold500	93533	K	G	Intergenic	pseudochromosome1	25410133
scaffold500	94187	G	R	Intergenic	pseudochromosome1	25410787
scaffold500	95868	M	A	Intergenic	pseudochromosome1	25412468
scaffold500	96007	T	K	Intergenic	pseudochromosome1	25412607
scaffold500	96064	G	K	Intergenic	pseudochromosome1	25412664
scaffold500	96276	A	R	Intergenic	pseudochromosome1	25412876
scaffold500	96408	T	Y	Intergenic	pseudochromosome1	25413008
scaffold500	96437	G	K	Intergenic	pseudochromosome1	25413037
scaffold500	96464	G	R	Intergenic	pseudochromosome1	25413064
scaffold500	96532	C	Y	Intergenic	pseudochromosome1	25413132
scaffold500	97093	T	K	Intergenic	pseudochromosome1	25413693
scaffold500	97698	G	S	Intergenic	pseudochromosome1	25414298
scaffold500	98081	T	Y	Intergenic	pseudochromosome1	25414681
scaffold500	98844	A	M	Intergenic	pseudochromosome1	25415444
scaffold500	98886	A	R	Intergenic	pseudochromosome1	25415486
scaffold500	99021	A	R	Intergenic	pseudochromosome1	25415621
scaffold500	100267	A	R	Intergenic	pseudochromosome1	25416867
scaffold500	100668	G	S	Intergenic	pseudochromosome1	25417268
scaffold500	101181	M	A	Intergenic	pseudochromosome1	25417781
scaffold500	101351	G	R	Intergenic	pseudochromosome1	25417951
scaffold500	101550	M	A	Intergenic	pseudochromosome1	25418150
scaffold500	101594	W	T	Intergenic	pseudochromosome1	25418194
scaffold500	101618	K	G	Intergenic	pseudochromosome1	25418218
scaffold500	102002	C	Y	Intergenic	pseudochromosome1	25418602
scaffold500	102038	A	W	Intergenic	pseudochromosome1	25418638
scaffold500	102836	T	Y	Intergenic	pseudochromosome1	25419436
scaffold500	103351	A	W	Intergenic	pseudochromosome1	25419951
scaffold500	103459	C	M	Intergenic	pseudochromosome1	25420059
scaffold500	103562	G	R	Intergenic	pseudochromosome1	25420162
scaffold500	103568	G	R	Intergenic	pseudochromosome1	25420168
scaffold500	106531	A	R	Intergenic	pseudochromosome1	25423131
scaffold500	106546	T	Y	Intergenic	pseudochromosome1	25423146
scaffold500	106886	A	M	Intergenic	pseudochromosome1	25423486
scaffold500	108438	T	Y	Intron	pseudochromosome1	25425038
scaffold500	109405	Y	T	Intron	pseudochromosome1	25426005
scaffold500	110864	T	Y	Intron	pseudochromosome1	25427464
scaffold500	111488	A	W	Intron	pseudochromosome1	25428088
scaffold500	112344	C	M	Intron	pseudochromosome1	25428944
scaffold500	121553	A	W	Intergenic	pseudochromosome1	25438153
scaffold500	121820	C	Y	Intergenic	pseudochromosome1	25438420
scaffold500	121836	A	R	Intergenic	pseudochromosome1	25438436
scaffold500	122549	G	R	CDS	pseudochromosome1	25439149
scaffold500	122624	A	R	CDS	pseudochromosome1	25439224
scaffold500	122790	C	Y	Intron	pseudochromosome1	25439390
scaffold500	122859	A	R	CDS	pseudochromosome1	25439459
scaffold500	123450	A	R	Intergenic	pseudochromosome1	25440050
scaffold500	123459	T	Y	Intergenic	pseudochromosome1	25440059
scaffold500	123621	Y	C	Intergenic	pseudochromosome1	25440221
scaffold500	123999	G	R	Intergenic	pseudochromosome1	25440599
scaffold500	124203	A	M	Intergenic	pseudochromosome1	25440803
scaffold500	124229	G	R	Intergenic	pseudochromosome1	25440829
scaffold500	124603	T	Y	Intergenic	pseudochromosome1	25441203
scaffold500	124700	G	R	Intergenic	pseudochromosome1	25441300
scaffold500	125094	G	K	Intergenic	pseudochromosome1	25441694
scaffold500	125523	A	R	Intergenic	pseudochromosome1	25442123
scaffold500	125556	T	Y	Intergenic	pseudochromosome1	25442156
scaffold500	125853	A	M	Intergenic	pseudochromosome1	25442453
scaffold500	125891	T	Y	Intergenic	pseudochromosome1	25442491
scaffold500	125977	C	S	Intergenic	pseudochromosome1	25442577
scaffold500	126093	G	R	Intergenic	pseudochromosome1	25442693
scaffold500	126365	T	Y	Intergenic	pseudochromosome1	25442965
scaffold500	126489	G	R	Intergenic	pseudochromosome1	25443089
scaffold500	126533	C	Y	Intergenic	pseudochromosome1	25443133
scaffold500	126849	C	M	Intergenic	pseudochromosome1	25443449
scaffold500	126874	T	Y	Intergenic	pseudochromosome1	25443474
scaffold500	127899	T	Y	Intergenic	pseudochromosome1	25444499
scaffold500	129052	C	Y	Intergenic	pseudochromosome1	25445652
scaffold500	129479	R	A	Intergenic	pseudochromosome1	25446079
scaffold500	129588	C	Y	Intergenic	pseudochromosome1	25446188
scaffold500	129886	C	Y	Intergenic	pseudochromosome1	25446486
scaffold500	129934	G	S	Intergenic	pseudochromosome1	25446534
scaffold500	130582	Y	T	Intergenic	pseudochromosome1	25447182
scaffold500	131429	A	R	Intergenic	pseudochromosome1	25448029
scaffold500	131998	T	K	Intergenic	pseudochromosome1	25448598
scaffold500	132343	A	R	Intergenic	pseudochromosome1	25448943
scaffold500	132739	A	M	Intergenic	pseudochromosome1	25449339
scaffold500	132750	T	Y	Intergenic	pseudochromosome1	25449350
scaffold500	133198	T	K	Intergenic	pseudochromosome1	25449798
scaffold500	133522	T	Y	Intergenic	pseudochromosome1	25450122
scaffold500	133685	C	M	Intergenic	pseudochromosome1	25450285
scaffold500	133770	T	Y	Intergenic	pseudochromosome1	25450370
scaffold500	133841	C	Y	Intergenic	pseudochromosome1	25450441
scaffold500	133934	T	Y	Intergenic	pseudochromosome1	25450534
scaffold500	133973	T	Y	Intergenic	pseudochromosome1	25450573
scaffold500	134051	A	R	Intergenic	pseudochromosome1	25450651
scaffold500	135101	G	R	Intergenic	pseudochromosome1	25451701
scaffold500	135268	C	Y	Intergenic	pseudochromosome1	25451868
scaffold500	135311	G	K	Intergenic	pseudochromosome1	25451911
scaffold500	135719	G	S	Intergenic	pseudochromosome1	25452319
scaffold500	145359	G	K	Intron	pseudochromosome1	25461959
scaffold500	145375	T	Y	Intron	pseudochromosome1	25461975
scaffold500	145435	A	R	Intron	pseudochromosome1	25462035
scaffold500	147067	T	Y	Intron	pseudochromosome1	25463667
scaffold500	147223	C	Y	Intron	pseudochromosome1	25463823
scaffold500	149939	G	R	Intron	pseudochromosome1	25466539
scaffold500	149973	C	Y	Intron	pseudochromosome1	25466573
scaffold500	150003	A	W	Intron	pseudochromosome1	25466603
scaffold500	150015	A	R	Intron	pseudochromosome1	25466615
scaffold500	152312	G	R	Intergenic	pseudochromosome1	25468912
scaffold500	152497	T	K	Intergenic	pseudochromosome1	25469097
scaffold500	152518	A	W	Intergenic	pseudochromosome1	25469118
scaffold500	156295	A	W	Intron	pseudochromosome1	25472895
scaffold500	156332	G	K	Intron	pseudochromosome1	25472932
scaffold500	160768	R	A	CDS	pseudochromosome1	25477368
scaffold500	163420	A	M	Intergenic	pseudochromosome1	25480020
scaffold500	163810	C	M	Intergenic	pseudochromosome1	25480410
scaffold500	168923	A	W	CDS	pseudochromosome1	25485523
scaffold500	173147	A	R	Intron	pseudochromosome1	25489747
scaffold500	173842	A	R	Intron	pseudochromosome1	25490442
scaffold500	176794	T	Y	Intron	pseudochromosome1	25493394
scaffold500	180407	S	C	Intron	pseudochromosome1	25497007
scaffold500	187814	M	C	Intron	pseudochromosome1	25504414
scaffold500	189953	G	K	Intergenic	pseudochromosome1	25506553
scaffold500	195405	T	W	5utr	pseudochromosome1	25512005
scaffold500	195966	A	W	5utr	pseudochromosome1	25512566
scaffold500	197339	R	G	5utr	pseudochromosome1	25513939
scaffold500	203756	Y	T	Intron	pseudochromosome1	25520356
scaffold500	204819	T	K	CDS	pseudochromosome1	25521419
scaffold500	205991	W	A	Intron	pseudochromosome1	25522591
scaffold500	215842	T	Y	Intron	pseudochromosome1	25532442
scaffold500	234040	C	S	Intron	pseudochromosome1	25550640
scaffold500	242347	M	A	Intergenic	pseudochromosome1	25558947
scaffold500	248087	R	A	Intron	pseudochromosome1	25564687
scaffold500	251386	Y	T	5utr	pseudochromosome1	25567986
scaffold500	251647	C	Y	5utr	pseudochromosome1	25568247
scaffold500	252023	T	Y	5utr	pseudochromosome1	25568623
scaffold500	252145	T	Y	5utr	pseudochromosome1	25568745
scaffold500	252496	C	M	Intron	pseudochromosome1	25569096
scaffold500	257914	G	S	CDS	pseudochromosome1	25574514
scaffold500	267991	S	C	Intergenic	pseudochromosome1	25584591
scaffold500	273405	Y	T	3utr	pseudochromosome1	25590005
scaffold500	276557	R	A	3utr	pseudochromosome1	25593157
scaffold500	276606	G	K	3utr	pseudochromosome1	25593206
scaffold500	277283	R	A	CDS	pseudochromosome1	25593883
scaffold500	278702	R	G	CDS	pseudochromosome1	25595302
scaffold500	282354	W	A	5utr	pseudochromosome1	25598954
scaffold500	282588	G	R	5utr	pseudochromosome1	25599188
scaffold500	282627	A	W	5utr	pseudochromosome1	25599227
scaffold500	284978	R	A	5utr	pseudochromosome1	25601578
scaffold500	284983	G	K	5utr	pseudochromosome1	25601583
scaffold500	285397	A	R	Intergenic	pseudochromosome1	25601997
scaffold500	287142	R	G	Intron	pseudochromosome1	25603742
scaffold500	287205	Y	T	Intron	pseudochromosome1	25603805
scaffold500	287557	S	G	Intron	pseudochromosome1	25604157
scaffold500	288150	Y	T	CDS	pseudochromosome1	25604750
scaffold500	288735	Y	C	Intron	pseudochromosome1	25605335
scaffold500	289841	K	T	3utr	pseudochromosome1	25606441
scaffold500	294518	T	W	Intron	pseudochromosome1	25611118
scaffold500	300166	Y	T	Intron	pseudochromosome1	25616766
scaffold500	300849	M	C	Intron	pseudochromosome1	25617449
scaffold500	302298	Y	C	CDS	pseudochromosome1	25618898
scaffold500	305735	C	Y	Intergenic	pseudochromosome1	25622335
scaffold500	308462	Y	C	Intergenic	pseudochromosome1	25625062
scaffold500	308471	Y	C	Intergenic	pseudochromosome1	25625071
scaffold500	312740	M	C	Intron	pseudochromosome1	25629340
scaffold500	315145	R	A	Intergenic	pseudochromosome1	25631745
scaffold500	317743	R	A	Intron	pseudochromosome1	25634343
scaffold500	318044	W	A	Intron	pseudochromosome1	25634644
scaffold500	327791	S	C	Intron	pseudochromosome1	25644391
scaffold500	328053	R	G	Intron	pseudochromosome1	25644653
scaffold500	329026	T	Y	Intron	pseudochromosome1	25645626
scaffold500	329042	A	R	Intron	pseudochromosome1	25645642
scaffold500	329322	G	R	Intron	pseudochromosome1	25645922
scaffold500	333670	R	G	CDS	pseudochromosome1	25650270
scaffold500	333686	R	A	Intergenic	pseudochromosome1	25650286
scaffold500	333754	K	G	Intergenic	pseudochromosome1	25650354
scaffold500	333826	R	G	Intergenic	pseudochromosome1	25650426
scaffold500	333930	R	A	Intergenic	pseudochromosome1	25650530
scaffold500	334018	W	T	Intergenic	pseudochromosome1	25650618
scaffold500	334075	Y	T	Intergenic	pseudochromosome1	25650675
scaffold500	335611	M	A	Intergenic	pseudochromosome1	25652211
scaffold500	336338	A	W	CDS	pseudochromosome1	25652938
scaffold500	337857	A	R	CDS	pseudochromosome1	25654457
scaffold500	338486	R	A	Intergenic	pseudochromosome1	25655086
scaffold500	344732	G	K	3utr	pseudochromosome1	25661332
scaffold500	347218	G	R	Intron	pseudochromosome1	25663818
scaffold500	347461	A	R	Intron	pseudochromosome1	25664061
scaffold500	347721	G	R	Intron	pseudochromosome1	25664321
scaffold500	348052	G	S	Intron	pseudochromosome1	25664652
scaffold500	350390	A	R	CDS	pseudochromosome1	25666990
scaffold500	351327	Y	C	CDS	pseudochromosome1	25667927
scaffold500	354081	Y	C	CDS	pseudochromosome1	25670681
scaffold500	354128	A	R	CDS	pseudochromosome1	25670728
scaffold500	354995	G	K	CDS	pseudochromosome1	25671595
scaffold500	355009	R	G	CDS	pseudochromosome1	25671609
scaffold500	355128	S	C	Intergenic	pseudochromosome1	25671728
scaffold500	355633	S	G	3utr	pseudochromosome1	25672233
scaffold500	355687	G	R	3utr	pseudochromosome1	25672287
scaffold500	356256	A	R	Intron	pseudochromosome1	25672856
scaffold500	366667	K	T	Intron	pseudochromosome1	25683267
scaffold500	366760	Y	C	CDS	pseudochromosome1	25683360
scaffold500	367147	S	G	Intron	pseudochromosome1	25683747
scaffold500	368550	Y	C	Intergenic	pseudochromosome1	25685150
scaffold500	370294	Y	C	Intergenic	pseudochromosome1	25686894
scaffold500	370350	R	A	Intergenic	pseudochromosome1	25686950
scaffold500	370698	S	C	Intergenic	pseudochromosome1	25687298
scaffold500	371206	Y	T	Intergenic	pseudochromosome1	25687806
scaffold500	371242	T	W	Intergenic	pseudochromosome1	25687842
scaffold500	371247	S	C	Intergenic	pseudochromosome1	25687847
scaffold500	371674	K	T	Intergenic	pseudochromosome1	25688274
scaffold500	372919	K	G	Intron	pseudochromosome1	25689519
scaffold500	373277	W	A	Intron	pseudochromosome1	25689877
scaffold500	379218	R	G	Intron	pseudochromosome1	25695818
scaffold500	379323	R	A	Intron	pseudochromosome1	25695923
scaffold500	385859	T	W	Intergenic	pseudochromosome1	25702459
scaffold500	386564	C	S	Intergenic	pseudochromosome1	25703164
scaffold500	389080	T	Y	Intergenic	pseudochromosome1	25705680
scaffold500	389143	T	W	Intergenic	pseudochromosome1	25705743
scaffold500	389217	G	R	Intergenic	pseudochromosome1	25705817
scaffold500	389303	C	Y	Intergenic	pseudochromosome1	25705903
scaffold500	396858	G	R	Intron	pseudochromosome1	25713458
scaffold500	396876	A	M	Intron	pseudochromosome1	25713476
scaffold500	398258	T	Y	Intron	pseudochromosome1	25714858
scaffold500	398677	A	W	Intron	pseudochromosome1	25715277
scaffold500	399079	C	Y	CDS	pseudochromosome1	25715679
scaffold500	399277	T	Y	Intergenic	pseudochromosome1	25715877
scaffold500	400025	G	R	CDS	pseudochromosome1	25716625
scaffold500	400500	A	R	CDS	pseudochromosome1	25717100
scaffold500	401981	G	R	Intergenic	pseudochromosome1	25718581
scaffold500	402531	C	M	Intergenic	pseudochromosome1	25719131
scaffold500	402644	A	M	Intergenic	pseudochromosome1	25719244
scaffold500	404844	T	Y	Intergenic	pseudochromosome1	25721444
scaffold500	404964	A	R	Intergenic	pseudochromosome1	25721564
scaffold500	405159	A	R	Intergenic	pseudochromosome1	25721759
scaffold500	406198	C	S	CDS	pseudochromosome1	25722798
scaffold500	406992	T	K	CDS	pseudochromosome1	25723592
scaffold500	408667	T	W	Intron	pseudochromosome1	25725267
scaffold500	409778	T	Y	CDS	pseudochromosome1	25726378
scaffold500	410723	A	R	Intron	pseudochromosome1	25727323
scaffold500	448625	G	R	Intron	pseudochromosome1	25765225
scaffold500	448630	C	M	Intron	pseudochromosome1	25765230
scaffold500	449104	G	R	CDS	pseudochromosome1	25765704
scaffold500	449414	C	Y	Intron	pseudochromosome1	25766014
scaffold500	449544	G	R	Intron	pseudochromosome1	25766144
scaffold500	451466	C	Y	Intron	pseudochromosome1	25768066
scaffold500	452880	C	M	Intron	pseudochromosome1	25769480
scaffold500	452913	A	R	Intron	pseudochromosome1	25769513
scaffold500	452937	R	A	Intron	pseudochromosome1	25769537
scaffold500	452975	A	R	Intron	pseudochromosome1	25769575
scaffold500	453284	T	W	Intron	pseudochromosome1	25769884
scaffold500	454019	T	Y	CDS	pseudochromosome1	25770619
scaffold500	454368	T	K	Intergenic	pseudochromosome1	25770968
scaffold500	454386	A	R	Intergenic	pseudochromosome1	25770986
scaffold500	454392	T	Y	Intergenic	pseudochromosome1	25770992
scaffold500	454455	T	Y	Intergenic	pseudochromosome1	25771055
scaffold500	456138	G	R	Intron	pseudochromosome1	25772738
scaffold500	456484	T	Y	Intron	pseudochromosome1	25773084
scaffold500	456752	T	Y	Intron	pseudochromosome1	25773352
scaffold500	457024	T	K	Intron	pseudochromosome1	25773624
scaffold500	457885	T	W	Intron	pseudochromosome1	25774485
scaffold500	458706	G	R	Intron	pseudochromosome1	25775306
scaffold500	459737	A	R	CDS	pseudochromosome1	25776337
scaffold500	459800	C	Y	CDS	pseudochromosome1	25776400
scaffold500	459961	T	K	5utr	pseudochromosome1	25776561
scaffold500	460205	W	T	5utr	pseudochromosome1	25776805
scaffold500	461628	G	R	Intergenic	pseudochromosome1	25778228
scaffold500	464464	Y	T	Intron	pseudochromosome1	25781064
scaffold500	473075	W	T	Intron	pseudochromosome1	25789675
scaffold500	473116	Y	C	Intron	pseudochromosome1	25789716
scaffold500	473870	M	A	Intron	pseudochromosome1	25790470
scaffold500	476696	Y	C	Intron	pseudochromosome1	25793296
scaffold500	482786	C	Y	Intergenic	pseudochromosome1	25799386
scaffold500	483130	M	C	Intergenic	pseudochromosome1	25799730
scaffold500	486503	G	K	Intron	pseudochromosome1	25803103
scaffold500	486519	C	M	Intron	pseudochromosome1	25803119
scaffold500	486579	R	G	Intron	pseudochromosome1	25803179
scaffold500	488868	T	K	Intron	pseudochromosome1	25805468
scaffold500	489100	G	R	CDS	pseudochromosome1	25805700
scaffold500	490224	T	Y	Intergenic	pseudochromosome1	25806824
scaffold500	491684	T	W	Intron	pseudochromosome1	25808284
scaffold500	492776	R	A	CDS	pseudochromosome1	25809376
scaffold500	493815	R	G	Intergenic	pseudochromosome1	25810415
scaffold500	497419	R	A	CDS	pseudochromosome1	25814019
scaffold500	499918	R	A	Intron	pseudochromosome1	25816518
scaffold500	499957	S	G	Intron	pseudochromosome1	25816557
scaffold500	500671	G	R	CDS	pseudochromosome1	25817271
scaffold500	501172	A	R	CDS	pseudochromosome1	25817772
scaffold500	512905	T	Y	CDS	pseudochromosome1	25829505
scaffold500	514886	G	K	Intron	pseudochromosome1	25831486
scaffold500	537830	S	G	Intron	pseudochromosome1	25854430
scaffold500	539265	T	Y	Intron	pseudochromosome1	25855865
scaffold500	539290	G	K	Intron	pseudochromosome1	25855890
scaffold500	548932	R	A	CDS	pseudochromosome1	25865532
scaffold500	559146	K	G	Intergenic	pseudochromosome1	25875746
scaffold500	559226	W	A	Intergenic	pseudochromosome1	25875826
scaffold500	559262	Y	C	Intergenic	pseudochromosome1	25875862
scaffold500	561540	A	R	5utr	pseudochromosome1	25878140
scaffold500	564669	Y	T	5utr	pseudochromosome1	25881269
scaffold500	564677	K	G	5utr	pseudochromosome1	25881277
scaffold500	564710	R	A	5utr	pseudochromosome1	25881310
scaffold500	612345	T	Y	Intergenic	pseudochromosome1	25928945
scaffold500	612795	C	Y	3utr	pseudochromosome1	25929395
scaffold500	613137	A	M	3utr	pseudochromosome1	25929737
scaffold500	614047	A	R	CDS	pseudochromosome1	25930647
scaffold500	615075	G	K	5utr	pseudochromosome1	25931675
scaffold500	615317	T	Y	5utr	pseudochromosome1	25931917
scaffold500	615876	G	R	5utr	pseudochromosome1	25932476
scaffold500	623727	C	Y	Intergenic	pseudochromosome1	25940327
scaffold500	627520	G	S	CDS	pseudochromosome1	25944120
scaffold500	627562	T	W	CDS	pseudochromosome1	25944162
scaffold500	627593	C	S	CDS	pseudochromosome1	25944193
scaffold500	627613	G	S	CDS	pseudochromosome1	25944213
scaffold500	628984	A	W	5utr	pseudochromosome1	25945584
scaffold500	628992	G	S	5utr	pseudochromosome1	25945592
scaffold500	629036	A	R	5utr	pseudochromosome1	25945636
scaffold500	634052	G	R	Intron	pseudochromosome1	25950652
scaffold500	634661	T	Y	Intron	pseudochromosome1	25951261
scaffold500	635414	G	K	CDS	pseudochromosome1	25952014
scaffold500	636146	A	M	Intergenic	pseudochromosome1	25952746
scaffold500	636424	C	M	CDS	pseudochromosome1	25953024
scaffold500	638367	T	W	Intron	pseudochromosome1	25954967
scaffold500	642746	A	W	Intron	pseudochromosome1	25959346
scaffold500	643114	G	R	Intron	pseudochromosome1	25959714
scaffold500	643952	R	G	Intron	pseudochromosome1	25960552
scaffold500	646909	A	M	Intron	pseudochromosome1	25963509
scaffold500	646930	T	Y	Intron	pseudochromosome1	25963530
scaffold500	647701	M	A	Intron	pseudochromosome1	25964301
scaffold500	649510	Y	T	CDS	pseudochromosome1	25966110
scaffold500	649742	T	W	CDS	pseudochromosome1	25966342
scaffold500	649867	T	Y	CDS	pseudochromosome1	25966467
scaffold500	649913	T	W	CDS	pseudochromosome1	25966513
scaffold500	650194	Y	T	Intron	pseudochromosome1	25966794
scaffold500	653096	G	K	Intergenic	pseudochromosome1	25969696
scaffold500	654334	R	A	Intergenic	pseudochromosome1	25970934
scaffold500	656013	A	W	Intergenic	pseudochromosome1	25972613
scaffold500	656060	A	R	Intergenic	pseudochromosome1	25972660
scaffold500	656717	Y	C	Intron	pseudochromosome1	25973317
scaffold500	656726	R	A	Intron	pseudochromosome1	25973326
scaffold500	678306	A	R	Intron	pseudochromosome1	25994906
scaffold500	687447	S	C	Intergenic	pseudochromosome1	26004047
scaffold500	687537	M	C	Intergenic	pseudochromosome1	26004137
scaffold500	688051	S	C	CDS	pseudochromosome1	26004651
scaffold500	715461	C	M	CDS	pseudochromosome1	26032061
scaffold500	715513	R	A	CDS	pseudochromosome1	26032113
scaffold500	715537	C	Y	CDS	pseudochromosome1	26032137
scaffold500	715571	A	M	Intron	pseudochromosome1	26032171
scaffold500	717561	G	S	Intron	pseudochromosome1	26034161
scaffold500	722168	R	G	Intergenic	pseudochromosome1	26038768
scaffold500	722920	R	A	Intergenic	pseudochromosome1	26039520
scaffold500	723592	A	W	Intergenic	pseudochromosome1	26040192
scaffold500	724360	W	A	3utr	pseudochromosome1	26040960
scaffold500	724786	W	T	Intron	pseudochromosome1	26041386
scaffold500	725692	C	Y	Intron	pseudochromosome1	26042292
scaffold500	726267	K	G	CDS	pseudochromosome1	26042867
scaffold500	727093	A	R	Intergenic	pseudochromosome1	26043693
scaffold500	729266	W	A	Intergenic	pseudochromosome1	26045866
scaffold500	729583	R	A	CDS	pseudochromosome1	26046183
scaffold500	730218	Y	T	Intron	pseudochromosome1	26046818
scaffold500	730285	S	G	Intron	pseudochromosome1	26046885
scaffold500	733611	G	K	CDS	pseudochromosome1	26050211
scaffold500	733622	G	R	CDS	pseudochromosome1	26050222
scaffold500	733911	R	A	Intergenic	pseudochromosome1	26050511
scaffold500	739197	K	G	Intergenic	pseudochromosome1	26055797
scaffold500	740763	R	G	Intergenic	pseudochromosome1	26057363
scaffold500	742788	R	A	Intergenic	pseudochromosome1	26059388
scaffold500	742834	R	A	Intergenic	pseudochromosome1	26059434
scaffold500	742843	Y	T	Intergenic	pseudochromosome1	26059443
scaffold500	743310	Y	T	Intergenic	pseudochromosome1	26059910
scaffold500	743315	Y	T	Intergenic	pseudochromosome1	26059915
scaffold500	743542	W	T	Intergenic	pseudochromosome1	26060142
scaffold500	743609	C	Y	Intergenic	pseudochromosome1	26060209
scaffold500	743899	R	G	Intergenic	pseudochromosome1	26060499
scaffold500	744318	W	T	Intergenic	pseudochromosome1	26060918
scaffold500	744726	Y	C	Intergenic	pseudochromosome1	26061326
scaffold500	744742	R	G	Intergenic	pseudochromosome1	26061342
scaffold500	744756	R	A	Intergenic	pseudochromosome1	26061356
scaffold500	745444	Y	C	Intergenic	pseudochromosome1	26062044
scaffold500	746116	A	R	Intergenic	pseudochromosome1	26062716
scaffold500	746310	R	G	Intergenic	pseudochromosome1	26062910
scaffold500	747181	R	A	Intergenic	pseudochromosome1	26063781
scaffold500	747208	W	A	Intergenic	pseudochromosome1	26063808
scaffold500	747496	W	A	Intergenic	pseudochromosome1	26064096
scaffold500	747517	A	W	Intergenic	pseudochromosome1	26064117
scaffold500	747533	Y	C	Intergenic	pseudochromosome1	26064133
scaffold500	747786	R	G	Intergenic	pseudochromosome1	26064386
scaffold500	749768	Y	C	Intron	pseudochromosome1	26066368
scaffold500	750423	T	Y	Intron	pseudochromosome1	26067023
scaffold500	750432	R	A	Intron	pseudochromosome1	26067032
scaffold500	750561	M	C	Intron	pseudochromosome1	26067161
scaffold500	751576	Y	C	Intron	pseudochromosome1	26068176
scaffold500	751671	W	A	Intron	pseudochromosome1	26068271
scaffold500	752429	W	T	Intron	pseudochromosome1	26069029
scaffold500	752445	R	A	Intron	pseudochromosome1	26069045
scaffold500	752791	Y	T	CDS	pseudochromosome1	26069391
scaffold500	754399	Y	C	Intron	pseudochromosome1	26070999
scaffold500	754431	Y	T	Intron	pseudochromosome1	26071031
scaffold500	754541	Y	T	Intron	pseudochromosome1	26071141
scaffold500	754810	Y	C	Intron	pseudochromosome1	26071410
scaffold500	755580	T	Y	Intron	pseudochromosome1	26072180
scaffold500	756026	R	A	Intron	pseudochromosome1	26072626
scaffold500	756473	R	A	Intron	pseudochromosome1	26073073
scaffold500	757236	Y	T	Intron	pseudochromosome1	26073836
scaffold500	757418	W	T	Intron	pseudochromosome1	26074018
scaffold500	757425	K	G	Intron	pseudochromosome1	26074025
scaffold500	761987	S	G	Intergenic	pseudochromosome1	26078587
scaffold500	766336	R	G	Intron	pseudochromosome1	26082936
scaffold500	766394	W	A	Intron	pseudochromosome1	26082994
scaffold500	771896	A	R	CDS	pseudochromosome1	26088496
[truncated: 198,629+ more rows]
