# Supplementary material for: Genome-wide DNA polymorphisms in two cultivars of mei (Prunus mume sieb. et zucc.)
Source: BMC Genet. 2013 Oct 6;14:98. doi: 10.1186/1471-2156-14-98 (PMC3851432; doi:10.1186/1471-2156-14-98)
Supplement: Additional file 2 — Detailed information of 4,900 polymorphic InDels detected between ‘Fenban’ and ‘Kouzi Yudie’. [file 1471-2156-14-98-S2.xls]

## Sheet: dd
Additional file 2. Detailed information of 4,900 polymorphic InDels detected between 'Fenban' and 'Kouzi Yudie'. Yellow color indicated 15 pairs of polymorphic primers labeled with FAM fluorescent deys were successfully amplification among parental lines and five randomly chosen segregating progeny.
Indel ID	Scaffold ID	Indel Position	Pseudochromosome	Indel Type	Indel motif	Sequence	Sequence_start	Sequence_end	Primer Forward	TM_left:	Primer Reverse	TM_right:	PCR_product_size	Indel Region
PMID00001	scaffold107	61745	Pseudochromosome1	D1	C	ATTTATGCAACCGAAGCTATTTAAGAGATATTGAGCTTCTATTATATCTCCCAAATTCTAGCTGTTCTTGAGCTTCTATTATATCTTCCAAATTCTAGCTGTTCTCTCCCTCCGTAAGTCCTGGAGGAAAACTCCATAGAGGGGGGAGGAGGAAGAAGCGTCACTGCCCCTCCTCCCCCTCTTCTCTTCTTATATTTTC[C]TTTTAGGTTAGTGAATAAGTCCATTGTGGCGTTTTGAATAAAAAACCTCTTGGTTTCTTCTAAGTTATGGTTAGATTGAAGTTCCACATCACCCCTCTTAGTCTAAGTTCTTAATCAAATCCTACTCCTAAAACCCACTCCCTACGCCGCTCATGTTTTTTAAATTTGATTCTACACCGTCTTTGACAAAGTTGTTG…	61546	61945	TGAGCTTCTATTATATCTCCCAAA	54.89	AGGAGTAGGATTTGATTAAGAACT	55.006	298	Intergenic
PMID00002	scaffold107	122894	Pseudochromosome1	I1	A	AAGTCTTTCACTTCCTTTCTCCCATCATCCCTTCAATCATCCTATCTTGGTAAAATCCATTTTGCTCTTTCACACAAAATTAGGAATTTTGGGAGCTCAAGGTCCCTTTCCAATAGCTGCCCAAGTGATGAATTCCTATTTTCAGATATCTCCTTTTCTCCCTTTCTTTTCCTCCTTCATGGTTAGATCTGATGAAGGA[A]AAAGCTTGGTATACATGTTGGTTCGAAGGGTGGCTCCTTGCGCGCCAATATCTTTTGGTTCTTTGGATGTTTTGCTTGAAAACTTGTTCCTTCCCTCCCAGCAACCCACGTGGTCTTCCAAGCTCCTTCCATGGCTTTGTCTTTCAACCAAATGCTGGAGCCTTTGCTGCCCCATACTTCTAATTTGTATGGGCTTT…	122695	123094	TATCTTGGTAAAATCCATTTTGCT	55.051	ACATCCAAAGAACCAAAAGATATT	54.98	228	Intergenic
PMID00003	scaffold107	173434	Pseudochromosome1	D1	G	GGCAAACGCTACACCGCAGAGTCCCATCCTTGCAATGTTCCACACAACATCTAATTTATTATGCAACAAAGAGCAAGCGGTATATTACCTTAGCCAAATTCTAACGACCACCGAGAGAAAATACTTGCTAGTGGAGAAACTTTGCTTAGCCTTATACTTTATCGCAACCAAGCTGAGGCATTACATGTCGCCCTTCGTG[G]TGCATATAATTGCCAAGACTGATTTGATAAAACACATGCTCACTCGACTGATCATTAAAGGGTGGATAGGAAAATGGACGATGGCATTGGCAAAGTTCACTTTCCAATACATGCCACAACAAGCTGTCAAAGGGATAGATTTGGCTGATTTCTTGGCCGCCCACCCTTGTGTTGAAATAGAAGAGATGGATTTCCTC…	173235	173634	AAACTTTGCTTAGCCTTATACTTT	55.017	AATCCATCTCTTCTATTTCAACAC	54.934	256	Intergenic
PMID00004	scaffold107	199523	Pseudochromosome1	D1	A	CATTGTTTCCTTTTATAATTGCAATTTCATTCATAAGAATCTTTTTGTTTAAGTTATTTATTATGTAAGGATGTTTATCTATGCTTGAAATATGTGAACTGAATCATATCGAAGCACATTTATATAATGTAAGTGTATGTAAGTATATTTATGTAATGACGCATATTTATGGTATGATCAGCAGAGGAGTTCACTTCGT[A]TGATTAGAATGGTTTGTAACTGTTTCTCCGAGAGCATCTAGAGATGTTTATGGCATATGATTCAAGAATGGCAATGGTGAAGTTCAGTCTTGCTTAATGATAGAAGTAGATTAGAACAATCCATTTCACTATGTTCTGCTCATCACCATAACAAGCTTCTTTTCCTAAAATTCCCAAGAATCCCCTTACAACTTCCA…	199324	199723	ATGACGCATATTTATGGTATGATC	55.033	TCATATGCCATAAACATCTCTAGA	54.98	105	Intergenic
PMID00005	scaffold1096	11907	Pseudochromosome1	D2	AC	AACTAAAAGCAGTTCTGACAATGTTTGACATGAAAACTTAAAAAGTGTTCTGAGTCATAAAATTTCTGGAGAAGCATCTACTAAGCACGTGTTCCTCCATAAATTTAATAAAGTGTTTCTTCAGGAAGCACTGCCAAGTACTTTTCTAGGAAGCCCCAAGAGCCCCTAAAAAGGCACCTGAAAAAGAATGCAAGTAAA[AC]ACACTCCTTTTTGTTGATGCAAGAGATAAAACATAGCAAAGTCAACTCCCTCCACTTCGGACAAAAAGAAAGCAACTGATGTTTAAAGTACAAGTCTTAGTAAATAAACTTGCAGCTATATGCAAAGACGGCCAACTATAGCTTACATGATAAGCTGCACGGATTAAAAAACTGTAAGAAAACTCTTATTCAATTAT…	11708	12107	TAAAATTTCTGGAGAAGCATCTAC	54.946	GTACTTTAAACATCAGTTGCTTTC	55.01	234	Intergenic
PMID00006	scaffold1096	11993	Pseudochromosome1	D2	AA	ACGTGTTCCTCCATAAATTTAATAAAGTGTTTCTTCAGGAAGCACTGCCAAGTACTTTTCTAGGAAGCCCCAAGAGCCCCTAAAAAGGCACCTGAAAAAGAATGCAAGTAAAACACACTCCTTTTTGTTGATGCAAGAGATAAAACATAGCAAAGTCAACTCCCTCCACTTCGGACAAAAAGAAAGCAACTGATGTTT[AA]AGTACAAGTCTTAGTAAATAAACTTGCAGCTATATGCAAAGACGGCCAACTATAGCTTACATGATAAGCTGCACGGATTAAAAAACTGTAAGAAAACTCTTATTCAATTATGGCCATACGTTGCATGCTTATTGCATGCTTACATATAGAAAAAGAAAACAAAAACTCTACATGATACAACATTATACAACAAATAT…	11794	12193	CAAAAAGAAAGCAACTGATGTTTA	55.074	TGGCCATAATTGAATAAGAGTTTT	55.051	141	Intergenic
PMID00007	scaffold1096	13949	Pseudochromosome1	I2	TT	TTTCTTCTATGGCTATCAAAGTGCTTCATTTTAAATGTCATTCAATCATGTTACTAGGAAAGCTGGTATATTTGATATCTAGATATGTTACACTTATCATCCAAATAACTTGGTGCACTTAGAAAATGTTGATAAATCATTGAAGTGAAATCCACTAGTGCTTGGGGATGGGAGGAAAGAGCCAAAGCTCAATAAGCC[TT]TAGCAACTATCTTTTGTCTATAGCTGATGGAACCGCATAAACAAAAGACAATTTAAATCATAAAAGGTTACTATGCATAGAAACAAATTCCCCAAAAGATAAGTATGATATGTGCAACACTAGATCATGAGCCAGCAGAACTCACATTTCCTACAGTCTTCTGAACTGTTGCAACCCGCTGGAATGCCCTCTCAGAT…	13750	14149	GTGCTTCATTTTAAATGTCATTCA	54.949	GGGAATTTGTTTCTATGCATAGTA	54.988	272	Intron
PMID00008	scaffold1096	16283	Pseudochromosome1	I1	T	AGGCTGTCGGTCAATGAAAATTACACCCCAGCCCATAAGACAATGTACAACAACAGAAATAATAGAATCGTTCGTTCATGACTGACGCAAGCATGACAGCAGACCAACCTAAATAAAAATTCCACTCAAACCAAAAGATGATATAGTTGGTCTTACGTTGCACGTTGCAAGTTTATGTAGCACTACCAGTCATATTTAA[T]AATTCTGATTTGCCACAGAAGCATTATTGGCCAAGTAGCTCTTGAATTGCTCAACATCAGGGAATTTAAAATTTTAACCCAAAAACAAACCACTAAACAAAAATATTAATAAGCGAAAAAGGGACCCATGCTATATTCAAATTTTCTGTTTCCTCTCAATCGAAAGCACCTGTTAAGAAAGAATAGTGCTGTTCGTC…	16084	16483	GCAGACCAACCTAAATAAAAATTC	55.013	TGGTTTGTTTTTGGGTTAAAATTT	55.017	194	Intron
PMID00009	scaffold11	46932	Pseudochromosome1	D1	T	ACGAAGGTTAATTTGTAAATAATAATGAAACCAGATCAACACTAAGTAAATGGTGGTGGGAGTAAAGGAACTTTAATGCAGTGAAACCATGGCTATTATGAAGATCATTACAAGAAGCTCATGGTTTGAAGAAGGGAGAAGATAAAGCATTGGCTGGTACATTATTCTTGTTTTCCTACACAAACTAGCACATAAATAT[T]TTTGTTCCCAAATTGTGAATATGAATCGTATATATTATGGACAAATGTTACCAATGTATTAAATACTGCAAATTGATTTCCGGTACTAACCAAACACTCTCGTTTGAAAAACTAGATTTGATTTGCATCAACTTCATCAAATTAACTAACTAATAATGTCTTGATTAGTATCTTCAATCAAGGTCCTTAGTTGTCTT…	46733	47132	CTGGTACATTATTCTTGTTTTCCT	55.105	GTTAATTTGATGAAGTTGATGCAA	54.949	193	Intergenic
PMID00010	scaffold11	60316	Pseudochromosome1	D1	C	GGGTAAAGTAAGCGTGGGCTAAACAAAGCCTTCCACGGGTTTGATTGAATGGGATGAGTATGACCCATTTAGGTAGAAAATGCCGGCATTGTTTTTCTCCGTTTCCGTATTGGCTTTTTGATTGTGGTGGTCAATGGTCAATAAAGATGATTTCTTGTTCGGCTGCAGTCACTTTACACTGGGCTCAACCTTCCAGGGC[C]CCAACGGGTCAACACAGAAGAACATGAAAAGTTCAGATGTTTACCAAACAATAGGACCATCTTGGTCCAAAAAAGAAAGAAAGAAAGGGACTATCTTGGCCTTGGACTCAAGGCGTGCTTTCTTCGGTGCTTCATTGCACCGAGTGCGAACAACGGTAATGTTTATATTTGAAGTGGTAGTGTATGTGCTTGGAGTG…	60117	60516	CAATAAAGATGATTTCTTGTTCGG	54.877	GTTTGGTAAACATCTGAACTTTTC	55.165	111	Intergenic
PMID00011	scaffold11	96148	Pseudochromosome1	D2	AA	TACAAGGTCACCTTAGAATCAGATTTCCTAAAATTCAAGTCCTGTCGTGGAAAAGCAGCCAACAGTCTGAGTGAGTTGCCCCTCCTAATGCATTCATGTGAGAACAAAACGACACTGAAGATAACCTGCAATTTAAAAAAAAAATCCTCCATATAAGCAAGCTTGCAAAAGAGGAAAATCACAAACTATTCAACAAGG[AA]AAGTCTTACTTGGGTCGTTGTTGATTAACATGGCAGTCCCACCAAAACTGCAAGTCCCTCCATTCCTCTTGTTCTTCTGCCAGTAGCTATTGAAGGCATAGGAGGCATGGGCTACAACAGAATCAGGACTGTAACAGTTGCCATCCGGCATAATCGCATTGCAATCGGCACCACCATCTCCACAAGCATAGTCCATT…	95949	96348	ACTGAAGATAACCTGCAATTTAAA	55.02	TTACAGTCCTGATTCTGTTGTAG	55.716	221	CDS
PMID00012	scaffold11	146734	Pseudochromosome1	I1	G	TTCAAAAAAAAAAACAATAATAATGAATAAATAAATAAACTAGGATACTGATACAAGTTAAACTCTTTGTGGTCATCGTTTCAAGTGTTGGGTGTACTAAAATCAATTTGTTCAGAATAGCTGGGGAGAGTTGAGTTGCAAACTGCCGTGCTCGATGCACGTTCAAATTTCATAATATAACTATTTTATCCTTCGCAGC[G]TGAGCCATCTACACAGTCGGATCAGTTGTCGGCCGTAAGTTGTGCCTAGCAGACTGCGATCAAGGGATTTGCAGAGTGGGGCATATCTACAGAGTATGCGATGGGTGAACTAGACAAATTTAAGTAGAGGGTTGAACGAGAGAGCTAGAAAGAAATGAGTAGTAGGGATCTGTTACTTGACTAGAATAATATAATCC…	146535	146934	GTTGGGTGTACTAAAATCAATTTG	54.957	ACCCTCTACTTAAATTTGTCTAGT	54.956	246	Intergenic
PMID00013	scaffold11	164047	Pseudochromosome1	I4	AAAAA	CACATGAGAGGAAAGCTGACCTACATCCTTGATGGTGACAATGTTCGGCATGGTCTAAATCGTGATCTTAGTTTCAAAGCAGAAGATCGTGCAGAGAACATACGAAGAATTGGTGGGTATTTTTGTAGATAGAATTTATTGACTTTTCCATTTATTTTCTTATATTTTCTTTTACTGATTTAATTCTTCACCAAA[AAAAA]AAAAAAAAAAAAAGCTGAGGTAGCTAAGCTCTTTGCGGATGCTGGCATCATTTGTATTGCTAGTTTAATATCTCCATACAGAAAGGACCGAGATGTCTGCCGTGCATTATTTCCTGAAGGGGATTTTATTGAGGTATGTGATGTCTTTAATATGAGGAATGGATTCAATCCAAAAATATAGGTAGTGAATTTAGTTT…	163848	164247	ATCTTAGTTTCAAAGCAGAAGATC	55.205	ACATCACATACCTCAATAAAATCC	54.977	280	Intron
PMID00014	scaffold11	183029	Pseudochromosome1	D2	TG	TTGAAAGCAAGGAGTGCTCTACCTGAATCTGCTGCAGTTAATGCTGGTTCGACGGAGCTTGCTTCGACAAAGAAAAGGAAATTGGGAGTTTCCGCAACAAACTACAATAATTTTTCTTCATGGTAATTGGTAAATGTCCCAAATGTTGTATTGTACCAAATGTAGATAGTGTTTTGGATGAGCGAGTAGAAAGAGCGT[TG]TAATCTGTTCTTTTGAGGTATAAAAAGAGCAGATGTGGAGCGTGCGGAGGGATAAAAACTGTCTACGATTGTACTTCAAAGCAACAACAGAAGTTTTGAATTACAGGATTGACATTGTTTAAATCATGAACACATAGAGAGAGAGAGAGAGAGAGAGAGAGAGAGAGAGAGGTGAAATGACATTGGCCAGTGTGTCC…	182830	183229	GTAAATGTCCCAAATGTTGTATTG	55.016	ATGTCAATCCTGTAATTCAAAACT	55.008	186	Intergenic
PMID00015	scaffold11	186315	Pseudochromosome1	I2	TC	ATTCTTTTTACTTATCCAACAAACCCTCCTCATTCCTACCTATAACCTATGTTATTGAAATTAACCCAGCTAAAATCCAACCTCAAGATATCCTAATCATTTTCTATCCCCCAGTCTCCTACAGTTAAAAACACAAAGACCCATCTATCTGCTGTCCCCGAACAACCCAAAGCACAAACACTCTCTCTCCTTCTCTTT[TC]TCTCTCTTTCTCAAAGTTAAGTTTATTGATGTGGGTCTTCGCAGGTTAAATGGATACCTTGTTTAGACTAGTCAGTCTCCAATCTGATCACCATCAATCTTTCAACAACTCAACCACCACCAGAACCTCAACACCAACAACTACCACCACTACTTCCAGCAGCTCTAGATCCTCCTTCCTCAGCCCCCCTCATCAAA…	186116	186515	CTAAAATCCAACCTCAAGATATCC	55.062	ACTAGTCTAAACAAGGTATCCATT	55.017	203	Intergenic
PMID00016	scaffold11	244315	Pseudochromosome1	I2	TT	ACACTACCTCTCTAGTTATCATACCCTTGCTACCAATGCAGTCTTCTCTGTTGGACCATCCTTGAGTCTCCGATGCACATAACTAAATCATCTCCAGATTGCTTTCTGGATCTTTGGTCTTATTTACCCACCTTTGAACAGATATTTTTCAAATCTCAATTCTCATCTTATCCTTTTTCTTTTGAAAAATAATTAATC[TT]TTTTTTGTCTCTCTAGTATTGCCACACATGTATCTTTGTGTCCTCAAATGATATTTGTATTCGACTCTAACATTAGGTGCTTCTTGTTGAAGGTAATGCTGCAATCTGGAAAGTATGACCTTGTGCACGAGCTCTTCAGGAAAATGAAAAACAGCGGTGAAGCTCCAAAAGCTCTTAACTACAAAGGTAGTTATGTT…	244116	244515	CTTTCTGGATCTTTGGTCTTATTT	55.094	TACCTTTGTAGTTAAGAGCTTTTG	55.084	288	Intron
PMID00017	scaffold11	245216	Pseudochromosome1	I1	T	TCATGAACATAGTTGATGGCCATTCTTTAAGCTGACTTTGTTACATTTAGTATTTTAAGGAGCTGCCTAGGAAACCTACCCGTCAAACTCATTTGTTATTCCTGTGTACCTAATTTGAATATTCTTAAGTGGACTTGCCCCTGTAACAAATTTGTTCTAATTTTCTTATTAAAGGACGTATGTTTATAATAGTGATCAT[T]TTGTGAGTCACAAAGAGAGGTTTTTGGTGCTTAATTAGAAATATGTCGTTCTACATCGTAAGCAATGTCTACCTTGTTAACAAGTTTTCATTTGTGGAATGAGGCGTTCAAACTTTATTGAGGTAGATATTGGCATAAAGAAATGGCATTAGATAACTTGTATTATTTGAAGGTTATTGTAAAGGCATGAATTTGCA…	245017	245416	TCTTTAAGCTGACTTTGTTACATT	54.988	TTCCACAAATGAAAACTTGTTAAC	54.999	276	Intron
PMID00018	scaffold11	288143	Pseudochromosome1	D1	G	AATCAGCACCGTCGCCGCCTCCGCCGCTTGGCAATTACCCATCTCGAATGTGATCTCAAGACTCCAAATTTATAAGAACCCTTTTGTTGATTTGCTCTGTTTTTTGTTGGGTTGCTCTGTTTTTGGGTGTTTAAGGTGCAAAATGAAACTTTAATGAAGGGTATGCTTATGCTCTATGGAGCTCTAAATATGAATAGAG[G]GGGGTACGGTGACAGAAGGTGACGTGGAGGCTGAGGTTTTGGGGGTCCCCTATTATTAGGGAAGGCCTTTTACTCTGCACACCCAGTTAATGGTCTCTGACCCTTTCACGTTCACCAACGCACGTCAAGAATCAAAGGGATGTGACAAACTGACAAACGCAAAGATCTCGATCGCCCAATCCAATACCAAGAAACCC…	287944	288343	ACTTTAATGAAGGGTATGCTTATG	54.977	AGTAAAAGGCCTTCCCTAATAATA	55.032	127	5utr
PMID00019	scaffold1279	48169	Pseudochromosome1	D4	CGTA	CGTTCAGGTACTACATCTCCCAGCAGTTGACAGACAAGAGTGATGTCTATAGTTTCGGTGTCATTCTTCTTGAGCTGATATCCGGTCAAGAAGCGATATCTAATGAAAACTTTGGTGTTAATTGCCGCAACATAGTCCAATGGGTAAGTGTAGTTTGCTTGTGCTGCAAGGAAGTATTTAAAACTTGTGATCACTAAC[CGTA]CGTACATTATCGATTATTTTCCTTGAACAATTCCACTAAATCCATTTCAGAGGCTAATAATGTTATGACTTCACATACCCTCATGCTGACAGTCGACATGCTCCCAATTTTATTTTGAGTTTCTCTTCAATTTGTACTGTTACTTCTGTGCCACCATTGCAAGTTTGTTGATATAATTGTGGACTCCTTTGTTAC…	47970	48369	CTGCAAGGAAGTATTTAAAACTTG	54.974	TGTGAAGTCATAACATTATTAGCC	55.016	114	Intron
PMID00020	scaffold1279	141435	Pseudochromosome1	I3	AAA	ATGCATACTAACTTATAAATCAACTACTGGTAACAATTTCAATCTCTAAATAAGCCTGCAAAAAAGGTCATAGATGGGAATATAAAAAGGCTTTGGATGCTGAGAAAAGCCTAGCAGCATTGTACAGGAGGTGTAGGTCCATCTTGCCTTCACCTGATATCTTAGTCCCCAACTAATTCTACAATCTTTGACCAAAACA[AAA]AAAAAACTAATTCCACAATCTATGTTTAGTGACCCCCTTACTGTAAAGTCATTTCAGTTATGGTACTTCTCAATATAGAAGATACAATAAGTTGGATCATTTGATGAAGTTTTCTGTTTTTATTGTAGGTATTTCCTTAGTGATTATCTTAGATTAATTTACAAATGTTTATCCAAATTGCAGTGGCCTCTATAG…	141236	141635	CCCAACTAATTCTACAATCTTTGA	54.86	TTGAGAAGTACCATAACTGAAATG	54.889	108	3utr
PMID00021	scaffold1279	157823	Pseudochromosome1	D1	A	ATGGTTACGGTGCGAGAGAGGGAGAAATACAGAGAGAGGAGAGAGAAAGGTCCCGTGTGGGGAGGAAAGTGTTGGGCTGTGGGCCATTTTTCAATTTTTTTTTAATTCTCACATAAAACTCAACTAAGGTTAACTATGGGACAGGTGTGATGTTTTAAGGGTAGTGGTGAGCATACACCTCTAGTTAATATGGTGAGCA[A]AAATGCTCCCGAATTTTTATCAGCAAACCCATAACAATGACATAGGTCCATAATCAAAAAAACATCATTAACATCTTGTCTCTCAAATGAGTGACCAATTGAGCTTGGACTTTCAATTAATCCATCATTAACAAGGGTCCTAATCCTCCCAAAATTCTTGATGTTATGAAGTGAAATATTCTTCTGTCTTGCAAAAT…	157624	158023	TACACCTCTAGTTAATATGGTGAG	54.957	TTCATAACATCAAGAATTTTGGGA	54.994	197	Intergenic
PMID00022	scaffold1279	160544	Pseudochromosome1	D5	TTTAT	CATTCACATTTCAAGTTTTGCATTCAATAGTTCAATTCTTTGGGACCCCGAAAGATGGGGTCGCACTTCATCGCTTCAAAGCTCCTCTCAGGTATTCATTCCATCTAAATTTTTATAAGTTTAACAAGTCCATGCATGAGGTTGAATGTCGCATTATCTCGTAGAGTAGTTTTCTATGGTTTCAAATTAGAATCGCTA[TTTAT]TTTATATGGAATCGTGCATGCATATAAATAGTATCTTAATTTACAATCTGATAATATAACATGTCTTATAACCGTCGATGTGTTTTCTTATCTTATCTTGTAAAAAGGGGAACTTTTTGACATTTTGTACCTACCCACGCAAACATGTATCATATACTTATGTTTTTAAAAGTCATTATCATAAAGGAAATATG…	160345	160744	ATGGTTTCAAATTAGAATCGCTAT	54.977	AAGTTCCCCTTTTTACAAGATAAG	55.017	143	Intron
PMID00023	scaffold1279	174531	Pseudochromosome1	I6	TGTTAA	CAATTTGTCACGCTTTTAAAACCAATTAGTTGCTTGATGATAGTCAATAACGTGAGCCCTAATTGTCAATCCGCAATGTTAATTAATATGCTTAGCTAAAAATTGTCTGCTAATTCCATTATTTGTCATGGAAAATTTGTTAATTAGTGATGATTAAGCTAATGTTAAATAGTGACATAATAATATCTAGTTGC[TGTTAA]ACATAGAAGTCTATGAAAATTTGGATTGTCATTTTCTCGGCACAATCCTTACTAATAATGTAACTTACGTGGTAGTAATATCAGGTACTAATGTGTGTGTGTATGTGTCAACGACAACGATATATACAATGGTGACGGTGTGTAGCAATGGTGATGGTGGTGGTAAAGTATGGCAGAGTTGTAGGTGATGGGCGTTA…	174332	174731	TTGTCTGCTAATTCCATTATTTGT	55.08	TTAGTACCTGATATTACTACCACG	55.064	189	Intergenic
PMID00024	scaffold130	35633	Pseudochromosome1	D3	TCG	CAAACATACGACACTTTAGGGTTTCGATTCCCTCCATGGGCCTGCCTGACTTCCATCTAAGTTGGGCTAATCTTTAAACATTTTAATGTTTTTTTAAAAGTATATCACATTCGATTTCGGAGGGCCATAGTTTGATGGGCTCCAAGCTCATCCCATTTTCATTCTTTCCGGCTCACCACTAGTTTGGAGCCATGCACT[TCG]TCGTACACAAGTCTTTTCAAGTTCATTTCTGCAGAGGACGGAATGCAACATGTAATTTGTTACCAAGCATATTTCTTACGACTCTCATGTGCTATCCCAAGTTTTGTTTTCTTCACCTAAAGGGAAAGCCTTGCCAAAGAGGAAAACCCCAAACTCAGTTTGAAAAGCAATTTGTTTGATTGCGTTATGATCTCCT…	35434	35833	CTAAGTTGGGCTAATCTTTAAACA	55.116	CAGAAATGAACTTGAAAAGACTTG	55.174	176	Intergenic
PMID00025	scaffold130	67139	Pseudochromosome1	D4	GTTT	TTGGTAGGTGGACGATGGAACTCTTTAAAAACAAGATTTCTTAAGCTAACCGAGGTTTTTCCCTGTGTTATCTTACATGTCACATAAAGGTTTTTAATTGACCACGCCAGCTGATATTTCTTGGCAATTTCTGGTAATTGCGGATAATAAGCTCATTAAATGACATTTTATCTCATAATTAACCTTTTTGTTTATGGA[GTTT]GTTTGTTTGTTTGAGACAAGTTAATTATGTCCCCCTGACTTAGGGTATAATTAATAGGATGTTTATCTACTGCCTACAGAGGCTTTTGGGTCAACCCAGCAGCTGGTAGGCCATGACCTACTTATATTATTTAGATTTGTTTCAGTTCAACCTAGTCATAATTTCAACAACATATGGAAGCAAAGTGGTTCATGC…	66940	67339	TATTTCTTGGCAATTTCTGGTAAT	55.051	TTAACTTGTCTCAAACAAACAAAC	54.968	112	Intergenic
PMID00026	scaffold130	84774	Pseudochromosome1	D1	A	ACATGGATCGTTGATTTGGGTTATTGTTAGAATAAAAAAAAAGTATTGCGACACCAGTGCGTGACAGCTTTTGCAATATCAGCAGCGCAACACATTGCTCCCCATTGATTTCTTTTTGCACATGGGCTGCATTAGCCTTGAGTGGGCTCCACCAAAAAGTTTTCCAATCCAAGCAATAGTTGGATTGGTATTTACCCCA[A]GTTTGGGGTTTCCCAAATTTTAGACCCTTACTTTTCTAAGGTTGGGAGAGTAATTGGGCTAAATTTTGGGATATTTTGAATTTGGCCTCTTGGGTTAGAGATGGCCAAAAATGAAAGCCCAATCTACAAATTCAAGTAGCCTTTACAGCCCAAAACAACAAATTGACTTGAAGTCTTGAAGAAGTGTGTAGTGTAGG…	84575	84974	AGCAATAGTTGGATTGGTATTTAC	55.232	GTAAAGGCTACTTGAATTTGTAGA	54.898	175	Intergenic
PMID00027	scaffold130	85642	Pseudochromosome1	D5	TGTTG	TGATGATTTTCATGCAGTTTTATAGTAAACAATAGGGCATACCTCCCTTTATTTGTGTGTAAATTTCAAGGCTTTGGCAGCGAAACAGCATAGCTCTCAAAAACAACACATGTAATAGCATCACACACCTAAAGATATGTTTGGAATATTTGTAAATCCCTAAGGGGTGTGCATAGAAATTGGCCTCTGGGTCTGGTC[TGTTG]TGTTGTGTTGTGTTGTGTTGTGTGCTTCTTTCTTTCTTTGCCTTTGTCTTGCTTTAGTAACATGCCAAACTCTACATTCTTTCTTGGGATTCCTTCACTCTACTTGTATAATCATATATTTCTTTTTTGGGAGGCTATATGATAGGATAAATTACAATTGCAAATTGCCACCATCAAGGCCTACCTCACCTCAT…	85443	85842	GGAATATTTGTAAATCCCTAAGGG	55.017	ATTTATCCTATCATATAGCCTCCC	54.875	213	Intergenic
PMID00028	scaffold130	96436	Pseudochromosome1	D1	A	TCAGGGGGCCACCAGCATGTTAAGGGAATCAAACCAATCAACAATTTTCTTTTTGATTCACCAAGTCTTGAGATTATTCCTTCTCCTCTTTCTTGTACATGTAAAAAAAGCTCCATGATCAACAGTTTGCCTCTAGAGTCAAAAGGTAAGCATGAAAACATCCCAACATATGCCCCTTCATGGAGGAGATAAAGAGAGA[A]AAAAAAAGAAAAAGAGAGAGATGGGAAGTGGGAAGTGGGTGGAGAATGATTTGTTTAAGGTAATGGACGACTTGTTTGTCAACGGTTGTAGGCTCATTGTCTGCTGCTACACCTTCAGCCTCGGGGTTTGTTTGTGAATTTGTTGCCTTTCTTAGACTCGCATTTTGTTTGCCAACATTTGTCCGCCCACATTCTTG…	96237	96636	AGATTATTCCTTCTCCTCTTTCTT	54.994	TACCTTAAACAAATCATTCTCCAC	55.116	192	Intergenic
PMID00029	scaffold130	100188	Pseudochromosome1	D2	AA	CAGCTTTCACTCTCACACTTATCATTCATGTTCGTACTGTTTGAGACCCTTGGTCCAAGCACAATGCTCATGTCTAAGTTCCCTCAAATGGCCAATCTACTTCATTCTTATACATTATATCGTGGTTCAATCTTGCCAGTAGATTTCAACATCTATCATTATAAATTGAAAGCAGTTGTTCTAAAGAGTTTTTATGAC[AA]AATCTTTTCCATAGGCCAAAAAAAGAAATGCCTTTCCCAACCATCACATTCAAATCCAATGGTGTGTCTGTTTCGCGGAAGCAGATTTCAGGAATTTCAAAAACCATTCTTTGGAATATGGATTTTAGAAATTAATGGCATCGAATGTTCTCATTCCAGTATTTGGAATGCTAAAAATAGAAATGTTTTTATCAATG…	99989	100388	AGCAGTTGTTCTAAAGAGTTTTTA	54.928	AAAGAATGGTTTTTGAAATTCCTG	55.008	142	Intergenic
PMID00030	scaffold130	370226	Pseudochromosome1	D6	GTGTGA	ACTTCGAGAGTTTGCAAATTATAAATTTGCTAAAAGGCTTTAATATGTTTATAAAAAAAATTAGAGCTTATAGGTCATGATTGGGGGCAATTCTAAAGTTATGCGTTTGAATTCCCCTCCCTTAGGGGTACACTTGAATTTCCTTGTTTGTTTTTTTGTTGGTTTTTTATTTTGGGAGTGTGGGTGCGTGGGTGCGTG[GTGTGA]GTGTGAGTGTGAGTGTGAGTGATTTTTATTTAACCCACTGTGCTGCTAAACGTGAAACGTGAAACGTGAAACGTGGGCCAATGCCATGCCAGCCTCCCTCCCCTCTCACTCATCCCTCGTTCGCTTAGCGGTTGAAGCATATAGACATTTCAGCGTTGCAGCAGAGCCAGAAAGCCATAGCCCTCTCTCTCCC…	370027	370426	ACTTCGAGAGTTTGCAAATTATAA	55.143	CACAGTGGGTTAAATAAAAATCAC	54.957	246	Intergenic
PMID00031	scaffold130	402984	Pseudochromosome1	D2	AT	AAAACCAATAATAGAGCTAAAGAAAACATGCAATTACGAGTTCAAACATACATATATTATATATTAAACACAGCTAAATTACTCATATCCAAATCTTCAACCACATTAGCAGTAGTTGAAGGACAAGTCACTAGACCAAACATCCTTTACATAAGGAGACCACTTCATCATTCTTTACACCGATACTAAATAAGATGC[AT]ATATATATATAGAGAACTATGGTTTCATATGACTGTTGTTGGGCTGGACTGGAGCAAAACAAACCAGCTGCACACAACGATCCGCTGCTGCTACGTACCCTATATCCTATATATCTGCAAAGCATATACACAAACAGATGCTTAATTAGTAAACCATATCCAAATAAAATTGAGGTGGAAGTAAAAAAGAGAAGAAA…	402785	403184	TATCCAAATCTTCAACCACATTAG	54.92	TTTGTGTATATGCTTTGCAGATAT	54.98	249	Intergenic
PMID00032	scaffold130	423360	Pseudochromosome1	D1	T	TCTGCAAATCTGTATGTATCATCTTGATTTGAAAATATAAGTGCCCTTTGATTGAGTTGGTGACCATTAATAAAATCATGGAATCTTTAACCTCACTTGTGGTAGTGTTTGGGAAATCAGAGACACACAGCACAGGGTTCATGATATTTTAAGCTAACAAGCCACACCTGCTGCATTGCTCTGTAACTTCTCATGCAAT[T]TTTTTTTTTGTGTGAACACTAGTAATTGTTTAGTAGAAAGATGGCCCATTAAGCAGGAAACAAAAGATGTTTTTTCTTTTGGACAACTTGCGAAGAGGAGAAGGGACAACTTGCGAAGAGGAGAAGGGACAACTTGCGAAGAGGAGAAGAGACAACAGAGCGAGAGCGGTGTGTTTCATTTGAATTACAAGGTTTTT…	423161	423560	AAAATATAAGTGCCCTTTGATTGA	55.051	GGCCATCTTTCTACTAAACAATTA	54.928	215	Intergenic
PMID00033	scaffold130	450543	Pseudochromosome1	D1	G	GAATCAAACTCTTAACCAAACTGAATCTTAACGCACTTACTTTCGGCACTTAAACTAACCCTAAAGACTTCATTGAATGCGTTTTATTTTTTATTTTTTATTTTTTATCGTTTTCTCTAAGCTATATGGAATGAGAAGTTAGCGAAGGAGGAGGATAACCAATCGCTTTCTCTATTCAAAGCCACTGGCTTGATTGCCG[G]AACAAAGTCAAGAATTATTTTGTAACGTTATTGGTGTCTCTGTCTTCTTGATTTGATGCTAAACAGCCTTCCTCTAATCAAATTAATTTTTTCTTATTAAAGCCAACGAAACAAGTTAGAATAGCTTTCCTTGGACATGACCATTGCTCATTGTCCTGGTCTATATGTATCGTAAGATGCTGCTCTTCAATCGCTGG…	450344	450743	AAACTAACCCTAAAGACTTCATTG	55.045	ATTAATTTGATTAGAGGAAGGCTG	54.965	236	Intergenic
PMID00034	scaffold130	468885	Pseudochromosome1	I1	A	CAGTAGCTGAGGGAATAAATTATGCTGCTGCTAAAAGCTGATTGAGACCATGAAATCTGCTGCAACATGTAAAGGTGGTACCGCTTTCCTTTTCAGTTCATCAGCTTTGAAAGAGAGAGCTTAGCTATTCTTGAAGAATACTGAACAATACTTACTATTCTTGGGCTGTTTCAAGCCAAGTATTGATAACAATCTTACA[A]AAAAAAAAATTGTTGAGAATATTTTATAATAGCCAGAGGAGATCTCTAAATTCTCCTCAAAAAGCAGTCAAGGAAGAGACATCATTGTTTTTTTGAAAGTTCCTGTGTCTACCTTTACCTTATCATTTGCTTTATTTATACACCCTCGTTATTTTAACATATACTTGCAGAATATACCGTCACCACTATAAATACAG…	468686	469085	GCTATTCTTGAAGAATACTGAACA	54.974	TTTATAGTGGTGACGGTATATTCT	54.939	269	Intergenic
PMID00035	scaffold130	578694	Pseudochromosome1	D3	TTA	AATTGATGGATCAAAACTGAGAAAACAGTAACCTTAATGGCAGCGGAGAGGACGTCGCCGATGAGATGAGTATCGGCGCGATATGTGCCTAACCCAACGGAAGGCATCTTGGCGCCGGTGTTCAGCTCAAAAAACTGAATTGCGTTCGCCATTACAGAGGAGGAAGAAGAAGCACACGTGCGTTCCCTCTTGCTTTTT[TTA]TTTTATTATTATTTTGGGTTACTGAATAATAAGTACTTTATATTTTTTTTCAATGATGCTCCAAAAATTCTTCTTTTGAAATTTATAAGTTATTTCCATCTTACATTTAAAGGATGTCAAGTAGATTTTGGTCATCTTTGTTGGTTTGGGACTTTTGTTCACTATCATGTGCGGCTGTGTTTAATTGCGTTTTTGA…	578495	578894	CTGAGAAAACAGTAACCTTAATGG	55.712	AATTTTTGGAGCATCATTGAAAAA	54.982	254	5utr
PMID00036	scaffold130	627742	Pseudochromosome1	I1	T	CAATTGGTATTTAGTAAATTAAATCACTCTTCGTGGGAACGACACTTCACTTATCACTGTATTACTTGCGCGAAATGTGTGCTTGCAATCAATTCACAACAAATTGCTTAACTTTGAAGTGAAGCAAGTTTTTGGCCAAAAAAAGCAATCCCAAATGGGGCCTTGCTGTGAGAGAAAGCAATTTGGTGTTTGGTAAACT[T]TTTGTTTTTATAAATGTTGTTTGACAATAATCAGTTTGAGGGTTTGCTAAATTTTTTTGTGAAAGTGTTGTAAGCTGTGTATAATGACTAAAAGGGCATTATGTTGAATTGGCTTTTCTGTTCATGTATTTGGTAAAAGGAAAAGCACTTTCACTTTATCTTATATATATATATATATATATATATATATCAGAAGG…	627543	627942	TTCACTTATCACTGTATTACTTGC	54.985	CCTTTTAGTCATTATACACAGCTT	54.946	250	Intergenic
PMID00037	scaffold130	701378	Pseudochromosome1	I1	A	GACATGATATCAGCCACATGCTGGTGTGATACAGCCAAAGAAGAGTGCAGTCAAGAGTTTAGGTTATAGAGCGAATATCCTTGTCCCCAGAGAGAGAGAGAGAGAGAGAGAGAGAGAGAGAGAGAGAGAGAGAGTGAAGGGAGATGAGGGAGGCGGTGACGAGAGTAGGAGGCGAGAGAGAGAGAGAGAGAGAGATTGA[A]GGGAGATTAGGTAGGCGATGATGAGATTAGGAGTAGATGTGTTGTATGTTTGTGGGGTTTGAAGGGTGAAGAAACTGACTAAAAACTGCATGGAATATCGTGACTCTTTTTCCCATTCAGTACCTCACTGACATTCCATCAGATAGAGTCATAGACAACTAAACTTACCCACACACACACCAAAAAAAAAAACTCAG…	701179	701578	GTTTAGGTTATAGAGCGAATATCC	54.767	ACATCTACTCCTAATCTCATCATC	55.08	184	Intergenic
PMID00038	scaffold130	711417	Pseudochromosome1	I1	T	TCGCGGAGATAAATTGTGGCAACTGTCACTGTAGGCCTGCCTTAGCAGTTAAAGTTTTCAATGTCACAGCTGCAAAGTTGAGCCCAGAACTATGGGATAAGGTGAGGAATTTAAAATTTGCCTTTTAATTAGTTGCATGAATGCTCTAGGAAAATATATAAATTTTTTAAAGAAAAGTAAATCAAAGAAAAATAAGAAA[T]GGACTTCATATATAGCCCTTAGTTTCATTGATATTTTTGTCATAATTTTATAGATTAGTTACCAAACTGAAATGCTTTAGAGGCATTGACCCAAGCAAGATTCGTTGACCCGATAGTCAAAATATAATGTGAAGTGAAGAAAACGAAAAACAGAAAGCACCTCAATCTTCTGCTGAATTTGCTGTGTAATAGTTCAG…	711218	711617	CCTTAGCAGTTAAAGTTTTCAATG	54.974	CACATTATATTTTGACTATCGGGT	54.83	292	Intergenic
PMID00039	scaffold130	722394	Pseudochromosome1	D1	T	GACTTGAGGGGCCCACGTAGGTTGAGGAAGGGTGATCGTGATCATGAGGCTGCCTTTGATGATCTGATGAAGTCGTTTGCTTCATCATCTTCGTTTGATAAGATGAGCTTGTCCTCTAATAAAGATATGGATGCTACTTTTGCTTCCCTTTCTAATTCTCCTCTCAGTCTTCTCCACGGCCAAACTAGGTAGTCTTGAT[T]TTTTTTTTTTCCTTTTTCTGATCAAATTTCGTATATGAAACCTTGATGAGCAAATACTGTTTGAGACCAAAAGAAAAACAAAGGACATGCAAATTATTACCCAAAAGATTACTACTTTGTCTTTCAATTAATAACCGTTATATCTTGAATATTGAATGTATGCGCTTAAGGTTTAAGACTTAAAAGTTCGATTATCG…	722195	722594	CTTCATCATCTTCGTTTGATAAGA	55.061	CTCATCAAGGTTTCATATACGAAA	55.044	171	3utr
PMID00040	scaffold130	741522	Pseudochromosome1	I3	TGG	TTTATAGCTGAGGAGATGGAGTTGGTGTTGAAGCTTGGGCTGTTGTGCTCCCATACAGAGCCAACAGCTAGGCCAAGGATGCGCCAAGTTGTGCAGTATTTGGAGGGTGATCATACTCTTTTGCCAGAGTTGTCACTTGGCGCTTCTGCCACTGGCTTAGCATTTTCTCACAATGAAGGTTTTGATGATTTTGCAAA[TGG]GGGATACACAGAGTCATTATATGTTCCAGAGGCGACACTCCTCTCCGGTGGTCGCTGACACCAAGCAAGTAGGATTCTCTGGAAAACTGGGATTCAACGCAACGCATGCATATGCAGCTTTGAATGCCACCTCTTTGTGGTTTTCTTTTCCCATAGAAAAGCGATGTGAAATGGAAAACAGTTTGTATGTAATGTCT…	741323	741722	ACAATGAAGGTTTTGATGATTTTG	55.095	ACATTACATACAAACTGTTTTCCA	55.219	226	CDS
PMID00041	scaffold130	749581	Pseudochromosome1	I1	T	TTGGACACAAAGTACTTCTGCATACCCGCCTACACAATCAATTAACTATATCAGTCCAGACAACCTGTTTAGACTCTTTAAATTGAAAAGTCATCATGTCAAATAGCTGCAATGATAAAGGTCATAGCAGGTTTCCAGACAGAGACCTGTTCTACTTGAATTGGAGCCCTGGAAGTTTATCACAACTCCTTAGGTACAT[T]GTTCTTTTCTTAAAACTGGTTTAACATGTATGCAATAAGACCAAATCTCTTGTAAGAATATACAAAGCTGATTTTGCAAAAATGGTCTTCGTTCGGTTATAATATCTAGTTAATATTATACTCAAAGTGCATGCGGAGAAACCATTTGGATGCTCAGCCATTACCTCTTGCAAGGGCCACTATATCACTTCTATCTA…	749382	749781	GACAACCTGTTTAGACTCTTTAAA	55.025	ATTTTTGCAAAATCAGCTTTGTAT	55.067	225	Intron
PMID00042	scaffold130	837131	Pseudochromosome1	D6	AACCAA	GTTTTTGGTAAAGTTTGTAACTTTAATCTTCTGCTAAGAAAGAAAATAAAACCCATTTGATCATTTGATCATTATTTCTCTAAACATAACTTAAATTATGGATAATAGGCTATGGCCCTGTCATGACTCATATCCAGTGGCAAAGAGATAAGGCATTAAGTAGAATTGTAGAAGAGAAAACGAACCAACCAACCAACC[AACCAA]CCAACCAACCAGCCAACCAGCCAACCAACCCAGTGCATTAACGGCTACCAGCGAAGAACGAAGCCCTCTCTCTCTGTCGGTCTCGCTGAGCTGGTTGCAAAATTGCAATTGTGACTGAGGGGGTGTATGGAGACTGGTCCGTACAACTAAGTTTTGGTCTCATCAGAAATGGCAACGGTGGCAGTGGCACCAC…	836932	837331	GTAGAATTGTAGAAGAGAAAACGA	54.711	ATTTCTGATGAGACCAAAACTTAG	55.121	215	Intergenic
PMID00043	scaffold130	860358	Pseudochromosome1	I2	AG	ATTTGGTCATGGCGCTGCCAAGATTGGTCAAAGTGGAAGCCATCGAGGCGAAGAAACCTCCACTCTGCTTCGGATCCTTGGGAGCCATCTCCGATGTAAGCTAACCCTAGTTTCTGATTTTGCTCGCACAGCAGCTTCTGAAGAACAATAACAAAGCGAGCGATCGAGCAAGAGAGAGAGACAGAGAGAGGGAGAGAG[AG]AGGCAGAGAGGTTAATTTAGAGAGAGACTTGAAGAGGGTGAGGTGGAAAATTTGGATTTAAATGTTTATTTAAATAAGACCAAAGCGATTAACAGCGAAGATTAGCAACGAGTCGTTGGCGCTACTTCTGTTTGAAGTCAACAACGGAAGGATATTTTCTCTTTTTTTTAAAAAAAAAAATTATGTTTTGAATTATT…	860159	860558	TAAGCTAACCCTAGTTTCTGATTT	55.527	AAAAAGAGAAAATATCCTTCCGTT	55.017	270	5utr
PMID00044	scaffold130	931970	Pseudochromosome1	I2	AC	GATTAGATTTATTAATAATGATGTTCTTGTAAGGGATTCAGTTATGTTACACAGTTGGAAATCAGAACCAATAGTCATATAAAATTTCTTTAAATGATATTCTTATGTGATTTTGTTAAAATGTTGGAGAAAAATTCCATATTTATTTTTCTTTTTATATGAAAAAAAATTCTAATATGCAACCATCACAATGTCACG[AC]ACACGGCAATATAACAATCACGTAAAAGGATTACTCACTCGCATAAATCCGATATGGATAAGTTAGTGGCGACAACACAATGGTTTCTCTTTTTTTTTCTCTAATTAATCAGCTACTTGATAACTAGTTATGATGATCGGATCGTTGTGATGGAGGGCTGATGCTTATTGTGTTTGCCGCATGTTTTTGTTAGACTT…	931771	932170	TGTGATTTTGTTAAAATGTTGGAG	54.805	CTTTTACGTGATTGTTATATTGCC	54.955	123	Intergenic
PMID00045	scaffold130	951103	Pseudochromosome1	I3	AGC	GAATTCATAGGTGCTGCTCTTATGATTCCCTTTGTAGTAGAGCTCGTCCCTTCCTCTACAGGTTTACTTAGCACCCTGGATCTCAACTCTTGGGTAGATTTCTGCGTAAACGAAAGTTAAATAATTAACCACATATAATTTATAGATACCAAGCTCATCAAGCGGGTACATGTTCATAGATCGGTGGAAGGAATTA[AGC]GTGACTTACTGAAACAATTGCTTTGAGCTTTTTATAGAGTTGCTCATGCAACTCTCTGTCCACTCTAGCTTCAAAGGGCACCATCTGAAATGAGGACAGTGTCGATAACCCAATTTTGTCAAAGGAAGACATTCTGGACAGAAGATCTAGAGATAGAGAGAAAGAGAGTATTTTATGTAAAGAATGGCAACGAGAGTAC	950904	951303	TTTATAGATACCAAGCTCATCAAG	54.257	TCTCTCTATCTCTAGATCTTCTGT	54.89	223	Intron
PMID00046	scaffold130	996014	Pseudochromosome1	D1	T	TCTGATGGAGATGATGTGTATGCCTGTTACGTGCCATCATGGCTTACCTCCTCAACGATCAATCATATACGTGTTATCCTATCTGCCCATTAGTATTTGAGTATATGGAAAATATAGTAAATTATAAATCCTTGAAAATATCTTTACTTTTTTTAACCTATATTAATAACAGTCGTTGTTTCGATGAAGTCATCTCACT[T]TGATAAAAAATAAAAATACAAATTTATAAATAAACCCAATCCTAGACATGTATTTATAAAAAAATCCAAGCACTATTTAAACATAGAAACACACCCAAAATCAACCCCAAAGTCAACTTTTTGGGTGTGTTTATAAATGGGTTTTGAGTGTGTGTAATGATGGGTTTTGGGTGTGTTTATAAAGTGTTTTGGGTGTT…	995815	996214	GCCCATTAGTATTTGAGTATATGG	54.946	CTCAAAACCCATTTATAAACACAC	54.957	264	Intergenic
PMID00047	scaffold130	996483	Pseudochromosome1	D1	T	AGCTGGAATTCTATACCATCCAGCATGATTATAGAAAATAAAATAGCTAATTTGGGGCGGTAAAATAGCAATCACAGATATCTTAGCACAGAAAAGAAAATTACGATGATAAACGAAATAAAATCATCGTCACATATTCAGTACCAATAACTCTAAGCACCTTTTATCTCTATTTTCAGTGAACCATTGAGTTAATAGT[T]GATGCACGTAGCATAACTTATTACATAAGTAATATAAATTGAAGTTTCAAAAATTACACAATAAGGTGAAGAAAATGTTATGTTTGGGAGCACTTTTAGAATGATTAAAAGCGCTTTTTGATAACCAAAAGCGCTATTGACAGCGTTAACAAAAAAATTTAGAAATTCTTATGAATCATGGAAGTATTTTTTGGATA…	996284	996683	AACTCTAAGCACCTTTTATCTCTA	55.046	CAAAAAGCGCTTTTAATCATTCTA	55.043	172	Intergenic
PMID00048	scaffold130	1037089	Pseudochromosome1	I2	AA	AAACTAATTTATTTGTTCTTTAGCCGTGATAGGCATATTTGCTTTGGCTGATGAGAAAACAAAAAGAAAGAGAAAAATCTGTGGTCTAGCAGCTCAACTTGATACTGTTCAGTTTTCATGCATACACTTTCCTAATTAACAAACAAAATAGCACAAATAATAGTACTATCCATTTTCCATGTACATAGTTCTTAACTG[AA]AAAAAGAAGAAGCAAAATTAATATAATTGGTGCTACAGGGTCAGGTTAGCATTGCCATGGCCTTTCTTTCTTTAAGGGCACCAAAAATACAAATTAGCCAATACATTACAGAGAGGATGTATGCCTTTCCTCCATTCCTAGGATTGTTCCCTGTAATATTAACCAAATTCAGTTTCCTTACTATTGGCTCTATGATT…	1036890	1037289	ATCCATTTTCCATGTACATAGTTC	54.977	ATTGGCTAATTTGTATTTTTGGTG	54.892	135	Intergenic
PMID00049	scaffold130	1060003	Pseudochromosome1	D4	AGAT	GAGCCTCATCCCCAACATACGCATCTTTCTGGCCCATGCCAACCATAACGCCAGTGTGACGTGGGCGGCCAACAATGCTAGGAAAAACAGCTCTTGGAGCATCATCTCCAGCAAATCCAGCCTACACAACAACATTTTTTTATCAGACTAAGTTCACTTTTTAGCATCTAAGAGCTATACCAGCTAAAACATTCAGAA[AGAT]AGATTATCACACATCGCCATAGACAGTGACTGAATTCTGTTTTGCATACCTTCACCATTCCTGTCCCATTATCACAGACAAGAGGCTGAATGTCCTCGGCGTCCGCCATCTTCTATTTCCTGCAAGCAAATAACCAGCATTGTATGAAACAACCCAAAAAATAAAAATTAGCCAAGTTGCACATGTTTAAAAAAT…	1059804	1060203	AGTTCACTTTTTAGCATCTAAGAG	54.903	TGCAACTTGGCTAATTTTTATTTT	54.746	233	Intron
PMID00050	scaffold130	1066898	Pseudochromosome1	D4	AGAT	ATTAATTAGTCGATTAATTGTACCATTATTGTTAATCTTGTTCATCATGTTCATGGTAACAAAGTTAATCCATAATTCATAATTAAGATTTTAATTTTGTTGTTGGGTGAGATCTTGGTTAAAGCTCAGATGACGTTGTAAAGTTGGGAAAAGATGAAAGAACAAGTACAGAACGACCAAGAAAAGAGACGCATTGAA[AGAT]AGATAGATAGATATGCTCTTTTGTGCTCGAGGTGTTATTCTCGTTTAATAAAAATTAAAGTTTAATATATTCTTTTAATTTTCTTTTCTTTTTGAAGAGATTCTTTCTTTCGCCTTTCATGTTACACCTGAATCACAGCCACGGACAGGACAATATCAATTTTATTTATTTATTTTTCTTTTTGGTCTGAAAATC…	1066699	1067098	ATTTTAATTTTGTTGTTGGGTGAG	55.019	ATAAAATTGATATTGTCCTGTCCG	55.319	280	3utr
PMID00051	scaffold130	1078943	Pseudochromosome1	D2	TC	AGAAATATCTAGCTGAAACGAAAACCTTTTTTTAGTAGACTGTCTGAACAAGAGAGCCATGAAATGGACGAAACACTTAAAGATGGAGGCTAAAATGGTCATTTGGAAAATAAAATAAAATAAAGAGGTCTTCTTTTTAATCTGTCCCTTGGTGTTGTGTTTTTGTTTCCTTTTCTCTGACTCTCGTACAAAAATTGT[TC]TCTCTCTCTCTCTCTCACCTCTTTTCTGTCTGCCAAAAACCAGTCTATGCTTTCACTAAACTGTAAGACGTCACTTTCACACTGCCTCTCCATCTCCATCTCAGATTCTCAATATGTGTGTCAAAGTGTCACGCTGTGATTTGTTTTCTTGTCTTGTTTAATTAAGTTCTCAATCAATTCATCTTTGCTTTATTTTC…	1078744	1079143	AAGAGGTCTTCTTTTTAATCTGTC	54.815	TTACAGTTTAGTGAAAGCATAGAC	54.926	144	Intron
PMID00052	scaffold130	1110415	Pseudochromosome1	I3	TTG	ACAACCCGCATGAAACAAGTGCATGCATTCAGGCAGCACACGAATTGTCTCACCATCTCTGAACTCACACAAGCACACAGCACAAATTCCCTCCTTGCATTCTTTGGTGTATTTGAAAATTGGGATCAAATGAGCAGGTTGAGGATTATTGCTTGTAGGAGGCCTATGAATATTTGGGTTGATTTGAATCCCCTGCCT[TTG]TTCATTTTGTTGTTGTTGTTGTTGTTGTGTGTCTGCATTTTGTATGCGCCTTTGGCTGCAACAACAGTTGTTGACAAGGCATTGGTATGTGGCAACAACTATGACTCCAGCGAAAACACCCATTAGACCGATGATTTCTGGCCCGAGCTCGAATCTCCGGTGTGGTGGTCCTCCGCCGTCCATAATGGGGGAAGAT…	1110216	1110615	GCATTCTTTGGTGTATTTGAAAAT	55.162	AACAACAACAACAACAACAAAAT	55.12	131	CDS
PMID00053	scaffold130	1145750	Pseudochromosome1	D6	TTTTTG	TGAGGTAGTACTTAAAATTGGCTTCCATTCTTGCTCTTTCATTGCTGATTGTGGTTTTCATTATGAACTTTTAAGTTTTGAACAATCAAGTAGTGGTAAACTGAGTTTTTTTTATAAAAAAAATACGGAGTGGTAAACTGAGTCAATTAGCTATGAACGTAAACAATCGGTATAGATTATGGAAATTCAAAATTTCTA[TTTTTG]TTTTTGTTTTACAAGTATAAGTGAATGATGAGCACTAAATGTGTCTGTACCCAAGTACTTGGTAAGTTTATTGTGCTGAACGATTCGGCTGTTGCTTTTCCTGTCATGCTACAAGGCCTGCGTTTGTACACTCCATTCACTAAAGGAATGCTAACCAGTATAAGGGTGCATTGCAAGTCGTTGTTGCTGCATA…	1145551	1145950	GAGTCAATTAGCTATGAACGTAAA	55.08	TATACTGGTTAGCATTCCTTTAGT	55.089	227	Intron
PMID00054	scaffold130	1155267	Pseudochromosome1	I2	CT	GCTATAAAAGGGGCCTCTTCAACCCAGCAAAGATCATCAATCCAGAGCCTGACCAAGCTTTGTCAAGCTACCTGGAATTTACTCAAGCCACCCAATCTTTCTTCTTCGTTGGATTTTATCTCTTCCTTTAGGATAGAAATTGTTCTAGTTATTCTCTGCCTTGCTTCAGATTTTTCACTCTCAGTAGGAAACCCATGC[CT]CTCTCTCTCTCAAATTGCTAAACTTGTAAAAGCCTAGCTCCCATGTCACAGGCTCTTCAAGCTAAGTCATTAATTGATTTTATCATACTTATTTGGCAATTAGTGAAGAAAACCTGAGGGTGTTCTTCTAAGGTTTATCAAATCTTTCTAGAACTCCTTTTGGAGTTCGGTTCCAGAACTCGGACATTTGGGGGGAG…	1155068	1155467	TGGATTTTATCTCTTCCTTTAGGA	54.991	TTCTTCACTAATTGCCAAATAAGT	55.02	201	Intergenic
PMID00055	scaffold130	1158519	Pseudochromosome1	I3	ATT	CAACCAAAAGTCATTGCCGAAATTGCAGTAAGTTATTTATTTTCGAATTTAAAATCTATTTCAATACTATTAGAAATAACGAGCTACTTGATTTATTTAATTTTCGAACTTAGAATCCCCATTTAAAAATATATAATATTGTGAATCTTTTGTGTTTACTTATTTTTTTTGGGTCAAATGTTAATCTTGTGTTGAGTA[ATT]ATTATTTAGGGTGGAATATTGCTTGGACCGTCAGCCTTCGGACGAAACAAACAATACCTACACAAAATATTCCCCTCATGGAGCACCCCAATCCTCGAAACCGTGGCAAGCATTGGTCTTCTGTTTTTCTTGTTCCTCGTAGGCATAGAGCTCGACTTAAGCTCGATCCGACGTCGTAGTGGCCGAAGCGCCGTCG…	1158320	1158719	GTCAAATGTTAATCTTGTGTTGAG	55.002	GGGAATATTTTGTGTAGGTATTGT	54.9	103	Intron
PMID00056	scaffold130	1211271	Pseudochromosome1	I1	T	CATATATGTAATTACGAATATATAAAACTTTTATTGGATAATATACTTGCTCGGAACCCATGTGATTTGAAGAAGTATAAACGAGGTTTTGGCGGGGTCATGGGTTCGTGCATGGTGGTACTTGGAACCTTCGTCCTGTGTTGTGTGTTTTCAGAGCCACATGCATCGGGTCCCTTTACTTCTTCTTCATTTTGTATGT[T]TTTTTTTCAGTTTAAGGTAAGTTCACTGCACCTAATCTCTACTCAACCACTCAGTGGATCAATCGAATCTGGTGAATTTTGCAAATCACTTGAGTTTTAATTGTCAAATTATAATTCATTCAATACCACATATGGTTCTATATTAGCATAATGATGTGGTACTGTCAGACTCATAAATGTTAAAATAAGTCGTACAC…	1211072	1211471	TGATTTGAAGAAGTATAAACGAGG	54.985	ACAATTAAAACTCAAGTGATTTGC	55.13	242	Intergenic
PMID00057	scaffold130	1273632	Pseudochromosome1	D1	T	CTTTGGAGTACAATTTTAATAAATATACACTATAATTTGACTCTGAGAGAGAGAGAGAGAGAGAGAGAGAGAGAGATTATCCCTAGAATAATAGCCAAGACAGAGAAAAAGAAAAGTTGGAAATATGAAAGAATTTCATTAATATACTGTAAACGCAAACAAAATGGGCAGCAAGGACACTAGAGCCCCACATCCCAGT[T]CCCTTACAGAAACTTTCAATCAAAACTTGTCCTCCTTTTGATATACATTTCAACTCTCTATCAATCTCTGTCTCCACTTCCCTCTTAAATTTCAAAGAAAGAGAAATTCCTCTGCTTAAAAGCTGAACCACCACTTACTGTTGTTAACCAGTACCCAAAATCATCAACTTGTACCAAAAGCTGGCTTCAAAAAAGCA…	1273433	1273832	TATCCCTAGAATAATAGCCAAGAC	55.046	CAAGTTTTGATTGAAAGTTTCTGT	55.005	152	3utr
PMID00058	scaffold130	1314049	Pseudochromosome1	I1	G	CAAAAGATCCATTAGTTGCAATTCATGGTCTCTGCCAGTGAAGCCCAGCAACTCAATGCTTTTAAGGTGCTTGAGCTGTGAAGTGTTCGACTTGACACTTGTGAAGTCCATCCAAAGGTGAGGCTCATGCCAGTATTGGTAGAACAATGGGCAGGGGATGGTGCTGAGGTTGCTGTCAATCTGCCACCACAAGCTCAAG[G]CATTAGTTACCTCAACCAATATATATATATAAGCGATAATTTATTTTAAATAATATATAAGAAGGAGAATTCAAACTTGAGCGCAAGGGGCGAGCTCAACTCACGGAAACAATTTAATAAAAAAGATGAACTGTTATTAGAAGTCTAAAAACTTAATTACCTCAACCAACAATTTCTCCAGCAAAGGACATGCATTT…	1313850	1314249	CAAAAGATCCATTAGTTGCAATTC	55.33	CTCAAGTTTGAATTCTCCTTCTTA	54.818	281	Intron
PMID00059	scaffold130	1510296	Pseudochromosome1	D1	T	CATACGCACCATTTTTGTTTCCATTTTTGCTTTTGAGTATGTGAGATGAATTACTTGGGTCCTCTCATCACTTCAGTTTCTGAATTGGAGGAAGAAAGAAGCCATGTTCCTGCAAACCCAAGAGCAAAATTGGTAAGTCCATGCATTTTGTTTCATAAAGTTCACTTCTGTTATTAGCTATGGTTTTAAATTAGTGGTC[T]TGGTTACGTATTTCTAATCTCGGCTGTAGGATTGCATTCATTAAATGTGTTGGTAGATTACATTCAATCCAACGGTTGATATTTGAAATATGTAACTAATCCTTAACATAAAATACTTATTGAAGAATCTCCCCAAACTTAATGCCCAACTGTAGTTTTAACTTTTGTTTTGGATGACTTTATGCATTATTATAATT…	1510097	1510496	TTTTTGTTTCCATTTTTGCTTTTG	54.963	CATATTTCAAATATCAACCGTTGG	54.918	281	5utr
PMID00060	scaffold130	1550577	Pseudochromosome1	I4	AGAG	GGAACCAAGATGAGCGAAAATCCTCCAATAGAATTCCGCCACTTCACCAAGCGCCAGCTGTCGCTTTCGACCACGTCAAGGCCAAGCATTGCGTCGTTAAGTTAATCACCCTGGGATGTTTCGCAGAAAATTAGCCTAATTCTGATCCTGATTAATTACTGATTGTCTCTTATAATAAAATTCTGAGAGAGAGAGCGA[AGAG]AGAGAGAGAGACAGTGTGCGTGGAAAGCAGAAAGCGTAGTGGTAGTGGGAGAGGCACGGCAGCCGATGCTTTTGATCTGAAGCTTTGGGTCGTCTTTCCCATTCTCTCTTAAAGGCTAACGTTTCATTTTCCTGGGAAACAAAACAGCAAATCCTGACTGAGGTACGAACTGGACCCCTGTGGAAAAAAACTTGG…	1550378	1550777	AAAATTAGCCTAATTCTGATCCTG	54.965	GAAAATGAAACGTTAGCCTTTAAG	55.316	207	5utr
PMID00061	scaffold130	1564009	Pseudochromosome1	I2	TA	AAAAAATGGGGGTCACCTGTTTTGTCTTCTGCCCTTACTTCTTGATAACAGGAATTTAGTGATCCTCGAGATGCTGATGATGCCAGATATAGCTTAGATGGTCGGGAGTTTGATGGAACTCGTCTTATTGTTGAATTTGCAAAGGGGGTAAGGTCTACAAGCTGAATTTTCCTTTCTAATTCAAATACCCGTGCATGT[TA]TACTATGGATTCTTCCAAGTTTTTGAATTAAAATGCCCCTTCTAGTTTCCTGGTTACATACAGGGGTGTTACAGTGCCAATTCATAACTAAATCCCTCTTTTCCTCGTCACTTTATATTACTGTTCTCAGGTTTCTAATCTGTTCATGTTCTCTCATCAAACTCACATCTCCTTTCTGTGTTATATGGAATAGGGAC…	1563810	1564209	AGCTGAATTTTCCTTTCTAATTCA	55.008	GAGGAAAAGAGGGATTTAGTTATG	55.002	147	Intron
PMID00062	scaffold130	1663382	Pseudochromosome1	I4	TTCT	ACTTTGTAACTTCAGAATAATTTACAGATGCGACTCCAAGGACATGTACAATCTTTGTCATGGACAGATTGGCAGCGTTCAAGCACTAGGAAGTGCATGCAACGTAGCTATCAACATGCAGCCAGCCATAACCAGAAAACCATAAGGGTTAAAGGTACACCAACAATTAAACACGAATCTTCTCTACAATTTTTCTTC[TTCT]TTCTTTCTTTCAAGGTTTCTGCTGTCGGTGAAAGCAACAAAATATCACCAAACGACTGTACAGTTCAAAACAACGTGGGGGAACGCACGCACAATCATGATGCATATAGTCTAACCACATTGATTTACAACAAAATCACTATAACCTAATTGCACATCAAGTAAAAAAGGAACTACTTCGGTAAAATGTACAGCA…	1663183	1663582	ACACGAATCTTCTCTACAATTTTT	55.073	CTTGATGTGCAATTAGGTTATAGT	55.005	193	3utr
PMID00063	scaffold130	1667424	Pseudochromosome1	I1	T	AGGTAAGTTTCAGAAGAGAAGCTATTACTAATTCTGTTATAATTTTTCTCCCTCTGAAGGCATCCCAGTCACAGAACTTCCTTTTTTTTCATTCCAGAAGTTTATGCAGACCCAAGTCACTCATCATATGAGGCATTAAGATTTGTTTCTGGGGTCTTAACCACCTTTACTCCCAAAGTATGTAATCAACATTGTATGT[T]TTTTTATTAATGTGACGATGCATAGATGTATTAGCTACTTATAGCTGGAAGGAGTGCTTCTGAAGTTTCTAAGATTTTCTTACAGAAAGTAGGACCTCTTATCTAAGTTGCTTCCACCAAATTCTAGGCAGGTCTTAAGATATTAGAGCTGTACATGGAGGGTTACCGACAAGACTGGAAGCTTTCTTTTGAACAGG…	1667225	1667624	CCTTTACTCCCAAAGTATGTAATC	55.013	AAAATCTTAGAAACTTCAGAAGCA	54.977	115	5utr
PMID00064	scaffold1308	29068	Pseudochromosome1	D1	A	TAAATCACATGGACTTCGTTTTTTCCTTAAATGGAGTGGAAATCATTTTCATATGAAACATTTCTCGCCAATCACCCCCATTTTTGCATTTGCCAACCACACTGCATGACTAAGATTATCAAAGTACTACTAGTTGAGAGAATGATAGAGTAATGCACTTGTGACATTCATGGACAACTGAAAAATGGTTCCAGACCCA[A]AAAAAAAAAAATCCAAATGAAAAGCGGTTCTCTTACAAATGGTATTAATTTAATCTTCCCTTTCCCAGAAGAATATACATCTGGTGATAGTTCAAACCCAATAACTAACCGATGACATTTTGAACTAATATTGAAAAAAGTTACCTGGGACTTGTCATTCATGCAGTATTCGTGCATAATCCATTCTGTCCTTTCCC…	28869	29268	TAAATGGAGTGGAAATCATTTTCA	54.994	TTAATACCATTTGTAAGAGAACCG	54.968	221	Intron
PMID00065	scaffold131	135630	Pseudochromosome1	I1	A	GAGAGAGGGTACTTGATTCAGACCTAGGGATCTGACTACAATGTATAATCAAACAATTTCATGTACTACTGTGCCCTACTGTGTCTTTGTGTGAGGCGAACATTTACATTTATATGATATACAACCTTGAGATGAGATCTGACATTGAAGCACAAGAGGCCACCTTCACAAATTGAGAAATTTCCGTAGGCTGTTTGGA[A]AAGAAATGCAGCATTAAAGTTAATTTCAGAGATTATTCAAAATAAAAAGGGGGTGGTGCAGAGAGTTTACCATACAAGTCAACTTTATTCACAACAAAACCAGAAGTTCAAAAGATGAAGAAACCAGAAGGCAGCATCAGAACCTACACAACTGCAGTCTGAGCTATTCCAAGACTACAAAAACAAATCACAACAAA…	135431	135830	TGATATACAACCTTGAGATGAGAT	54.907	TTGTTGTGATTTGTTTTTGTAGTC	55.027	282	Intergenic
PMID00066	scaffold131	284897	Pseudochromosome1	I2	TT	TCTCTCCCACTGGAACATTCAAGAGCTTCATCTCCTCATTTGCTAGAAGACAACTACTATAGCCAATTGTTTCGATGATGAATGCCAGACAGTTCTCAAGGTGCAATTTTCTAAAACCCTAACCTCCATGCCTGATATTGGGTTTTCGTATCAGTTTAGGATTGATTTGAATTCTAGATTTCCTTAGCTTATTTTTTT[TT]ATTCAAATGTGCTTCTTTTTCCTTTCTTATCTCAAAAAATTTCATACATTAACTTCAAATTTTACAATTAACCTCGAGTCATTCAACTACATATATCCTAGTGTAAGACCCTTACAAGTGGCATAGGCAATGACATGGTTTTGATGTTTTGCACCATGCCAAGGCAAGCCAAAGGTGTGCACACGTGAAGTAAGACA…	284698	285097	TATTGGGTTTTCGTATCAGTTTAG	54.968	TGACTCGAGGTTAATTGTAAAATT	54.812	146	Intergenic
PMID00067	scaffold131	287852	Pseudochromosome1	I3	GGT	ACGCAGTTTACGATGTTGGTGCATTGTCTAGATACTTGAAGGATCTACCTACTGGATAGGAAGTTTGTGGCAAGGAGTTGTGTGTTGCACAGTCACATGTATTGTATAGGTAACATTTGAGACGAGCTTAGCATTTACTTGGATGTGGTAGATGAGTTTGATAAAATTAATCAATTATTCCTAAACCAATTGAACAG[GGT]GTACACATACAAAAAAAATATTATAGTTCACAATCTCCACATAGCATAACATATCTTTTGTGTTCTTTTAAAACATTTGAGATGGTCAAAAATAGTTGCCTCTTGTCCGATATCCCAATATTCCACTATTTCAAGAAACTTTCTATCTTTTTGAATGAAGGGATGACACATTCAGTGTGTTAGACCAAGTCCAAGTC…	287653	288052	ACAGTCACATGTATTGTATAGGTA	54.87	ACTATTTTTGACCATCTCAAATGT	55.008	208	Intergenic
PMID00068	scaffold131	304616	Pseudochromosome1	D1	T	ATTCATGAAATGAAGTGATAATAAACGGAAACTTATGAAATTCAAATTCATGCCTTAGCTTACAAACCCAAATGGTTAAAATTATGCCTTATGGCTTACAAAGTTACAAACACAATCCAAGCATATTTACAAACACAATCCAAACATAAATGACAAAAGCAGAAAATTACGTAATCCAAGCTTCATTTTCAGCCCACGA[T]TTGAATTCAAGTAGCCCCATCATTTGCATATTCTGCAAATTACCCAAACAACTATTAGAAAGAATTCAATGCAAACTAATACAAATTTCAAACAATATTTAAAATAATGTACCTGATTCAATGGTTTCATAAAATTCAAATTCTTCAATTGAATGTGTATCTTCCAAGCTTGAAATTTCATCCCTTCTCAACCAATT…	304417	304816	GCATATTTACAAACACAATCCAAA	54.932	TTGGAAGATACACATTCAATTGAA	55.022	247	Intergenic
PMID00069	scaffold131	333657	Pseudochromosome1	I1	T	ATTTGCAGGGAATACCCAATTTTTGTTATGTCAAATGTAACAATCTAAGTAGCATCTTGTTCTACGTTAATATTCATTTCTGACCATTTTCAGGCTTGCTGCTTTGTTCTCCAAAGTTGGGTCTCAAAGAAGTTTATGACTGGATGGTAAAAAGTTTAGCCATAGCTTTTAAGTGCTCTATTTCTCAATCATTTTTTTA[T]GATCTTCTAAGCCTATTGTTTTCTTCAATTGCTTGCAGTGTAGTTCTTTTTCCTGTTGCTGTTACGTTCTTTGTTACATGGTGGTTTATTCAGTTTGTTGATGGTTTCTTCAGTCCACTCTATGCTCAGCTTGGCATCGACATCTTCGGTATGATCTAAATGCATTACTAATGGCCTTTTTTGAGAACCTGCTCTTA…	333458	333857	ATGACTGGATGGTAAAAAGTTTAG	55.105	TAATGCATTTAGATCATACCGAAG	54.918	232	Intron
PMID00070	scaffold131	362056	Pseudochromosome1	I6	ACCAAT	CCTCCCCAAGAGAACGCTGCCACTTGAAACAAGACAATCTTCCATCTTTATAAAATGAATCAAAAATGCATATTAGAAGCAAGTCATTCAATCACAATGGAAACAAAAACATAACATTCAATCACGACTGAAACCAATTTCAAAATAGAAACCAATTCCAAAATTCATAACAGAAACCAATACCAAAACATATTCAAA[ACCAAT]ACCAAAACAAGTTCAGACATATTTACATGCACTACAAGTATCATACACCTCTGAGAAATCTATTTGTGATTTCGCCAATGAAGGACGACCTTCAAGAATCCTATCTTCATACAGATTGTTGGCCTTTTTAAATGACCCAATTCTTCATATAGAAAACTTTCACAAGACAGTACCATTGCAAAATTAAAGTTCA…	361857	362256	CAAAAACATAACATTCAATCACGA	54.988	CTTGTAGTGCATGTAAATATGTCT	55.033	139	Intergenic
PMID00071	scaffold131	417014	Pseudochromosome1	I1	A	TTTTAGTGATGGCAATTGCATATGTATTGTCACACTGCAATGGAGTTGCTTCAGTTTGAAGTTCTCCAAAGTCTTCTAGTGCAAACCTAAGCCAAATAGCTTGTGCAATAGGCTCAAAAGCACTTATGTACTTTGCTTCTGCAGTGGCAATGCCACATAGTTCTGCTTGAATGAAGCCCAAGAGAAAACACCACTGCCA[A]AGAGAATGCATATCCAGATGTGCTTTTGCTATCATCAACTGATCGACCTAGTCACTGTCACAAAAGCCAATCAACATTGTAGCCTTGCATTTTGCATACTCTACACCATAGTCTAAAGTCCCCTTGATGTACCTGAGCACTTGTTTAGCAACTCCATAGTGCTTACTTGTAGGGCAGTGCATGAATCTAGCAAGCAA…	416815	417214	TTTGAAGTTCTCCAAAGTCTTCTA	55.93	GACTTTAGACTATGGTGTAGAGTA	54.678	266	Intergenic
PMID00072	scaffold135	49495	Pseudochromosome1	D1	A	TTATATTATGTGACCAAAATGAGATTTACATATTGTGATTACTTAACTTTTGTATATCCCACTTGGGTTTATCTTTGTAAAGAAGCCAGATTAATGTAATTGAAACATATTAGATGATCATGTGATTAACATAGCATGATTAACATTTAACGGTACCTTACATTACATAATTTCCCTTCACGGTAAATATGCGATAGCA[A]AGAAACAAATGGAAAAGGACAGTGAACCCAACAAAACATTGCCTCAGCAAAATGGCCCACCCTGGCCTCTGGATTTCAGTACATACTCCATATGATTTCACTGGTTTGGTCCGGTTGGTGAAGTGCTCTGTGCCCACAGCCTTTTGACCACGCCCCCAACATTGTTTTTCCATTCTTGAGGAAGGAAAACAAGGAAA…	49296	49695	TAATTTCCCTTCACGGTAAATATG	54.999	ATATGGAGTATGTACTGAAATCCA	54.89	126	Intergenic
PMID00073	scaffold135	68201	Pseudochromosome1	D1	A	ATACAAGGGCTCTGCCAGTAGTTCAAAAATACATGCAGAGCCTGCCACGTAAAAATGACTCATGTCACTGATACATTAATGTGAAACAATTAATTCATTTAAGCAAAGCCAAATGGTCTATGATTTCCAACCATCAACGATTCTTGTTATAAAAGTACTGAAACAATATTGATGCATCACAAATCACAAATGGACTTGA[A]AACCAAACATATGTCGTATTCATAAATAATTTTTGAATGAGTAGTCATAACAAATTATATGTGAAAATCTCCATAAACAGAGAGAAGCAGCAACAGCAACAAGACATACTTTTCTAAAAGAAAATAATATATATAGCGATCTACCATTAATCAAGATTGCTTGCCCATATGGATCAGAAAAGCTTAAGCCTTTATTC…	68002	68401	GAAACAATATTGATGCATCACAAA	55.007	TTTAGAAAAGTATGTCTTGTTGCT	54.988	159	Intergenic
PMID00074	scaffold135	69173	Pseudochromosome1	D2	GA	AATCAAGCAGGAACTTGGAAAATGCAGTAAAGGATGGAGAAAGTAGTATATATTGTTACCGCAAAGTCCTCAACTGAAAGGTGCCTGACGATCCACGCATTGAATATAAATGGAATTCCCCTTGACAAGAATTGCGTAGCTGATGCAACAAAAAAGAAAGCAAATTTGCATAATCTTCATAATTGGGTTTGTGTGTGT[GA]GAGAGAGAGAGAGAGAGAGTGAGAGAGACTGACCGAGCAAGTACTTGAAGGTGCGAGAGAAACTGCTGTCACTAAGTGATTGAGATTGAGATCCAACCGACGAAGCTCTTGACATCTCGATGAACTTTTCTGGGATCTCTCTATCTCTCAGAGTTCAGAAGCGAAAGGGAGAATGAGAATGAGAGACCTTCGAATTC…	68974	69373	CGCATTGAATATAAATGGAATTCC	55.032	GATCTCAATCTCAATCACTTAGTG	55.133	198	Intergenic
PMID00075	scaffold135	73292	Pseudochromosome1	D1	T	GATATAGTAAGTACCTTTGTGGCTCACTACAGTTGGAATTTATCTCTTCAAGAAGAATATTCTCCCTTGTGGGAGGATGTCTGGTTACAAAGGCTGCAGCCTGTCATCATAGCTGGCCAATTTACTACTGTACACCGACTCTGTTTTGTAGCTTAGATGCCATTTAAAAAAAGAAGAAGATATATATGTTCACTGAAGT[T]TATATTTTTTGTTTACAAAGGATTTGTAGCTAGTTCATTCATATGAATTCAATCCATCTTTCATCACCTAAGTAAAACTAGTAACAATATAACTGCTGCTGTATAAAACAGTCCAATGTTCAAACTGGGAGGACAGTGCATCAAATCCCATGTAGGGCTGCCATGAACAGTGTTGAGTGGAATCCTAAATCCAATCT…	73093	73492	CTCACTACAGTTGGAATTTATCTC	55.058	GCAGCAGTTATATTGTTACTAGTT	55.041	277	3utr
PMID00076	scaffold135	74640	Pseudochromosome1	D2	TT	CTAGCAGACTTCCCAAGTGTTTGTTGAAGACTCGTATAAACAGTGCTGGTTCGATCAGATCAACCCACGACCAGTAGGCATGAAGGAGTTAAGCAGCAAGCAAGGGCCAGGAGATTGATGGATGGAAGAGTCTGGCCAATGTCAGTGTTGTGTTCAACGTCACGTGTTGGGTGGTTGGAGGGATTGCTTTCTGCCGTC[TT]TCTTTCCCTTTCTTTCTGCAATTTGCATTTTGTGTTTCTTTACTTTGCAATGTATGACTTGTTTCCAGCTCCAGCTATCTCTTCAATGTTTCCGTTCTCAATTGCAATATCTTTCAAGTCAGGCAGTCTGCAGATGATAGAATTGGTCAAACCACAAATGAAACTGAAGCATATACACAAATCCCTCTAATGCAAGA…	74441	74840	TTTGTTGAAGACTCGTATAAACAG	55.447	AGTCATACATTGCAAAGTAAAGAA	55.048	240	5utr
PMID00077	scaffold135	84615	Pseudochromosome1	D1	T	TACTTTATAATGAAGCCATAGCAGAAGTACTGTTTACTCAATTTAATTGCAGTAGCAGTAGTTTGACTGCAATTGCACACATGTGAGTTTCTTAAGAAAATGCAGTCTACTATGTCTGTATGTGTATCATCTGACATGGAATCAACATACTTATAGAAGCAACAACTCACCAAAAGAATGAAATTGATCTGTTCACATG[T]TAACATTGTGTGCAAACCACTACACTTTTACTTGTCTTCTCATGTTTTAAGAATGTTTGCAGAGTTTTTTCTTGTCCTGTCATATAATGAGGTCTCTTCCTGACAGATTTAACAGTTTGTTGGATGTCTTGTTGCTGAATAAGCCTTTTTGTCTTGATTTCTGATAGATATTCAAGTGTCTTGGTCCTGAGTAGGTC…	84416	84815	CAGTCTACTATGTCTGTATGTGTA	55.013	AAACTCTGCAAACATTCTTAAAAC	55.072	165	Intron
PMID00078	scaffold135	88165	Pseudochromosome1	I1	A	TACTAGTTTTTAGAAATGTTTCTAATACTATCTTCTTAGTCTTATAAAATATTGGACTGATCAATTTGTACATTTTCATATTTTGTGAAGCTTTTCCATTTTATCATCTCATCTTTGAAGTCTGGGCGAGCTTCGTATCTGCTGGATGTAATTGTGGGACTTCTTTATCCTGTAATATCATTGCAGGTAAGTGAAGTTA[A]AGTTGAGTCTTTTGGTAGTAGTGTTTCACTAGTTTGCTTATGAGGTCATTTCTCGTTATGAAGTTCACTAGAATGTACTCTTCCTTCTGTTTGAATCCTTGTTGCCTAATCTTGAATGACTAATTGTGGATAGTTTATCATCATGTTGTATATGACATTTTGGAATCTTTTCTTGAGGAATCAGGAGAATATGAAAG…	87966	88365	GTAATATCATTGCAGGTAAGTGAA	55.016	ACAACATGATGATAAACTATCCAC	55.005	178	Intron
PMID00079	scaffold135	126784	Pseudochromosome1	D1	T	GAGAGAGAGAGAGAGAGAGAGGTGTGTGATGGAGGAGCAGAGATGCATAACACGCTTTTTGCCTTGCCAAAGAGTAAAGAAGAATTTTTTTTCAGACGAGAGAGTCAAGAAGAAGTTGGGAAGAAGGGACCAAATGAAAGAAAAGCGATTTGGGAATAGCAAGGAGAGCACGTCGCACACACCCATCACTCACGAGTAT[T]TTTTTTTAATTTGTTAATGCTTGGAACAAAAAAATGCATGTTAGGAACAAAAAATAATGTTTTGGAATAAAAATTTACTTAAAACGAAAAGTAGCAGAAAATATACAATATAATGCTGGGCTTTTAAAAACATTTGGAGGCCCTGTGCGGTCGCACAGCCCGCACATGCCATGACCCGGCTTTGCATGGGAACATCT…	126585	126984	TGCCAAAGAGTAAAGAAGAATTTT	55.453	TTTTGTTCCAAGCATTAACAAATT	54.934	167	5utr
PMID00080	scaffold135	179358	Pseudochromosome1	I3	AAG	CTCCACTTAAGGTTTGAGTCACCGATGATGCAGAACTAATAGCTTCCTGCAAGTACGCCAAAATAAATAAATAAAACATCCATAAGTGCACACAAAACTATGACCACAGTAACCAAGGCAAAGGCAAAATAACATATTTGGCTCCCTGTTATTTGAATTCATTCAAGGCCCCCAAGGATTATACCTCTTTGAGTATAC[AAG]GGAAGTTTTCCCAAAAAATTATCTAAAAGAAAATGATTGGACATACACACCCTTAAAGCAAGTGCCAGTGGCGAATGTGCAGAATCAAAGTGTTGTTGTGCCGCATTTGTATGTTCTAACATTCCTTTCTGGAACGTAGCATCTACTTGCTCAAACATTGCCTTACATGACTTCTCAAATGCAGGTACCACTGAAG…	179159	179558	GCAAGTACGCCAAAATAAATAAAT	55.083	TGTGTATGTCCAATCATTTTCTTT	55.268	202	Intron
PMID00081	scaffold135	228526	Pseudochromosome1	I1	T	TTTATATCATCACTTGGAAGGAGTTACCAGAGGTGGTGTATGAGTTGTGAGCACCATCCACACACACACACACACAAGTACAGTCATTATAATACGATGAACTCGACTGGTTTTTCCTCAAGAGCCAATTTGTTAAGTTTTCCATGGCATCCGACTCTCTACTCAAATTCGTACACATTACACAGTTGGCCTGGCTACT[T]AATTAATTTGGGTTGTTCTTTCAAGTTTCTGTTCTTCTTCATGTTCTAAATGGGCTGACCCTTCTTCTATACTTGGCTTCAATTGGGCTTTTGAGGGGCATAGAGTTATGCGGACACAATTTGAGTCCTTGGGCCTTATTCTTTTAATTCCAAATAATATAATGTAGCTAAACCTATGTGATCAATTTGAAGTATTG…	228327	228726	CTACTCAAATTCGTACACATTACA	55.024	ACTTCAAATTGATCACATAGGTTT	55.008	235	Intergenic
PMID00082	scaffold135	304913	Pseudochromosome1	D3	TGT	AATGTTGCGTTAACCTACCATGCCACCACCTAGTTTAGGTGGGGCGAAGTCTACTTTAATGACAACATAGCTAGAAGACGAGCAAGAAGTGGCACTATTTGGCTGTTTTTGATAGGAAACACCATTTATGGCTGAATATTGAAACTATTTTGTATTCATGTATTGTTTATATTTACCTCAATGAAATTTTGTTGTTTG[TGT]TGCTGTATTTGAAAATAATTACCTCTAATCAACCTGCGGATAGTAAGATCACATGCTCCACTTTTCATGTGTTTGTTTGTATTGTCCATACTCACTGTAAGAACCCTTAGATTTGCTTCGATATTTTAGGGTGTTTTTGGACCTCTTAAGAAAGTACTTAAACTTAGATATCTGCAATATGCTCATAAAGTGAATG…	304714	305113	CCATTTATGGCTGAATATTGAAAC	54.879	TACTTTCTTAAGAGGTCCAAAAAC	54.997	236	Intron
PMID00083	scaffold135	371475	Pseudochromosome1	I6	ACACAC	TGCTTGAGAAGACTAGTCTGAGTCAAGATGCTACTAGTAAGAATCAGCTTATGGCTTATAAGAGCCCTAAGAAAAGAACTCTAGAAGAAGTTGAGGAGCATGAAGAAGAATCTGATTCCACTTCTTTTCTTTATATGTAATTCAACAAGTTATTTTATTAACTTGTAATTCAGCAAGCCGAATTCGGAATGCAAATTA[ACACAC]ACACACACACACACACACACAAAAGAGTCCATAGCTTCAATTGGTAAAAAAGAATGCCTTTTCTAAATGATGAAATGATATTCTTTTTCTTTTTTTTTTTTGGATGAAAAAAATGGATATTCAATTTTAATTGGCTATTACGTTGCATTATGCGCTTGTTATATACAGGTGTGTATTTGCTATTATGTATAAA…	371276	371675	TATAAGAGCCCTAAGAAAAGAACT	55.017	ATAATGCAACGTAATAGCCAATTA	55.059	299	Intron
PMID00084	scaffold135	382523	Pseudochromosome1	D2	AG	TCGGAAATTCAGTGTTCGGTTCGTCCCTCTTCCAATATCGCTAATATAAATGAAAATGAAAATGAAATTTTGAACATATAAAATGGCTTCCCATCCCATCCTATGCTGCATTGCTGATAGTGAATATAAGTGTGAGAGAGTTTCTTCGGAATTGTAGAAGTGGACCCTAGAATGGTCTACCATAGTAGTACCAATCAT[AG]AGAGACTTTTTGTCATTGGCTCTTGGCACACGTGCTATGGAGTTGGCCAATTGGATAGAACCCTAAACTTTTTCAATCTAAACATAACAAAAAAGTCCATCATATCAATCCAACAAGATTTGTCATGCCTATAGACTATAGTTATAGTATAGGTGATCCCATCTACCAATTCTATACGGTCTAGAAAAATATTTATA…	382324	382723	GTCTACCATAGTAGTACCAATCAT	55.014	GAAAAAGTTTAGGGTTCTATCCAA	55.028	100	Intergenic
PMID00085	scaffold135	384243	Pseudochromosome1	D1	A	CTTTCCATGATTCCTGGGTTTTGGTGTTTGCACCCTATTTTTAAACATTTTATATCGTTGTCACTAGCCTCACCACTAATAAAGATTAAGAGTGATAATGGGTGTGAGGTAGAGGATGATCTTGGGACTGATAGTATTGCTTATTAAACTTGTTCCTTTACCTAAAGCGCAACTTGTAGCCATTCTAAACCAACTTTCA[A]TAGTCAAAATTTGTAGACTAAGCATTGGAACGCTTTGTGCTTTTGTATTTTTTAGAAGATGATAAAACAATTTTTTGATAAACTAATTGCACTATATTTACTAATCATATCTCTCGCACAAGTGTCCACACAGAACTTACTTTCCTAGTCAGCGATATGTAAAAGATGCGGTGAGCAATCTGATTAGTACATAGAAT…	384044	384443	GTTTGCACCCTATTTTTAAACATT	55.087	TCCAATGCTTAGTCTACAAATTTT	55.02	204	Intergenic
PMID00086	scaffold135	390149	Pseudochromosome1	D5	CAACA	TTCAAGGTAATCTTGGGATCAAAGGTCCCAGTAGTTATGAATCATTCAGGTGCAAAACCTTAGAACAAAGAATGTTGGTACAAGTGTGTCGAATACATGTAATAAAGATAAACTCATAGCACTTTCAAGAGCTGCACCTCAAATATCAAAGGCTCGTTTACATGAGACAAAAGGCTGCGTCTAGGGCCAAACTGCAAC[CAACA]CAACACACACAAGTGTATATTATTTTAGTTCTGTGGGCAAAAAGAACCCATTTAACAACAAAGTTCAGGAAATGAATCATGATTGTTAGGTTTTACCTCTTCAGGAATTGGTTTTAAGTTTTCATTTATGTAACCCACATAAGGAGGTATCAATGCTCTTCTCTTTCCTGAAAAGTAAGCATGTTCAAAATGTG…	389950	390349	GATAAACTCATAGCACTTTCAAGA	54.974	CTTTGTTGTTAAATGGGTTCTTTT	54.96	160	Intron
PMID00087	scaffold135	501734	Pseudochromosome1	D1	A	AAGTTGTCATGAGGCCCATTGATGAGCTGAGAAATAGAGGTTCCGGGTTGCTTGGGAGTCTCAGAACTCAAGCTCATTTCTTAGGCCCAAACTTGTGGGTGAGTACAAAGGAGAAAATAGTCCATTACCTTAGCCAAAATAGCCTATTAACTTAACCAAATTAGCCCAACACCTCAACAAAATAGGCCAACACTTGGTA[A]GGTTAGCCCATTTATTAGATAAACCAACCCATTGTCCTAGAAGGCCCATGTAACTAAAATAAAGACCTGCAAAAGCCTCAACACTTAGCTGAAAAACAAAAGCCATAAAGGGAGCAAGGATGTCCACGTACGCAGAGCTGCTGGAAAGCTCCATCACATGGGGATGGGGAACAAATTTCAAGTAAAGGCATTCAAAA…	501535	501934	ATTAACTTAACCAAATTAGCCCAA	54.974	AATGCCTTTACTTGAAATTTGTTC	55.103	247	Intergenic
PMID00088	scaffold135	539538	Pseudochromosome1	D2	TT	AGAGTGTTTTTTGTGTCTTGTGTATTGAGACTTTGGGGGAGAGAGAGAGAGAGAGAGAGGCAGCCCAATAAAAAAAGGGCCCTCTATTTATATTGGTGAGCATATATTGGTGTGTGAAGGACTTGGAAATTTTATGATGGGGCTGGGCTGTGGGCAAGCCTACATGGAACCTTGGGAGATACGGGATTTGGATTTGTG[TT]TGTTTCTGGGATTGAAGGGCAAAAAGGGCAAAAAGGTAAGAAAATAGAGAGAGAAAGACAGTGACAGCAGAGAGCGACTTCAGAGAGAGAGAGATAGAGATTTGTGTTTACTTTTTTCCTAAGGTTTTAGATGTAATTGGAAATTTTTGGGGAGGTCCGAAAAGGCTAGTGAGAAAAATAGACCACGTTCGATGAAG…	539339	539738	AAAAAGGGCCCTCTATTTATATTG	54.919	ACTGTCTTTCTCTCTCTATTTTCT	54.991	191	Intergenic
PMID00089	scaffold135	539631	Pseudochromosome1	D4	AGAT	TGGTGAGCATATATTGGTGTGTGAAGGACTTGGAAATTTTATGATGGGGCTGGGCTGTGGGCAAGCCTACATGGAACCTTGGGAGATACGGGATTTGGATTTGTGTTTGTTTCTGGGATTGAAGGGCAAAAAGGGCAAAAAGGTAAGAAAATAGAGAGAGAAAGACAGTGACAGCAGAGAGCGACTTCAGAGAGAGAG[AGAT]AGAGATTTGTGTTTACTTTTTTCCTAAGGTTTTAGATGTAATTGGAAATTTTTGGGGAGGTCCGAAAAGGCTAGTGAGAAAAATAGACCACGTTCGATGAAGGGGTAATTACATGAAAGGATACTTTCTGTTGTGACTTCTACATTTGATATCATATAAATGACTATTAATTAATTAGTTGAATTTTCCTAACGG…	539432	539831	AGAAAATAGAGAGAGAAAGACAGT	54.991	ACCGTTAGGAAAATTCAACTAATT	55.028	253	Intergenic
PMID00090	scaffold135	543555	Pseudochromosome1	I2	TG	AATCAAATCAATAGCTACATTTACTAAGCACTTCGGGAAATATGGAGAGATAGTGGACTCAGTGATAATGAAAGATCGCTTCACGGGTACGCCAAGGGGTTTCGGTTTTATTACCTATGCCGATCCATCAGTTGTTGACACAGTTATTGAGGAAACTCATGTTATCAATGGCAAGCAGGTAAAGCAGCTCTTTATGAC[TG]TCTTTCTGTGGTTTATTATGAACGAACTTGCTCAATATAGATAGATGCTATTACTCGTTTTGGGGCTTTATATTTTATATAAGATGTTTACCCAATTGATAGTGATGTCAGAAACTACATGCTTAGTCAAAGGCAACTTATTATTTCTTTTAGCGGTATTACTATATACTGAATGAAATTTGAGCAGGTTGAGATCA…	543356	543755	TCAATAGCTACATTTACTAAGCAC	54.799	ATATTGAGCAAGTTCGTTCATAAT	55.005	231	Intron
PMID00091	scaffold135	592149	Pseudochromosome1	D2	CC	TATTGTAACAAACTAGCTATTGAAAGTTTGTGATTATCTGCCCAAATTATGTATAGGTTGTACATTTATCAAAAAGTCAACTCTGAAGAACTCGCTTAAACTCAACTCCATTCCAGTCCAAGCCGAGCCAGAGCCATAAAATGAGGCAGAGAGAGAGGAAAATGGAAACCAGCTGCGGACCTGTTCCTCCTCCAAACA[CC]CCGCGCGCGCACACACACACTAATATTGATTTTGTGAAACTGAATTTTGATGGATGTACAAAGGAAATCCTAGTGCTTGTTGGGCCTCTCCAGTTATGATGGTAAAATGTTGGGCTTCATGAGGTCTCACTTCAGTTGTCCAAGCTACCAAGTGTCTGTCTATAAGAAAATCCAAATAAATTGGAAGGTGTTTCCAT…	591950	592349	CAAACTAGCTATTGAAAGTTTGTG	55.002	TACATCCATCAAAATTCAGTTTCA	55.022	250	Intergenic
PMID00092	scaffold135	611397	Pseudochromosome1	D4	GATA	TCAACTTCTGTTACGGGATGATCTTCGACACTCCTTATGTTGAACGCAATACTGGTCACGATTGCTTCAAGCTCGCCGAAGGAAAACTGACACCACGATCTTGGTACTCTCAACCGTATGAGTCACCGAACAATGCAAATGAATGCAATATGAATGAGTAAAGTGTTTCATAAATCACAAAGTAAATATGAAACACTT[GATA]ATTTATCTCAAATATATGCACAACAACTTTCTTAGAAATTTTACATGCTCAAAATACAAATATGTCAAAAAGCCCTCTGTATGAAAAGAAATGCACACCTTTTATACAAAACTGGTTGTCTCTAGTCAAAGATAAGCACAAGAACCCACCAATCATATCCTATCATGAATATGATATTTTATTCACTTTGGATTC…	611198	611597	ATGCAATATGAATGAGTAAAGTGT	54.908	AAATTTCTAAGAAAGTTGTTGTGC	55.072	101	Intergenic
PMID00093	scaffold147	147196	Pseudochromosome1	D5	TCGCG	TTTCTGGTTTCCCAATTTTGTTGGATATTGTACTGAAACACCGATTTTTAATTTTACTGAAACTATCGATGTTGCCGAAATGTCTTTCAGAGAATCCTGGAAAGATATTGCTTCGTCCCCTTTCGAGTATCGACAACCTCATTTTAGGGATATTTCGGCAATATTGGATAGTTTTAAAAACCTTGCATCATAGTCACT[TCGCG]CAAGTAGTTTTCATTGCATAAGCATAACCCGACGGATATGGTTTCATTTGAAATGCAGGACATGCTTCCTGTGTTAACTGAGCTTTGTCATGCATCGGAAATGCAAGCAGAACTTGAGAATCTTGTTGAGGAAGGAAATTACTGCAAGGTGGGTGTATATTTCTGTTCTGGTTGCAGTTTATGGTATATGTGCT…	146997	147396	GGATAGTTTTAAAAACCTTGCATC	55.013	TAATTTCCTTCCTCAACAAGATTC	55.105	179	Intron
PMID00094	scaffold147	149930	Pseudochromosome1	I1	T	CTGAGAAGATACAAAGTTTCTTTATGCAGGAAGTTCTCTCAGAAACCCACTCTATATTGAAGAATATTGTGCAAGAGGTGTGCTGATATAGTTATAACTTATCAGTAGAATAGTACACGTACATAGGTACTGAAGTGCTAGGGTAACAAACATAAAGATGACTCCACATAATTGTGGATTTATTTCTTAGAAATTTTGT[T]TTGTATTTGCCCCCTATAGTGTGGAAACATCGAACTTTGTACTGGGATAAGTTGATGAATAGGTATTAGAGAAGTCTAGGGGTATGCAATTAGGACACAGAGGAGTTTCAGATAAGGCATTGTTCTTTGGTAACAACTCCAGGGACGCTGCAGTAACAGGTGGCTATGGAAGGCTTTCTGATGATGGGTTTACAAAA…	149731	150130	ATACAAAGTTTCTTTATGCAGGAA	55.02	TATTCATCAACTTATCCCAGTACA	55.092	253	Intron
PMID00095	scaffold147	154563	Pseudochromosome1	D2	TC	GTATAGTTTTTAGCTCTTTCGAATACAAAAGCCGGAATTATGTTATTTTCAATGGATGCATAATCAGTTGATCTATATGTTCTTTTACGTATCAGGTCAATGGATAAATATGCCAGGCTTATGCAGAAATTAGAAATAGCTAACGTTGAGTTCTTCAAGGTATCTTCTACTTTATGTGTACCTTTTTTCTCTCTTCTG[TC]TTTTTTTTTCCTTCCCTTGCTGCGCTTATTGATAAATACCTATGATGAGTCTATTTTCCTGATTCAGTATATTGTTGCAGGGGATATGCCAGTTGTTTGAGGTATTTTTTCATTTTGTATTTGAAACATTTGCTCAGCAAAACAGCAATTCAGGTGGAAAAGGCTCACCTGATCCTATTAATTGTAAGTCAATTTTT…	154364	154763	TTGAGTTCTTCAAGGTATCTTCTA	54.988	TCATAGGTATTTATCAATAAGCGC	54.985	100	Intron
PMID00096	scaffold147	248609	Pseudochromosome1	D2	TT	TACCACAGAGCGAGAGGTCAAAATTCTTCCCATGTTCACTTTTGAATGTATTAAACTGAGTGGTAGCGAGATGTTTAATACTATTATTAGTACTAGAACTCGTTTGTGTAAAGCATAAAGATAAAAGAGTTTAAGTTAGACACAGAGAAAGAGATGGATATGAATTGTTTTGATTGATTCTAAACTAGTATTATTATG[TT]TTTTTTTTTAATGTATGTTTCAATACTCTAGTTTCTGATTCCTGAAGGAAAATCAAATTCAAGTTAAGAAAATAAGAAAAGTGCATTTGTTAGCGGGATGTGACATTCTTTACGTATCATGTGTTTGATTCTGATTCTACTTCTATGTTTTATAAAATGCAATGGAGGACCGGATTTGGCTAATTGAGAGTGTATGT…	248410	248809	TTAAGTTAGACACAGAGAAAGAGA	54.957	GCTAACAAATGCACTTTTCTTATT	54.946	164	Intergenic
PMID00097	scaffold147	314696	Pseudochromosome1	I3	AAG	GAGCAGTGGAATAAAGAATCTATCTAACCGACAAGCGCCATTAACGGATTTAAGCATATGCCTTTCTTCCTCTGTAACGAAGCATGCACGAACCTCTTTGCACTCAGAATAACAAAATTAAGATCGTGGCTTGTAACAACATATATTCGAATTTTGTTGTTTTTTCTTGGACTTTTATTTTATTTTCTATTTGTGTGT[AAG]ATCAACTAAGGATCCATGGCCACATGATCAAAGACGTGGGTGCACCTATTCCTACGGCACAAGCCATCCTCTTCAAAAGTCCATATTAGGTTTTGGATCTATCCCCTTGGTTACGTGGGAAAAAAGCATAAATCATAGACCCTTCTGTTCGTCAAACTATCAAGTTGATAAATCATAGACCCAAAAAAAACATATG…	314497	314896	CTTTGCACTCAGAATAACAAAATT	54.879	TTGGGTCTATGATTTATCAACTTG	54.92	290	Intergenic
PMID00098	scaffold147	395524	Pseudochromosome1	I1	T	TCTGCATTCTGTTGGGAAGTTATCCCAATTGCAAAACAATGTGGGAGTGTCAAATGTCGTGGTGATCAAAGTCCTTCATAAGTATAGCTTATTAATGGCCTCCAAGGCCTCGGCACCCATACTTGTCTGTTTCTTTCCTTGTCAAACTACTTTTTCTTTGGAAGCAGTTTTTTCTTTCTAGAAGGCCTGTATTTTTGGT[T]TTTTTTTTTTCAAATTATGCCTTATGGAAGCTAGAAGAAAAGAGGGGGGGGGGGGGGGGGGGATTGTGGTGTTTGGTAGATACATTAACATATTTTTCGTCATGTAGTTTATGAATGAGAGTTTCTTTTTTCTTTTGTAGGTGATTAGATTATACTCTCTTAGATCATTTTACACTAAATTTACTGGTGGACCAGGA…	395325	395724	TCCTTGTCAAACTACTTTTTCTTT	55.088	CTCTTTTCTTCTAGCTTCCATAAG	55.047	109	Intron
PMID00099	scaffold147	531943	Pseudochromosome1	D2	AA	CTTCTTAATCGTGATCAAATTAATAAATCGTTAACAGTGCGATTTTACTATAATGTGAACTAAAACTACGGAGAAATCAAACCAAACCACTATTGACAGTTTAGGCTTGAGCAAAATACTTTTGATTTTATTGAAGGAAAATTTGTTGCAATAATTAAAATGACATAATTATTTAAGTAAGTGATTAAGGTTTATACT[AA]AAAAAAAACAATTCATTTGCAATAAGATTATAAGTTTTTTCCACCGGTGTCACAAAGACGACCAAAAAGTTCGTTGGATTTTTGCACATGATAAACCTTGTTGAGCATATTGGGCGATGAAGATGGGGAAAATATGTGAAAAATAATTTTGGAATGTGAGATGCGTGGCAAGAAACTTAAAAATAATAAGCGACTAA…	531744	532143	AACAGTGCGATTTTACTATAATGT	54.957	AATATGCTCAACAAGGTTTATCAT	54.879	279	Intergenic
PMID00100	scaffold147	577003	Pseudochromosome1	D1	A	CGGAGTTGATGAAAATGGACTCGACAAATAATCGTTTTTTCTATGGATTTATGAGAGGCCCAAAAACAAACCACAGCCCTATAGCCCAAAGCCCAATATCCATTTTACAATTTTGTGTGTATCATAGGCATCTAGTTTGTTTATTTTGTGAGCAGACAACAGTTTTTAACAAATGGGGAAAAAACAAGGTATAGAGTGA[A]AGAACACAACCCCAAAAAAGGAGGGTTCTTGCAATAAGAGAAACAAGAAATATAAACAACGAATTACAGTTATTGCAAGACAGTGAGCACAAGAAAATACACAGCTTAGATAACATAGGTCATTTGGAGTTGATGAAGAGGACAAATAACCTGAACATCCAGGGCCACAAGAAAGAAGACCATGCCAGATAAAATCC…	576804	577203	CTAGTTTGTTTATTTTGTGAGCAG	55.002	ACCTATGTTATCTAAGCTGTGTAT	54.916	189	Intergenic
PMID00101	scaffold147	595623	Pseudochromosome1	D1	T	AACGCCGAATTGAGTCAGCTAGTGGAGAAGGGTTCAGCTTAGGTAGAAAAGCAGTACTCAAGCATGGTCTAAGACAGACCCTTGACCATATTGCGATGACAGGAAGCTTTCCACTTGTATAGTGATACGAACAAGTACTTCCCAGATAATCCACTTGTGGATTGATATTAATTAGGCTGTTAATTGTTTTTGTTTTTGT[T]TTTTTTTTGTTTTTCTATCTGAATTGATGGCCATGAGGTTAAGTTAACAAAAGCCCTACTAATGTCAATCAACATTTATGCAGAACTAAAGTTGTTTGTATCTTTAAATGCATGTTATTGATGAGACACCAATTTCCAAGGTTTGAACTTACACACACATATATTAGTACAAGCGATATTAATGGCACGAGATTCGA…	595424	595823	TGTATAGTGATACGAACAAGTACT	54.937	ACTTTAGTTCTGCATAAATGTTGA	55.048	177	Intergenic
PMID00102	scaffold147	639781	Pseudochromosome1	D1	T	TCACCTTTCACACACGTGATGTACCTTCTCTCTCTCTCTCTCTCTCTCTCTCTCTCTCTCTCTCTCTGTGTCTGCGATTTCCATTCCTTGTTCCAGTTTCATTTTCGTGCCATTTACTATCTTGCTTGTATTAATTGACAGATTTGTATAGCAATCTTACAGTTTATTTCAGCATCTGAAATAGTATGCAATTTTATGT[T]TTTTTTTTTTATCTCTAATATTCTACCAAAAGTTCTTGTATCTTTTGTGTTTCTAGCAGATTTACTTGCAACCACTGCCAAATGGCTTTCAGCAGCCAAAGAGCCTCCACTTCTGCTCCTTCAGCTTCTCAATGCAAATATCAAGTGTTCTTGAGTTTTAGGGGCATAGACACTCGCAGGGGTTTTACGGCTCATCT…	639582	639981	TTACAGTTTATTTCAGCATCTGAA	54.803	AGTAAATCTGCTAGAAACACAAAA	54.988	110	Intergenic
PMID00103	scaffold147	694482	Pseudochromosome1	I2	TT	GGAGCAGATCTTGAATTGGGAACGAGGATTATTGAATGAAAAAATAAATAAAAACTGAACATTTTTTTACCTATACTAAGAATAAGAAGAAAGCAGTCAGACACAAGGCCATTTCACAGGGGGAAGTGCTCTCTTGTTTAGGGCACAAGCCCAAGTGCTTGTAAATGAGATATTAAGTCTACACTAGAAAAACATATA[TT]ATCACTCATACCTACGTATAATTTGTCTGAACGACATGCTTGTCATATTGTGCAATGTACCACCTCTTTAATATATGGAATCCACCAATATAATGATTCTCTCTCACTGCTATCGAAAATGTGGTACACAATATGGTCTATAAATGTGGCATCTGTAACATTTCCCTTTTGAATAATATGTTTGTACTTCAAGCAAT…	694283	694682	TAAGAATAAGAAGAAAGCAGTCAG	54.66	AGCAGTGAGAGAGAATCATTATAT	54.982	235	Intergenic
PMID00104	scaffold147	751053	Pseudochromosome1	I1	T	CTTGGAATGCGATGAAATTGGAACGAAATTGAGCTGGATATGTAATCATAAAAATCTGGAAATCCGACTTTTAGCGACGAAAAATTTGATAGACAACGCTGCTAAAACTTCTATGGTGACGAAAAATCATATGAACAACGTCGCTAAAACCTCTTTGGTGATGAAAAAGCTTCAAATTCTGGGCAAACAGCAACTGCCT[T]TTTTGTGTTTTAGGTCCTATTTTTGACCTTCAAATTGTTGTAAAACATAATGTAGGCCACCGGAGACCCCCAAACCTGGTCCAAAACATCATAATAACCATTCTAAACACATTGGTCACTTCAGATTGCCCTGAAAAACAACAAAAAAGACATTAGGCAAAAATTTTGATTTTGACCAAAATAAGAACCTACTAAGC…	750854	751253	TAAAACTTCTATGGTGACGAAAAA	55.011	GTTTTACAACAATTTGAAGGTCAA	54.999	144	Intergenic
PMID00105	scaffold147	840997	Pseudochromosome1	D1	A	CTCCGCAAGCTTGGTTCTGTGGTTCTTCTTCAGTCCTTTGAATTTTTCATCATGTAATCTCATGCACATGCACCCAATCCACAAGTTCGATTCATAATGGTTCTGTGGTCCTTCTTTCTTTTTTCCTGTTAAGGTACCTAAGCATGTAGTTGCCTAGAACTTTCGAGAGATAATCGACATCGTGTATGTGGCGTATACA[A]ATGACGGGGCCACATGAAGACCTGGAGTGGTTATCGCCCCTTCAACCTACACGTGGTTCTCCGTAAATTCAAAGATATATTTAATATTTTATGAAAGAATTATTTCCAAAAATGTTATATAATGATCCTCCCAATTAAGCTATTCACACACTTGGCCCCATTGGAACCACCACCAACGGTGTACACTGTACACATAC…	840798	841197	CTTCAGTCCTTTGAATTTTTCATC	54.963	ATATCTTTGAATTTACGGAGAACC	55.013	251	Intergenic
PMID00106	scaffold147	957489	Pseudochromosome1	D2	TA	CAATATGTTGTTTAATTGTGTTTAAATATGTTAATTAATTACTTTAATCTATTTCTAATTCCATGAAAGAACCTAGATATACAAGGTTCATATCAGAAGCAAGTTAACATGACACCTTACGATGTTAGAATGAAGATCCATTAATCTTTTAAACATGAATTGATATTCATTTGGTAGTAGTAATTCAGTCTTAGCTTC[TA]TATATATATATTACATTTGGGATTAATAACCAAATCTACGAATCTACAGATTTAGATGATGATATTTAAGGTTAGTTGTTCGTTTAGCTTACTACAATTCATGTATGCGCGCCAAAATTTGAATATGAGTCATTTGAAATTCATTTCATATGTACTATAATTAGTGGTCCTAGCATTATGTATAATTCATGTCGAAT…	957290	957689	TCTAATTCCATGAAAGAACCTAGA	55.02	CGTAGATTTGGTTATTAATCCCAA	54.999	187	Intergenic
PMID00107	scaffold147	968748	Pseudochromosome1	D2	AT	CAAATTTATTAGCCTGGGTCAGACCAATTATCCACTCATTTTAAGCTGTCTATCATTCATTTAATTTATAATATCTGTATATAACATGGGTAATGATTTCCCCACTCCAATTTTATCCACTTACACTTCTTTTTTAGTTATAAAATGGAGTGTAAGTGAATAAAATTGGAGTGGGGAAATCACCACTCTATAACATAC[AT]ATATATATATACACACACACGTGTGTGTATAAATATTTATATGACCCTAAAATATTTCTGGGGCAAGCAGAGTTATCAGATGCAAAAAGCTGATAAAATTCAAGTTGTCCTAATCTCTTCAGCTTCCAGTGTAAACTAATAATAATCTAAAACAAAAGCAATTAATACCTCTTCATAGTCCTGTTTGTCACCATCAT…	968549	968948	CACTCATTTTAAGCTGTCTATCAT	55.022	GAATTTTATCAGCTTTTTGCATCT	54.993	269	Intron
PMID00108	scaffold147	1017282	Pseudochromosome1	D1	C	ATTGAGGGCATCCTCACCCTTGCGAGCTCCAAGATATCCATCACCCAAGGTAGTACTGTAATGTATACATTTTTAATTGATCATATAATTTCCAAATTTCATGTACATTTTTAATGATTATTGCTGTAAGGTATGCATTAGTAGAGTATTACAACTCTGATCTGGTGATTATCACCAACCAATTAATGTTTTTTTTTTC[C]AGCTAAAAGAACGTAATCCAGGGATTTGTTCAGAACTCCCACCAAAATCTCTACCAATTCCAACACAATTAGAAGAGAACATCCAGAATTGGCAACCAAACAGGCTCTCTGAAGAAATTATGAAGTGTCTCAACTTCATATATGTTAGGCTTCTCAGAACAACCAGAACAATGGAATTGGAGAAATCAGGCCCCATT…	1017083	1017482	TTATTGCTGTAAGGTATGCATTAG	55.076	GTTCTGAGAAGCCTAACATATATG	54.932	243	Intron
PMID00109	scaffold147	1021147	Pseudochromosome1	D1	T	TTAAACAGGCCATCCAGTAGAACAACATAAGTTTGAAAATTTGGAAGTTGGCCACAATCTTGCATCTCAAAGAACAACCTTTGTGCATCTTGTATTCCACCCACTTTGCAAAACCTGTTCACAAGAGTGTTATAAGTAACGGTATCTGGAACCAATCCCTTATGACACATATCTAGAAAAAGCATCATGGGCTCATCTA[T]TTTTTTAAGCTTACAATAGCCATTTATCAATGTGTACTGACAACATTAACCATCGAGCCCTTGCTAAGCATTAGTTCAAAAACTTTTTGTGCCTTGTATAACCAACCATCCATAAGTGAATTGTATGCAACCATATCAGGTTCAATATCTCTTTAAATCATCATTTCAACTACACCTTCTGCTTCCACGACCATCCC…	1020948	1021347	GACACATATCTAGAAAAAGCATCA	55.033	AAGGTGTAGTTGAAATGATGATTT	55.008	215	Intron
PMID00110	scaffold147	1089827	Pseudochromosome1	I6	CGTAAG	TGGCAGGATAATTGGTTGCCCTTTACCTTTTCCCCATGTTCCTCCCATACATGCATTGATCCAGGTCCCATTCATACGAAGATCATAATAACAACAACCAGGAAATGAAATCAACGAATTAAATCTTGGAACACCAAATGAATATGTTAAAATTGAAACTGTGGGGCATAAATTCCACGATATCTTGAAATGGGACAAC[CGTAAG]TACCAAGGTTGCGATGTGACACGAACAGCCTTCAATAACTAAGTCAGATTTAGAGTGAGAATAAAAAGAGTAAGGTTCTTAGGCCCCGTTCGGTAACATTTTAAGGGATTGTTTTCATTTTCAAAAAACAAAAATGAGGCAAAAATACGTTCGGTAGCCCAAAAACAAAAAACACTGAAAATGTTTTCATAA…	1089628	1090027	TGGAACACCAAATGAATATGTTAA	55.005	AAATCTGACTTAGTTATTGAAGGC	55.189	130	Intergenic
PMID00111	scaffold149	120935	Pseudochromosome1	D1	G	GACCTTCTTGAGAGAAAGATCTGCTCTTTTTGCTTTTTGGGATAGAGACCAAGTGGTGAGATTTTCTCAGAAGCTGGGCTTTTATCCAAAATTGTGTGTATCATTTTTTTTAATTGCAAATAATGGTATTTTATTCTTTTCAGATCATGGCTATATTTGTAATTTGTTCAAAAAAGGTCTGGGCTTTTCCAGTGTCTTG[G]TTTTTTTCCTTCTGATTCCTATAGATGAAAGCCCAAATGTTTGGTTCATGGGCCTCTTGACAAAAATGGGCTGGCGTGCAGAATTTTGGCCCAAACACCATCTCCTCCTCAATTTCGTCGTAAACATTCAAGAGGGTATGGTAAAATACTTGCATATAGTCTGGAAGTTCATCCATACAATTGATATCCCACCTGAA…	120736	121135	TTTTATTCTTTTCAGATCATGGCT	55.068	GCTTTCATCTATAGGAATCAGAAG	54.92	104	Intergenic
PMID00112	scaffold149	121313	Pseudochromosome1	D1	T	AATTGATATCCCACCTGAATATTGCATAAACCACATTCATCTTAGGCATACAAGCAGGTAGGAGTTATGCAACAAATAAATCAGCTTCAATAATTAATTAGAAAGAAGATTATGAACTTTTTCCAGTAAAAATCACGAGTTCTTTGTATGTGCCAAATGCATCGTAGATATCATCCAAAACTGATACCAGGGCAATTAG[T]TTTGTAAGACTTTTTCTTGTTGCCATATAATGCGGTTCAAAATAAACCCCAACTATCCAAAAGTACAGCTCCACAATCCTATCTCTTGCAAAAGGCAACTTCTTTTCAAAGTCCAGTTCTTTTCAAAAGGAATGACTAGAAATAGGTGATGGTCCCCAAATCTCATAATGAATTAAAGCAAAAGGAATGGTACTTTT…	121114	121513	GTTATGCAACAAATAAATCAGCTT	55.005	ATCACCTATTTCTAGTCATTCCTT	55.067	287	Intergenic
PMID00113	scaffold149	151338	Pseudochromosome1	I1	T	TAGATAGAAAGAGTTCGAAGACAGCATGAGGGAGATTCTCCTAACAACATAAAAACCAGTCATGTATTCCCTGATCTAGAGATTGTGCTCTAGAACCACCTGAAAGGACCTAGTCCAAACACCATGAGCAAAAGGGCAGTCTTGCAGAATATGGATAGTAGATTTCATTTCATGTCAGCAAAAACGCAAGAGGTGTGAC[T]AACTATGTTTTTATAGTGCTGCTATTTCCATTCCCAATTCCTATTCCCCCACCATCTTATCTTCAAAGTTTTAAAGACAAATTTACCCCTTTGCAAAATGACTTCTAAGAGCATCTCTAAGGGACATGTCAAATGCAAAATGTTGAATTTGAATTTGATGGTTTATGTGACAATTTAATACTTTGGAAAAAATTTAA…	151139	151538	ACAACATAAAAACCAGTCATGTAT	55.02	ATGGAAATAGCAGCACTATAAAAA	54.891	188	Intergenic
PMID00114	scaffold149	157445	Pseudochromosome1	D2	CT	CCGCAATCTGGGCCCCACTCACCTCACTCACTGTGCTTTTCTCAATCACATACATAATCATACATTACATTTGCTGATCTGCATTTTGCTGTAACATTTTCATCTCTCTCTCTCTTTCTATTTTCTCTCTCTAAAGCATTCATTATCTCCTTCTCTCCTACGCTTCGTGATTTTCCACTTACAGAGTCCTCACACACC[CT]CTCTCTCTCTGTCTCCAAGATTGGTATATTTGGCAACACAGATTGAGACCACGCTGGTGACAGAGGAGACTTGGCTTGCGCAGGAATCAAATTACAAAAGCCCACGCGGAAGACTCTCTTTTTAGTGTTTCCTTATTATAAAAAGCATCTCGTATGTGGGTGGGGTTTGGGTTTCTTGTGATGGGAACTCACCATAT…	157246	157645	CATTCATTATCTCCTTCTCTCCTA	54.994	CCACATACGAGATGCTTTTTATAA	55.355	223	Intergenic
PMID00115	scaffold149	172893	Pseudochromosome1	I5	ACATT	TGCTCCAACTACATTCATGCAATTGATGAATGAGGTATTCTGCTCTTTCATTGATGACTTTGTCATTGTATACTTAGATGACATTCTCATATTTAGTGTCACATGGGAAGACCATCTTCATCATATTGCTCAAGTTTTGGAGGTTCTACGAACAAATCAATTACAGTTAAATAGTAAAAAGTGTGAATTTGGGAA[ACATT]GTATACATGAGATTCATTGTTGGTGCAGGAGAACTGAAAATGGATCTAGAGAAAGTACATGTGATTTCTCAATGGCCTACACCCAGTTCAGTAACTGAAGTTCAGAGCTTTATAGGTGCATGTCAATATTTGCGAAAGTTTATTCGGCACTTTTCACAAATTGTAGCACCCTTACATTCTCTTACAAAGGCCAATCA…	172694	173093	TCTTCATCATATTGCTCAAGTTTT	55.096	CACCAACAATGAATCTCATGTATA	55.008	111	Intergenic
PMID00116	scaffold15	267982	Pseudochromosome1	I2	AG	CTCTCCACTCAATCAGGCTTTCCTCAATTTAGCTAAGATGTGATCCCCAGCTGACATATCGGCATCCAACAGTACAGTCATATACTTACCTACTATTTGATCAACGTCTCTTAGTGGTTACATTTTAGAAGTGATTTGAACCATCATATTCTCGTGATAATTACAAATGATCAAGGGAATCTGAACCATGCCAAACAC[AG]AGAGAGCGAGAGAGACAGAGAGACAGAGAGAGAGCAGAAAGTGAGCCTTAATGGTTGCTTTATATTCGATTATTTACTTATTTAGCTTCACGTAACCACAATACCTTGTGGAAGTGCCAGGGAATCAACAAGTTTCTACTCTTGTCCTTCAATTTGTAATCATATTTAACTAGTTTCTGAGCCCGAAATACCCAAAT…	267783	268182	AGTGATTTGAACCATCATATTCTC	54.994	GGTTACGTGAAGCTAAATAAGTAA	55.005	168	Intergenic
PMID00117	scaffold15	355466	Pseudochromosome1	I1	T	ATAGTATGCGAGAAGGGAAACGTGAGACCATCCTTCCACAACGAGAACCAAAGGCTATATAACCTATGATATTTTCCACACACAAAGATGCCAAAATTACTCTCACATGTTTATAGTAGAATTCAAATCACAAGTCAAATTGATATACAAATAAATAGCCAAATCATATCAAATCATAATCAATGTTACGTTAAGTTCT[T]TTTTTTTTTTTGGTTGCCAGAATGTTAAGGTAAAAAGACTTTGAAAGAAAAAGAATATTACGGTAGTACAATCACGTGGTACATTTTATACATATGTTATAATATAACTGGATATTTATTGATACTATTCCCTAAAAAGAGGAAAATAAACTATGCCGTCTACCCATATTATAACACGTGTACAAGATGTACCATGT…	355267	355666	ATGATATTTTCCACACACAAAGAT	55.068	AGTCTTTTTACCTTAACATTCTGG	55.045	175	Intergenic
PMID00118	scaffold15	365407	Pseudochromosome1	D4	GAGA	CTTAGTTTGGCAGTATTATTTCAAATTTTCGATAGGAATAATGTTGGTCAATTTATGTCATAAAGTGAATTATGATTTGAGAGTATCATTTGCATGTTGTGCAAGAATGCAACTAACTAGAATACGACACATTTGGTTTTGATATGGCAACTTTTAAAGGAATTAAGTGGAAACAAAGAAATGGCAAATGGGGTTTTG[GAGA]GAGAGAGAGAGAGAGAGAGAGAGCCCGTGAAGAAGGTTTGGAGGCATTCAGAGCACAAAAACTGAGCATGGTTTGACGCTTCCTTTGCTACTTTCGATGGTGTCCCAATCACGAGTAGATTCCTTCTTCTCACGTAACCCCACCACCACCCTCTCCCTCTCTCGATCACTCTTGCTCTCCTAATACATACATTCC…	365208	365607	TGATATGGCAACTTTTAAAGGAAT	55.051	GAATGTATGTATTAGGAGAGCAAG	54.932	257	Intergenic
PMID00119	scaffold15	401608	Pseudochromosome1	I5	CTCTG	AGCAACTATTGTGGCCAGTCTTTGTTTGTTTGTTCAAATGTAGGCTGACAAACAGTGCCATTTGCTAATTAAATACACACCAAAATTAGGATCAATAACTAAATACCATAGACATATATTAATAAAAGGGTTCAGCAATTATTCAAACTAGATTTTTGGAATGTTTAACACAGTGGACATAACAACTCTCCAATGTTG[CTCTG]TTTTCAAGTAGACACATATTAAGTCTTAGTTGATTTTCCTGCAATTGAGCCTTATCTCACCATCAGATCCAGTGAGAGGCTTTATGTTACCCATCTTGACCATGGAAGCCCCAAAATCTTCTTTGAAATCCTGGGGGCTATTAGCGTAATGCTGCACCAGATTATCGCTATCACTGCCATCACTTTTAAAGAGC…	401409	401808	ATAAAAGGGTTCAGCAATTATTCA	55.051	GCAGGAAAATCAACTAAGACTTAA	55.386	124	Intergenic
PMID00120	scaffold15	402403	Pseudochromosome1	I4	ACTT	ACAAGCAGCACAAGAGTTGGACTAATTTATCCATTTTTAACTAGGCTAATTTGTTATTATGGTGCCAGGCTATGAAATTCTATGATTGATCAAGTGTATTATTAGTTAAATGCACGGTTCAAATTGAGAGTCCAGCAACATAACATGTCAAATATAAAATGGCTAAAAAGCCTTTCAGACAGTTTTGACATTGAAG[ACTT]TTAACACTTACAATCTCAACCGAGTCACGAGCTGCAACTGCTAAGATGTCTGCACATGATACCACATTGCCATAGCAATCTCTATTGAGTGCTGCTTTAATGTCATCAACCACATCAAAACCTCTAACCGAGTTCAGATTTGGACCAGCCGTCTTCTCACCAGTGAAGCTATCTGTATCGTCGAGCAAAATTGATCC…	402204	402603	ATTATTAGTTAAATGCACGGTTCA	55.186	TTTGATGTGGTTGATGACATTAAA	55.526	222	Intron
PMID00121	scaffold1506	32551	Pseudochromosome1	D1	A	ATGACGAGTAAAAAGGATTTTGCTTTGAAGTGGGGGATACAAGTTGAAGGAGAAAGATACTTGAGGTGCTCTTTTTGTAATCAACAATGCACCGGAGGTATTACAAGGCTCAAAAATCACTTAGCTCATACTCACCATGGTATGAAGCCTTGTCCAAAGGTTCCACCAAATGTAAAAGCCAAATGTAGTGATTATTTGA[A]AAAAATTAAGGTGATCAATATGAAGTGAAATGAATCACTTCATGAGCTATCTGTCCAAAAGAAAAAAAAAGAATCACTTCGTGAGCTAGGCCAATTTGGGAGTAATGCTTCCAATGAAATGGAACAATCCGAAGATGGAATTGGTAGTGGGAGTGGGAGTGGGAGTGGGAGTGGGAGTGCTCCAACTCCAAGTGGCG…	32352	32751	ATTACAAGGCTCAAAAATCACTTA	55.02	CATTTCACTTCATATTGATCACCT	55.24	133	Intergenic
PMID00122	scaffold1506	61931	Pseudochromosome1	I1	T	CAATCAAAATCATTAATGAAAACTGGATAACCACAACAGCTAAAGTATTAGAGATGGAAAATTGCATATACCAAATTTACGTTCACAACCTAATAGATGTGCTTAGCTAAGTGTATAACACAAGGGTACTATAATGCTCACAGAATTACACAACAACACTAACAAGTCAGGTAGCTTTGGAAGTATCAATCATAAGCCT[T]TTTTTTTCTTTTGTGCACCACCGTATATGCTCACGAAGTACGAAAATAGAAGTGAAGCAGGCAAGCGCAAAGAATTGTTCTAACTACAGGAGCTGAGCTTGAAGAATTCAGATAATAAGCCTTGCACAAACCCTACATTCCTTAAAAAACCACATTGGTATACCGTGACATCTAACAACACCACGCAGAGAACTTAC…	61732	62131	TTTACGTTCACAACCTAATAGATG	54.996	ATTATCTGAATTCTTCAAGCTCAG	55.011	241	Intron
PMID00123	scaffold154	87055	Pseudochromosome1	D1	C	AAGGAACACCTCTACTTATTTAGATGCCTATAGATTTCTGAAACATCATAGGTAATGTGAAATAAGGAATACGAAAACAAATAAAAATTACTCACCCCAAAAGTAACCAAACCCGGACCCCTTGCATTTGGTCGCAAGCCTTCTACACTGTCGTTTTCTGTTGGGTCAGACCTAAAGAGAATGATACAATGTCATTGAC[C]AATTAAGAGATATTAAAGTAATGAAAGTCACACAAAGCGGACAAATACAGACATGCACTGACCATAATAGATCCATAAGCACGATCGAGCCAGCTTCCATTGTAATAGGACGCTGGAGATTTTCAATCTGTTCCACATGATTTATAGACCGACCAATACCACCATGCATACAAATAATTTTCTTTTCGATGAGAGCT…	86856	87255	AGAGAATGATACAATGTCATTGAC	55.022	TAAATCATGTGGAACAGATTGAAA	55.022	169	Intron
PMID00124	scaffold154	105974	Pseudochromosome1	I1	T	GAACAATCCAAATCCTACACCGGTAAGAATTTTGTTGAATCAAGCATGACTTGAGTATCAAAAAGGCCGACTTTCGGGCGACACAATAGACTCATGAATTAATTGTACCTAATGACATTGTAAATGGGGTTTGATCTAGCTAATGGGGTTGATCCCGATCCGGACCAACACACCCACAACAATGCGACATCATCACAAT[T]TTTTTTTTTTGGTATCGCATACATTCTCTATACTACCAAGAGAAACAAATTTTTGTGCAAAAGACATTATAATAACTATGCTTAAGAGAAGAGCACTCGGTTTATAGTGCAATCATATAAAATGTACGATATAGGCATTATAATAACTATGCTTAAGAGCATACATTAGAAGAGCACTAAGCACAACCGACAACATC…	105775	106174	TGTACCTAATGACATTGTAAATGG	54.931	TATAGAGAATGTATGCGATACCAA	55.088	129	Intergenic
PMID00125	scaffold170	314073	Pseudochromosome1	I1	T	GCCTTTTAAGCATCAGAAAATCTTCAAGTTGTCTCGCAACTTTAATGCCCAACTCATCATATAATTTATGATAACAAAAGAGAACATCCATCAAAGTGTCTGTATAATTAATTTGTCATTTATATATTATTTGAGCTAAGTGAGAGCACTAAGAGTTAGCAAGCTAGAGTTTCGACACCTTTCTTTCTTGTGTTACTCT[T]TTTTTTTCTTCTGTTTAATCACCTTTTTCCAGAAAGAGACCTGGGTTTGCAGGTCGCTAAATATTATAGAATTTCTCTTTTGGGTGTGGGGCTGGCTGCACCACCATGGGGCTAAGGCTAAGGGGGATGCGAGAACGAACCACATAATAAATAAAAGCCAAAGCTTCGTCTATAAGGAATCTTCTTTTACTGATCAC…	313874	314273	TAACAAAAGAGAACATCCATCAAA	54.962	GGCTTTTATTTATTATGTGGTTCG	54.927	288	Intergenic
PMID00126	scaffold170	358552	Pseudochromosome1	I3	CTC	AGCTCAACCCAGCGGACAAGAAGAAAATTGAGGATTCTGTTGAAGATGCCATTCAGTGGCTTGATGGGAACCAGCTCGCTGAATGTGATGAGTTTGAGGATAAGATGAAGGAGCTTGAAAACCTCTGCAACCCCATCATTGCCAAGATGTATCAGGGTGCTGGTGCCGAGGCAGGTGGGGGAGGCGTGGATGATGATG[CTC]CTCCTGCTGCAAGCGGGGCAGGACCTAAGATCGAGGAAGTTGACTAAGATAAATTTCTTTCATTCCATGAGTTTCTCTTTTTGGTTTAGGGTAGTCATAGTATGTAGCTGGAATGTGTTTGAGAATTTAGTTTTGATTTGTACTAGAGATTATGAATTTCAGTTTTTATCATTTTCCTTCCTAAGCTCTTGACCTA…	358353	358752	AAAATTGAGGATTCTGTTGAAGAT	54.997	AGAAACTCATGGAATGAAAGAAAT	54.997	254	CDS
PMID00127	scaffold170	372134	Pseudochromosome1	D1	A	TGTGTTATAATTTAAACTTTGTAACACATGATACGTTTTAACTGAACAATACTCATAACGTAATCTTTATCTATAGTACTAGAGTTTTAATCATATAAATCAATATTTTGAAACTAAAGATATGTAATTTCTTGTCCTTCTCAAAATGTTCCCTTGATGTTGTGAAAATATTTATTTACTTGGGATGATGGGATGCATA[A]CTTTTTCATTAATTGCTATCTTAATCATAGGGACTACCACTTTTATATTCTTTTGCAGCGTAAATATATTGCTGAAAGACTGAAACCAAAATTCGTTTAGGCAAATAGCCATGCATGCAAATCAGTAAAACCTCTGAACCAGTGTGGTATAATTAGCAATGGCGTCGATTTTGCAAAGTTGGCAATGGCCTATTGGG…	371935	372334	ACGTTTTAACTGAACAATACTCAT	55.084	AAGAATATAAAAGTGGTAGTCCCT	54.988	220	Intergenic
PMID00128	scaffold170	372963	Pseudochromosome1	D3	TCT	ATCAGCCGCTACCCTACCCAGCCATGTTTTCAGAGATACTCAGCACCAAAAACAACACGCATGTCAATCCCTCTCTCTCTCTTCGTTGTCGTTTTTGTTTGACTCTCTGTGTCCCTCTATAAAATCAATACAAAACCCCCATGCAAAAAGTAATAACCCCATTGTCGCCTCTCTAATCTCTCTCACTTTTTCTCTCTC[TCT]TTTGCTCTCTCTTTAAAGTCATAAACCCCTAAACCCTGGAAAAAAAAACAAAGATCAAAATGGAAGGTTATGATGAGCAGCACGTGCAGGGTGACTCGGCACGTGCCGCCGGGGATGGTGCTGCTCCGGGGAGCACAAGTCGGTGGAACCCAACAAAGGAGCAGATCAATATGCTTGAGAATTTTTACAGGCAAGG…	372764	373163	ATAAAATCAATACAAAACCCCCAT	54.994	CCTTCCATTTTGATCTTTGTTTTT	55.008	150	Intergenic
PMID00129	scaffold170	404270	Pseudochromosome1	I1	A	CTTAGTTAACAAATTTCATCAAGAGAAAATAAAATACTTACATATGGGTATCATTTCCTATATTTGTATGGAATTCTTTTAATCTTGTAGATGAATTATGTTCACCAACATCATTATCTTGTGAATACCTCCCAGTTGCATTATCCACTCTGCTTTACTTCTTGGCAAATAATCATTTTCACCTGGTAGGGTTGCTCCA[A]AAAAAAAATTCTGCACCTCTGTTGTAATGGTATTTTCTTACATTTCTCTCAAAAAAGGCTTAACCTTGTTCTGAGGTTTCACCTAATGTTTTGTTCTACTTGCCTATATGCATGAACTTCTTTGCTTCTTGTTGCAGCAGACCATGACATGCTAATGTTTATGCAGAATTGATGAGGAGGAACTTCGCAGGTTTTAC…	404071	404470	ACTTACATATGGGTATCATTTCCT	55.111	AAGAAAATACCATTACAACAGAGG	55.105	204	Intron
PMID00130	scaffold170	417090	Pseudochromosome1	D1	A	TCAAACTCGCAGTTTCTGTTATGTCTCTGACATGGTATGTGAAACATCTTTTCCTTTTCATTCGGTTGCCGTGTATCGAAATTAGTTGGGTTATATATGGTAACCTGTTTAAAAAAATTTAGGTTGATGGCCTCATTCGTCTCATGGAAGGAGAGCACACTGGACCCATAAACATTGGAAACCCAGGTTATCTACCATA[A]ATGTGATAGTGTGATGTGTTTGTATCTCAAAAGCTACACCAAGTATGTGCTCTAGTTGCTCACATAATTACTGACCTAGGTGACTTTTTTGTATACTTTCAGGTGAATTTACAATGCTTGAACTTGCAGAGACAGTGAAGGAGGTCAGTTTGTCTTCGCCATTGTCTTTCTCCATTTGTAGGCTGTTATGGTATTCT…	416891	417290	GTGTATCGAAATTAGTTGGGTTAT	55.025	AAAGTCACCTAGGTCAGTAATTAT	55.017	217	Intron
PMID00131	scaffold170	443927	Pseudochromosome1	I1	C	CTACCATAAAATAGCCGGAAATCTAACCAGCTAAATCAACTGCACCAAACACAAAGGACAAAACTTAAATAGTTAACAAGACTTCAATGCCAAGGAAAACAGAGATATCTACCTCATGTGAAGTACGCCACTTTACATGCAGTAGAACCAAACACAATGCAGCAGTGTGGGATTTCTTTAAGGCTCAATCCTTTCACAC[C]TTGCAGCCAGTTTTGTCTTTGCGTGTGGAGAAACAGAGAGATAAGCTTCCCAATTCCATACCCCAACTTGTTGAATGTATAAAAAGGGATTGAAGAAGCTAACGGTCCAAAAGTGGGAGTTCAGTTAAAGCACTGAAACTGTCCATTAACCCACATATTTCATACCCATGTTCAAATAAACATAATAAGATCCCAAA…	443728	444127	AGATATCTACCTCATGTGAAGTAC	55.031	TGTTTATTTGAACATGGGTATGAA	55.005	280	Intergenic
PMID00132	scaffold170	614879	Pseudochromosome1	I1	T	CTCCTTAGTATAGTTTTAGATTTACTAATTAAAGCAAAACTAACAACTCATGCTACATGTTACATGGTAAATATGCAACTTTAGTTTCAATTCCTCTACCTGCTTCTTCCCCTTCTCTTTCACTATTCCCATCGAGGTCCCCAGCTTGGTTGACTGAACCGGATAGAACTAGTGCCTAGCGAGCAGGGTGACAGCCCCT[T]GTGTAGTTCGGAGCCTTGAAGCTTATGAAGAGGAAAAAAGGACAGGATGCCAACTAACAGGTATGCTTTTAGTATAATTGCACATTTCTATTATGAGCCTCTAAAGCTGTGTCAATAGTTCACCCTGTCTTCTACTTAGACAGTTTGAAGTCCCCCTCTAAAATTAACACGTCGAAATTCACAGCTTTCACCACTAT…	614680	615079	TATGCAACTTTAGTTTCAATTCCT	55.02	CTTCAAACTGTCTAAGTAGAAGAC	54.968	279	Intergenic
PMID00133	scaffold170	723620	Pseudochromosome1	D1	A	CATATGACAGACATAACTACCTCGTCCCTTCCGCCCAAGACCCAAAGAACAAAACCTCAAAGGCCAAAACCCCCATATCTGGGCACCCCCAAAAAAAAAAAGGAATTTGTGATTCGCCCCCCCTCCCCCGCGCGTGATGTTGTGGAGAGGTTTTCCCCAAGCTCTTAGTTCAGTGGTATTCAGAATTTGATAAAAAAGA[A]AAAGAAAACGAGTGACAAAAATTATAATGTAACCACAAAATTAGTATTTCTTGTTATTTGCTAAGGTATGTCTATGTGAATACTTTTTTTTTGGGGGTGTAGAAAAACCACACGACTAGTTTGCTTGGTATTGACTCTAATAGGATGAGCATTGATGAAAATGTCATCTTGTACAAATTTTCTTCACAAGGTCTTTA…	723421	723820	TAGTTCAGTGGTATTCAGAATTTG	54.889	CTCATCCTATTAGAGTCAATACCA	55.005	184	Intergenic
PMID00134	scaffold170	726918	Pseudochromosome1	D2	GC	TGCTTTATTTGATGCAGAAACATGTGGAACAAGTTTGTACTATGCTTCTGTTCATACAGTTTTTGCTTTTTATTTATTTATTTTTTGGTACCATGGGGATGCATTAAGAAGACCTTTTCCATTTTATTTTCTGCACTGATTGCATATAGCTAGTAGATGGACCCATATGCTGGGTTCATATCTATTGGTAGCATTTCT[GC]TTTATAAGCTGGACTGCTGGGTTCTTTATTATGCAAATAAATTCATCCATCTAACACAATTCCATTTGTTTAGTCAATGGCCATGGATGACCCTCTTCATTTTAGTGACAAATCAAGTAATGGTTTAAACATAATGACCTTTTTTTTAGTGAAGACACATTTCCTAATCATTAGGGTTAGAAATACTAAAAACCATC…	726719	727118	TTTGTACTATGCTTCTGTTCATAC	54.985	CCATTGACTAAACAAATGGAATTG	55.248	247	Intergenic
PMID00135	scaffold170	737917	Pseudochromosome1	I1	A	TAATTGTGTTAATTGACAATTTAACAACATAACATATTATAATTCTAATATCAATATCAGAGTATATCAAATAGCGATAAAACAAATGAATTGAAATGTAGAGATGTCCATAATAAGGATCTTATTTTTATTTTTTTGTCAATTCTTCAAATGTTTATCAATTAGTTGGTCATATGAAAGGTCTGATGAAGGGAATATA[A]GAAGTAACATTATTTCCTACTACTTTTGAGTACTATTGACTTCGAATTCGTTGATTCTCACCTCTTTTGGACCCTTTGCATCGATGGTAAGAGTCTTCCTCTCAGCCACCAAAATTAAATTTTATTCATTGTCTATAATATTGTTTTTATGAGGCTATGACAAAGACTTAATCAGGATTAGTGGGCTAAATTTAGTT…	737718	738117	GAATTGAAATGTAGAGATGTCCAT	54.994	TTCGAAGTCAATAGTACTCAAAAG	54.954	159	Intergenic
PMID00136	scaffold170	906333	Pseudochromosome1	I2	TT	ATATGCACAGTTTTCTATTTGGACATACAAGTGCAGCATTGTTTTTTACCAAAAGTAATTTCAATCTTCAAATATCTACTTGAAGCATTCAGTGTTGAGTGAACTTTTTGGCTACAAGTGCAGCATTGTTTTTTACCAAAGTAATGATTGGCAATTCCTATATTGGAGCTAATGAGATATTATTTAAAATTAATGTGC[TT]TTAATCCTTGTTTAACATAATGGTTTAGCCACGGCCGGCCGACAAAAAATCAAGAGCGCCGTCCTAGAGTTTTCCTCAAGAACCATAGCCTTTGGTTAAAGAAAAAAGAGGGATCATTGAGTTTATAATAATTCTAACTTTGAAACTTAATAGTAATTAAGTATCTCTCATCATTCAGTAACATGAACGACCAAATG…	906134	906533	AATATCTACTTGAAGCATTCAGTG	55.022	GCTAAACCATTATGTTAAACAAGG	54.772	159	Intergenic
PMID00137	scaffold170	975390	Pseudochromosome1	I2	GA	CAAAGCATTGTTAATGGAGTCACACTAGTTCTGTATCTCATTTCTGAGTTTAACTGTGGCAGATAAGAACACATTTTGCTAGGCCTAATTGGAGAAAGGTGTTTTCAGACTTGGCTGCCACACACCAATCTTCTAGAATAGGTAAGGCTAATTCTGTTGAAGTCTTTGAAGCTACGAAGTTTTGGACATTTTAAGCAT[GA]GATGGTTATGTTTCTCTTGTTTGTTGCAGGTGTCTTCTACTGTGGAAGTCCAACACTTACCAAAACACTAAGGCAGCTCTGCCTAGAATTTAGCCTAAATTCATCAACCCGCTTCCAATTCCACAAGGAGAACTTCTAGAATAACTTGCTACCACATTGCACTAATCTTTGTAGAAATACTACTCTTCTTTTTCTTT…	975191	975590	ACCAATCTTCTAGAATAGGTAAGG	55.164	GTTATTCTAGAAGTTCTCCTTGTG	54.999	222	Intron
PMID00138	scaffold170	1031562	Pseudochromosome1	I5	CAAA	AGTGAAGAGGAAAATTATGGGGGTGTGGAGAGAGGAGAGAGTGAAGAGGGTAATTAATAAAGAATAGTTTCCTGGGAAGTAGAAGTAAAATATTTTCCGGGAAAGTGGAGAAAGTAGGAATCCAAGAAAATTGAGAGAGAGAGAGAGAGAGAGAGGTCTGTTAATGGTGTAAATGTTTAATAACGAACCTAAGAAA[CAAA]AAAAAAAAAAACTGTTTCTTTTGTAAAAGGAAGAAGGTAGCATTATGAGGGAGGGGACTAAAACACTGGGTACCTTTTTTGTTTTGTTTGCTTTGCTGTAATTATGGGTATGGAGGAGGAGGAGGAAGGCGGCTATGGACCCATATGTATGGTGTAAATAATCTTTTATTAGATGGCTCAGTCTCTGCTTATAAGTG…	1031363	1031762	AAGTAAAATATTTTCCGGGAAAGT	55	ACCTTCTTCCTTTTACAAAAGAAA	55.06	156	3utr
PMID00139	scaffold170	1072676	Pseudochromosome1	D1	A	AATGCAAGACTAAGACGCCCTCTATAACTTGTTAAACAAAACTTCATTTCTGACCCATAACTCAAGCTTACATGCATACCTGTTTACTAACTGCTTAAAAGGTGTATGGCCCTGTAAAACCTGCATGCAACATCATGCAGTCAAAAAATAGTATTTAGTATTACAGATTTGCAAGTACGTAATGATAGAAGTTTGAATA[A]AATAATCAAATTTGTGGTCATTCTAACAAAAATACCTGTAAAGGTGAAATCTTGACACCCAAAAGTTCACTTAACTCAAGGGCTCTTTTAGATTCAGTAAACCCACCACCTATTCGAAACAGACAAAAAAAAAACAAAAACAGAACAAAACAAAACCATTTTACTTTGATTATAACACGTGGCAAAAACCCAGCATA…	1072477	1072876	TTACATGCATACCTGTTTACTAAC	54.968	TTTGTTAGAATGACCACAAATTTG	54.805	163	Intron
PMID00140	scaffold183	25278	Pseudochromosome1	D2	TT	GTGCGGTGGCACCACCACCAGCACCATCCCATGGCCAACCTTGCTTCTCACTGTTGCAGGATACATACATCGTTGTGCGACTGAAATTGAATGGGGGAACTCCGAAGCACCTACATGTAAATTATGCATGTGTACACATATTTATATATAAACTTTTCTCTAATGTGGAAGTCCCGTATATTTCTTAATGTCCGGACC[TT]TTTTTTTTTTTTTTGCACGATCAGAATAAATTCAGTCATTCAAATGAAAGGAAGCCATTTTCATTTTGTTTTGTGTATTTATCTTCTTCTCAATATTCTTATCATAAAAAAGTGGCCTTGAGTCACATAAAACAGCCTCCAAGTTCTCTATATAGGCCACCAATGAAGGAAAAGCCCGATTTGGTGGTGATGTTTTA…	25079	25478	CATGTAAATTATGCATGTGTACAC	54.946	GAATTTATTCTGATCGTGCAAAAA	55.043	120	Intergenic
PMID00141	scaffold185	96084	Pseudochromosome1	D5	GCACT	AGAAAAAGTACAATCACGAAAAGTTAGGAGAGACTTTATGGATCTGTAATACCGAGAGAAGACCCGGAATAGACTAATGATGCGCAAACGTGCCCGATTGTTAAGTTTGTTTGGAAGAAATGACGATGCAAAATCTAGATTTTATCATTTCAGGAGGAAACTTAAGTTTCCAAATATTATGGAAATAAGAGGCTAAAG[GCACT]GCATTCACGCTTGTTTAAGAGATGAAGGAAAATATAGAACATCCGTTACAAGGGCAAGAAATATATTATGAACACAACTCATTATTCAAATAATGTAATGTACTCGTTGTGGTATAAGTGTATCAAAAGATGCATTTATAAACAAGTAGTCATTTGTGTGTAGACAGGGCAAACTGCCAGTTTTGAAGTACCTG…	95885	96284	AAAGTTAGGAGAGACTTTATGGAT	55.006	AACGGATGTTCTATATTTTCCTTC	55.013	231	Intergenic
PMID00142	scaffold185	96088	Pseudochromosome1	I1	G	AAAGTACAATCACGAAAAGTTAGGAGAGACTTTATGGATCTGTAATACCGAGAGAAGACCCGGAATAGACTAATGATGCGCAAACGTGCCCGATTGTTAAGTTTGTTTGGAAGAAATGACGATGCAAAATCTAGATTTTATCATTTCAGGAGGAAACTTAAGTTTCCAAATATTATGGAAATAAGAGGCTAAAGGCACT[G]CATTCACGCTTGTTTAAGAGATGAAGGAAAATATAGAACATCCGTTACAAGGGCAAGAAATATATTATGAACACAACTCATTATTCAAATAATGTAATGTACTCGTTGTGGTATAAGTGTATCAAAAGATGCATTTATAAACAAGTAGTCATTTGTGTGTAGACAGGGCAAACTGCCAGTTTTGAAGTACCTGAAAC…	95889	96288	AAAGTTAGGAGAGACTTTATGGAT	55.006	AACGGATGTTCTATATTTTCCTTC	55.013	231	Intergenic
PMID00143	scaffold185	126806	Pseudochromosome1	D1	A	AACAGCTACACTCCGAAGTCGTTTGTGTCTATGCTTCATGCGCTGCAACTTCGCCTTATCCAAATTGGCCTGCCTTTTGTCATCTTCAATTTGGCCTTCAACAAATTCCAAACGTGCCCTTGCCCTTTGGATTTCATCACCAAGTTAAAGACGCCTCTCCTTCCAGAAAGAAAGAACTCTTTCAGACTCAAAACTTCCA[A]AAAAAATGGTAATTCTATCTAGGAATGTGACACTGCTTGTCTGATAACTCACTTGCGTTTCGAAGGTGGTCTTTGTTTGGAGGGGTGTTTATTATGCTCACATCAAACTTGGTCAGTAAATCCATTCTATGGGGGGAGAGAGTTTCTATGGAGAAGAGAGTTTCAGTAGATGGAGACAAATTCGGTGGAGGAGTGAG…	126607	127006	TTTGGATTTCATCACCAAGTTAAA	55.44	AGTGTCACATTCCTAGATAGAATT	55.095	109	Intergenic
PMID00144	scaffold185	128300	Pseudochromosome1	D4	ACAC	TATAATTATTGGGACTATGTATTGCAAGTCATCATGTGTTCCTTTTGTTTAACATTATATTTTGCAAATATCAAAATATTATTCAATCAGCAATCAATATCACAACACGTTGGGAATCAGAAAAGCCCCATTATCATGTCCGTTCACATTAAAGAGTTGGCGTACTTTTTCTCAAAAAACTGACGTGAGTCATAAGTA[ACAC]ACCATGTGCTATACATTGTTTAGTGAATGGTTTATGGTTTATTTTGTATATAATAAAATTCCAAATATTGCTGAATATTTATTTCATCTATATCATTGGGGACATGAGTGACCATAAGCACGTGAGACCTGCTAAGAAGAAGCTGACCAATACGACCGAGTGATTGTGGCTACCGTTGTTCAATTGGTTGGGGAG…	128101	128500	ATTATTGGGACTATGTATTGCAAG	55.036	ACCATAAACCATTCACTAAACAAT	54.991	236	Intergenic
PMID00145	scaffold187	106569	Pseudochromosome1	I1	A	ACCGCTAGAAGAATGAACACTAACTGCTGGAGTTCCAATGGACAAAAAGTTCTCCATTGAATAAAAAGATACCGCTAGAAAAACAAAAGGTTTAACTGAGACATGAAAGTAATCCTTTTCTTCGTTAAGAGTTCATTTGGAAGGGAAAGAAATGCAGGTTTCGTAGATAGGAAGGATAAGATAAATACTAGTTATGATA[A]AAAAAGAAAAATATAGTACACCAGATAAATGAATGTCTATATACTGAAATATGAACTTGGTCAAATGTTTAGACTATCTCTACTTCTATAGTTTTCATTAGTAACAAATTACAAGAAAAAAGTGAATACCTGTAGGGAATACCCAGAGAAAGCTCCAGGGAATTGCTCGGCCATAATTTCCATGGCTGCAAGAAATG…	106370	106769	TCTCCATTGAATAAAAAGATACCG	55.016	ATTTGACCAAGTTCATATTTCAGT	55.008	216	Intron
PMID00146	scaffold187	170563	Pseudochromosome1	D1	C	ACTAAAAACTAAAATATATTTGAAATTGTTTTCACTTTTGTTAATCCTCCCTCCCATCCTCCCCTCTGATCCCCTCTCTCAATCGCATCCTCACTCTCATTATCACTCTCTTTTCCTCTATACTCTTACACAAAAAATGAAAACTAAAACCTAAAAACTAAAATTGAAATGGTTATCGAATGGGTCTTTAGCTTTTCAC[C]CAAAAAAAAAAAAAAACTTCACACCAAGGAGAAAAATCATTCAAGTCTAATTTTAGGGTTTATTACAAATAGACAAAGATGTATTAACATAGTGAATAGTAACACTACGTAGCAATGTGACTATCACACCGAAGAAGTTATAGTTAGGATTGATCTTATTTAATTTTGTTTTGGGAGGCTGGTAAAGGGATACAAAC…	170364	170763	ATCACTCTCTTTTCCTCTATACTC	54.96	AATCCTAACTATAACTTCTTCGGT	55.115	250	Intergenic
PMID00147	scaffold187	285917	Pseudochromosome1	I1	T	TCTTCCCACTAAATCAGCAATGCTCATATTTTGGAAGTTTAACCCATCATACTCAAAGTGTCCGCTTATTTCAGTAATTTCTTCTGTTCTACAGTCTAAAAACTGTAAAGATGGGACATTTTTGATTTCTTCAAGTGACTCAGCCTCTGCAAAATAACCTTCGCTGTTAGGTACGGAGTTTTGGCCCTGAATTCCATTT[T]TTTTCTTACTTCTGTATCCGTTTCCTGAAAATAGGCAATATGTATTTCATGGTATAATTAATATGAAAATAAATGGTTACACATCAATTGCATTTAGTAGAAGTATAAACATACAATTAAATTATGAAGGATTAGTCATTAATGAGTATTAATGACACTTTTGCCCTTAGACTATTTTAGTAATTGAGAAGTTGACT…	285718	286117	AAGTTTAACCCATCATACTCAAAG	55.105	TTCTACTAAATGCAATTGATGTGT	55.107	268	Intergenic
PMID00148	scaffold187	383771	Pseudochromosome1	I1	A	GATTTCACCATAACCAATTTCACTTAATTCATATAGCCAATTTACCCTAATTACTACCTATGTTGACAGTTGGTTTCTTCTAATTCATTCGATATCCCTTCTCGAGCTGAACCAAAAGTATTCTTAATCAACAACTCATTCTCTCTCGAGCTACGAATTTAGAAAATCAAGAACCCATTAAGTTCTATGAGAACCTGCA[A]AAAAACTGCATGAATCATGTTGGTTCCTCTTGGGTACTCATTCAAGACATGATATTTGTTACGAGAAGCAAACACCAAGCATCTCCTCTCGATCTCCACTTGGATCATCAATTAAATATTAGCAAAATATTTAAAGCATTAATAACAGTAACAAATACTCAACATGGAATAGTAATAAAAAATTACTCTAACTATAT…	383572	383971	TCTAATTCATTCGATATCCCTTCT	54.977	CTCGTAACAAATATCATGTCTTGA	55.072	187	Intergenic
PMID00149	scaffold187	491521	Pseudochromosome1	I3	GAA	GTGAGGAAGTGAAGGCACTAAGCCCAATGAATTGTATATTGATTCCAACTAACACTAATGCCTTCGGAAAAGTGAAGCAGCTGTCTCTCTATCTGGCTTTCCTCAGATAATACAAACACCGCACCACCACCTACCTCCTCCTCCTCTTCCTCTTCTGAATTTTCTAACTGCGTGGACTTTTCTCTTTTCTTTCCGGCT[GAA]GAACACTTCCATTAGATATGGCCCAAAAGAATGCGAGGCTAGCTCATCAAACCCAGGCCCAAAAGTAGCCCAGATTCCAATAATTACAAAATTCTTTCCCGAACAACAACCCTAGATTCTTAGCACTCTGAACTCTTGTTGTTGTTGTTGTTCTACTTGTAGTGTTCTTAATTATGCAGAGCTGCTCATTTTTGGA…	491322	491721	TTCCTCTTCTGAATTTTCTAACTG	54.818	CTCTGCATAATTAAGAACACTACA	54.731	236	5utr
PMID00150	scaffold187	509945	Pseudochromosome1	I1	T	AGCTACAATTTTGACTGAAACATTTCATCAAGAAAATTTGCCAATTGCAAAAGTTCCTTCAATCCGTGGTGGTCCACATATTGGTTTTAACAATAGAGATTGTTATAACCACTTGAGAAATGTGTGGCATAGACAACTGGATGGAGGTGATGCACAATCAGTCCTTACTTTAGGAAGAAACAAGCTGAGAATCCTCAAT[T]TTTTTTATGCCATTCAGTGTGATGAAAATGGAAGGGCAGCTAATTTCTTTTGGGTGGATGCTTGATCACACATGGCGTACCACTATTTTGGAGATGCAGTCACATTTGACACAACCTATAGGACAAACAAGTGTGATATGCCATTTGCACCATTCACAGGAGTAAACCACCATTTGCAATCAATAAAATTTGGATGT…	509746	510145	ATCAGTCCTTACTTTAGGAAGAAA	55.208	CACATCCAAATTTTATTGATTGCA	55.224	242	Intergenic
PMID00151	scaffold190	14285	Pseudochromosome1	I2	AA	TTTTTTATAGCCAGCACGACACGTGAAACAGGTTGGGGTGATCACTACACTCCCCCAAAATCTTATCAAAATTTTGATTGACATGACAGTGCCTTGTTACGTGGCTTGCATTTGGGAAAAGTTGGCCTGAATTCCAGGTGAAATAAGGTCTTCACGCTGTGCATGTGAAGTGACGTGATCCCAGGAAGACTGATTTTG[AA]CCAAATGCAACAATGTCTGATTGAAGTTTTAATTAAAATCTTCGCTTATGACTCTCAAAATCTGAGTGCTGGCTACACATACATTAGTGAATGCATTTGGTGACAACATGTAAATATGTGACGCTAACATTATCGTTCCATGTAAATTAAAAATAGCAACACAAAAAAAGGGTGTAAAAATCCTGTAATATTATTGC…	14086	14485	TCAAAATTTTGATTGACATGACAG	54.881	AATGTTAGCGTCACATATTTACAT	55.016	266	Intergenic
PMID00152	scaffold190	76533	Pseudochromosome1	D2	TT	AAAAACAGGGCACCCATCATCAAGCCACTTGTTTATCACATCCAACCAAGAAGGCCTAAACTAAGCAGAAACAAAGAATCTAATGAAATACCAAGAGGGGCAACAAAGCTAAGGAGGTATGATATTGTAATGACATGTCACAACTGTGGACAAGTAGGTCACAATTTTGCAAGTTATTCCTAAAATGGACATGTTAGA[TT]TTTTTTTAATAATTTTTTTTATTTACACATTTCATTTGTTGAAAATGGCTATATTGACATGTGATTTTTTGTTTTTGTTATGTTAACATGTAATTTGTTGTTATTAACAATGAAGGGTCAACCTAAAGGTGCTAGAGCAAGAGGCGGCAAGAGGGGAAGATGAGCTGTGAGGGGAAGAAGTGCCAGGGGAAGAGGAG…	76334	76733	AGCAGAAACAAAGAATCTAATGAA	55.036	ATCACATGTCAATATAGCCATTTT	54.939	202	Intergenic
PMID00153	scaffold190	80817	Pseudochromosome1	I1	A	TCTCAAGTCTGAAAAAAGGGATTCTGTTGAATTTTCCCACGTAAAAGTTAGACTTTCACACCCCCAAAATCCGTCTGAACAGTATTATATATTGTCCATGGCAATGGCCCAATCCAGTTGTTAATTAGGCTTAGGACTTAAGTATCTTTGTTCTCCGTTATTCTTGTTCAAACTTTGATTATTCATTGCCGCCTTTTTA[A]AAAACTTGTTAAATTCAGATTTGATTTGTCAAAACATCGAGATTAGAGATAAGACGACCTTGATCAATGGATAATTAAGTAATCATCGAATACGTGGTCATGAGCGGACAAACAGCTAGCGCCAAGCAAAGCAAGACTGAAAAAGCAAGTCAACCAGCAAGAGTAGTAAGACAACACAGTATGCAGGTTTTACGTGG…	80618	81017	TATCTTTGTTCTCCGTTATTCTTG	54.985	ATACTGTGTTGTCTTACTACTCTT	55.014	240	Intergenic
PMID00154	scaffold190	82612	Pseudochromosome1	I2	TA	TAGCTGACTTTGGTTCCGAATCCTGTTGAAAAAAAAGCAGGAAAAATATAAAACGAGCCAAACTTCACACGCATACAATAGAATTGTAGACCAGCATGAGATTTTTTCGCTTAATCAACACCATAATAGGATCCACTGTTTCAAGTTGATAGCATCGTGAAAATGACAAAACCCTAATGCGTTTAAGTCCATGATAGC[TA]TATATATATCAACAATATTGGCCGTGAAACTTACACAAATAAAGCATCCACACGAATTTAATAAAAAAAAGTCTTTCTTTGTTTAAAATTCTAAAAAATATGAAGATCAATGCTAAAATAATCCTAATGATTAATTAATCATAGCCATAGATGAAAATCGCCTCCACACTCTCACTTCCTTTTGTCTTTCTTTCTTT…	82413	82812	TTTCGCTTAATCAACACCATAATA	54.943	TTTTTATTAAATTCGTGTGGATGC	55.027	163	Intergenic
PMID00155	scaffold190	85190	Pseudochromosome1	D6	TTTTTT	GCTATGAAGAAGATGGGAAACCTTAGCCCTCTCACGGGCACCAATGGTCAGATTAGGACCAATTGTAGAAAGGTCAACTAGGGCTTTTAAGAAATACCCTAGTTTGTTATTTTTCAAGTGTCCATTTTGATCTTATTGGGTTATTGGTTGCTTTTTCCGAGGTATAATATGTAAGAAGTTGAAGTCCATTAATAAAAGT[TTTTTT]TTTTTTTTTCACATACCACAAGAAATAACTATCACATGTCCATGTTTAAGTGATTAATTGTCTATTTTTATTTGGGACTACAATAAATAAATAAAGATTGCATAGTGATCTTAAAAACAAAATGTCAAAAGTAATTAATATTTTCAAAGCACAAATAAGATTGCATAGCCTCACTGGATTTATTATTTTCAA…	84991	85390	TTTCAAGTGTCCATTTTGATCTTA	54.962	TGGACATGTGATAGTTATTTCTTG	54.948	136	3utr
PMID00156	scaffold190	132476	Pseudochromosome1	I1	T	ACCCCAGGATTCATAACAAGGGGAAAAAACGGTGGTAGATTTAATTGTTGTATGTGATGATATGTACTTTGTTGGTTTATTGTTGAGGAGCATTGATCATTGTGGCGATTACAAAGTACAATGAATGCAAGAATTTGAACTTGCCTTGATTCCGTGTGGATGCTAAGCATCTATAAGATAAAATATTTGCTCTTACTAT[T]TTTTTTTACTTTTGGTTTTAAACTCTCACCGATGATGCATCAAATTTGTTTCTGTTTTAGTGGCATGTTCTTTTTGTTTCATATATACAGAAGTAAGCAGAGCATGTCTCTTTGTATTGTAAGCGCATTTGTATAAAGCTTTCAAGCTCCATTAAAATTCATGTAAAGACAATATTTTTATACTAAATTGAATCGTT…	132277	132676	TACAATGAATGCAAGAATTTGAAC	54.949	TGCTCTGCTTACTTCTGTATATAT	55.005	188	3utr
PMID00157	scaffold190	192113	Pseudochromosome1	D3	TCC	AATTTTTAAGGATCTCCTAATCTGCATGATCAATTAGTCATATGTGCAAAAGGGTTGAGAGAGGGAGTACCATCCAAGTCCGAAATCCGAACTTTGAGAAAAATTGTATCATCCTCTGGATTCATTTTCCCAGTAATGATCATGTTTGTGCTTCTTTTCAAATCAACCCCCAAGTCCAAAGGCAGCTCCTCTTCCTCT[TCC]TCCTCCTCCTCCTCCTCCTCCTCCTCCTCCTCCACTGCTGAATCATCATTAGGCATCAAGTTTTGAAATGGGATTCTTGGGGTGGACAGCAGCTCTCTATCATCAGAGGCTAGAAAAGGGTCAAGCAAGAGCTCATGTGCTGGCAACCTCTTTGAGGCATTTTCCAAACACTTCCCTACAAATCGTTGCGCCTCCA…	191914	192313	AAAATTGTATCATCCTCTGGATTC	54.965	AAAACTTGATGCCTAATGATGATT	55.375	166	CDS
PMID00158	scaffold190	216372	Pseudochromosome1	I1	T	CACGAATATACCTCACCAACTTCACCTTTTGCCCACTTGCAACTTTTATAACGCATGAAAAGGTCCAAATTGATTGTCAAATGGCTATAAAAATTCTAAAGCTCACTTTTAGACTGCATTTCAGTATTCTAGGACCTTGGGACGAACAAAAGTGACATAGAATTGCTGTTTTTTCACGTGTATATCTGTCATTTTTTGT[T]TTTTTTAATACAAACGATAATTTAAGATATAAGGGGGTTCTCAAATACACATACTATCAATGTGTCATAGAAATTCAAAGTTCAAACCATAAACTCTATATCTCTCACTTAATCTCTCTCTCTCTCTCTCTCTCTCTCTCTCTCTCTCTTAATGTGTGTTTTTTTATATATAGGAGAAGAGAGAAGAGATGGGGTGA…	216173	216572	ATTCTAAAGCTCACTTTTAGACTG	54.903	TGAACTTTGAATTTCTATGACACA	54.991	192	Intron
PMID00159	scaffold190	243036	Pseudochromosome1	I4	TCAG	ACAGAATTATACTTGGGGGGCTCATAGCGATTATCAAGAATAAAAACGTATATATACAAATTCAGATCATCTGCAAAATATTTACATTAAAATTGAACAACGCAGCATGGGAAGTCGAGCCCCTGCCTCAGGAAACGTCAAATTTTGCCAATTAATGCAGTAATGCATTCAAGTTCAACTTCCAACCAGCAGTCAGTC[TCAG]GTTACATTTATTTTTATTTTTTTATAAGCGATAGTCTAAACGATAAGAAAAGAATTACATTTTATATTTGTCAATAACATAACAAAGTAAATTACACCCTAGAAAACAAGTAACTTTACCCACAAAAGGACACAAAGAAGAAAAAATAAAAAATGGTGACCAACCTTTCCCAATTCATATTGCCCATGTTCTATG…	242837	243236	GCTCATAGCGATTATCAAGAATAA	55.002	TCTTATCGTTTAGACTATCGCTTA	55.092	231	Intergenic
PMID00160	scaffold190	408569	Pseudochromosome1	I1	T	GGCTTTACATGTTCAAACTCGTTACCAGTGAAAGAGTTCTGCTTCACCTCATTTACATAATAACACAGGTTAAATTAATATCATAGTTGACTTTTGGATTCTTTTCTATGAATGTCTCTATTTCAGTTTGTTTCTTTTACTTAAATTTTGTTGTGAAGATCGTGATATCATAATAGAGAAGCATATTTGTTTCCGAGGT[T]TTTTTTGGTCTCACAGCACTAACTAATCCTTGTATTTGGTCTTGAACTCAGATCTGATAGCTTAATCTTCATGAATTCAAGAACTACTGAAGTATCCGTGTTTTCCTGTAAATCGGGAAACAGAAACAACCCATTCTTCATCTGGATTTTGTTCTGTTTATTGCCAAAATTCCAAGGAACTCCTTTTGCATTCGTGA…	408370	408769	TTAAATTTTGTTGTGAAGATCGTG	54.929	TAAACAGAACAAAATCCAGATGAA	54.962	220	Intergenic
PMID00161	scaffold190	416139	Pseudochromosome1	D2	TT	AAGAGTGAGAGAATAGAGGGAGGGAAGACATAAGTGTGCCGTGATACTCGAGTGAGAAAAGACACGAGGGACATGAGTGTACGAACACGAAGGATGAAGGCCATGAGTGTGGCTTGATAGGGAGGATGAACCCCTCCTAGCTTTGGGTCGGATGTTTTGCAACAAAGCATTTTGGCCTCATGTTTGCTTTCTTCTTCC[TT]TTTTTTTTTCCTGAGAAGACACTCGAGCAATGCAGAGACTGTCTCCGAGTCACACTGAAAAGTTTGAGATTTTATTTTATGTTCAAAGGCTCAAAAGCCTTCACAAAAACCAAGTTTTCATCGATTTCAAATTTTATTTTAGCATTTTGACCAACTTCAAATTAAACCTTGATTCTCTAATGTCCAAGACATTACTT…	415940	416339	GATACTCGAGTGAGAAAAGACA	55.361	CTTTTGAGCCTTTGAACATAAAAT	54.85	255	Intergenic
PMID00162	scaffold190	565975	Pseudochromosome1	D1	A	ATCCTTCTTTGCTGCATTGAAGGCATTGTCACGTAAAGAGGTGCACTATGGGGCATATGCAACATCGGAACAGGTAAACTGGTATCTTTTTCTGCCCAATTGAATTTGCCATGCAATTGAATGGACTGCATGATGTTATGGGTCCAATCTCTACATGCAAGTTGGTGGTACTTTTCCAGTAGGATATTCGTTGGTGGTA[A]TATAATCATAACTCTTCTTTAAACCTGCTGAATGGACTGCTTGAAGTAGAGCTAGTGTATACCACTAATATGGAACTAAAACTTTTGCCTTGGATTTTTAAGATCTTTGTGTTTCATTTTGGTAGTTTTGATCCCTTCATGGAAGAGCTGGTGGTTCATTCATTTTAAGTTTTCGGTTGTTTGATGCAGGTCAATGC…	565776	566175	TACTTTTCCAGTAGGATATTCGTT	55.375	AAACTACCAAAATGAAACACAAAG	54.988	160	Intron
PMID00163	scaffold190	603816	Pseudochromosome1	D1	A	GCTGTTTTGATGATGTTGGGTTTGGTGGGTAGGCTTAGAAAGCTCTGTCAGCGATTGGCGTGTCAAGAAACCAGTTAGGCCCGTGAAGTCACCCATGCTGGCATATCAATATAAACTATAAAATATGTGAACAAGGATCTCTGATTTTGGACATCATATGCGAATTTTTCCATATATTTTATTTTATTTTCGTGCATCA[A]AATCTATGTTTGGTTCCCTTTCTCCAAGTTTCAACAAAAGAAAATAAAGAGCACAGAGAAAAAGACAAAAAGCTTCACAAAATTCTAAATAACCTGGGTTTAAGTTCGTCCTAACTTTAACTCTGCATCATCCTAGCTCAAGCTGATCACAATCTGAAAAGTTTGCTTCTTTTTCCTCCATGGTAGCACAAAAATGC…	603617	604016	AAAATATGTGAACAAGGATCTCTG	55.181	CTCTGTGCTCTTTATTTTCTTTTG	54.991	139	Intergenic
PMID00164	scaffold190	652051	Pseudochromosome1	D1	T	CCTTCTTTTGCTCTATCATCCCATTATTAATTTCCTTGATTCTTTAGCAAATTAGCAACTTCATTCAGATCAGAAGTTTTCAGTGAGACAAGACACACATACAACCGTCTCATAGGAGCCGGAAATTTCCTTGTATTTCACCCTAAGGCCAAAGGATACCACATACTCTTGATCCACAATGATCGACTTGTTAGGCACA[T]GGCATGTTATGGAACAGATGGTGGTGTCATTACAATGCAACACCACATGTTACTAATATTGCCGAAAAAATTTAAACAGGGCAAGTTTTCTGACGAAAAGAATGAAACCAAACTCAGAGAAAGATTACCTTGTTCATGCATATAGAATTTTCTTTCTTTTTTAAGAACAGCAGGAAGATTATATTGCATCTGTAGAC…	651852	652251	AATTTCCTTGTATTTCACCCTAAG	55.077	CAATATAATCTTCCTGCTGTTCTT	54.994	263	3utr
PMID00165	scaffold191	27401	Pseudochromosome1	I2	TT	TGTACTTCTAAGCAAGAGAGTACATAATATGCACTAAACTTCTGCTTGTCCTTAACAATATCCTGGTTCTGTTTCCTTCACGGAAAAAACAGTTGGTTGGGCTCTCATTCCACCTAGTCATAGCTTAGTGCATCCTGCAATTTTTATATATAATTGAAGATTCAATGACTTCATCCGAGAAAAAATATAAAAGGAACC[TT]TTTTTTTTTCATTTAACTTTTCCTGCTCTTTCAACTTTTTCTAATATATATGAAGGCTAAATGTCAACTTTATATATGTTGTAGCACCTTGTAGTGGCACATGGAAACAATTTTCTGCGTATCATCCAGGATCTATCACAAGGACTAAATCTTACGTTGGATGGAGAGGCAACTGTACAAACTGCTGTTACAAGAAA…	27202	27601	ACTTCTAAGCAAGAGAGTACATAA	55.074	AAAGTTGACATTTAGCCTTCATAT	54.819	268	Intron
PMID00166	scaffold191	28624	Pseudochromosome1	D1	A	TACATTTTGAGGATGCACTCTCAAAGAAACGCCAAAAACTAAGTAGTCCAGATGACGGAAATTCTATTGCATTGAAGGCAACAGAGAGTTCCTTATTCAATTGGCTTAAGAACAAAGATGGGGTAAGTCAACTTAGTCAAATGAAAATATTTATTATCCTCACTCTTTGACAGCATGGCAATGTAAAAACTAAGTAACA[A]AAACGTGAAATGCTTTGCAGGTTACTCTCGCAGAGATTTTGGAGCACTTCTATGGATCTGAAGAGCAATCTGTCATTGATCTACTCAGTTGTCTTGAAGGTGACTTTCTGATATATAGAAAGAACAACATGTATATGATCATCTAATTCTCCTTTTGTTCTTTTTCTTTTTTTTAAGGTTGTCAAATTGCTTAATGG…	28425	28824	GGTAAGTCAACTTAGTCAAATGAA	55.084	TATATCAGAAAGTCACCTTCAAGA	55.049	194	3utr
PMID00167	scaffold191	30569	Pseudochromosome1	D1	T	CTGGTAGGATTTTCTTAAGCAATTTGAAATCATATGGAACCCTTAATATGAGGAGAAGAACAACGAAAAATGGGTAAATGGACTTGCATTCATCTAATTATCGAATTGGAAGTGATTAGAGCAAGCACTGATGGTGAAGTACAGAAGTAAAGTAGCCAGTATAGTAAATAAATTTTGTTAATTATTTTCCATAGAAGGT[T]TTTTTTTTGGTCGATTTTCCATAGAAGGTAAAATGAAATATGTCAATGGCTAGACCAATGAACTAAATGAGGTCAGTAAAGATACCAAAATGATGCAGGGATGAATACAAAAGGACAATGCAAGCACAGATCATAATGTTGTGGAATATTACTTATCCATATCCAAAACCAAATTACTCTTTTCCTAAATCCAAAAA…	30370	30769	TGGTAGGATTTTCTTAAGCAATTT	54.991	TGGTATCTTTACTGACCTCATTTA	55.032	286	Intron
PMID00168	scaffold191	33734	Pseudochromosome1	D1	T	AGTTTTCATAAAACGAAGCCTACCACTCCTGGCACTCACTACTTCTGGTATTTGAATGAGTATTTCAGGGGAAACCGCATTTCAAGCCCTGGCAGGATGAAAGCCTTCAATGTCATGAAAGTTGGCTGTTCATACATTCAACATCGTGACTTTTATCAATTCTCTTAAACATCCATATCCATGCATCCCCTTTTGTTCT[T]TTGACATCATATCAGGGTCATGTTCCATTGAAAATGTGAAAACAAATCTTGCAAATCCAATGAATGTTGTGATAGAAGTTTATGTACAAAATCAAATATCACACAAATGAAACCCCTGAAAAGATAATCATATTTATCCACATGTATTTGTTTTTCTATTCATCTATCAAATTCAATCAAGAAACATAATGGGAAAA…	33535	33934	TACATTCAACATCGTGACTTTTAT	54.9	TTCCCATTATGTTTCTTGATTGAA	54.994	263	Intergenic
PMID00169	scaffold191	55306	Pseudochromosome1	I1	A	TTGGTTTGTACCTCATCTTTGAAACATCGTTAGAACTGAGAGAAAACATGAAAAATTATCGATCCAACTGTAATTGGAGTATCATATGGAATTCTATGTGGTGTGCCTGGTGCTTGTTTGATAGAGCTTCAACCCAAGATTTATATAGAATATGCCAGCTCGGAGAAACAAAGGCACGAAAGCTTTCATATTCAAATCA[A]AACCATTTGCTTGTTCTTAGCAAATAACACCACATAGAAACCATGTTAAGGAAAGCACAAAACAAAACCATGTTAAGGAAACAATAAGTGTGTCATATTTCCCCCACTGCCCCAACAGATTAGACAGTCCATGAAAGAAGAGAGTTAACTCTTTCGGTTGTGGACGGACTTGACGATGTCAATGCTGGATCCAAAAC…	55107	55506	CATGAAAAATTATCGATCCAACTG	54.935	ACACACTTATTGTTTCCTTAACAT	54.96	247	Intergenic
PMID00170	scaffold191	59522	Pseudochromosome1	I1	A	GAGGGCCAGTCTAAAAGAAGCTTAGCAGAATGTATTTCAACTACAGAGGATGAGGACTGGTCAGCCTTGGAAGGTGTTACCAGGGTTAATAGTCTGTTAAGCCTTCCCAGACTCTTATCTGGTGACAAAAGAGCTGCCAGTTGGAGAAAAAAGTGGCTATGAAGCATCTAAAGGCTGTCAATCCATTTCAATCTCAGGA[A]AAAGATCATAAACGATACCTGTGTCACGGCCTCTTTCTCGAAAAAGCGGATTGTTCAAATTCACATCCAGTTAGAGAATCTGGAGGCCTCAGGTTGCCAGATACGATATCCACAGGTATCGAACAATTCCTAGATAAATGAGTTAGCCACTATATGTTAAGAAGCTTCTATTTTGTTGACCATAGTGGTGGCCGCGC…	59323	59722	CTAAAAGAAGCTTAGCAGAATGTA	54.974	GATTCTCTAACTGGATGTGAATTT	54.934	270	Intergenic
PMID00171	scaffold191	72381	Pseudochromosome1	D2	AC	TAGTTCCCACATCTTATTATGATGCTAAAGGAATCTTTGGGAACTCGTGGACAAAATAACCCTTTCAATCCTTGATTGCTCTGTCGTTCATTTAGGAAGAACTTTCATACAATGGGTATGCCACAATAGCAGTATTTCAAGCTAATCACGCACTACTATGTGCAAAAGTTAAAACAAATTTAGGAAGAACTTCCACGA[AC]AGTGTCATCCCCGGTGTAAGTAAGTTTCTCTTCTCATTTAGATACAAAGATTCACCTATTTTTTATGTTCTTTTAAAGTAATGGGTAATCTCAACTTTTATACCTGAAATTTCTTCTAAGAATTGACAAATAATCTGTTTTAAGTTCATCAGCTATAACATCATAGCCTAAATAACTACAGCAGCTATAAACAAGGC…	72182	72581	AAATAACCCTTTCAATCCTTGATT	54.951	CAGGTATAAAAGTTGAGATTACCC	55.013	253	Intergenic
PMID00172	scaffold191	108373	Pseudochromosome1	I1	G	GGAACCCCCTTGTTATAAGAAGCCTAACGAACGAGTAGTTTTTGGGCTTAGTTTTAAGCTTTGGGCTGCCCTGAAGTTTAATCTCATGGGCTGTTGACTAGTCTCACCGGTCAGGTTGTGTTAAGCCCAGGCCAAATAAGAGAATGTCGCTCAAACCCTACACGTAGTTTGACAAAGAAAAGGGAGTTTCTATAATGAG[G]TTTCAATTTAGCCGTTCAACAATAGTTTTGTAATTCATCATATGGCTATTAAGGACCCCTAACGAACGAGTAGTTTTTGAATTATAATTTAGGTCGATCCAGCCCAACCCATAACTTTGACCCAATATATAAAACTTCAAATTCAGCTCCACCAAGTCCAATCCCAACCAGGCCCAAATTAGGTCTGGCCAAAATTA…	108174	108573	GAAAAGGGAGTTTCTATAATGAGG	55.002	GCTGGATCGACCTAAATTATAATT	54.886	127	Intergenic
PMID00173	scaffold191	139313	Pseudochromosome1	D4	TGTG	CATGCATTTTATTGCCTCTTTCATAGTTACACTCACAGGAACTTTCACATAGTTCTTTGACATGGCCCGTGAAACCTAACATAAGAAGGGATGAACAATTGAGCAAGTCAGGTACAGTGACAATCAAAAAGTGAAAAGAGATGCTGCAGTTGCAAAAGAAAATGTAAAATTTATCAACAACAATTAAAAATGAGTGTT[TGTG]TGTGTGTGTGTGTGTGTGTGTGAGCGAGTGAGGAGAGCTCTTGATAAACAGCTCAAAACAAAAGGAAGAAATGTGAAACCTTTAGATCTTCCAGAAGCAATTCTTCACTAACTGTTTCAGAGTCAGAAGTGTTTCCTATTACAGAGAGTTCCAAATCATGTCCGCTATCAAGTTGTCTCCGCATAACTTCATCTT…	139114	139513	AACTTTCACATAGTTCTTTGACAT	54.977	TTTTGTTTTGAGCTGTTTATCAAG	55.074	226	Intron
PMID00174	scaffold191	139645	Pseudochromosome1	I1	A	GTTTCCTATTACAGAGAGTTCCAAATCATGTCCGCTATCAAGTTGTCTCCGCATAACTTCATCTTTCTCTTCATCAGCCGAAACAACAGAATATACTCTTGCTGAATTCCATGTATCAGATGGTTCAGTCTCCATTGGCTGGTTTACCACAGAGGGAACCCAAATTGCCAATCCAACAGCTCCCTACTTGCACAAAACA[A]AAATAAACTGTAAGCACTAGCAACCTGTGCACTTAATGACAATGTCCAACCCCATCCCCAAAGAAGAAAGAGTTAAAAAATTATCTCAGCAGAAGAATACCATGAGAGGAAGCAATATCCGGTAATCTTTTGTCAGCTCAAACAGAAGTAGGACTGATGTCAATGGCACCGAACAAACTGAAGCTAGTGTAGCAGCC…	139446	139845	CAACAGAATATACTCTTGCTGAAT	55.022	GGTATTCTTCTGCTGAGATAATTT	54.746	218	Intron
PMID00175	scaffold191	142610	Pseudochromosome1	D1	T	CCAATCATAATAACCAATCCCATCAAAACAATTGAAACCATTTCCAAATGCAAACCATCTTTGATCAATTATATTGCAATCTAACAGAAAAATAGCGGTTGCAATGGTGTAGAGGCAGCATTGGAAGAAGCATAACAAGTGTCAAACACAGAGAAAGTGATGTAAAACTAAGCACCAAGTTCACATATTTTTCAGCACT[T]TTACAAAAATTATAAGTTTTCCCATGATGGGCAACAACTGGATCTCCAAAACATGAATGGGATTATGCATTGGAGGCTTTTGGAAGATGAAAGCTTACCCCTTTGTTAAAAGCCGCGACAAAGAGACCGGTGGCGAGGCCGAGAAGGCAACCAATGAGAAGCAAAGCCCACTCGGGAGGGGCACTATCGGCAAGCTC…	142411	142810	CAATCATAATAACCAATCCCATCA	55.011	AATGCATAATCCCATTCATGTTTT	55.915	270	Intron
PMID00176	scaffold191	168016	Pseudochromosome1	I6	TGGCAT	TTTGGTCCAGTCTGAAAAATTATATTCAATATTATTTTGGTTAGTCGGCCTGGACAAAAAATAATTAGAAAGATCCATCATTTGGCATATATAATAACTTTTCATGGCACTCTTTTCTCAGCTTCCATATCCCTGTAGTTGGTGTTTGATCCTTGGAGAAGGAGATTGGTTTCCTTCTTCCCAAACCAGCAACACGCA[TGGCAT]TGGCATTTGCATCGCAGTTTTCATTAGATAAAAGCAGAGTTGGAAAAACGTGCAAAATATCTCTCATTATTTTTGTTGGTGCATGCGGTTTGTCCAATAATTCCAATATTATTTAACCCAAAAATGAAAAACCAAATTGATACTTGGACTTGGTATTGGACTTATAAGATATAAAATAAAGGAAAATAATTCC…	167817	168216	TAATAACTTTTCATGGCACTCTTT	55.02	ATAATGAGAGATATTTTGCACGTT	55.005	183	Intergenic
PMID00177	scaffold191	192759	Pseudochromosome1	I2	AT	CAAGAGGGTTAGAAACAGAAGCACAGAAAATCCACCTTAGTGAATGATGAGTTGGGTTCTTTTTATTTTTCATGCATTTACATCAAGCCTATAGTTTGGGAAGATTTGAATGCTAATCATTTAAGCTTTTGCTTGCTATGATTGAAGTTGTTGCTTTGATTGATCTATATAATCATAATATAACAACTAAAAATGACC[AT]ATATATATTTGGTGCAATATTCTCAAAATCAATCAATTTGTTACCTTAGCTTTGATGGATAGGAGGCTAAGATGAAAAGGAAGGCCCTACTTTGCTGCAACTCCTGCGAAGCCCACGTCTTCGTGTTTCTGTTTCTGTGATTGAACAAGCTGGATGGAGAGAGAGAGAGATAGAGAGAGGGAGAGATGGGTGGGAAT…	192560	192959	ATGATGAGTTGGGTTCTTTTTATT	54.98	AAGCTAAGGTAACAAATTGATTGA	55.02	209	5utr
PMID00178	scaffold191	224382	Pseudochromosome1	I1	A	AATTACTGCAGCAACTCTTTTATGTGGTGATTTTCGGATAGTAAAAAGTAAAAGGCAGTGATTAAACTAGGGCCCATTCATTAGGCTCATACATTAAACTTGATTGCATAAGTGAGTTAAACTATTGAGAAACAAGGGAATGAAAGTTAAACTCTCACCTTAGATTTAGTACTCGAGTATACAACCAAACAAAGAAATA[A]AAAACAAAACCGTAAAATACCTCTCATCGTATAAAGAGCATTTATATGCAAGCGCTAAAAGTAGTCTTCGTGTGACATTTCCAGTAGTCAAGAAGAAAATTTCACTTCTTGTGCTCCAAGGAATTTCATTAACCTGGAAAAGAAGAAGAATGCTCAAAGGTATTTGTGGTACAGAGACAGATAATATAAACAGGATT…	224183	224582	CACCTTAGATTTAGTACTCGAGTA	55.022	TTATCTGTCTCTGTACCACAAATA	55.06	229	Intergenic
PMID00179	scaffold192	19869	Pseudochromosome1	I1	A	AAAATGTTTTCTGAAAACAAATCTAACTTTGTGAACAAAAAGTTGAAAACGATAAAAAGTTGTTTTCAGTGTTTTCTAAAGACACGAGAATGCATCCCATCAACAACTCTAGCTCTCTCTCTTGACAACCGATAAGCCCACCAACAGGAACAACACCCATCTTCTCTGACCCAAAATCACACAAATCTGCACACTAAGA[A]AAAAAAAAAAACAGAGACTGGAAGAAGAACCACCTCATACCCAGCTCAACCACCATCATCACCCAATCGAACCACTACATACCGAGCTCAACCACCATCACCACCCAATCAAACCACCACAACCATTAATTAGTGGAACGAGAGAGAGAGAGAGAGAGAGAGAGAGAGAGAGAGAGAGAGGGGTGGGTTTATGAGAT…	19670	20069	CGATAAAAAGTTGTTTTCAGTGTT	55.11	CTCTCTCTCGTTCCACTAATTAAT	55.802	299	Intergenic
PMID00180	scaffold192	20320	Pseudochromosome1	D1	A	AATATAGGAAGAAAAGGATGAAAAAGAAACGGCCTTGGGAAGGAAAGGAAGAAGAAAAGAGGAAGAAAAGGAGGAAAAAGAAACGGCCTTGGGAAAGGAAAGGAAGAAGAAAAGAGGAAGAAAGAAGGAAGGAAAGAAAAAGAGAAAAAAGAAACGGCCATGAGAAGGGAAGGAAGAAGAAAAGAGCAGGAAAGAAAGA[A]AAAAAGAAAAAGAAAGGAGGAAGAAACACCCAATAATTAATAAAGACAAGACGATATTATACGGCCAGTGGCTTCCCCACTGAGAGGCAAGAGACAAAGAGGGTCGACCAAAGCTTATTATAATTGACTGGAATCTTGTTTGAAGCTTCCTAAGTTTCTCGGAATAGTTCAATAGTAGAAGAAGACAAGCTACCGAA…	20121	20520	GAAGAAGAAAAGAGGAAGAAAGAA	55.002	TTCAAACAAGATTCCAGTCAATTA	54.962	242	Intergenic
PMID00181	scaffold192	42375	Pseudochromosome1	D1	A	GAACGAGACCTAGAGTTAGAAAAGGCCATGATTGATTTCAAACTTGAGTCCCTGAGAAAATCCTCTTAGGTAAACCAACCTTGTTATGGCAAGGTACCAATCCAAGATGACAAGTCCGATTCACCTGAGTCACCTACACAATCTGACTTCCTAGTTGAAAATTTTGTAGCAGTTGATAATCAACTCAGAACCCTTAATA[A]AAAAAATTTGAGATTAATTGGAAACACTTAAATCATCATCTCAAGACCCCGAAAAATCAGCATAGGAGAAATAGTTATCACCAAGCTTACCCTAATAGTGAAAGCAGTCAAAAAATCTTTAATGAATGGAAAGATTATATGCGGTCAGCCAAAGTTGAAATTTTCTACCTTGATTTTATTGAAAGCCGCTACATGTC…	42176	42575	CTGAGAAAATCCTCTTAGGTAAAC	54.971	GTCTTGAGATGATGATTTAAGTGT	54.963	196	Intergenic
PMID00182	scaffold192	105370	Pseudochromosome1	D1	T	AATGTGTTAGGTTGTGATTTGTTAGCATGTAGCAAGCAATGGCTCTTTATCTGTAACGGGGCCAAGCAGTGTTCTTGATGGAATGATTTGCTGCATATCTTAGGGTTTGTTTTTTCATAGTTTGCAGATGCCTTGCAGTGCAAATATTAGGAATCTAATTGGTGAACTAGACTTAGACTAGCTCCAAGAGCAAATTGAC[T]TAGATTACGCATTCTGCAGCTTTGTTAGTAGCTGTCTTTCATATAATTCATCTATAGTTGCATGTTACAGGCATGTGACAGTGATATTGTCGGAATTTTAAGTTCACTGGGCTGAGTTCCAATTTTTGAAATGTAAAACTGATATGAGCAGTTAAGCGCCTTAAAAACTAACCACCTTAGAAATGAGATTTATCGTC…	105171	105570	ATTGGTGAACTAGACTTAGACTAG	55.159	CTCATTTCTAAGGTGGTTAGTTTT	55.045	230	Intergenic
PMID00183	scaffold192	136413	Pseudochromosome1	D1	T	ATGCAGTATACCTGAAGGCCTCCTTCAGCATATAACCGTCCTTGCATAAGCAAGAGAATTGTTGGCACACTATTCCCTCTAGAGTCGTATGACAACTGCATGGACTCCGTGGATACTCCAAAAACTGTTGTACTACATATTAAAAAAATCAAAATCAAGAGAGGCAGAAATTATAGCAATTAAATGACACACGAAATTA[T]TTTTTTTTGCCACGAAACAAAAACTGTTATCACAAAAACTACCAGGCTTTGAGTTTTTGAGGAACAAATAGTGGATCTGATCTAATGTTGTAAACAAGTTTGTAAAAGTGCAAATTAATTTCATTCATCTGTGATGATGAGGAATGTGATGAAATTTGCAATTGTCAAAGACGTGGCTCATAAACTGATAGGCCAAA…	136214	136613	TATAGCAATTAAATGACACACGAA	54.971	AAATTTCATCACATTCCTCATCAT	55.117	186	Intron
PMID00184	scaffold192	191625	Pseudochromosome1	I1	A	TGGTGGGTGGGCCTGCCAAACTCAATATTTGAGAAACTCTTTGTTTTTTAAACAGATTTGTTAGCTTGGAGGCAATTTTAATGTCATTAATTATATTCTGTAAGTGATTTTCTGAAAATGCATTACCAAAATTGTCTTTCGTAAGGATTTCTCCGAAGATGAGATTATGGCCAGAGGCCTGGGACTGCTCTGAACCTCT[A]ACTATTATTGTGAAATTTATGAGGGTTTTGAGGATAAATCTGCGAGGCTGAACCAAAGTTGCAGTTCTCTTCCTGAGCTTAGACCTTCATGTTTGAATATCAAGATGATTATCTAAGGTATATTGGAATTTGGAACATAGTAGGTTGTACACTTGAAAGAGTCGGTGCATGGAGATAATTTAAGAGTTTGAACTGGT…	191426	191825	AAATTGTCTTTCGTAAGGATTTCT	55.045	GTACAACCTACTATGTTCCAAATT	54.869	222	Intergenic
PMID00185	scaffold192	297395	Pseudochromosome1	D2	AT	TCTTTAAGCGGCTGCAGTTTTAAGTTCAAGAGCATATAAACAAAGAAAAGAATGGTTGGCTTCATAGCAAAGTTACCTTTATAATTTCTATGTAGAATCATATCACTTATAAACCTAAATATGTGATTTCTAGTGCCTTAATGTACATGACATGAGGATGAGGGTGTTAGCGACTTAGCACTGAAGTATCATCCTTTG[AT]ATAACTCTAGCAAAATATCACCTTAGAGCTAAATTTTAGACATATAACATTAAACTAGTTTAGTTAAGGTTGATTTCACTATCAGGTCCAACTAGAATTGGTATGAACCAATGTACAGTTTTCCAAAGACTGTTGTCTTTCAAGATGTATGGGATTTCCAATGGTCATTGGTAGAGGATTTTGTGGCTTTGCTTTGT…	297196	297595	ATTTCTAGTGCCTTAATGTACATG	55.005	TCTAAGGTGATATTTTGCTAGAGT	55.106	102	Intron
PMID00186	scaffold192	374586	Pseudochromosome1	I1	T	TGGAGAAGAATTTTGGACTTAAAACTCATAATTTGGGTTTCCACCCCTTGGGTTGGAGATGACATTAGGTGAAGTCATGAATAGGAAACTTAAGAATTTTGCAATAAGGAATTGGAACGGGTTCAACTACTCCCTAGTTGGTCTGAATCATAGTTTTGAGGGTATTTGATTATGGATTTTACCATAGAACTTCCATAAT[T]TTTTTATTCCATATGTTTAACGTAGGGGAACTAAGGAATTGAATACCCCATGTTAGTAAACACAAGTGAAGATAAGTAAATATAAATGGTTAGGAAAAACATATTTTTGTAAGTTAACTAAAAAAATCAATAAACCCCAACGAGGTCTAGCCCAATCAAAAAGGGGCTTGGCTTCCAATTGATGCAACTATCAATAA…	374387	374786	TAGTTGGTCTGAATCATAGTTTTG	54.889	GTTTACTAACATGGGGTATTCAAT	54.9	127	Intergenic
PMID00187	scaffold192	385316	Pseudochromosome1	D2	AT	ATGGCTGTGTGCCATGGCCAGAAAATACGATAAAATGAGAAATAATAGCAGCCTAACAATAATGCTGATATAATTTTGAGCCCATAACATCTACTTGATTGATCAGTATAAACGGAAGACATGAACTTAGAATTTATTCAAAGAGATGGTGAACATATACATTAGTTGACGTGCAAACACTGACTTCTATGTATTTGC[AT]ATATATATATATATATGGCTTGCCTCTTATAAAGATGTCCACTACGTATATAGTGGAACGAATATAGACATAACCCATACTGACTTTCACAAAATACCAAGGAACATACTGGGGTTCAAGTATCATACAGCTTCATATTGAAGAAGGTTGAGTTTCTTTCTTCTTTCACTGTCATTCTTCAAGGCCTGTTAAGACAA…	385117	385516	TAATTTTGAGCCCATAACATCTAC	54.988	TATGTTCCTTGGTATTTTGTGAAA	54.945	238	Intron
PMID00188	scaffold192	401815	Pseudochromosome1	I1	G	AGTTTTTTAATCTTTTTTACCTGGTCTGCCGTTTATATCGAAGAATGTGTAGAATTGGCTAAGAAGTTTATATTTGATGTTAATCAAAAAAGGGAAAATACTGTCACCCAATAGTTTGCTTAAGTTTGTTGATCAGAATGGCAGAGCGTGCTTATGAGTTTATTACAAAGATGCCAATTCGTCCAACAATTCCCATTTG[G]GGGGGTTCTTCAAGGGCTTGCAAAATGTATAGGAAGACAGAATTGGGGAGGGTGGTAGCTGATAAGTTATTTGAACTTGATCCTAAAGACTCTGGCAACCACGTAGTTCTTTCTAATATGTTTGCAGCTGCTGGCAGGTATGAAAAATGCTTACCAAATGCCTACTTTTTTTTATGGTAGATTCATCATTTTCAATT…	401616	402015	TGAGTTTATTACAAAGATGCCAAT	55.08	TTCAAATAACTTATCAGCTACCAC	54.957	121	CDS
PMID00189	scaffold199	18954	Pseudochromosome1	D1	T	CATTTTAGTTTTATGAAAGGGAAAACTTGATATGCTTGCATCCCGTGAAAATAAAAGCCATTTTTGAGTTTTAACAAATGGTTTCTGTTTTTGACCCAAAAAAAAATGTCTAACCAATCTACATGAGAAGAGAGATCGAACTCAAGTCTCGTCTCAAGTGCAAAAGTGGACTCACTGACTTAACCCTTTTATTTTTTAT[T]TTTTTTTGGTTGTTGTTGTTGTCACGGAGTCACTGCCTTAACATATGTGGTTTCGTTTCTTAGCTAACCATATCTTTTTGAATTTGAAAATTTTTTTAATCCAAAAAAAATAAAAGAATTTTTAAGGCATTAACAGAAGAAACTCACATTTTCATAATATCCGAAATTCTGTGTACAAATTCCCACTTGATCAATAA…	18755	19154	TAACAAATGGTTTCTGTTTTTGAC	54.999	AGTTTCTTCTGTTAATGCCTTAAA	54.96	273	Intergenic
PMID00190	scaffold199	31857	Pseudochromosome1	I1	A	TTAAAAAAGGAAAATAATAAATGAAAGTAATAGCCAACTATCTTTTAAAAATAATAAAATATTCATTTGACATCTTGCTTTTGGTATGTCAAAAATAACATATCAACCTCCAGCCTTCATTCCACATCAGTTTTGACATATCTGTTGGAGTGGTTGAGTTAATTACAATGTTATAGCACACGCCCCGAGTAGCAACACA[A]GATCACATGAGAAATGAGGCAGAGAGATGCTTCAAGACATTGTTGGTGGTTTGATCAATTTAATAATCCAATTCAGAAGAGAAATTAATGGTGTTTAAGTGCTTCAGTTAATTAATATATAGTAATTAAATTAACAATAATGCCATCCATGCTTTGTGCTTGATTGATTGATGGTGTTGAACTGAAAACAACATCCA…	31658	32057	AGTGGTTGAGTTAATTACAATGTT	54.96	GCACTTAAACACCATTAATTTCTC	55.041	154	Intergenic
PMID00191	scaffold199	309325	Pseudochromosome1	D1	T	AAACATATGGAAAATAAGCTATATATACATGCATACATATATAGATATTGGGATCCTCTGTTCCAGATGCCTGAACTTTTTTAAGTTCTGGATGCATCACAAATTGATCGACCAATAGATATCAATGGATAGGCAAAGTAAAATGTTGTGAAGTTTTGTCAACCCGATGGATTGGTGGGGTTTTTGTGCTTTTGTGTGT[T]TTTTTTTTTTGGGTATTTCTCATTCTCGAGAGTGTTGATTACTTTAGGGTCCCAAAACCAGAGAGGTAAACCATAAGAGATGAATGGGTACCAATCAATTGATAAGGAAAAAGAAAACTGACAAAAATTTACACAGGGAAGCTTACATATATATACATATATGTATAATACGAGTGTTCAGAAAATTTTAAACTGTT…	309126	309525	GTAAAATGTTGTGAAGTTTTGTCA	55.027	CCTGTGTAAATTTTTGTCAGTTTT	54.988	200	Intron
PMID00192	scaffold199	326918	Pseudochromosome1	I3	CAA	ATTATATACAACAAAAGCTCATCAACATTTCCTTCCCTCTCCCATCCCCATACAAAAGACAGCAAAACAGCCAGAAAGATCTCTACAAACTTCTTCACTCTGGTTCCATCACCGCATTCTCCTCTTCATACTTCACACCCACCAAGAACCTGATGCTTACCTGCAAGAAAAGGACATGACAAACGATTCAACATGATT[CAA]CTGAAGAAACTGACCGCAACATCCTTCTAATTATACCTGCTTCGGATTATACATGGCGTACTCATTGTATTCGAGAATGCTGTCTTTATTATCTGAAGGCACTAAGCGACCACAAGGAACTTTGATGTCATCTTGCCAGACGAAGTGCTCTGATTCATCTGTCTTCTTCCTACCCAAGCCCTTCACTCCGACTTTC…	326719	327118	TATACAACAAAAGCTCATCAACAT	55.107	TAATCCGAAGCAGGTATAATTAGA	55	246	3utr
PMID00193	scaffold203	89288	Pseudochromosome1	D2	TA	TTTTTCTACCATCAACTCTTTCTTCTCGTTCATTTCACTTTCATTCATCCTTTGGTTTTTTCTCGGCTAGAAGATACTGTGGTGCATTGTCCGTGTCTCTACCATCCATCTCTTTAAGGTTGATATAACACATGTTATAGTCTACACCTGCCATCGCCAAAGCTTCCACTGACATGGCTTCACCTCTGTGTGTGTGTG[TA]TGTGTGTGTCGAGGCCCTTAAAAATTGTTAGCACATCAAAGAATTTTCAGTATGAGATTATATACGTATATACAGCTGATCCTTACTCTAGGAAGTCTGGTCGAATGGTGTTCATATGTGGTACCAACCCCTTTGTGCAGAAACAGCTCACAGGTTTCATGCGACTTCAACTACTCTCTCTTTCTCTCTCATTACTA…	89089	89488	TTTTCTACCATCAACTCTTTCTTC	55.073	GAAAATTCTTTGATGTGCTAACAA	54.89	247	Intergenic
PMID00194	scaffold203	237246	Pseudochromosome1	I1	T	ACAGAAACCACGACCAAAGGTGTCCTGCATTTCTTAGTGTCTTCACTATGAATGGTAAAGGTTCACTTACAGAGGAAAAAACTTCTCTCATCCATGTTTGATGAGGTTTTGGGTCTATATAGAACCAAAGGAGATACATATGTCAAAGTGAATTAAGATGGACAGAAACTGAAATTATTAATCAGCACAAGTACTACAT[T]TTGTTTGCACAATGAAGAGGAGGGGTATTAGTTTGGTGCATTCCTCACCTTTTATCCACGAGATCAGTTTTGTTCCCCACAAGCACGATAATGACATCAGTTCCTCGTTCTGTTCGTACTTCCTCTATCCACTTATTAGTGTTCAGAAATGACTGTCTATCTGCATGCGACAATTCAGTCAGGAATTTGGAACACAA…	237047	237446	GGTCTATATAGAACCAAAGGAGAT	54.974	TAATAAGTGGATAGAGGAAGTACG	55.053	227	Intron
PMID00195	scaffold203	305834	Pseudochromosome1	I1	A	CGCCAGGTTGTAATTTCAGATTAATTGTCACACATTTTGCTTGTGATTTTCTCAAGCAAACCTGAGTTTGTACTTCCTGCTTAAAAATCATGTTCTATCTTTTTTCTTTTTCCCCAATTTCACTGTTATATATGTGTTTGTTTAACTTTAAAAATGTCTCCTACATACACCCATCTGGATAGGATTAATTCCTGGAAGA[A]AAAAAAAGAACAGAAGATGTGAAGAACTTACTCATTTTAGTTTCGTATAAAAGGGAACATCATTTCTATTTTGGTATAGGGCCTCCTGTATCTTACTACTGGCACTGACCACGATTTCTTACTAAGGTTTGTAGCTTGCATTTTTCTGTAAATAATTTAGAAATTGAATTTGTTTAGTTAATTGCCAGACCAAATAT…	305635	306034	GTTTGTACTTCCTGCTTAAAAATC	54.982	TACAAACCTTAGTAAGAAATCGTG	54.937	268	Intron
PMID00196	scaffold203	309606	Pseudochromosome1	D2	TT	TAGCAAGTATTTGATGTTTAACATGTCTTCTTATAATCTGATATGTGTGATCATCTAAAGTTTGATCTGCTTTCATGTTCTCTTACTTTGTATGTATCTGTTTTCTGGGTTTTTTGTAAGTATTTGTTTCCTTCTCTTTGATTATTGTTTGAATTTCTTGGGATCATTTTTGTTGGATCAGAGTATTAGATCTATATC[TT]TTTTTAAAAAAAATTATCTTATTGTGTCAGTTTGAGTTTCACTATTGACTAACAAAAATTAACAAATACTTCAACTAATATTCCTGTTTATTTACTCCAATCATTATGAGCAATTACAAGGCCTTGGTGCTAAAGTAAACTACTTTAATCTTGACTAGTTCATTACTCTGGAATTTATTGCTAATATAAAAGAGACA…	309407	309806	TGTGATCATCTAAAGTTTGATCTG	54.965	AAACTCAAACTGACACAATAAGAT	54.977	194	Intergenic
PMID00197	scaffold203	378089	Pseudochromosome1	I6	TATTAC	CTAGACTGGAACATTACAGCCATTAATCAACATGATAGTAAACTAGTAATGTTATTACCCTAGACTGAAACATTATAAAGGTATACATGCATTAGAAATAGGATGTCATAGGAAACTAGAAGTGTTATTACCCTACACTGGAACATTATAGGAGTAGACTTGCATTAAAAATAAGATATCATAGGAAAATATCAGTGT[TATTAC]ACATTACAGTCATTAATCAATATGACAATAAAGGTTTGGAATATTACAGTCATTAATCAACATGACACATTAATGAAGTTATGGTTTTCAAGAGTTTTTTTGTAATGAATTGTTTAGTTTTTTTTTTTTTTTTTATTAATAAAATTGGGCTGGGTTTGTTTTGGGTGCTATTTAAACTTTTTGTGTTGGACTT…	377890	378289	TTATTACCCTACACTGGAACATTA	55.014	ACCCAGCCCAATTTTATTAATAAA	55.006	235	Intergenic
PMID00198	scaffold203	403555	Pseudochromosome1	D6	AAGCTT	TCCAGTATTACATAGATATGAACAAACTATTATCAACTAGAACTACTCGCAAGTTCCCATTCACCTACAAGCAAGATTACAAGAAATTTGTCCTCCTTCGATTTTCTTTAATCTAAGAGAGAAATCATGATTTACTTGTACTTCAGAAATAATATGAAAAAATTGAGGTTCCTACTGTTAGACAACCTGTAGCTCCAA[AAGCTT]AAGCTGTCAAAGAATGGGCCAACAATATATATCAAGCTCACAACTACAAGATCCAAAAGTATAGATAGATAGAGATATACATATCCCCTCAATAGAAGGGGACTATATATACAGAGAGAGAGAGAGAGAGAGAGAGAGAGAGAGAGGGACAATTCACAGGAGAAATTGGAGAGAGAATTAAGCCCTGGCTTTT…	403356	403755	AAAAATTGAGGTTCCTACTGTTAG	55.045	CTTAATTCTCTCTCCAATTTCTCC	55.019	229	Intergenic
PMID00199	scaffold203	466101	Pseudochromosome1	D1	A	CAAAATACATAAAAAATAAAATGTAATTTAATTCTCAAATGATATATGTCATATAATAATACTCAGACCAAATCCTGCCAATTCCAATTCATCAAAATACTTCTTTTGACCATTTCACACTGTTTTAATTAAAATGTAGTTGAATATTAAACCATTGATTGAAATGGGAGTGGCTGTGGACCACATCCATTTGCATTTG[A]TTGAAAAGTCCGTGCCTTTGACCAGATTTTGGAAATTATTGATATATCATGATATGAGTAAAATAAAAGCCACATATATAGCGTGGTTAAGTTCTTACTAGGTCCCCACAATACGACTGGTAATGTCATGTGTTTGGTCAAGCATGAACGATCTTGCCATGCCAAAATCAGAAATTTTGGAGTTTATTTCGGTATCT…	465902	466301	TCATCAAAATACTTCTTTTGACCA	54.962	TCAATAATTTCCAAAATCTGGTCA	54.994	154	Intergenic
PMID00200	scaffold203	558912	Pseudochromosome1	I2	TT	ACATTTAGAGTTGTTAATAAATTCATTTGATGTTAGGCTTGATGTGTGAAAGGCAAGAGGTCTAATGATGAATTAAGTGGCTCGAGTCTGAAACCTCTAGGATATAATGGTTGTGGATACTTTCACTAATTTATGTGGCCTTTTTCATATTAATTTGGTCTTCTTGTTCTTCCTTCATATTTTGTTGCATTCAGTGGA[TT]TTTTTTTGTTTTTTTTGTTTGGATAACACAACATTCAAACTAAATAGCTAATTTTAGCTATCAAAGATAGTGCATTTTAGTGATTTAAGAATCTTTGCTTCTGACTGTAAAAAATGTTAGAATTGTTAAGAGATTCATTTGATGTTGGCCTTATGTGTGAGACAAGAGGTCTTATGATGATTTTAGTGGCTCCGGTC…	558713	559112	GCAAGAGGTCTAATGATGAATTAA	55.005	TAGTTTGAATGTTGTGTTATCCAA	54.974	190	Intron
PMID00201	scaffold203	572010	Pseudochromosome1	D2	TT	AAAGTTAAAACAGACCAAACCGAACCGTATCCATCCCTTTTGGGGCCCTTGCTAGGAGCCCAAGGAGAAGAAACATTTCACTTTGGCAGGAAGGTCTCATTTCAATGTCTTTTTCACTCCGCTAGACTCCACTAACGATCAATGATATCTTAAAGGACTAATTATGCATATCCTTTGCATATTCCTTTTGATTTTTGA[TT]TTTTTTTTTGGGTCGATTCCTTTTAATTAATCATAGTTGATATTTAGATGCCATTAATGACTATTTAAGACAACCACGACAAATTGCCAGAATATTTTTCTTCGCCAGATCCCATCGACACCCAATCACCCAATTATAAAATTTCCTGCAAATTCACAACCTGTCTCATTCTCATTACTAAACTTCACAGATCAGTG…	571811	572210	CTCATTTCAATGTCTTTTTCACTC	54.991	CGTGGTTGTCTTAAATAGTCATTA	54.996	183	Intergenic
PMID00202	scaffold203	572912	Pseudochromosome1	I1	A	CGCTGAAAATGTCCAAATTGCCCCTCTCGAAGTAGTTGTGACCGGGACCCATCAACCCGCCCCAGGTCTCGAGGTTCCGGATCTCGATCCCGTAGCCATACGCGTCGTAGAGCCGGACGTTGGCGTTGGAGTCCGTCCCGCCCTTTAAGATCGACCCGGTCCTAACGTAGACCGTGTACACGCAATCCGGGTCCTGTGA[A]AAAAATTAAATTAAATACCGCTTGTATAAAAAATAAATTTAATTAGAAAACGACGAAAGGTGAAAGCAAAGGTGAAGGTGAATTACGTCGGAGAAAGCGAGGGTGAGGAAGAGGGAGAGAAGGAGGGAGAAGAAGAGAATGTTGCTGCTGTGGGATGTCATTTTTGCCATGAGTGAAAGCTTTGCTGAGCCTGAGTG…	572713	573112	TGAAAATGTCCAAATTGCCC	54.998	ACCTTTCGTCGTTTTCTAATTAAA	55.347	258	Intron
PMID00203	scaffold203	584370	Pseudochromosome1	D1	A	GATATGTTGTAGTCGACACCCATTGGAACAAATTTTATGAAGACCTTTACTGCATCCCAGCACCAAAACATGGTGATCCAAAGCCAAGAATTTTACCTACGAAAATGAGCAAAACTAAAATTTATATTCAATAATGCACTTTTAGCTCATATTTCTTCCAACCAAGGTAAAACTTATTAAAACACAAAAAAGAAGTATA[A]AGTTATAAATTGTCAAGAACTAAAGATCTTTCATTGAAGTAGTTTACCATTTCAATCACAATCTCTATTTTAGAATTTGTTGTGCAAGTTCTCTTATTTATTTATATTTCCGTCTTTTAAATTAGTTAATTTCTAATAGTAGCACTCTCGCAACTCATATTTTCCCAAAGTCTGCTCTAGGGCTTTGTTTTGTCTCA…	584171	584570	AATTTTATGAAGACCTTTACTGCA	55.02	AGATTGTGATTGAAATGGTAAACT	55.008	234	Intergenic
PMID00204	scaffold203	585741	Pseudochromosome1	D1	T	CCTTCTACCAGTGCCTCTCTAGGCTAAACTATCTAGGCCAAACACTCCACGCCTAAGACTCTCCAATATCGCATATCTCCCACTTTGACCTTGGTTCTAGCGATCCCCTCATTGTGCCATTCTTCGCATCTAATCCTCGCATGAATCCTACTATTCTCATGTTTGCATCGGATTAGGTCCTTTCAGCCCCCATATATGC[T]GCCACTAGGGTTACCTCCCTCTCCAGCCCATTCACATGTCGATGCACCACTCCACGGCTCACCGATCGCTCCTCATGACACCGAGGAACCAGCTTCACCACACTGTCTGCATGATGGCATCACTCAGCCTAAAAACCAAACCGATGACACTATTCACTACTCGGTTTCTCATGCTCTTTTAAATGTGCTTGATAATG…	585542	585941	TGAATCCTACTATTCTCATGTTTG	54.445	CACATTTAAAAGAGCATGAGAAAC	55.298	246	Intergenic
PMID00205	scaffold204	8217	Pseudochromosome1	I6	CTTGTT	GTTTTAAAGAAACGTATATCATGTTACATTCCTGACCAAGTTATGCTCAAATTCTTCTTCTTCCTCTTCTTCTTCTTCTTTTTAATCCAAACATACAAGTAGGTTCAAAATTTCGTTAAAATACACAAACCCAAGCAAATTGCAAATACACGCACAAGTTCCAACCGAGCAGTTCCAATTTCAAGAACAAAACTAGAG[CTTGTT]CATATTGGAGTTTTGGGTCTGTGGTAAAATAAATACATGAAAAATGGAAAATTAAAACCAGTGTACAATTCCAATTTTGAGTAAATACGGGAATTATATTCCATCAAACGAAATTGCCTAACAAGTTTCAGCCTGTCTCGGTTAATATGCAGAATAGGATTATCATAGGCACAACCTATCTGCAAAACATTCT…	8018	8417	CTTCCTCTTCTTCTTCTTCTTTTT	54.991	GTATTTATTTTACCACAGACCCAA	55.099	181	Intergenic
PMID00206	scaffold204	19527	Pseudochromosome1	I2	TT	CTGTGGGACAACTTTGGAGAAATAGACCAGACAACCAAGTTGGTAAACAAAATTTGTGTTCTGGAAATATTAATTCGAGTTTGAAGTTTGTACCACCATGAACCCTAGCCCCTAGGCCTAGCTATACATACTATATTAATGCTTCACCTACAAAGGCAGGTGCTAATAATTGAACATACAACAAAGTCATGAAGCCTC[TT]TTTTTTGGTTTATATTCAAAGTACCAAACTTTTCAAACTCGTGTTGTTGGTGTTGCTCTTCTCAGTTTTTTGGTTTCTTTTCTTCAACGTTTTAACGATTGTTTTTTGTTGGGCCAAACATTTACATTTATAAATTATAGTCTCCGAAGCGTATACGCTGCCACCGATGGCTTCACTGTAGATCGGTCTGGCTTAAA…	19328	19727	GTAAACAAAATTTGTGTTCTGGAA	54.999	TTAAAACGTTGAAGAAAAGAAACC	55.035	253	Intergenic
PMID00207	scaffold204	74479	Pseudochromosome1	I1	A	GGCATGGTTACAAGTTTGATCAGAGATTCAAAGCACCTTCAAATTTGTCTTGACCGGTAAGGGTTCATTAGGATCAAAAGCCTCATTATTTGGGCCAAGGGCCAGTAAAAAATCAGGTTTCTTCACATAACCACAGCCTCCATTGGCTCTGAACATTCCATTCATGATCCAAAGGTGCTTTCCATATCCCTTTGAGAAG[A]AATTCACTATTGTAAGATAAGCAGGAATTGAGGTGAAGTAAAAGCAGGATTCCCAGCAAACAACTATAAGCTAGTTATTTAAAAAGTTAGCTAAAAGTTACAAAAGAAGCCTAACTTGCATATTGAATGCCACCATTTGAGCTCCATGGGTCCATCCAAGCATAGGATCATAATTTGATGAGTCTAAACGTGTACCC…	74280	74679	CATTAGGATCAAAAGCCTCATTAT	55.025	CTCAATTCCTGCTTATCTTACAAT	54.994	167	Intron
PMID00208	scaffold204	189388	Pseudochromosome1	D3	AAC	TTTTGCTATGCTAATGGGAGAGTTGACTGAAAAAAATTGCCAAAGTTCTTAACAGGTCATGATATCCCATCCAATACAATCTTAGCACGTCACAATTGAGTTGCGTAAAAGTGGTGAAGCTTTGAACAAATGAACAATGGATAAGAACGACAAATATTAGTGTTTAATTAGTTTCGTATTACCTTGGCTCAAGAAGAT[AAC]AACTACACATATTATATGTATAGATATACGTTGTCTAATTATATTTCATTCATTAATCGTCAATCGAGAGAGAGAGAGAGAGAGAGAGAGAGAGAGATGGACAAAGTAAGACTAGTGTTCATCCCAGCCCCAGGTTCGGGCCACCTTGTATCAACCCTGCAATTTGCAAAGCGACTCATCGATCGAGAGGAAAGAA…	189189	189588	TGAACAAATGAACAATGGATAAGA	55.022	GATGAACACTAGTCTTACTTTGTC	55.277	202	Intron
PMID00209	scaffold204	211376	Pseudochromosome1	I1	T	TCTCTCTCTGTGACTGTTTTGGTGTTTTGGTTCTATATACCTATATGTCTACTTAGTTTTAAACCTAAAAAACATGTGGAAGAAAGAGGAGATTGTATTGTTTTTGGCCTTTTCATTTATGAAATTCAACTAAAAGGATATGTCCATGTAGTAGTATAGGTTGTTTAATTGTGCATAAGTTGCTGCTAATCAATGAAGT[T]TTTTATCATCAAACAGGTCGCGTTTTTCGGAGAAAAATTGTATTAGTTTACACGCATAAGTAGTTGGAAGATCAGGATCAAACTCTCCTACCTGAGACTGCAGCTATGGCTACCACCAAGATATACGTAGTGTAAGTATCTATATTCTTTTTTCTTAATTTCTTGCGCACATGCATTATTTGGAGGCATTGGATGTT…	211177	211576	TGGTGTTTTGGTTCTATATACCTA	55.014	AATACAATTTTTCTCCGAAAAACG	55.234	225	Intergenic
PMID00210	scaffold204	212143	Pseudochromosome1	I3	CGT	CAGTTCAAGGCCTTCTTTGATGCCACTCATGAGATATGGGAAAAGCAAGCACTTGCTGGCAAACCTGCTGGGATCTTCTGGAGTACTGGATTTCATGGGGGAGGGCAGGAGCTCACCGCGTGGGTTTTCGCTTCTCCTCTGAAACATTTCGGCTATATATCAATTTACATATGCTCAACTTTATAGGTGCAATGCAA[CGT]TTTCTTGTGGTTGATTCTTTGCCATGATCTATTTGTTTGCAGATTAACAGCCGTAACACAATTGGCACATCATGGCATGATATTTGTCCCTCTTGGCTACACATTTGGAAGTGGCATGTTTGAAATGAGTGAGGTGAAGGGTGGATCGTCTTATGGCTCTGGAACATTTGCAGCAGATGGATCTCGTCAGCCGACGG…	211944	212343	CTGAAACATTTCGGCTATATATCA	54.918	AAACAAATAGATCATGGCAAAGAA	55.573	100	Intron
PMID00211	scaffold204	217814	Pseudochromosome1	D1	A	TGAACTTTCTGTTTTGGTCGGTTGAGTTTTGAACAGACGAAGTCAGTCGTCAGAGGATGAGACTGGAGAGGAGTGTAGCAGAGCCAGACAGGCTATTGGGCTTTTGACTTGGGCCCAAAATCTCTCAAATATGGAAATACGTAGCACTTGAATATGGAAATAAAATTATTAGAGATCATATTTTCGAAAAATATAAACA[A]CTTGAACGGAAGCGTAAACTAGAAGAAAATCTATGTTTCCAATTCGGAAGGGTAAGGGTAACCCTGAATCTACAAGGAGAAAAAGACACTCTCTTAAAGAGAGATATTTAGTTTATAGTGAAGTTGAAAATTGACAAGTGCATACATGAACTAATATTGCTATAGATGATGCATGAACCATAGGCAAGTGCATGCAT…	217615	218014	CGTAGCACTTGAATATGGAAATAA	55.355	GTTCATGCATCATCTATAGCAATA	54.965	239	Intergenic
PMID00212	scaffold204	270128	Pseudochromosome1	I1	A	AAAATGTGATAGGAATTGAACTTGAAATTAATTAAGCATTCTAATCACACCACCTATAAGGATTAAAAGAGTATACATTTAAATTTTATTGATAAGTATAAGAAAAACCCATATCAACTGATATGAAATATAATTAACAACACAAAGACATCAAATTTTCCAACTTAGATGAGCAACCGTACTCATATTCAACCCACTA[A]CCCAGACCCACTTACCCTACCCAACAGACCAACAACAAAATGATATAATACCATATACATTTTTTTAAAATTAAAAACAAATTAAATGACTTCAATTTGTATCCCACATAGACGGCACAGTTTTGATCTTCTCTTTTTCTCAATCCCGAAAATACCCCTCCCCTTATGCTGAGGTGGCGGCGACCTGACCTGGCCCA…	269929	270328	ACCACCTATAAGGATTAAAAGAGT	54.988	GAAAAAGAGAAGATCAAAACTGTG	54.932	291	3utr
PMID00213	scaffold204	274271	Pseudochromosome1	D6	TCCACG	CATTAGTTAGGATACTTATGGGCGTTATTCAATTTGGAATTTACATTGTGGGCTTCTTTTTGAGGTAGCTCTCTATATTTTGTTAACATTAAAATTCCTTGGACTAATTTAGGTCCAATACAATCCATCTCCACTTGGCCCATCTTTTAGCCTCCACTAAGTGCACAGGTTATGGTGCTGCCACGTGTCTCATCCACA[TCCACG]TCCACGTCCACTAACGATGAGCCCTCATCTTACAAAGTAGCCTTTTTTCCTCCTTGTGTAACAAAAAAGTTGAAAGAATGAGGATAAGACACTTGTGGAGGGCTTGTGCTACAAACACTCCCGTTCAAATCCAAGTCACCGTGCAAGAACCATCCAATGGTTCACATTCACTTTTAACAACAACTAGGAGGAT…	274072	274471	CTTGGACTAATTTAGGTCCAATAC	55.013	TTGTTGTTAAAAGTGAATGTGAAC	55.027	290	Intergenic
PMID00214	scaffold204	288772	Pseudochromosome1	I1	A	GAAAGACATTGAAGTGAAAACCATACATTAGTATATCTGAATCAGACAAGATTAAAAAAAAAAATCATTTCAATCAAATGTCTTATGCCTTGTTAAGAGGGGTGAGGAAGTATCCATATAAACAAAACTAACAATAGAAAAATCTTAAGTTAGATATGTAAGAAGAAAATTAATACCATCTTCAACAAAGATAGACTAC[A]ACAAAAAAGATGTTAAAATAAACTTATTGTGCATACCAACGCGTGGGCTAATGTTTTGTGGACCGCTGGTATCATAGTTGTCAAATGCTGGTTCATCACCAGCCAAGTGGACTCGTCGAAAAGGAACTTTGAGCACATGACCAGTTTCTTCATGAGTAACTTCCCTGCAGAGCAGATCACACATCAGTGCACCACAA…	288573	288972	ATCAAATGTCTTATGCCTTGTTAA	55.08	GTTGGTATGCACAATAAGTTTATT	54.187	168	Intron
PMID00215	scaffold204	289550	Pseudochromosome1	D1	T	CAGGGCACTATGCACCGATGCCATCTCTGAGTTGAGCAAAGAATTGGAACATTAAAATTCAATCCACAAACAACTAAAAACTAGACACACATAATTTACAGCCAATTCAGTCAAGTGCAACAGGAAATTATGTACAGGCCGGGTAAGAAAAACGGGGCATGCAAATGAACTCATTTTTCTATCCTAGGATCATGGTAAT[T]GATGAATATCCGAAGGCAATATGTCCCCAAACCCAAAGCATTTTTTGGCAAGATATGAAATTTATAAGAAAAGGAGAACAAAATTAATCTAAAGACATATTATTTATGAAATTTCCATCTCAATCTTAGCATAGTTCATGTTTCCACAATAGGATTACACAAGATACATGATCAAGACATTGATAGAGAAATACTAG…	289351	289750	TTCAATCCACAAACAACTAAAAAC	54.999	AACATGAACTATGCTAAGATTGAG	55.022	285	Intron
PMID00216	scaffold204	350335	Pseudochromosome1	I5	ATGTG	AGTTAGCGTATAGAACATAACGTAATTGATTAGAAATAACGAAATAATGATATCTCTATAACATGCAAGTTTTTCTCCACAAGAACCGTAAACAATGCAATTATTGCTGGCATCTTAAATCGTGGGATATATTTACCAACATAATTGCTCCACTGAAAGGATGTACACGTGTTTCACAAAAAGAAAAGAAAAGTGTAC[ATGTG]ATGTGAGGATCTACATTTGATGAACAATTCAATTGAATATAAATGACACTTTGGACGTTGATTTGCTCAAAGAAATTATCTCCACTATCTAATTAGGTCCCGCCTGTTCAGAAATGCGCGGGTCCCGCCTTCAGCAGAGGTGTAAGTTTCGAATTAGATGCAAATTTGCGTTCTTTACTCTTCATCAGCACGCG…	350136	350535	GCATCTTAAATCGTGGGATATATT	54.946	ATTGTTCATCAAATGTAGATCCTC	54.994	122	Intergenic
PMID00217	scaffold204	357680	Pseudochromosome1	I5	CACCC	TTTGTGCAGGATAGAGGTGGAAATTTGGCTAATGGTGCTATTGCAAACCTTGTTGATGTACTTGGTTTTTGCGCAGCTTATGTTCCGGGCTACCCTATGAATGTTTCTGTGGACATTTCCATCTCCTGCACGTCAACTGCCAAGCTTCATGTAAGCACAGCTTTCGCGCTCCAATCCAACACCCATTTCCCCACG[CACCC]CTTGTAGGCAAGTCCTTACTTAGTTGTTCGCATGTTCAACTTGACAAGCGAGTCATGGAACACCATACTCGACAATGACCAATCGAACAACTAAGTAAGGACTCGACAATATTGCCCCTCAAATTGGTACTAAGACGTTTCGCATGCCCAACTTAGCAAGCGAGTCACGAAACACCATACCCTCGTCATTTAAGCTA…	357481	357880	CTATGAATGTTTCTGTGGACATTT	55.68	CAATATTGTCGAGTCCTTACTTAG	54.913	220	Intron
PMID00218	scaffold204	396140	Pseudochromosome1	D1	T	GGCAGTTGGTCTTTGTTTTCCCCTGCCCCTTCATTTTTATTTTTTGTTTGCAGCGGCAGATGCATTGCATTACATGTTAATTGTAAATTTGTAGGTACCAAACAAAGTGGAGTTCGCTGACTGGATTGGACGGACAAAGCAAAAGAAAATCCGTGTTACTGGGTAAGCATGAATCTGTGTGGCATATGGATTTAACTAT[T]TTTTGTTCTTTTGAGTCAATTCAAATCAATTAAAACTATCTTGATTTGTTTTTATCACTGCTTACTCTTCATTCTTCTAAGAATGTGGCAGAAAGGGAGTTTGTAATGCTTTGTTGTCAACTTTTTTACATTATTTTCATATTTAAGGGTATAATTTTGATATCAGGACTACAAAAAGACCAGTCCCATTGGAGCAC…	395941	396340	TGTAAATTTGTAGGTACCAAACAA	54.897	AGAGTAAGCAGTGATAAAAACAAA	54.988	187	Intron
PMID00219	scaffold204	432332	Pseudochromosome1	I4	ATTT	CCTGGGAAGCATAATGGGTTAAATAATGAATTTCGATTGCACTATAACAGTCCCAGGACAAAACTGTATAATCATAATAAACACACCTATTTATGAATTTTGAACCATAACGCTACAATAGAACTTATAAAAACTAACTTAACCAAAAAAGAGAGGGTGAAATCAAGCTGTTCCCACAGGAGGCTGATGGAATATGGC[ATTT]ATTTTATTATCGAGAGCACACTCCTAAACCACTTCCTAGTAGGAAGAACCAGTAGTCTAAACTGGTTACTGAACAGACGTTCTGAGAATTTTGTAAGCCACCTATATGTCATATTTAGGGTGCATTGTTAGCTTACTAACAAGTTTTACGATTTTACGATTAATTTTGTTTAATATATCCTAGGAATTTTCCAAA…	432133	432532	TTTATGAATTTTGAACCATAACGC	55.027	CATATAGGTGGCTTACAAAATTCT	54.977	221	Intron
PMID00220	scaffold204	464392	Pseudochromosome1	D4	AATA	TATGAATAGCATTCATAAATAAGAATAATACAATTCCAAGAAGAGAAGAAAGCAAATAGCCTACATAAGATGCATCAGGTCAATCATGAAGCAAAATTCCATTAAAATATCAGAATAAAGAAACGTCCACCTCCACTAGCACTTGAACCGGTGAGTAATATATATCCGTAGCACTGACATAAGAAAGTACAAACACAT[AATA]AACCATATACTCGAGTTCCAGTTTGTAGAAACAGGAGAAGCATCATCATCTCTATACAGAGTTTATTGTTGGCGTCAGTCAACGTTTCTATTAGGAATAGAATTTGTTCCTATTAGGAATAGAATTTATATTTTATTATAATTATCTAATTTGAGTAGAATTAGAAGATTTTGTACATATTTCCTATTTGTAACT…	464193	464592	ATATCAGAATAAAGAAACGTCCAC	55.041	TATTCCTAATAGAAACGTTGACTG	54.498	195	Intergenic
PMID00221	scaffold227	13003	Pseudochromosome1	D2	TT	CCTTCTCTCTCACCAACTACCCCCATTGTTTTCTCCTCCCACTTCACAAGCACTAAAATACATATATACACATACATACTGGACAGAACATAAACAAATAAAAGATTGCATGGAAACAAACCACCAACTAAAGAGCAGTTATAACTAATAACAATAAACAATAAACAATTCATTCTCAATTTTTTAAAAATAATTTGA[TT]TTTCTAGAATGCTTAGAGGGTGATTGTAAGGTCACCTTCAGTTTCTTCATCCCACATTGCTTCAGTTTTCTGCTTGCTTATTCAACACAATCTTTAAATCATACCCTCTCCAATATTCTCAAAACAGAAAACAGAGAAACAGAGATATAGAAGAGAGAGAGAGACTCACCTTCCATTGTAACACAAGCCACACTCTG…	12804	13203	ACAAATAAAAGATTGCATGGAAAC	55.162	GGAGAGGGTATGATTTAAAGATTG	55.062	218	5utr
PMID00222	scaffold227	18249	Pseudochromosome1	D2	AA	GCGTAGAAAATTCAATAAATCAATAACATCTAATGTTGTTCCATTGCAGGTTTGTTGACATTGGTTAATCAGGATGACGATATAACTGCACTTCAGGTAAAATCTGATTAAAACTCCGTTTCATTTATGTATCAGTAAGCAATGGTTTGAGGCCAAGTAAAAGACGCAGTCTTTGTGCGAAGTTTTCTTTACAAAGAG[AA]GAGAAATTTCCATTTCTAGACCATGTTCTGTTTGTATCCTTCTACTCTAGTTTCCACAACAGTTGAATTGAATGACTTGTTGAAGGTGAGAAACCATTCGGGCGAGTGGATATCAGCTCCTCCTGTTCCGGGAACATTTGTCTGCAATATCGGAGACATGTTAAAGGTAATATTAATCTGTGCAATTAATTCTTCCC…	18050	18449	GGTTAATCAGGATGACGATATAAC	55.01	AACATGGTCTAGAAATGGAAATTT	54.98	165	Intron
PMID00223	scaffold227	20392	Pseudochromosome1	I2	GT	GGGACATGAAGGTTTTGAACCAAGTTTTCTACTAGAGATTTTATAAGAGGAAGGTTATCCATTAGAAAAGCTCCATAATTCCCCCGCCTAGCAATACGCTGAGGACACCTGAACAAAAATTCACACTAATCAATGATTTGAGGCTTTCAATCCATAAACCCCACAATAAATCAAAGGGTATTCAAGAATTTGAAATAG[GT]GTTAGTGTGCAACGTTCTCGAGCTAGTTTGGCACATGCAAACCAGAAATCACTTCAACATTTGAACATTTCCCAGTTTGTTTGCTACCCACTAACACTAAATTTAAAGCACAAGTCTTATATTAATGCAGTCCCATTTGAACAAAGATGCTAACTTCATAAATAAAAGAAATTAAACAAAGAATTACCCCAAATTAA…	20193	20592	GAGGAAGGTTATCCATTAGAAAAG	55.002	TGCATTAATATAAGACTTGTGCTT	54.92	283	Intron
PMID00224	scaffold227	71538	Pseudochromosome1	I1	A	AGCTTGGTAATAATTATATTAACAGCCCTATTTAGAGGAAACACATAATCTGCCACAACAATAAGTGGGAATATTGAAGAAAAAGGAGGGTCAAGTTGGTTGGGCTGCACAATCTGGCAAGATATACACAATAGCTTTTTTCACGCTGGCAATAATACTGCTGGGAGGACAAGCATGCAAGCAAACCACCATGACCTTC[A]ATGTTGGAAGAAATTCAGGAACAATGCTTCTGTAACGCTCACAAGCTGTCTCTCTTGTATAACGCTCACAATCAAACCAAAACCACACACACAAAAGCTTAACTTTGCCCTTTTCAACTTTGTATAATTGCTTGCTTTGCCATTTCAAGTCGAAGCTAGCTGCAAAAGTTTGATCTGTGAGTCAAATAAAACCAAAT…	71339	71738	CAATCTGGCAAGATATACACAATA	54.821	GATTTGGTTTTATTTGACTCACAG	54.974	289	Intergenic
PMID00225	scaffold227	128906	Pseudochromosome1	I1	C	TGTAAAACAAGCAAATATCATGACGTCTACCTTCTTTGCGCAGGAGCTAATTGCAGTAGCATATGCCAACGGAGCTACAGCCAAAGCACATGGTGATGCTGCCACCATGAGGCCCAATGCTCTATAAACTGACCCTCTGCAAGCTAAAGTATTAAGCAGACATCAACCAAATGGATGACAAGCATGTCCCCAAAAAAAA[C]AAAGGATAAATAATAGGGGAAAAAAGCTGTAGACCACCCAACACCTGGAGTTAGGTAAAATTTTTAACACAATAGTTTTGAACAGTTCTTTCAACCTATTATGAATGCATCTAGTGCAAAGCAGCTCTTCAGCTAGTTCTTTTAGTGGCAGACAAAAAGTAGTTCTTTTAGATTTTGATATTCCAAACCGGTAGTGA…	128707	129106	AAGCTAAAGTATTAAGCAGACATC	55.03	ATAGGTTGAAAGAACTGTTCAAAA	55.148	159	Intron
PMID00226	scaffold227	130197	Pseudochromosome1	D1	A	AGGTCGTGCACAGGAACTTGCTTGTACGCCAAATTAGATGTATTGGGAAGTTCTTCATCATTGATGTCAAGCACAAGGGCGAAATCCGGATAATTTTCTTTCAACTCTTTCACATCGATCATGGAACGACTGGTGAAATACTCCTCAGCTGAAATCAACGCACAACCATTGATCAATACACATTGCCACAAAATTGCCA[A]AAAAAAAAAGTATCGAACTTGAAATTGAAATGCTTACCGATATGAGCAAGATTGAACATTGCCAACAGTAACCCTCCTTCCAGTGCATTCCCCATGAACACGGAAGCAAAGGCCGCTAAAGCCATTAATACATGAATGTTCACCTTCCCGCCACTAATATCTGTCAGCGCGTCAAGTGCAGCAGAGACCTACGATTA…	129998	130397	AATCCGGATAATTTTCTTTCAACT	55.077	CATATCGGTAAGCATTTCAATTTC	55.002	162	Intron
PMID00227	scaffold227	299783	Pseudochromosome1	D2	CG	GGGCCGGGTCTATAACTGGTACCAAGAAATTAGGCCGGTGATCAAGCCCAATGGACTGGTGCAACGAGGACCGAAGGAGGGAGATTTATTTTCAGAGCCCACAAAAACAAAATCAAAAAACTGCTATAACCTTGCCAGATGGCATAATCTCGGTGGCTGGTCGACAGACCCAACAGACCCAAGAGTTGAAGAGTATGT[CG]AAGGTTTTACATTATCCACGCTTTAAAACAAAAATAAAATGAAATTGGAAATTGGGAAAAAGAGTGCAAAAGGAAAAAATTGATGCTCCCCTGCTGCCCTTCCATCTTTGTGAGACTTCGGTTTCCAGACCAGAGGCCCTCAAAACTCTCTGCAAAACCAAAAATCCCCCACTTTACCCGTTTCCCATTTCAACTCC…	299584	299983	GTCTATAACTGGTACCAAGAAATT	54.364	CTTTTTCCCAATTTCCAATTTCAT	55.039	255	Intergenic
PMID00228	scaffold227	302010	Pseudochromosome1	I1	C	GTGGTTCTACCCGAGTTATTGTTATGTCTCGCACCCTCTGCCTTTTTTCTCCCTGTCTATTTCCTAGAGGCACATTATGGTAATAATCATTTTGTTTGTTGGAGCAGAACCAATGGATATTCCTACAACAGATGTTGAAATCCCTAGTTCTGATGTGACAATTCTAGAAGGCCATACTTCTGAGGTTTGAGCATGTCTC[C]TATTTTCTTGCAGTACCCACCTTATTCCTGGCCTTTTCCCCTTTCTGTTTGTTATGTTTCATCGTACGTGTCTCTCTGTGACACTGGTTTGCTTTTCCTTTCTTCATTAGGTATGTGCTTGCGCTTGGAGTCCAGCAGGGTCCCTTCTTGCATCAGGGTAGGTATCTCATTGTTAGATTGTTCATATTTAGTGTATG…	301811	302210	TAGTTCTGATGTGACAATTCTAGA	55.077	GATGAAACATAACAAACAGAAAGG	54.974	119	Intron
PMID00229	scaffold227	306332	Pseudochromosome1	I1	T	AGATTTTAGAATGTGACTCTGGAAATCCTAAATTACCTTGTATTGGAATTAGTTGGTCGTCAAAGCCCAGCCATAGATTAGTTCTTTGTGTTTGATTGGGATGGGTGCCAATTAGGTGGATATAACCGTAGATCAAGGCTCTACTCTCTAATGTTCATTTGGTTTGTAAGCTTGTCCTGATTCAATTGTCAATCAGGCT[T]CAAGCTTTTTCTAGGAGAGTTTGTACAGGATTATTTATAACATTTTCAGTTAGGCTTGTTAATGGAGCTTGCTTTTCTATCGAAAGTATCCAAAGCTGTTTTTTCCACTCTTTTTCTGGTTTTGTTTTTGTGTAGAAATTGGAATTGAATCTTATGGTGGGTTTCCAATTTTCAGATCGTGCAACCAACGTAACGGA…	306133	306532	GATTAGTTCTTTGTGTTTGATTGG	54.974	ATTTCTACACAAAAACAAAACCAG	54.988	264	Intergenic
PMID00230	scaffold227	451655	Pseudochromosome1	D1	C	TCATTAAATTATGCGTCTTATCGATTGGGAATGGCCCAGATTTTGTGTCTACTCTCAAGCAGTATCGGGTTCCAAGCTGAAATAGTTTCCCTTCTCCCTCCTAACTTTAGGAAGAAAAAACACAGATTCTCTGTCTTAAAGATATACCATTGATTCAGACATAAGTCATAAAACATGGGTGCCTCCGAATTCAATCTTC[C]TTCTCTTACAGTAGAATAATTACAACTATATACATGGGCCGGCCGGTTTCACACATAATGTCATGTCACATGTTGGATGTGTGGCTAACACTGGATTCACGTAGACTGAGCCCAACTCTATTTTGTGGACAGTGGATCTACGGCCGTGTTGGGCCTCTTTATTCATGCAAACCACTCACCTCCAAATTCAGCTAGAG…	451456	451855	TCATTAAATTATGCGTCTTATCGA	54.628	GGCCCATGTATATAGTTGTAATTA	54.028	240	3utr
PMID00231	scaffold227	465461	Pseudochromosome1	I1	T	CTCTTCATAATTGTGTGTTAAATTTGATAGTTTTGGGATCACCAGACAATTGTTTGTAATGTTTATCAAAACATGCAAACATTTTGCTACCATTGTTATTCTTTATGTGGTTCCTTTTTTTCTTCTTCAGTTTACTTAAGAGTAATGTGATATTACTTTTCATAGTTATAAATCTACTTCTCTGTTCTCAAGTGAGACG[T]TTTACATAAGCTACCCAAAAAATTGTTGGTTAGAGTAATCCTGTTAGTCCTATGTATATCATATGATATTACTCCAACAGATTGTATCATTAAATAGTTTTCATAACTAGCTTATGCGAACAGATTTTGGCTGTTTGAGCCTCGCTGTGGCGTGCATGATATAGGTGGTTGGTATATTGAAACATTTGGTAGAGATA…	465262	465661	ACCATTGTTATTCTTTATGTGGTT	54.991	CAAATGTTTCAATATACCAACCAC	55.016	300	Intron
PMID00232	scaffold227	522243	Pseudochromosome1	I1	A	GTGTTGTCGTTCGGCCAATCTACGAATAACTTGGCATATGAGCAGAGAGATGATGTTCTGGTTTTTTCATTTCAACTCTGAAATGAGAGAACTGCATATGTAACATATGGTTGTTAATTAGCAAGAGCCTTCTGTTGGCGTAGTTTTAAAAACCTTCTATTGGCATTTCCTTTTTCTTTTTCTTTTTCTTTTTTTCTGA[A]AAAAAACAAACCAATTGCAGCAGTGGTTGTTTAGATTAGCAAGAGCCATGCAGCTCAGTAAAGTAATTCCACACAGAGTTTCAATTCATGAAGAAAGAGGCTGGTTCACGGGTAGGGCGGCTCTGAGATTTTAGGGGCCTGGTACAAATGAGTAATGGAGCCTCCTGAAACAAAGTCTTCAATGAAAAAAATATATA…	522044	522443	GAAATGAGAGAACTGCATATGTAA	55.033	GAAACTCTGTGTGGAATTACTTTA	55.084	203	Intergenic
PMID00233	scaffold227	546425	Pseudochromosome1	I1	G	ACTCTGGCTGCTAGTGAAGGAAAAGTCTAAAACATCACAATTAACAAGTCATCTTCAACAGATCTATACAAATCATTTTGAATCCCCATCTTGATATATTATCACATGAGTCCACAGTCAACACCTTCACTCGCATTATTTGTACGTAACATGCCCTTGTGTCTATATGTAATGATGCAAGTAAAATTTGCACCAAGAG[G]GGCTTTGAGCAACATTTGTGGTAAACATGGCTGGCCTATAAACTAAGCTACTCATAGGGCCAGGGAGCACAGATTCAATCAATCTAGCTCAGGGTGTACCTGGTTTCGAAAGCAATGTCCTCCATGCAAAACACTAGCTCAGCAAACCTAAGTTAAAACTATTGAATCCCAAATTTTGAAAGGGGAGAGCTATTCGT…	546226	546625	ATACAAATCATTTTGAATCCCCAT	55.072	TAGTTTTAACTTAGGTTTGCTGAG	55.084	296	Intergenic
PMID00234	scaffold228	29826	Pseudochromosome1	D1	A	GAAAGGCACTTACTCTCTAATGGGTCGACGAGCCGAGCTTTTATTAAGTTGGTGGTGAAGAGGAAGTCTAAATAAAATCGATCGGTAGTTGGCACCTTCTTCTTCACCCATTCCACCTTCTGTAAGCCCTAGTAGGAATCGGCTGCTTCAAACTTGCTTACAAATGAAAGAAAGATATTAGCGTCGGTTGAAAACAATA[A]AAAAAACGGGGCCTACCAAACGACACCCTATTTACCTACCGGCTATTTGGAAGGTTATGGGAATGCGAAAATGGACGGGCTTGTCTGAAGGCAATCCCAATCGCCGAACAAAGGCACCCGCCGATTCCTCCATGACTTCTACGAGGTCGGCACTGCCCTCACAAAATGCCCACTTTCAGAAGCCCGCAGACAGTTGG…	29627	30026	CAAACTTGCTTACAAATGAAAGAA	55.074	CATTCCCATAACCTTCCAAATAG	55.065	117	Intron
PMID00235	scaffold228	31296	Pseudochromosome1	D1	T	ACGCTCTCAAATCACTCTCACAAACAAAGTGACTCTTCCATACGGAGTCACCCTTATTTATAGGGAAAAGAAGCCACCGGTACACCTCAAAAAACCAATCGCCACCATAATTACCCTGCTTCGCATGCGTGCCCCGACACGTGGCACCAATTAGAGGCGGAGATTGTTAGCACACGGAGCACAGAAGACTAAGCGTCAT[T]TTTTCAAATCGATCTCGCTTCCCAATGCACATGCCTCGCACAGAAGCCCAAGCGACAACGGTATCAATGGAATGGTTGGAAGGTCTCTGTTCGGCTCTCGACATTTATCACCATTGCAAGAAAAAAACCAGTCCAACACCGCTCGGAAGAACATAATTACTGAACGGCATGCACAAAACTAGTGACCCATGAGAAAC…	31097	31496	GTCACCCTTATTTATAGGGAAAAG	54.985	TTTTTCTTGCAATGGTGATAAATG	55.165	279	Intron
PMID00236	scaffold228	69994	Pseudochromosome1	I2	AA	TCTGTAAAATTTACATATTGATCAAGTGCTTTCTTGTTGACATGACTAAATTGTTGCAGCTGCTCACTGCATCTGTGCAGCATTTTATGCAATTCTTTGATACTCCTTCGCTTATACCTACCATTTTCCAGTAGAAGAGAACAAATAAATACCAACCTACCCGACTGTTACATCTTGACGTAAGAAGGAAAAAAAAAA[AA]AAAAAAAAGAACCTAGCCAACATCATGCATCAATGATGAACTTTCATAATAGAGGTTGAGTTACAGATTAATAGCCAAAAGGATCCAAACATAACAGCTCTGGCTCAAGTAACAGGTGGTGGAAATAGTTTTTTAGGTTCAAATCTTGGCAGAAGTGGTAAAAAAATCTAAAGGGTGCAAATGGTATCAACAAATAA…	69795	70194	TATGCAATTCTTTGATACTCCTTC	55.005	TTGGCTATTAATCTGTAACTCAAC	54.957	193	Intron
PMID00237	scaffold228	81487	Pseudochromosome1	D1	C	TAAGTTAACAGAAACAGACTTTAAAGATGCAATCAAAAAATATTACCGGGATTCGATTGTCAGCATTATCAAAGACAATCTCCACAAACGCAGATAATACTTGGTGACCTGCCCCTTCCTGTTCAATCATGGCATATATTGCAACAAAAATTGTTCATTAAGCAAATGATTGAACACAATAGCTTCCCAAAAAAAAAAG[C]ATTTAGAGAGACATACATGGAGTAGAGCATGTCTATCCTCACTCCGAAGGTTTTGGAAAAGGTCACTTAGTACAAACCGAATTGCTACAAAAAGAAAATGTTTCGAATCCAACAAAATGTCAAAGAACAAATGTTAACAGCTCCAGACAAAACTATCAACCAAAGGATAAAACAACTGCAACAATCATTCAGTACTT…	81288	81687	GAAACAGACTTTAAAGATGCAATC	55.057	CTACTCCATGTATGTCTCTCTAAA	54.974	215	Intron
PMID00238	scaffold228	86692	Pseudochromosome1	I2	AA	ATCGTGTTCGGTACTAATGTGCTGAGCGCAACCAGCTACCATCATAAAATACTAAACTTGCAAAACACCAAAAAAACTCATACCTCATTTGAAGCCTCTCTAACTTCAATCTCATCCCTCATGAATAAATACAAGATATTTTTTCATCAATATAAAAGTATAAATCTCGTTAGAGTTGTAGGAACATGATGGTTTGAT[AA]AAAAAAGTCAAACTAGGGTTGTAGGAACATATATGGGTGTAGTGAGCAATTTTAATTTTAGTTTTAAATTTTTTTGTCGTTAACGGTAATTATATGCAAGGATAAAATAGGTTATTCATGTTTAAAATTAGTATATGGTGCAAAGAGCAAATAATGGGGTGCCAATAAAATCTCCCTAATCAAAATTGAAAATGGGA…	86493	86892	AAAATACTAAACTTGCAAAACACC	55.055	TCCTTGCATATAATTACCGTTAAC	55.095	257	Intergenic
PMID00239	scaffold228	89241	Pseudochromosome1	I1	A	AAATATTTCATATATTGATCAAATATTGGGCACTATTTTTCCAAAACCTGTCACATTAATTGACAGAGATAGTTTAACCCAAAAGAGGAAAACTAAACAAATATGCTAAGTGAGTTACCTAACTATCTCTTTTTGTTATAGAACCCTTTTTTGTCTCCCTCCAATAATTGTTGGACAGTGAAAGCTCTCCATCTACTTA[A]ACTTTCATTGCCTCTCAATTTCAGCATTCTCAACTTACCTCACATACAACAATTGTAGCTTTGTAAATGTCATCCACGCTTCACTAGAAATAGATTAACCCACCTCTGCAACTAACCCTCTATATAAACTTCTATTCCCTTACACCCCGAATCTCAACTTTTCTTTACTCAGTTCTCATCTCTTCTTTTTATCACCA…	89042	89441	GATAGTTTAACCCAAAAGAGGAAA	55.028	TACAAAGCTACAATTGTTGTATGT	55.059	198	Intergenic
PMID00240	scaffold228	89745	Pseudochromosome1	D1	A	ACCAAATATTCCACACTTTCATCAAATATTGGGCACCACTTTTACAGAACATCATATGTTAATTGATAGGCCTGGTCCAAAAGATTCAAGACTAGCAAGGCTAAGAAACACCTACACATCTTGGCAAAACGTCACAAATGCATGTAACAAGCTTGTTCTCACAAGAGAAAAAGGTATGATATCAAACTGGTTGAGAGCA[A]AAAAAAAATCAAATGGTTCCTCATCAAGGAATCCAGAGCCCAATCTTTTTCAAGAAGTTAATCAAGCCTTCGCCCAGACTCACACGAGATTCACAGAAGCCATAAGGTTCTTTATACTAGGACATGAACTTCCCCTCATTGTATGGAACGTTTGTGATGTTGATAATTTGATGATGTTGTGGTCCATGTATCAAGAT…	89546	89945	AAAGGTATGATATCAAACTGGTTG	55.164	AAATTATCAACATCACAAACGTTC	54.985	200	Intergenic
PMID00241	scaffold228	91649	Pseudochromosome1	I1	A	GTTTGAGGTAAGTTGATAGTGTTGAAATCGAGCGGGAATGAGAGTTTAAATAGTTGGAGAGCTCTCATTATCTAACAGTTGTCGGAGGGAGACAAAAAAGGGTTATAGAACGAAAAGTAATAGTCAGGTAACTCACTTATTTGTTTAGGTTTCCTCTTTCGGGTTGGACCACCTCTATCCATTAATATGACAGGTTCGA[A]AAACAGTGCCCAATTATTGATCAAAATATGAAATATTTTGATCCATTGGGGGAGAAGCTAAGTAAAAAAGTGAAGAACAGATGAGAGAAGGTTTTTGTTGTATGTGAGGTAAGTTGAGAGTGTTGAAATAGAGAGGGAATGAGAGTTTTAATAGATGGAGAGCTTTCACTGTCCAACAGTTGTCGGAGGGTGATAAA…	91450	91849	CTATCCATTAATATGACAGGTTCG	55.002	TGAAAGCTCTCCATCTATTAAAAC	54.946	194	Intergenic
PMID00242	scaffold228	213342	Pseudochromosome1	D1	C	CAAGTATTTTCTTACACCATTCGGTATCACAAACCTTTACATTTATAGTTTGGGGTTTATGGCTTTTGCTTAGAATTTTATGTCTAAACTATCTAAAAACTAACTCCTTTTATGTGACTTGAAATTATATTAGGTGCCTATCTTCGTTGGTGTATTATGGATCTCAAGATTGGCTGGTACAATTTTTTGGAACTTTTTC[C]CCGAATTTGTTAAAAAAAAATTCAATGTAATTCCGTCGTTAGGTTTTTTGTCAAATTCTCATTAATTGCCTATGTAGCAGCCTTAGACCCATCTTTTCACATGTTTCAATGTCAATTTAAGGGTATTTTCAAGCAACTAATATTTTCATGCCCAAACCGTCCAAAACTTTTGGGGAATATGCTAGTGTAATCACGTT…	213143	213542	TGACTTGAAATTATATTAGGTGCC	54.988	GCTTGAAAATACCCTTAAATTGAC	55.013	220	Intergenic
PMID00243	scaffold228	220407	Pseudochromosome1	I2	AG	GGGACAATTGTAGCCAATTGATTTCTTGATAATTTAACCAAACCATCATTGGACCCCTACTCTCTTCCACACATTATTTTCAATCATCTAGGGACGTATAGGATACACAAATGTGGCAGAAAATGCTGCAACAAATTTATTGGTACTGGATGTAAAAGATGCTGCTCTATATATCATCTGTTATGCTACTTTATTTCC[AG]TCAGTAATTTTTTCACCCTGGGGGTCTATCTTCTCCTAATATATAAGTGATGTCAGGTGGTACAAAATGTGTCTTCTGCAGCAATGGTAAAATGAAGACGGAGACAGGCTTGATTGATTGCAAGGTGTGCAAGGGTGCAGGTAATAGTTTCTGATTCTTCTTTCCTGTGTGTTATTACCCTTAGGCCCAGCTGTGAC…	220208	220607	AACAAATTTATTGGTACTGGATGT	54.991	GTAATAACACACAGGAAAGAAGAA	55.084	249	Intergenic
PMID00244	scaffold228	246984	Pseudochromosome1	D2	TT	AGACAATGCAGTTGTTGGACACAAGGTCTGGTTCATGTTTGTTATCAGAAAAGATGGAGGAAGAGCTTCAAAGTGTTAGGAAATATGTTGTGGAGGCAAAATCATTGTTAGGTGAGAGCAATTTAAATTCAAATGTCAGTTGAAGTCCTTAATCAACTGTCAACTGTCAACTGGGTTACACATGTAATTAGCAATCAC[TT]TTCTCTTCTGTTTTGGATTTAGCAAAACAGTGTTTACTGCTTTAAATCAATAATTGTTTTGTTTCTTTTGCCATGTTAAATAGAAATCATTGTCACAAAATTAATTGGATCTCATACATTAATATTATGGATGGTCTGGAGTATGAAGTTCCTCATCGTGCTGCTGACTCCAGTTGCCATGAAGCAACATTTATTGT…	246785	247184	TGTTAGGTGAGAGCAATTTAAATT	55.02	TGAGATCCAATTAATTTTGTGACA	55.022	209	Intergenic
PMID00245	scaffold228	278891	Pseudochromosome1	D1	A	GTTTTACAATAACTACAACTTGATCACAATCAATGCTACCACTCAACTTCTTATCAAACTCATTCTCATGAACTATCCCTGTTTAAATGCTCAGTTCAAAAAGTTATATTAATTGAATTCTCCATTTTTAAGAATTTCTTTTGGTATAGAAACTAGCTTAGGTATCAAAGAGTGGTAGGTTGGTACCACACTAGTACCA[A]CTTTCAGGTGACTTCTTGGTTTCAGTGTGCAGGGCGTGCATGGGAAAAAGGCCAACTCAACTTCTCTAACTTGGGGTAAAGGAAGTTCAGAGAGTTTCAAGTATACGAAAACACTAGGGATTGAGCCTACTTTGACTTCATTATAATTGATTGAAGATTGTGCATCAACACAATTGATGTCACACACGCCATTAGAT…	278692	279091	TTTGGTATAGAAACTAGCTTAGGT	55.029	TTTTCGTATACTTGAAACTCTCTG	54.954	172	Intergenic
PMID00246	scaffold228	280424	Pseudochromosome1	I2	TT	CCTGAGTTCTTCTCATTCTACTTATGTTGAATTTGATTATGGTCGCAATCGATTCAAACTCATTGGAGGATGCATCACTACGCTTTTTGTGCACTTAGCCTTATGAGGCACTGAATGCATGCAAATGAATACAAAATGGATGACACACAAATTGATAAATTACCAAGCAAATATGACACTTAATGATTTATCTCAAGA[TT]TTAAAGCACAACAGCTTTCTTTGATTCTTTGGAAATTGAAAAATTGAAGTTGAAACCTGTAGGAAAAAGAAGCACAAGCTTATCTCTTATAGGCGCTTTCTAAAGAAGGAAAAAAAAACGTTTTTACACCAAATCAGCACTTGACATAAAGGAATCAAAAATATGATTTTCCAATTCTTTGTGAATCATACAAAAAT…	280225	280624	ATGCAAATGAATACAAAATGGATG	55.027	TGTATGATTCACAAAGAATTGGAA	55.022	274	Intergenic
PMID00247	scaffold228	290154	Pseudochromosome1	D2	GC	AATCTAACCACAATCAATGCCAATTATTCTAACCAAAAGCACATGTGATTTGGAGGTCACGAGATAAAAGTACACTTGATTAAAAGTTCGGGGTAATTTTCGGAACACATATGAGTTTTTAATGAATTTTTTAAGTTAGGCCAATTAGAAATAGACATATTTCAGCTTGCTATTGGACCATAAAAAAAGAAAAGAGAA[GC]GCTGATGCGGAGTCTTCTTCTTCCATGAATTGTGGCTCTGCAACTTAACTTCACATATTCTATAAAAACTTAGAAAATTCATAACTTTGGTTGTGGAGCTCCGATTGGTGAACCGTTTTCTCCTACATGCTTGTGAGATCGAGCCCAACAATCTAAGGTAAATATTCAGGGTCTCACTTAGCAGCAAACAAAACAAC…	289955	290354	TTCGGAACACATATGAGTTTTTAA	55.07	GAGACCCTGAATATTTACCTTAGA	55.175	277	Intergenic
PMID00248	scaffold228	301187	Pseudochromosome1	D2	CT	AGATATTAATGCTCTAGCAGCAACAAAATTGTAAAAACTGGACAATTTGAAAGAAGTTATTTATTTCTTCAACGGCACCCTCTGATGAGCAGAAAACCCTACTGGTGTTCATTAATCGTTGATTGGACTGATGGATTTGTTATTATATATACACCATTTAATCCAAATGCTTCTTTTAGTTTAGCTGGGTTGGTCAAC[CT]CTCATTACATTTTAAGGTTTCAATAGTAGTTATGTGGGTTGGCCTTCCAATGGCTGATTGAGAATTCAAGTGCATCAAAGATTTTGTCAAAGTTGTTTACCTTGTTGGCCTAGGCAATGATATCATATTTGTTTGATCGTTAAAATTTATAACTTGCTCTTCCTATGCAGAGTTAACCTCCTTCCAAACGGAAGGCG…	300988	301387	AAAAACTGGACAATTTGAAAGAAG	54.977	CAAGGTAAACAACTTTGACAAAAT	54.988	272	Intron
PMID00249	scaffold228	313549	Pseudochromosome1	D1	G	AAGTCATCTGCTATAATCAGAATACAGCTGATTTCTACCAAGCCACGTTGGTATGTTACTAATATATTCACAATCTATAGTGTACACATGAGCTTATGCTCATTTGGTACTTGCATGAACCAAAGTTGCAGTAAATTGAAATGCAATGTCTTTTCATTGAGTCATTTCCACACTTTCAATATCAGGATCAGAAAAAGAG[G]GTGGTTTGTGAAATCAGTATAAAGACCGGCACGCTTCTGAATCACTCCCATATGAGAGAGAGAGAGAGAGAGAGTTGCATGTAGCAGTATACCATAACATACTGTTCCTTTATCTCTACCAAAGCTTGAACACCTAACCTTTAAGTTGCTTTCAACAATTAAGGAAAACACTTGACCTTTTCAGGCTACATAAACTC…	313350	313749	AAATTGAAATGCAATGTCTTTTCA	55.011	TTTGGTAGAGATAAAGGAACAGTA	54.971	191	Intron
PMID00250	scaffold228	376623	Pseudochromosome1	D1	T	CAGCTGATTTTTCGGATTAGTCATAGCTCATTAGTGTCTTGTTATGAAAGCTTTGGATTCATATTTGTCTTGTGCTCAGGAGCAAGGTTTGGATTCATATTAGATGAAGAACTAAAGGAAGCAGCTTCGTGTGATGAAGTGAAAGCTGCTCTCTCAGCTAAAATTAGCAGAGAGCGCATCGGTACTGAAGTAAATTCCT[T]TTTTTTATGCCTCAAGTGTTGATTGTTCTGAATATTATTTGATTTATGATAACACTTTTGTTGCTGTTTAATGTGAAAAATTATCCTGCGTCCCAGATATGCAAAGGACCCATCTGTTCATTTTTTCCCCTTTTTTCTCTTCTATTCAGATTGACCTCATGATCTCTGGAAATCAACCTGTCCAAGCTATGACCTAC…	376424	376823	TTAGTGTCTTGTTATGAAAGCTTT	54.988	ATTTTTCACATTAAACAGCAACAA	54.963	251	Intron
PMID00251	scaffold228	451396	Pseudochromosome1	D3	TGT	TAGTGAAAAACTCTTCGCCCCATAGAAATTTCAAGAGAACCTATTCACTTGTGAAAATAGACTTAAAAGTTCAGCTCACCGCATTTTCAAATTCTGAATCGTCTGAGTCAACGTTCCTCTTACTCACTCTTACGACATGATGGTAAAACTCATTGCAATGAGAGAACGAATAGAACGCAAACTAAACTATTTAGGGCC[TGT]TTGGTGGGCTGGACTGGCCAAGACTTTTTCAATTAAAATGGATTACAATCCTGTCCGTCGTCTGGTGAGCTTAAATGCACAACGGGACTGGTTAGTACTCATATTTCCTATTGGATAACAATCCAGCAAACCCCAGTATTGTAAACCTGAGGGGAACCACGGGTTTAGAACGACATCACCTACTTTCTCCTTTCTC…	451197	451596	ACCTATTCACTTGTGAAAATAGAC	54.886	ATTTTAATTGAAAAAGTCTTGGCC	55.076	202	Intergenic
PMID00252	scaffold228	466897	Pseudochromosome1	D3	CTA	TTATTTTAGGAATTTTAATTATGTCATCATTTGATTTTATTTAGTTTCCTTCTATAGTCAAACCTCTTTCCACTACTAGGCCCATGAATAAATTGAGAGATCACCGTGATTTCGCCTCCCTCTTGGTCTTCTTCTCGCCTCCCTTTTTTTCTCTCTATCTCTCCCTATAATTTCCCTTTGGGTCCTACATCAAAGACT[CTA]ACAGGCTCCAAATTCCATACAATAAGATGTTGAGGCATTAAAGTTCAATATTACCATTAAAACCATATATAAGCAAGAAAAAAAAGAAAAACATTTCATTTGTTTAATCGAACCTAGCTGGAGCTGATCTTGAGCACATATAGATTTTTCAACCCAATCTAAAGCATGAGTTTTTAGCTCATCATACAAGAGTTTA…	466698	467097	CTCTATCTCTCCCTATAATTTCCC	55.12	TCTTGTATGATGAGCTAAAAACTC	54.974	240	Intron
PMID00253	scaffold228	496449	Pseudochromosome1	D5	GATGA	TTATAATGGATCTACTTCACAATTTCGTGGGAAGTAGAAGGTATTAAAATTTCTATGTTGTCTTTTTACTTTGTCTTTGCCTAGAATTTGTTGGACAAAACTATGAGATGCACTGATTTTCTTTGTCAAGAACTTCAAAGAAAATCTGAAGACATTGTAAGTGCTTTGAATTTGGTTACAAGTACAAAAATGGAGCTT[GATGA]GATGAGAAACAATGGTTGGGATGACTTTATACAAAGTGTACGATCATTTTGTGAAAAACATGAAATTATTATGCGTTATATGGGTGCCCGTCATACAATGGGAACTGGGCGTTCTTGTCAACAAAAAGATTGTATCACAGTGGAGCATTATTATCATATGGATGTATTTAATGAGGTAATAGATTATCAGTTGG…	496250	496649	ACTTCAAAGAAAATCTGAAGACAT	54.965	CTGTGATACAATCTTTTTGTTGAC	55.002	212	Intergenic
PMID00254	scaffold228	534379	Pseudochromosome1	D1	G	CAGGACGTGAAGTATAACTCATACTTGTACCATAATTGTCATGAATCCTGAGTTTGTAATGAAAAAAATGAAAGAAATCTCTTATTTTTGGTCCTTTTTTCCTTGCTGGACTTAGTTCCAGAACTAATTAGAGATAGTTGGACTTAGTTCCAGAACTAATTAGAGATAGTTATTGACTTTCCTTTACTGGATAGTCTTG[G]GTCTCAAAGCTGTTCACTTGGGGCTAAACAAACTCTGTTGGCCTACCCAGCATCCTATACCGTTAGGATCTTATTGATATTGCCACGTCAATTTTTTTCTTTTTTCGTGTTCGTGCCAGTAGCACTCGTCAACTTTAGACTGGCCTGCTTTTGCACCCCTATACTTGTTCTACTGTTCTCTACTTCTGATTGGGGGA…	534180	534579	TGAATCCTGAGTTTGTAATGAAAA	54.962	TCAATAAGATCCTAACGGTATAGG	55.085	236	Intron
PMID00255	scaffold228	537563	Pseudochromosome1	D1	A	GAGGTGGGGATCTAAAAATGACTTGGCTGCACAGAAGCCATATGCAAACATAAGGCAAAGGTGGGGGTCTAAGACTAAGGTGTTTGTTCTGGTATGAATGTAATTTTTTTTTCAATCCAAATAAAGCTGCAAGAGCAGCACAGACTGTAAATTAGAAAGTTAGAAACAGAAAACTCTGCAAACAGACTCAAAAAAAGGA[A]AAAAAAAAAAAACAACTACAAGAGAGAATATAGCAATAACTTCCTCTACTGCATAGCCAAAGAGATTGCAGAAAAGAGAGAACTCTGCAAAACACAATAGAGGACAACAGGCCTCAGGCGCCATGGTGCTATTGGCAGCCCTGAGTGGCTTGGCAGTTGAAGGGTCATTTGTATGCTTGATGGGGTTCAGTTTCTTG…	537364	537763	TGTTTGTTCTGGTATGAATGTAAT	54.774	TGCTATATTCTCTCTTGTAGTTGT	55.134	155	Intron
PMID00256	scaffold230	34281	Pseudochromosome1	I1	A	ATCACCTGATACAAGTCTAACTTTGCCTTCATCATATTTCATGCATAGCAACCTTATGTAGTCTTCTTTTGAAGCTTCATAAACTAGCCCCGGGTTTATAGCTTTTACCGGATTGATGTGTCCCGATCCATAAGCAAATTCACCTGTGGAAATGTTGCTCTTGGTGCTGGTGTCATTCATGGGCCAAGCTACAAAACAT[A]AAAAAAAATATTTGGCTGTAGTGTCATATTTTTTAAAATTCAAAACTAATGTGACCTATCAAGCAATTGCTATTATGCAGACAATACCAGTAGTCATAAGGGATGATTTGATGGCGGCCGGAGACCAGTCAGGGTGGAAGCTTTTAACGTATGCAGCTACACCTGCAGCATGGGGGCAAGCCATGGAGGTTCCAGAC…	34082	34481	TAACTTTGCCTTCATCATATTTCA	54.834	CTTGATAGGTCACATTAGTTTTGA	54.889	246	Intron
PMID00257	scaffold230	74604	Pseudochromosome1	I1	A	TTTTTGGAATCAACTAAAACTTACGTTGGGCTTTTAGGAAACAGATTTTCCATTCAAAACGCAACTTTGCCGATCATGACCCATTACCATTACCAAACAGACCCCTCCACTTTTACCATTTCCCCAAAACCCCATGGCCCATTACCAGACCCAATAGGATTAACCAAACCTAACCCAAACCTAAACTTCCAACCCCCCA[A]AAAAACCCTAAATTCAAGGACACGTGTTACGCCTCAGATTCACCACGACCACGCTAACGTTGTCAGTGCTGTGCCTGGCCAATGCCAGCTTCGTCAGCAGCATCGCAGCGTCGGAGCACGCCCTGTCCGACGACGTCGACGACGACCCATCGGTCTCCGCCTCCGCTGCCGCAAGTCGTTTCCCCCTCAGGCACATT…	74405	74804	TTGGAATCAACTAAAACTTACGTT	55.254	GTAACACGTGTCCTTGAATTTAG	55.892	227	3utr
PMID00258	scaffold230	130046	Pseudochromosome1	D1	A	TAGCTCATGCCGTTGGGCTATTGACACCAGATCATATACTGAACCAGTGATTTGATGAAAACCCTTCATCTTCCATTGACTCAAGCAGTCATTGAGCTGGCCTTCATTTCGAGAACAAGTATGCACAATTGCACCTAGCCCTGCCAATTCCTCCACAATAGCATGCCTATATATATTATGCAATTATGATCCATACATA[A]AAAAAAAAAAGTGGGAAAGAGAGAAATTAATGTTCACTTAGTAGACTGTCTGATAACGTTAGATGTCTCTGCATGTACTAGAGGTATATTCGATATGCATTACATGCATCATGCATGTTACAAGTTTTTCTTTTTGAGAAGAAAACACTAACGATCAGATTGAAAAAATAAGCTAGGAAATTGAAAGAGAAGGCTAA…	129847	130246	AGATCATATACTGAACCAGTGATT	55.156	CTAACGTTATCAGACAGTCTACTA	55.05	234	Intron
PMID00259	scaffold230	332465	Pseudochromosome1	I1	A	TGGTTCATTAGAATTTGGAGAGATTGAGGAGTTCAACTAAAGGGGCCTTAACATACAGTGGAACTCAACTTGACTCAAAAGTGAAACCATTAGGTTTTGGGTTCATCCCTGCATACTAATCCATATTCCATGTTAACTTTCCTATGGGTACAACCAATTAAGACTTTTCCCCAACAGAAGACATAAAACAAATGCAACA[A]AAACAATAGCCCAAAAAAAAAAAACAGAGCTCGGTAGAAATCACTCAAACACAGATGCTGAACTTGTCTATAAATCTAACATTCTCATATTGATTTCAAAACTCAAGTACTCAAGTACAACACATTATATCCTTCAGAATACAGAATTAATAACTGCATACCTTGTGACCAACTAATAGATAAAAGGAATGAACTTG…	332266	332665	ATCCATATTCCATGTTAACTTTCC	54.948	ATTTATAGACAAGTTCAGCATCTG	55.022	157	Intergenic
PMID00260	scaffold230	343825	Pseudochromosome1	I1	A	CCCCCATTTCATTATTATACTTCAAGCCTCCTATATATATAGGGTTCTCTCAATTTAAGCCTGTCATCTGTATCCTCTTCTCTGCACACAACTTCTTCCTCATTCATTCAGTCCTTATTTACATCTCTCTCTCTGAGGTGCTTTTTCTTCCCCATAATAGCTCTCAAATGTTGCATATTTATTGATGGTTTGGTGTTGA[A]AAAAAAAAATTAAGTTGGGATAATTGGTCTCTCTCTCTCTCTCTCTCTCTCTCCCCTTTTTCATATCTATGAATTGATGATGCTCCTTTCTTTAGAAGCTTTTAATTTGTAGAGTATAATGGATTTCCAAAATCAGTATCAGCAGGCTGATCAGATGCCAAAATATGAGTGTCTTCTCTTTGGTAAGTCTTTTTTCC…	343626	344025	TTATTTACATCTCTCTCTCTGAGG	54.962	TTCATAGATATGAAAAAGGGGAGA	55.052	159	Intergenic
PMID00261	scaffold230	361959	Pseudochromosome1	D2	TA	ACGATTCAAATTCGGAATTTGTCTACATCAATACTGTAAAGACGTTAGTATTTTTCAATTAGACATTTGGATAATAAAATAGTTGTTTTCTTTTCAAGTAAGTAACAAATCATGACGATGTTATAAATATGCTGTTAACCAGCAATTAGTGCTATGAGACAGATCATGATACCAAGAAATTTAAGAACTATGAGAGTC[TA]TAGACTACACAACTCTGTTTATCAGAAAAAAAAACTTTCATTAAGCTGAATTATGTAGTACATGCAAATCAGTATGTAACAAAGGACACAGCTAACCTTGCCCCCTTTATAGCTAGTACATATACATCATGCTCTAAGCAGCTCTGGCTAATCTCTGCCAGGCTGAATGCTAGCACGAAACACATCGGGCAACGCTT…	361760	362159	GACAGATCATGATACCAAGAAATT	54.994	GCTTAGAGCATGATGTATATGTAC	55.085	182	3utr
PMID00262	scaffold230	405120	Pseudochromosome1	D1	T	CCTCTATACTCTAGCACAAAAAATGAAAATTTAAAACTAAAATTGAAATGGTTATCAAACGGATCCTAAAGTGTTTTGTTTTCCTTTAGTTGATAGCATAAATCTTGCCCTTTATTGTACATACTTTTTGGGTATGACATAATAGTACATGTTTTTTTTTTTCGGGACTATAGTACATGTTTTGAATGGTCCCTTTAAT[T]TTTTTTTATACTAAATGGGAAATTGAACTCGAGTCCAATAAGATGTATACACTGCCTTATTCAACCCGCGTAATTCATGTGTGGGAATATTCCTTTTTTGTTGAAATGAGGTGTATTTAGTCACCTCTTGGATTTTCTTTATTTAGGCTAGTTTATTACTACTTAAGGGAAAAGAAAAAGACTCAATTAATTTGGTA…	404921	405320	TGCCCTTTATTGTACATACTTTTT	55.002	TATACATCTTATTGGACTCGAGTT	54.957	144	Intergenic
PMID00263	scaffold230	424447	Pseudochromosome1	D3	TTG	TCTCAGCCTTGTTCAACTGCTGCCAGCTGATATTTTGATTGGATTTTGGATTTCCCAACACTGGGACCACAACTTGGTTGTCGGTTTTATGCCAATGACTTTATTCTTTTTTTTTGTTTTTTTTTTTGGGTGTGTCAATGTCTTCATAAATTTTAGTTATAGGGTTGAGTATAACGGTGCTAGTAATTTTTTTTTTTT[TTG]TTTGTTGGTATTTGGTTACATCGCATAAGCTAGAAGGTTAATATTTTCTGATCGAGAAATGCTAAAGAGATCATATTTATAAACCACATTTCTTATAGAGGTAAGATTCATATTTTCCAGTTTTATTAGAGATGTGTATATAAGGTGATCTACAAATGTGGTCTCCCTAGCATTACTCTTTCTGATCACGTTAACA…	424248	424647	TAGTTATAGGGTTGAGTATAACGG	55.036	GTTAACGTGATCAGAAAGAGTAAT	55.01	243	Intergenic
PMID00264	scaffold241	110394	Pseudochromosome1	D5	AGCTT	CCTGGCAGAAACATCCCCTACAATTTCAAGACTGGCCTTCTCCCTCCACAAAGTCTCACTCAGAGGGCTCAATCCACCAGCTACAACCCCATGCCCTGAGGGTTTGCTTGCCTCTATCTCCATCATAGAATGACCTGCTGCTGAGTTACTTGTTTTCTCTGTTTCATGTGCCATTGTTAATTTCTAGCAAGCTAGCTC[AGCTT]AGCTTAGCTTAGCTAGCTTGAAATGATCCAATTAGTCCTTCAAAAAATAGAGGTTCTGAAGCAATGAATTCTGATATTAGAAACAACCCAGAAGAGCTTGCTGCCTGTGTTTATGAAGGAAGATGAGGAAACAAAGATGTGAACGAAGAAATGAGAACTGCGTGAGTTTGACTGACGGGTTACAAAGAAGAAAA…	110195	110594	GTTACTTGTTTTCTCTGTTTCATG	54.943	CTCTTCTGGGTTGTTTCTAATATC	55.03	155	Intergenic
PMID00265	scaffold241	129286	Pseudochromosome1	I1	A	GTAGGATTTTATTACTACAAAGCCAAAGCAGCATGTAAGACAAAAATGAATCAAGGAGTGAGTTATTTTACCGCTTCCACATTTTTTCGTCAACCAAGTGGGCCATCATGTTGTTGGAATCATACTTTAAAGGAGAGGCAATGTGTATTTATGACAGTTAAGTTCAAATTACCCTGCCAGATATCGTAATTGATCAGGA[A]AAAAAGAAAAGAAAAAGAACAGCTCTGTGGGATTGCTTGCATTTCTATGTCACTTTATGACCCTAATATATGGTAATTGTATGTAACTAGTCTCTTTTTTTTTTTTGGGAAATAACTACCAGGGAAAATGAACAGCTTTCCAAGTACGGTGACACCAAAACAGCTCGCAGCATAATGTTGATAGAGCTTAAGAAACT…	129087	129486	TGTAAGACAAAAATGAATCAAGGA	54.962	GAGCTGTTCTTTTTCTTTTCTTTT	55.002	192	Intron
PMID00266	scaffold241	196892	Pseudochromosome1	D4	AGCC	TGACACAACTAAACAAATGGAAAACAAAATAACAAAAACCCTTAGCATCTTGCTTCATAGGATAGCCCGACTACTCTCCGAAAAACTAACTCCAGTTTTTTCTTTTTTCTTTCAATCTTTGTTGCAGATGGATGTCCATCATATAATCAACCCATGGGAGCCAGAACCAGTTTAAACCACAACTGTTGCAAACACCTG[AGCC]AGCCAGCCACCCAACAAAAAAACCCTACAAACAGGACCCGAACATATAAAGACGCCTGACCTGACCTGACCTGACCTGACCGGATTATTGCCTTGCCATACTCAAGGACTTCACTGTGTAATGAGGAAGAGTTCTGCAATTGATGGAATAATACATATTCAAAACGTCAAAACACCATCCACATCCAAACATGAA…	196693	197092	TTTTTCTTTCAATCTTTGTTGCAG	55.557	TGTATTATTCCATCAATTGCAGAA	54.894	254	Intergenic
PMID00267	scaffold241	196950	Pseudochromosome1	D5	CCTGA	AGGATAGCCCGACTACTCTCCGAAAAACTAACTCCAGTTTTTTCTTTTTTCTTTCAATCTTTGTTGCAGATGGATGTCCATCATATAATCAACCCATGGGAGCCAGAACCAGTTTAAACCACAACTGTTGCAAACACCTGAGCCAGCCAGCCACCCAACAAAAAAACCCTACAAACAGGACCCGAACATATAAAGACG[CCTGA]CCTGACCTGACCTGACCTGACCGGATTATTGCCTTGCCATACTCAAGGACTTCACTGTGTAATGAGGAAGAGTTCTGCAATTGATGGAATAATACATATTCAAAACGTCAAAACACCATCCACATCCAAACATGAAATTGTACAATTTGTGAAAACAGTGTATAACCTCTAGCTGAAGTTGAATCCGCCGGATG…	196751	197150	TTTTTCTTTCAATCTTTGTTGCAG	55.557	TGTATTATTCCATCAATTGCAGAA	54.894	254	Intergenic
PMID00268	scaffold241	204552	Pseudochromosome1	I2	AC	TACCTCGTCCTTCACATTGTTCATCATGGACAGCATCTCTTGCATGAAATCCGTAAATTCCTGCCGACAAATTTACATAATTCAGGGACATAAAAGGAAATAATCAATTAGGTTAAAAAGAGAGTGACATCACCAAGGCAATCATTCACCGTACGATGTCGTTTTGGAAGTGTGCATATAAATTTTTAATTTTATAAA[AC]ACACACGCGTTTCGTACGGGGAACAATTTGGCCTTGTGAGAGGATGAAGAAGTGATTACGGACTTGGTCTTCTTCTTCAAGAGGGTCGTAGAGGCCAGCGTCGTAAATTGATCTCTTCGCCTGATCCGAAAGAACTGCGGAGACCAAATCGTTAGCGCAAACACCGGGAAAATTAAGGTTATCATGCTTTTAATTGA…	204353	204752	GTTTTGGAAGTGTGCATATAAATT	54.675	AGTCAATTAAAAGCATGATAACCT	54.819	239	Intron
PMID00269	scaffold241	204899	Pseudochromosome1	I1	A	ATCGTTAGCGCAAACACCGGGAAAATTAAGGTTATCATGCTTTTAATTGACTAACGACGTCGTTATAGTGATAATGTTACCCGAGTAAGCTTCCTGGATCTGCTGAAACCGCCGCTTGGCTTCTCCGGCCACCGCTTGGTTCCGAGCCCTATCTGGGTGACATTTCTTCAAAACACGAAAAAAAACAATAATAAAATCA[A]ATCGAATTCAGATTTTTCAGAAAGAAGAAACGACATCGTTTTTTGTTTGCAGAAAACAAAGGACCCGGAGGAAGGAGAATAATTGAAGAAACGCGATATCGAAGAAAGAAGAGGATGATGAGGGGGAACGAGAAACGACGGCGTTTGAGGGTAATTAATTTTACCAGAGCGAGCTTGCGATAGGCGGTACGGATATC…	204700	205099	GTCGTTATAGTGATAATGTTACCC	54.963	TCTTTCTGAAAAATCTGAATTCGA	55.076	167	Intron
PMID00270	scaffold241	213354	Pseudochromosome1	D2	TT	TTTTGAGGAGATGATTTTTTGCAGGAATTTTTTGAATGTTTAAGAAAATGTGATGAGCTTGCTGGCAATCAAGTTGCTGCCTCCCTAGATGACAAGGATCTTGAGTATCTTGAAGCATCATGTTTGCTTCACAATATTGGGCTTTCCATCGAGAAAAAGGGTTACCATAAGCATTCTTATTCTATTATCATGGTAATG[TT]TTTTTTTTTTCCTCTTAATAATTCAATAAACGTGCATTGAGAATCAGCTGGAAACATTCTGCACGTGTAAAATAAAACTTGAAGTTCTATTTAATTATTAATCTTTGATGAGCTAAATCTTTTTTGTGTAGAATGGTGGCCATCTTCAAGGTTACAGTACTGAGGAGGTCAAGGTATGTCAAGTGTCTATTTGTGTG…	213155	213554	CTAGATGACAAGGATCTTGAGTAT	55.268	ACTTCAAGTTTTATTTTACACGTG	54.629	201	Intron
PMID00271	scaffold241	245134	Pseudochromosome1	D3	AGA	AGAGCTTGAGTTTGAGCCTGTGAGAGGCAGAGATCTGAGATTCCGGGACAAGTCTCTGCGTAGAAGAACAAGATCTATGTCCCCTCTAAGAAATGTCCCTTTTGAGTGGGCTCAAAGCGAGATTGAAACTGATGAAAAAGGCTGCTCCTTTGTTCAAGATCTGAAAGGGGGTGGCTTGAAAGAGAGCAAAAATGAAGG[AGA]AGAAGAAGAGGAAGAAGTGGAGAGCACAACGACTACACCTTCAGTTTCAGCTTCAACTTCAAGGTCATCATCAGCTGGTAGGAACTCAAAAAGATGGATTTTTCTGAAAGATTTTCTTCATAGAAGTAAAAGTGAAGGCAGAAGCAACCACAAGTTTTGGTCTTCGATATCATTCTCCACTACAAAAGAAAAGAAG…	244935	245334	ATCTATGTCCCCTCTAAGAAATG	54.991	GAAAAATCCATCTTTTTGAGTTCC	55.187	233	CDS
PMID00272	scaffold241	258628	Pseudochromosome1	D3	TCC	GAGTTAAGCCTTGAATTCATGCAGGTTCAGGAGCGATTTGAAAAGCTCAAGAAGCGGAAAACTGATGGCACTTTCACAGAGCAAGGTAAGACATTGAAAGAGTGAGAAGTGAATCAATCCTTTAGAGATTTAGATCACTTATTTCGCACGTAATGTTCATATTATTCTGGTGAGTAAAAAAAAATGATCTCTCTCCCT[TCC]CTCGTAGATCTTGATGAGCGGATCTTGAAGCAGCAGCAAGAAGAGGAGGAGCGGAAGCGCCAGCGTCGAGAAAGGAAGAAAGAGAAGAAGGTTGGTAGAATTGATACTCTTAATACTAACGTTTGTGAGGCAAAGTTGGAGCGTTTGATATCTTTGTTGAATTTTGTTGTGTTAATTTACATACTATTTTGCAGTT…	258429	258828	GAGAAGTGAATCAATCCTTTAGAG	55.047	AACACAACAAAATTCAACAAAGAT	54.892	271	Intron
PMID00273	scaffold241	259398	Pseudochromosome1	D2	TA	TTTTTGTTTTTTTAATTTTAATCTTTTTAATGTTGCATGGTTATTGTAGTTGTTTTTCAAGTCTTTTCCCTGAAACATAAAAATAAAAAGAAACTGCAACCAAAAACTACTTGTAAACTAGAACATGCATGAGCTTTCATCTGTAGAGATAATCTGTATATCTATATGTTCATGTGGTACATTAAACCCACATAAATG[TA]TAGTGTGGTTTCAACTTCAAATGTGGTACTTGGTACATTCAGTGTAAGATGAAGAGAGAGCACCCAGTAACAATTAAGAAAGTGAAAAAGCTGCAAAAATTTGGTAGCTTCTGTGCATTGCTCGTTTCACCTTGTGCATACTCACCAAAAGGTCCAAAACCATTCAACTTTCCTACACCATGCAGATGTATAAATCC…	259199	259598	CTACTTGTAAACTAGAACATGCAT	54.974	TCTCTTCATCTTACACTGAATGTA	55.077	151	3utr
PMID00274	scaffold241	261727	Pseudochromosome1	D1	A	CCGCAAATACAGTTCGGTTTCCCACGATTGCGGTTCCGTTGCGGTAAATTGTCAGTTGGTTTTTTCGATTTTTTAGTCTAAAATGCCAACCCTAGCCATGAGCGTTGATTTTTTTATTTATTTTTGTATACAAACAATATGAGAGGTTTTCTCACACACATTGTCAATGGACCATATGTGTTCGAACATGAGGTCTACA[A]ACCAAGGCCCTTTACACTGGGCTTAAGAGTCTTTCTTCATTCATACCGACTGCGACAGTGAGTAAAAGAAAAGAAGGTGCCTTGTGTGAAAATCGGACCACAAATCATCAACTTTTGCTCATCATAACTGGGACGGGGTATATGTTTTGTCATTTAATGGAAAAAAAAAATAGACAAAATATCTCTAGCAATAAAAG…	261528	261927	TACAAACAATATGAGAGGTTTTCT	54.205	TATGATGAGCAAAAGTTGATGATT	55.156	198	3utr
PMID00275	scaffold241	323164	Pseudochromosome1	I4	GCGG	GCTGAGAAGCAAATTTCAAACACATCAACAAAACGAGAAAATTTGTGCATCAGTGAAACACAGCCAATCAGCCAAATGCTACCACAATTGAACACAAAGCTTCATCTATTTGGTAAATACTAAAACAGAACGGGTAAAGATGATGCCTTTGAGCCTAATAATCTATAGTATTTCAGAATGTTCAAAAAATCGCTAG[GCGG]GAGTAAGCATAAAACATATAGTAGTACTACAGAGAGAGAGAGAGAGAGAGAGAGAGAGAGAGAGAGAGCGAGAGAGAGAGAGAGAGGTAGCGTGAGAGTTTTCTTTAAAGTCAGGAGGAAAAATAAAAAATAAAAAATCCGCCTAGACCCGCCTAGCGCCTAGGCGGCCGCCTAGGCCGATTTTTCGAACTCTAATC…	322965	323364	ACAAAGCTTCATCTATTTGGTAAA	55.02	CTCTCTCTCTCTGTAGTACTACTA	54.968	149	Intron
PMID00276	scaffold241	393761	Pseudochromosome1	D1	G	TCTTTCTCTGAAGCAGCATCAGGAAGACTATCTTCCGAAGTGAAACTACTTGACATTGTATTGATTGAATCTAAATTCCTCGAGTAGTCATAATTCCCCGAACTAGTTCCTAAATCTCTAGTCTTCTGAAATGACAACATGCAAAACATATCCAAACATGCAAACATCAGCTGCATATAAACAAATTTCACCAGCAACT[G]CTAATCACGCATCAAAGTATACATGCTACACGCAACACTGAGCAGACTAACAAAGTTACCAGCTTTTCCTGGTGTGAATCTTGTGGCCTCATTTTTTTGTCCTTGTCCTTGAGAGAAAGCTCCCAGTCCTGCAAGTCACTCAAAAACCCCTGGAAATCCTGGAAACAACGGACGAACAGAAAAAATACAAACCCAGT…	393562	393961	TTGATTGAATCTAAATTCCTCGAG	55.033	CATGTATACTTTGATGCGTGATTA	55.44	165	Intron
PMID00277	scaffold241	402496	Pseudochromosome1	I4	GCAT	TAAAGTACTATCTACATTTATGTTTAAGGATGTATAATCATTAACAATGAATTCATGTATACCAAAAGGTACAAACACAAATCGTTATACTATATGCTGACCTGATTTGTTTTGGAGAGATCGTTTCGCTTCTGATTCTGGTTCAGCTGTTTCTCTTACTACTACATGGTTCCCCATCAGCATAGTTTTCTGCTTCAA[GCAT]TTACAAAAACACTCCTCTTCATTATAGAAACATAAAGGATGCACTAAAGTACTGCATTGTTACAGTAACTTTTGTACCGTGTTAAAATCTGCTCCTTTAGAGAGCCTTCTCCTCTCTTGGTTCCAATGGCTTCCGAAAATTTTGCACATGGAAATATTGTAACGACCATTGGGATGTTCTGCTCCAAGCTGCAAC…	402297	402696	AATCGTTATACTATATGCTGACCT	55.074	GTACAAAAGTTACTGTAACAATGC	55.021	200	Intron
PMID00278	scaffold241	402749	Pseudochromosome1	I5	AGAAA	CTGCATTGTTACAGTAACTTTTGTACCGTGTTAAAATCTGCTCCTTTAGAGAGCCTTCTCCTCTCTTGGTTCCAATGGCTTCCGAAAATTTTGCACATGGAAATATTGTAACGACCATTGGGATGTTCTGCTCCAAGCTGCAACACCAGCAACTCATTCAGAGGGCGCTCGTCCTCCCCGCACCTACAATTTCAAGTC[AGAAA]ACTATGATGGAACCAAACTATATGAACAGGGACCTATACAAAGTAAGCCATAAATTTTGATGGCTAAATTACCCTCCATAGACAGCAATGTCAGAATCTGTAACAACAGCAGTGTGAGAGAATCGCCCTTGTGGCTGTTGGCCGCATATATCAAGTTGGGTCCATGAACAAGTACTCACATCTAGGACCCAAAC…	402550	402949	GCATTGTTACAGTAACTTTTGTAC	55.021	AATTTAGCCATCAAAATTTATGGC	55.008	271	Intron
PMID00279	scaffold241	409584	Pseudochromosome1	I1	A	CCTATATGCGTGAATCAGTAGGGTCACTGACTACTAACTGCTAGAAAGCCCTCTAATGTGCATAATGTTTACTATTAAATGCATGTTGATGAGATACTTTTTGGCCGAGCTATAGCATGCCCTCAGAACCTGGGGCTTGAATTTATTGAAAATGAAGGTCTTTCCTGAAATATGCATATAAAAGGCGAAAAAGTATGAA[A]ATACCACTTTGTGTTAGATATGCTGTCATCAAACTGCCTGGAGTGAGTACAACATTAAAATAAAGCAACACATAGGCTAGGCTTGCAGGAAGAACTGGTTGCTGCAAGTATTCCTTCCATCCAAGTTTAATAGCTGCCACACCTTTATCCACTGATTGTCCAGAAAATGGAACCAGTCAGTAAAGTTTATCGCAAAA…	409385	409784	CCTCTAATGTGCATAATGTTTACT	55.005	ATTAAACTTGGATGGAAGGAATAC	54.888	282	Intron
PMID00280	scaffold241	453574	Pseudochromosome1	I2	CT	CAGAGGAGATTAATATCTCTCTCTTGAATATTAATATAATATTGAAGATAAAATGAGCAGGGCAATGTGGATCAAACCGGGCCACATCCCACATTGAGAGGTCGGTCCAAAGCCGCTGATGAGAAAAAAACAAAATAGTGGCCCAGATGATGGAAAGAAAGTGCCATCAAAACAACCACATGTGCCTGCCTCTCTCTC[CT]CTCTCTCTCTCTCTTTAATTTCTATTTGGTGCATCACCCACTAATCATTGCTTAGCTAAAATACGAAATCCATTGGTCCCCTTGCTCGAACCAATTCGTGCAGGCCAACCCATTCGGTGTTTTCGAATGACCAATTTCCACATCATCAACCCACCAAAATTATTCATCCAGATAAAAAAACTGTTTCCGGACCAGTT…	453375	453774	ATATTGAAGATAAAATGAGCAGGG	55.025	TCGTATTTTAGCTAAGCAATGATT	55.016	228	Intergenic
PMID00281	scaffold241	581093	Pseudochromosome1	D1	T	TCATATTAGACACGTTATCATTTCATTAAACATAAGTGAAGTACCCTAATGTATGACGATCAAACGGGCACATTGTCTTCGGCCAATTGACCTAATTCATGTCTGCGTATTTATTTGGGCCTTTTTGGTACTGTTGTTTGCTGTTTGGATCTTGTGAGCCCATCTTGGCCTTATTGTGGTATGACAAATTTGATTTCCT[T]TTACCAAAAACAGTAAAACAGTACAAAAGAGAAGGCATCTTATTTTGGATTTGTTTGTTGCAAGTCAAGGTCAGTGTCCAGTACTGACTGACAGTAAGCAACAATTTAAAAAATAAAAAAGCAAAATAATTAACTTTGGAAAAAAAGAAAAACAAAACAAAATATCGGGAAGCGCGCTTACGCGTTAAGTCCATCAG…	580894	581293	CCTAATTCATGTCTGCGTATTTAT	55.16	CCTTCTCTTTTGTACTGTTTTACT	55.013	145	Intergenic
PMID00282	scaffold241	593192	Pseudochromosome1	I5	CCTGA	GAAGTTAGAACTCAGCTCTTTTCCTAACCCTCTAACTGACTCACATGAGGAGGAGGATCCACATGGATTCTACATTATTCTGCATCTCATCTCATGTAAAAGGGTTTAGGTTCTCAAGCATTCTCCAAGTTTATGTGTTGGAAAATGGTAAAACTTGGCTGAATACTTCAATATAAAAAAACCTTGAACATGGCAAAGC[CCTGA]TGTCAATAAGAGTGGCTGAAAGTTAGATAGATAGAAGTTCATACCCGAGAAGCCATAACCCATTTGCCACCAATCCAATCCTGATGAAGCCTTAACTCAGAGTGCTGAAATTCAATTTCCTCATAGGTGCCCCTGAAGTAGACTACGTATCTTGAGCCCCTAAGAACCTTCGAGATCACACCAACCCACCAAC…	592993	593392	CTACATTATTCTGCATCTCATCTC	55.007	TATCTAACTTTCAGCCACTCTTAT	55.106	164	Intergenic
PMID00283	scaffold241	594214	Pseudochromosome1	I2	GA	ATTATATTGTGATCCCAATGCAAGAAATCCCTTGCAATCTTTTAACCCAAATTGCATTTGATCAAACTAAAGCTCAAGCACAACAATTCCTACTTATTTTAGCCTACATGCATACATTTTCCTTGTTTATCTAATTTTTACTTTTTACAAATTGATCGGTAAATAAATCATATTCACTCAAGCTGGAGGAAATTAAG[GA]AAAAAAAAGGGTCTGGGTCCTCGGTCAATCTCTAACAAATAAAAAGAAACATTTTTTGGGCCATTTTCCTACAAACCAAACAAGCCTAGAAAAACCTTTCGAAAAAAGTAAAAACCGAACTATAAGAACTGAAAAGTTTGAAATTTTTTCTTACCTCTCCTTCTTCTTCTTCTTCTTCTTTCAGGGAAGGCTCCAAAT…	594015	594414	CATTTGATCAAACTAAAGCTCAAG	55.049	TTTATTTGTTAGAGATTGACCGAG	54.985	188	Intron
PMID00284	scaffold241	611550	Pseudochromosome1	D3	TTT	CCGGATGCCAATTTTCAGTTCTGGTTCTGCAAAACATTGATTGTTTAATTTGATGCATGCTCTTAGTTGTTGTAAGATTTTTCTTTGGTAGTATGTTATGTTGTCCACATTTGAGAAATTTGTCCAATTGAATGAACATGAGGCAATTCAAATGTGAAATATTGAAAATTCTAACACCATCTCAAACAAACGTTGTAAT[TTT]TTTTTTTTGTTCAGTCAGTTTGTAATTTGCAGTACAGGGGACAAAATCTTCAGATATGAATTACACCTAAAATAAAGGAACTCTCAAGACCAAGATGCTATGTTACAAAAAACAAATTTACAAATGAAGCATTGCAGTACATGTTGACAATTAACCTCATTCTGAGCAACTTCGCAAATTAAAACTCATATTTAT…	611351	611750	TGCTCTTAGTTGTTGTAAGATTTT	54.988	ATTCATATCTGAAGATTTTGTCCC	54.965	206	Intergenic
PMID00285	scaffold241	614770	Pseudochromosome1	D1	A	AGAGAAAATTCAATGACTAAATAAAAGCAATACAAATTCAACTGGGTTGAACGTGATTAAACAAAAGAACAAAAAAATAGTAATTAGCTATGATATAATAGAATTCACAGATTTGGCGACTTACCCAGAATCTGATAGCAGAAAAATGCACTGCAACATCTCTCTATTTTCGTCAAGGCGGTAAATTTAACGAGAGTGA[A]GCTTGCGGAGATGAATACAATCGTAGATTAGCTCATTAGCATCTCTCTCTCTTTCTCTCTCTCTGAAGCCAACGAAACAGAAGAAAGAAAATACCTGCTTTAACCTCTTCAACAGCAGGATTCAGATTCTGTGATTGCTGGGCTACTGGGTTTTTTTACCATCAACCAAAATTGTAGAACGAAAGAAAGGCCCAAAA…	614571	614970	GAACGTGATTAAACAAAAGAACAA	55.121	TGAGCTAATCTACGATTGTATTCA	55.546	187	Intergenic
PMID00286	scaffold241	717133	Pseudochromosome1	D2	AT	AAATTAAACAATTACTTGTTTATACTATCAAAACTCACTTTCTGTATAAAATAATAAGAAACAAACAGGGAAAGCTTGTTTATACATTGAAAATCTTGAAACTCATTTGACTCAAATAAACTAAGCAAGTCAGAGAGACAAAAATCCATGAAACTTGACACATGCATAGCAAACCTGGCAAGCTAATGTGACTGGATG[AT]ATATAATAAAACTCAAATATATGAGGATTTTGTGACATGCATGTACCGAAACTAGGAGATAGGGTTGTAATTTTTACCATTCCATCCAATAAGCAAAGGGGGCAATGGAAAGGGTGGCGAAAACTTGGCGATAAGCAACAAGAACAAGAGGGTTCATGTCAGATTCGATAGCAAGCTTTGAAATGATGTTCATTCCT…	716934	717333	TTGACTCAAATAAACTAAGCAAGT	54.988	AATTACAACCCTATCTCCTAGTTT	54.988	166	Intron
PMID00287	scaffold241	782855	Pseudochromosome1	I3	TAG	TATAGAGAAAAGATATCCAAGTGGGACCTATTGTAGGTTGTGATGTCTTCAAACGTGGTTCAGTGTTTGATGTGAATCAACTAATAAGTTTGCTCACTTTCAAAGGTTGCATTGAATGGATCAAACCTGGTGGTTTAATTTGCTGATGTCATGATATAACATCACTCAATTATTCTCTTTCTTTCATCGATTTCATGC[TAG]TAGTGGTTAAAACTACCCCTAATATAATAGTTTATTTATAACCCAAGAAGATATTTTCTGGTAATAATAATTTCACAGATGGCCGGACCATTGAGACAGTGAAAGATTTTAGCAAAGCACATAGAAACAACTTAATTAGTAATTTACAAAAGCTTAATTAACGGTGCTTAATTTCTTAATGCACATGCATTATAAT…	782656	783055	ACTAATAAGTTTGCTCACTTTCAA	54.988	ATATTAGGGGTAGTTTTAACCACT	54.971	147	Intergenic
PMID00288	scaffold241	834798	Pseudochromosome1	I1	T	AGTTGTCTGCTTTTGTCTTCTGTTTCTTTAACTTACGCAGCAGCTTGAGCAACAGAATTAGATTTGAGTTGTATAACTCCAGTATTAGGGGTGTTCCATTTTGAAGATGTTAAGTAAGAAGAGTAATGAGTTAACAAAAAGAAAAAAGTCAAAATGGGTTTTTTTTCTCTCTGTTCCTTCTGCGTGTTAAAACAAACGT[T]TTTTTTTTTCTGGTAAGATGTTAGGAAAGAACAAAATTAAAGGGTTTTACATATATCCTTTTACCATACTTTGGTTTCACTCACTGATGTTGGTTGCTATATGATTCCTCTGGTAAATTTTGTTTTTGGTAATGTGATACTTGCAGGTGAAGATGCGCCAAATGAGTAAACTTGGGTTTGTCTCTCAGTGGGTCATT…	834599	834998	GTGTTCCATTTTGAAGATGTTAAG	54.974	AACAAAATTTACCAGAGGAATCAT	54.98	234	Intergenic
PMID00289	scaffold241	898147	Pseudochromosome1	D1	C	AGGCCAAAACCTAAAAGTGAATTTCTAAGCCTAATCTCTGGAAGACTTTCCTTTCAATCAACTTTTGTTTCCCTTTTATTGATTCATTCATTAGTTTTTGGTTATTTTGTGCTTGGCTGATCTAAGCAAAATAGCTAGACTTTTGTGCCTCCTTCCTCCCTCCTTTAAAATGCTCCAACCAAATACAAATCTTTAACAC[C]CCATTAACTAGAGGCCGGCTGTTTGATGCTGATCACTCCTATTTTATATGCATTTTTTAATCCATAAAATACTTAAGCAGCCTGGGAATCTTACCCCGTTTGGTTCACGGAACGGATTTGAGGGGAAATCATTTTCCATGTCATTTTTATGAGAAATTGAAGATTCCTTTATCATGTTTGGTAACGTCAGGAAAGTA…	897948	898347	TAGTTTTTGGTTATTTTGTGCTTG	55.058	ACCAAACATGATAAAGGAATCTTC	55.409	291	Intergenic
PMID00290	scaffold241	911778	Pseudochromosome1	I2	TC	AGTTCGCTTAAAAATAGCAGTCAGAGGGAAAAGGCTTTGTAACTTCTAGTATTGTGTTACCAAAAACAAACTACTAAACTAAATGCAGTTAAGATCAGTTCTATTTCTTGTTGCAGGCGCTGTTGAGCCTCAAATACACGCACACATATTAAAGGAGAGAAAACTAAATAAGAACAAGCAATTTGTGCCATCATCTCT[TC]TTATGTCATGAATTCCTAATGGATGAAGATCAGAAAGAGGGGAATGAAATTCTTAGCAACATGATAGTGATCGGGGTCTCCTTTGTGGTTATCGCTGCAGTTGTGGTGCTTGTCGTGGTGGATGTAGATAGCCCCAAGAAGACTATAGAACACCCGATGAACAACACAGGCATCCACATGAGCCTTGACAACATTTG…	911579	911978	TGCAGTTAAGATCAGTTCTATTTC	54.974	CTCTTTCTGATCTTCATCCATTAG	54.853	156	Intergenic
PMID00291	scaffold241	1017460	Pseudochromosome1	I3	GCA	CAGAGGCACTTGATCAAGATGACAAAGAGATTAGCAAGCTCTCCCCAACCTACAGAAGCAATGAGAAAGCCTCTGTGGGATCAAATGAACTCAATCTTGCTGAGGCAGTGAATTCAAAGCCACTTGCAGTCTCCGAAAACCGGTACCCGGTTGAGGTTTCTTCCAGCTCCAAGGTCCTCAACAACAACAGTAACAATG[GCA]GCAGCAGCAGCAAGAATTTGACTGCTGTTAATCCACCCACCCAAGAGTTCTTCCTGGACAGAGCTTGTACCACCTCACATGAAGGCTCCACCAGCAGTTGCAGGCCCTATGATTTGGTGGGGTATTTCTCTTTTCATCAAAACCAATCCAATTATGGATCAGATATGGGGCTAGCAGTAAATCCAAATACCACTTT…	1017261	1017660	CTTGATCAAGATGACAAAGAGATT	55.197	GATTAACAGCAGTCAAATTCTTG	54.578	226	CDS
PMID00292	scaffold241	1053200	Pseudochromosome1	D2	AA	TCTGCTCTGCTACTCGGGTTTCTTTTCCACTGGAATAGACCAGAAATCCGGCAGTGAAGCATGGGCATATTTATTTTGTATTAACGTTTAAATAAAGGTATGGTATAAAGTAAACAATATTCGCATTCATCTTTATCCAAGTCCTTGTCTTTTGGCAGAATATCAAAATCACTGCAACGTGGTTGCCAATTCAAACAC[AA]AATATAAAACAAGTTGAGGCTCATCCATCAATGTTTTGCATCCATACACACCTTAAGATCCAGTATGAGCGGCAAAAGTCTCGTTTCATATAACAATTACAAAACATTATAAATACAAGACTAGTATAACTCAAAGGCCAAAAGCCCTGTTTTGATTCGTCAAAGTTTTAGATTAAGGTTCTATCATTCCATAATAA…	1053001	1053400	AGTAAACAATATTCGCATTCATCT	55.005	ACCTTAATCTAAAACTTTGACGAA	54.752	271	3utr
PMID00293	scaffold241	1080375	Pseudochromosome1	D3	TTA	GAATCGTTTTTCCCTGAAAAAGGGACAGAAATTAGAGATTTCAGATGAGGGGAAGCTCGGTTTCTCCGCCAATGTTGTAGGAGGCTCAAGGAGTTGCAAACACCGTTGGGTTATAAATTTTCGACCCACGAAACTGTAGACCGAATTTAAATTTTAAACCTTTCCACATGAGAAATAGAAAACAAATTAAAACTTCCC[TTA]TGTATGATTCTAAATTGACCACTTAATCATAGAGATCAGAGGACACGTGGTGGTTTTTTGATGGTTTAAATGGCCTGGTCCTGTTGTTAGGTTTAGACTTCGTGACTGGCTGATTAATTAAGAAAATGACAATCTTCCACGTGTCCTTTTATCCTCTGATACAAGCAGGAACGCACGATTCTGATCTTCTTAATTG…	1080176	1080575	GAAAAAGGGACAGAAATTAGAGAT	54.845	GTCCTCTGATCTCTATGATTAAGT	55.02	230	Intergenic
PMID00294	scaffold241	1110209	Pseudochromosome1	D3	TTA	AACAAAGGGAAAAGGATTGGACTTGTAGTTAGAGGCGGTAAGAAGAAGGAAGGCCCGAGATACTAACGTCCCTGCCATTGATCTCTCTTCTTCCTGGTATCAGTTTGCGTCTTCCAGGCGTCTGGGCTTTGAGTTTCTAGCTTCTACTCCCAGTTTCTGAAGGTTCCAGTTGGGGTCTAGTGGGTCATGTGGGCCCAT[TTA]TGATCCTAATATACTTAAGCAGTATAGCCGGCCGACTATACTACTTTTTATTTTAAAAAATAGTCTCGCCGCGCGGCTGTACTCTTTGACACGTGGCAAAATGGCGCAAAGCCCCAGGCGGGTCCCCTTATTTATATTTTATTATGAAAAGCGTATAGCCGGCTATACTACGATTTTTAATTATTGAAAAAATAGT…	1110010	1110409	GAAAAGGATTGGACTTGTAGTTAG	55.468	AAATAAAAAGTAGTATAGTCGGCC	54.779	246	Intergenic
PMID00295	scaffold241	1114818	Pseudochromosome1	I1	T	TTCACCGTTGTATGTTGTTTACTTTGACACATTCTCTCTGCCAGTCTGTCTTTCGTCTTCAACGCCACGAGTGAAGCGTGAACCCTCAAGAAAAGAAACCAACCCACATGCAAATATGTCCTGATCATACATGAGCATTGTAAAATATGTCAACTCTAAATCCCCACCAACAGTAGCGACAGCCACATTAAATCCATTA[T]CTTTTATTTTTTTTAATATTTTTTAAAAAATATGTCATCTTCGGCCTTTCATGTTGTATGGATGTTATCTGAAAATGCCTCGATACGACTTAAGGAGATACCCAATTAAATTGTTTCATAGGATTCATAACATTCTATTAGCTTTGGGATTGCCCTCTCAAAGGTAATTAGGTCAAACTCACTATTGAAGGCAGTAG…	1114619	1115018	TGATCATACATGAGCATTGTAAAA	54.923	CAGATAACATCCATACAACATGAA	55.008	150	Intergenic
PMID00296	scaffold246	45332	Pseudochromosome1	I1	A	GGGCCAACGCAAGGCCAGATGATTCCGTCATTGAATATAATGGTTTTGTTATGGGTAAGCCTTTATATTTTCATTCTCTTAGTCATGTGAACATGTGCTACTTATGACAAATAACTGATATGCTACTTGTCATAGTTATTGTAATGACTGCACTAGTTCCCACTTTCATTGATTTCCATTTGAGTCATGGTGCATGTTA[A]AGCATTTTCATGCATATTTTAAACTGTGCTAGAGGCTTTCTTTCTTTCATAGAAAAGTAAATGTTCAATGTTTCTCTTTAGAACTTTTTAAGAACAAATTATCCCAGTTCTTAACTGCTTCTATAGACATGATACATTAGCATTTTCATGAGCAATTATTCAAGCACATAGACGAGGAGTCCACCACCCAAAAATAA…	45133	45532	TTATTGTAATGACTGCACTAGTTC	54.985	ATGTATCATGTCTATAGAAGCAGT	54.994	202	Intron
PMID00297	scaffold246	46476	Pseudochromosome1	D5	GTATC	TACTAACTGACAGCACACTGAAAAATCTTCATAGGTGTCTTTCGAAGAGCTTCTATTGGATCATCATATCTTATGGCTCTCTTCCCTTCCCATCCATTATCTTGCATACCATATTTTCCTTTTATAACAGTAAAGTGAGAGCTCTGCCCTATTAACCCATCGAACCCCTTCCAATCCCTTTACTGCTGTGCTACAATA[GTATC]AGCTTCGGTACTATTTAATAAAAAGATATTATTTAAAAACCCATTTGAGCATGACATATTATACAAAAGCCCATATAGAGCCTATTTGGAGAGAAAAACCCAAAACTAGCAACTTGTTATTTTCTAATTGGTTCTTAGTGTGTTAAAATTTTATAAGAACCAATTAGAAACTGACAAGTGGCTAGTTTGGGGTT…	46277	46676	ATCATCATATCTTATGGCTCTCTT	55.014	TATAATATGTCATGCTCAAATGGG	54.851	207	Intron
PMID00298	scaffold246	112732	Pseudochromosome1	D1	T	TATATATATATATCATACAAGTGAATTTCATTGCAGTAAACTCAATTTACAAATACATGCAAATAATTCTCAATTTACATTGTCTTCTACATTATAATAACAAAGACAGCTTTACAAAGTGTTAATACATAAAATTGAGCTTAATTCAGCTGAAGTTAAGACAATGATTCCTCCATGCACAAGGGCATTTTGAAGTTCT[T]TTTTTGGTCAATAGGGTATTTTGAGGTTCAAGCATCCGCCAAACCCACCATGGATATCCCTGTCTGATTTTTAACTTGTATCACTGAATGCAAACTTGAACCCTCGGGAATTCCCAATGGAGGATTTAAACATGAAGAATTATTAACTGTATAGAGCTCCCACTCTTTAATTCCGCACTTCTCTAGAGCAGCAGCTA…	112533	112932	ACAGCTTTACAAAGTGTTAATACA	54.999	ATACAAGTTAAAAATCAGACAGGG	55.105	176	3utr
PMID00299	scaffold246	145845	Pseudochromosome1	D5	ACCCT	TAATGGCTGAACCACTGCTCCGATGACTGCTCTGCTCGTGACTCCAAAAGAGCAGCCGTTTCATGTTTCATGTCGAAATGATTGTAGACCTGTGAAAAATGAAGTGTAAAGATAAGAATAAACATAAGTTATAAATATATTTTATAGCCTGGATTAAGGTAAAATGGCTAATTGGTCCAGTATTACATTGACCTAATA[ACCCT]GTTCAATCTGAAATCTCCACATAAACTTGACAGTACTTTATAGGTTGTAAAGGTTATCAAAAATCATGACTGCATATACTAACCATAGCAAACGCATCAAGGTCATTTGGATTAAAATGCTTCAGTGATGTGAGAACCGCCATTCGAAATCCTCTGACAGCCTCAGCAGTGCCAGCATTTGCATCTGCAGCAGC…	145646	146045	AATGATTGTAGACCTGTGAAAAAT	55.008	TATGGTTAGTATATGCAGTCATGA	54.991	214	Intron
PMID00300	scaffold246	148011	Pseudochromosome1	D3	AAG	TCTGAAAATGAAATACCTAAGATGGCTGCTGCTTTGGCGACTGCTATTATCCTCTTGCATAGTCCACGCCCACAACCTTCAGTAAAATTTGTTGCCAGACTCTCCAAAACCTTTCATATTCAAAATATCACGTAAATATAAGGACATAAGTGCATTAGACAAGTAACAGAGACAAGATGGGATAACTGTTAGAAAAGA[AAG]AAGGGGTAGAGTCGGTAGACCACCAGTAGCCACTAAGAAGACCATTGAGCATGAATTAAAATTTCCCAGTTGAAAACCTAGTATATACTTTATACACATGAAGAGAATATGAACATAATGAAGAAACATCGCATGTGTGAGCAAGAGAGAGAGAGAGAGGAGGAAGACAGAAGGGTGGATTCAAACAATAACCTGA…	147812	148211	GACATAAGTGCATTAGACAAGTAA	54.985	TAGGTTTTCAACTGGGAAATTTTA	54.856	139	Intron
PMID00301	scaffold246	162597	Pseudochromosome1	D1	A	CAACAAAAAAATATAGAATCATACCGCTCTATCTCATCAAATTTCAAGTAGTCCAATGCTAACTGAAGCCGACGCATACGAGATATTTTCAGGTTCCACCCTGACATTGCATTCATTGATCAGAATTTATGTCAACATGCCTTGAGATGCAGAAACTCTACAAAATTTCAAGCATCCAACATATTTCTATACAAAAAGA[A]AAAAAAAAACAGAACTAATATTTTTTTTATAAAGTGTTTCAATGACCGTATTTGTATTTTGGTCTTTCTACTATTAATGCATGTTTAGCGCGTCCTATTAAAAGCATATATTTAATAACTGCTCCCTAGTAAAGACACATAAAAAGTAGAACCATCCCTCAAGTGATAAGACAGCTTTCCCCACTTGCGGGTGCTCC…	162398	162797	AAATTTCAAGTAGTCCAATGCTAA	55.02	AATACGGTCATTGAAACACTTTAT	55.116	214	Intron
PMID00302	scaffold246	229419	Pseudochromosome1	I1	G	TCTCTTGTAACTTCATACTAATATGTCTCTTTGTCTCATAACTACAACTTTGAAACCATTTCACAAATAATTCTAACTGTGCATTTTCTGGAGGATTGTTCGGTGTAGCAGTAGGTTGGGGCTTCAAAAAATCTAACTTCCATCAATGAGGATATGAATACAATCAAGTGGAATAGGCCTATGAGTCCGTTTGAACTCT[G]CATCTCATGTGCACATGGTAATCCGTGTGTGTGTTTTATTATGCAACTACATGATAACGGATCAACCCCAATATAATCTAACCGCTTCAACTCAACCATAATATTATCCTACGCAGAAATAGATACAAAACCAATCAACTCCTTGAAGTCTTCTTTCTTGCAGTCATGTCTTTATCTCAGTGTGTTGCAATTCTATT…	229220	229619	TCTCATAACTACAACTTTGAAACC	55.084	TGTATCTATTTCTGCGTAGGATAA	55.028	294	Intergenic
PMID00303	scaffold246	233931	Pseudochromosome1	I1	T	TGGGTAGAACTTTCCCTTAAAACCTGGCTTGTAAGGGAAGGGTGCTCAGGAGAACGTCCTCGTTGGTCCACTTGCGTGAGAAACCAAGCACTGATGCCAATGGTTAAGAGCCCATTGGTAGCATGGTGGTAATCGTTGTAAGACAATATCTTGTTTTAACCATGATTGTGGTCTTCTAATCACATGTGCACTTAAGAGT[T]GCATTGATCACGATATACAACTTTAACATGTCTGCAGCTCTTGTTCTAAGTGTATTTAAATTGAAACACAAGAGCCATGAGGATTTCTAATTACACATAAATTGAAACAACCTATCCTAATGCAATGAGTTTTACTCAAGTGTTTCTTGATGGGCAAGATACTAGGGTAATTGTTATAAATAGATGTCCCTTCCTTA…	233732	234131	GTGGTAATCGTTGTAAGACAATAT	55.052	AGGAAGGGACATCTATTTATAACA	54.799	270	Intergenic
PMID00304	scaffold246	234660	Pseudochromosome1	I1	A	ACTGTGAATTTTCAGTTTTATAAGTTAAATAAGCCATAACTGCTTAAATGTTACAAAGTGATTGTCAATCAACAGATTGATTAAGATTTGCATCACAACTAGTAGCCTTTTGTGCTATTTCTATCCACATATGGAAAGAATACAAATTGATAACAGATGTGATGGATTAGTGTGAATGAAAGGATTGAACAGACTAATA[A]AAAACCTTCTCGATCCACAAATGAGAGGTTTACTTGTGCAGGAATTCTATTCAAACCCTAATTCAATGCTTTGGAATATGTTCAACTAACAACCCACATGTGTGAGATGATAATGTTTAGATACAGAACCATGGGAACAATTTATTTATTATTTACAGTGAATACCTCAAACTATCAATCCATTGAAACTCTGATTG…	234461	234860	CAGATTGATTAAGATTTGCATCAC	54.924	AAGCATTGAATTAGGGTTTGAATA	55.051	199	Intergenic
PMID00305	scaffold246	237366	Pseudochromosome1	D1	A	CTAGTATTCAATGACTTGATATTATGCCAATGTATATTAACTTTCATCTTAATCTAGCCTATAGATCACCCCTTCTATCAAGCTGTACCTCATTGCGTGGTGAAACCAGGCTCTAATGCCAATTATTAAGAGTGCATGTGTAGAGAAATAAGTACTTTAATTACTTAAGTGACATGTTGCCTACTCATTTGCCTCATGA[A]AAAAAAAAAAATAGTCACTCCAATGGACTAGGCAATGCAATTGTACCAATCATTATTTTATCATTAAAAACATGTGGGATGGTGGAAAAAAGTTACTACCAACTAAAAATTAAAAACATGTGGGATCCAATTTGCCTAATGCTTTTGAAGTAGGCAACACTGCCTTAATTGGGAGAGTACGTATATTTTGCCTACTC…	237167	237566	TAATGCCAATTATTAAGAGTGCAT	54.951	GGATCCCACATGTTTTTAATTTTT	54.803	215	Intergenic
PMID00306	scaffold246	300839	Pseudochromosome1	D1	T	TTTGTACAGACTGACTCCTTGGGACCCTTTGATCTTGGCCTGCCTGTCTCCCAGAAGCTCATCACTGGAGAGAGTACAAGCATCAGTGGATTTGTTAAGTAACAAGTTAGTTGGAGACAAAGTTCCTTCTTCCTGAACATCAGAACATATTTTAATATCAAGTGAATCAATAAATCAACTGGCTGCTGCTTGGATGAAT[T]TTTTTTTAGCATATTAATGATTTGCATAACTTTTTTTTCTTTTGGGGGTAAAAAAGACAGAAACATACATGTAGATGCAATACTAATGCAGGTATTCGTGCACCCAAAAAAAAAAAAAAAAAAAAAAAAAACACAAAAGGATTTGATACAGCCTCGTACGTGTACATCCAATCCTTGATATATATATGATTCAATAA…	300640	301039	TGTTAAGTAACAAGTTAGTTGGAG	54.782	GCATTAGTATTGCATCTACATGTA	54.918	197	Intergenic
PMID00307	scaffold246	313083	Pseudochromosome1	D3	GTA	TTTTAATAGAAAATTATAGGCCTGGAATGTCTTGGAAGACCAATTGTATCTTAGCCCTCAGCTTTCCTATCACGTATCTTCTATATGACTATTTTTAGCAACTGTGTGAAAGAACTTGGCATTCTAATCACCTTCCTGGAGCCACTGAACGTATCAGTTGCCAGAAGTCACTAAAAGCTGGAGAATATTATGATGTAG[GTA]GTAAGTGGAGATGGGTGCTTGCTTGGGGTTGAAGATTTGATTCCTTGTGTTTTTTGCTGGTATACAATTGCCTATGCTAAGTGTGTCAAACTAAATAGTTATTTCTGTCCAATTTTACAGAAACAAGACTAGAAATATTCTACAGACTAAAGGTTGAAGTGACAATTGAAAAAGAGGAAGAGGAAAAGGAAGAGGA…	312884	313283	CTATTTTTAGCAACTGTGTGAAAG	55.002	TTTTCCTCTTCCTCTTTTTCAATT	55.109	300	Intron
PMID00308	scaffold246	336675	Pseudochromosome1	D1	G	TCGGCACTCCCGTGCCTAGCCACATCGTCTTGCGACATGCAAGCTTTGTGTCGCCTTCGGCACCCCTGTGCCTAGCCATATTGCCTTGTGACATGCAAGCTTTGTGCCTTCAGCATCCCTTTGCCTTCGGCATCCTTTTGCCTAGCCATATTGCCTTGCGATATGCAAGCTTTGTGCTTTCAGCATCCCTTTGCCTTCG[G]CACCCTCGTGCCTAGCCACATTACCTTGCGACATGCAAACTTTGTGCATTTGGCATCCCTTCGCCTTCAGCACCCCCGTGCCTAGCCACATCGTCTTGTGACATGCAAGCTTTGTGCCTTCAGAATCCTTTTGCCTTCGACACCCTAGTGCCTAGCCACATTACCTTGTAACATGCAAGCTTTGTGCATTCGACATC…	336476	336875	ATCCTTTTGCCTAGCCATATT	54.988	CTTGCATGTTACAAGGTAATGT	55	248	Intergenic
PMID00309	scaffold246	363769	Pseudochromosome1	D1	C	ATATGCTTTTTGGAATTAATATTGAACCGGCTGATGGTCTAGCTCCGGTATGTATGCTTTTTTGGAATTGCTATATTTTGGTTCATTTAATGAAGATATGAATTTTCATCCTGTACTCATATACATATATATACACACATCTCTCAGGTTTGGAACAATGATGTTAGATTCTATCGCATCAAAGATTCTTCTGGGAGTC[C]CATTGCATACTTTTATTTCGATCCATATACTCGTCCATCAGAGAAAAAGGGAGGTGCATGGATGCATGAAGTTCTTGCTAGGAGTCATGTATTGTCACGTGATGGTGCCTCTGCGAGGTTGCCTGTGGCACACATGGTGTGCAATCAAACACCACCAGTGGGAAACAAGCCCAGCCTTATGACCTTCCGTGAGGTAA…	363570	363969	TGGAATTGCTATATTTTGGTTCAT	55.112	TGGATCGAAATAAAAGTATGCAAT	55.235	163	CDS
PMID00310	scaffold250	8859	Pseudochromosome1	I4	TCTC	ATAATATAGTCATCTCTCATTCGCATTGGTCTCTTCTGTGTATCTTTGTTCTTCTCTTTCCACACTGTATCAAAACCCAAGTAAAAGAAAGCCTGAGTCTCCAGAGCATAATCAAGTACAACATGGAAGCAGAAGCAGACGTTATGATTGTGGGAGCTGGAATTTCTGGCCTTGCAACATCCTTAGGACTTCACAGGT[TCTC]TCTCTCTCTCTCTCATGGTTCATATATTACTACGGTTGGAAGCAAAATTGAAATTTCTGGGTGCAGGCTGGGGATTGGAAGCTTCGTGTTGGAATCATCTGATAGTTTGAGGACAACAGGGTTTGCATTCACAAGATGGATAAATGCATGGAAGGCCTTAAATGCCCTTGGTCTTGCCAATTCTCTTCGCCAACA…	8660	9059	CTGTGTATCTTTGTTCTTCTCTTT	55.089	ACCGTAGTAATATATGAACCATGA	55	203	Intron
PMID00311	scaffold250	29347	Pseudochromosome1	D1	A	TTATTATTATAACACCCAAAATGACTAGGACGGTTTAGATAATTGTATCTAGGAGGCATCACAGTATTGGAGTTATAAGATGGTTCAGTGCCAGTGGCTGGAAGGTCCTGATACTAGTAGAGTTATTAAGCCGGTCATGAAGAAGAGTTTTACACGGATTGCTAATCACAATGGCATTCTGAACAGAAGAAAAAAAAAT[A]AGTAAACAACGACGTGACAGCAGCTTCCACCACATGATTATTTTCAGATACCACCATGTAGTTTTATCCAAAACACCATTCGTGGCAGCTAGAAAGTAAATTGTTGCAATAAATAACTCTGAATCAATTTACATAAATTTATTTACTATGAATTTCATGCTCATTGATAATCACTAACTTTTGGAATACGGACAGTA…	29148	29547	ACAGTATTGGAGTTATAAGATGGT	55.078	TATCTGAAAATAATCATGTGGTGG	54.98	190	Intron
PMID00312	scaffold250	30194	Pseudochromosome1	I1	A	ATTTTTAATTTAGGAAAAGGTACCAGCCACTATTGAGCAATGGGCGTCCACTAAAGCATAAACCAGTGCTTATAACTAAAAGAATAATGGGCATCCACTAGAAGGGTTAACATGAACCGATTAGTTTCAAGAGGTAACTTTCCTTGCTGAAACTGACCATTATTCAGTTCAAAACAACCTACACTCAAGTAAATGCATA[A]AAAAATTTGTGAACACTGGTCAATGTCTTTGTGAACAAGCCTCACAAGCAGACATTTTAAAAAAGTGAAATGAAACAAAACCAGAAGAATGAAAAGCAATGCAGAAACAGACATCCAAGAAAGGAAACGTATTGAACTACCAAAGAATGCTTACATCAACAATTTAAAGCAATCTGATAGGGAATGAGCATTGTAGA…	29995	30394	CTAAAGCATAAACCAGTGCTTATA	55.016	TTTTCATTCTTCTGGTTTTGTTTC	54.988	245	Intron
PMID00313	scaffold250	38008	Pseudochromosome1	D4	AAAA	ATATCAAGGCAGTTACTATGGCTGAAATCAAAACTTGCAAGGAATCGTACTGGTTACTTCGTGCATCATCATCAACCAACTGATGCTTCCTCATTTATGCAGTTAGCTGAGCTGTTTTTGCTGTGTCCTTTCGAGAATGAACGAATACCAGTTTCTGAGCCTGATGATAACATTGCTTGAGTGATTCAACAACCTAGCA[AAAA]AAAAAAAAAAGTATCAATCAGTTAAATAATCATTCTAGTACATACATTACACAAAGGAGAGCCCAAGGAAAGAGAAACCTTCTTGTAGCATATCTCATTCTGCAATTCAATACGGGCTGTAAAATTCTGCTCACTAATACCAATATGCTGCTGTGCGAGGAGCACAGGGCGATAACTAGAATCAAAGAAGAACA…	37809	38208	TTACTATGGCTGAAATCAAAACTT	55.02	CTCTCCTTTGTGTAATGTATGTAC	55.069	252	Intron
PMID00314	scaffold250	60303	Pseudochromosome1	I4	TTCT	GACGCATGCATGATCAAAGTGATTATGGCAACATTAACTAGTAGTGAGTGAGCAGAGCACTGGGAAACTTAAAATGGTAAACTATTCTATGGGGATCTAATTACACTAACAACGACAGACTTCTAACTTCTCCACTTTGCCTTCCTCTGGAAAGGCAATTTTCCATATGTCAATTATGGCCCTGCCATTCTTTCCTTC[TTCT]TTCTTTCTTTCTTTCTTTCTTACACCAACTCAACCTCAACAAGCATGTGATTGATCATTGCTTCTCTGAATTTTGTATGAGAAGATAAGACGTTACCTTTTTTTTTGTTTTAAAGAGAGGAGCAAATATTTTTTGTTCCGTTCCGACTTCCAAGTGAACTGATTGAATATGACCCTGAGATGATTTATGGGTAGC…	60104	60503	AATGGTAAACTATTCTATGGGGAT	55.082	AAAAAGGTAACGTCTTATCTTCTC	54.923	232	3utr
PMID00315	scaffold250	151336	Pseudochromosome1	D2	TT	AAGCCCATTTAGTTTCCGCCACGTGGAATTATGGCCCAATAGGAGAGGCTCGATGAGCTCACAAAGTGACCCCCAGGTGATTTAATGAGAGTATTGAAGAAGAGCCGTGGTGCTATTTGAATCACCGCTTTTGGATGAACAAAACCCTCTCTTTCCAAAACCCAAACCCTTGGCGGCTGTGAGACCCGTTGTTCCCTC[TT]CTCCCACTCGGTCTATCTCTCTCTTATAGCCTCAGGATTTCTCTCTCCGTTGGCTAAAACCCCAATTACCTTTCTCTGAGATTTAGGGTGTTTTAGTAATACTTCGGATAAGTAGAAGATCTAGCTATCAATTCACGGCCATGGCCACCGTTGCTCCTCCTGCGGATCGTATCCTTATAATTTTAACCATCTGGGTA…	151137	151536	CCAGGTGATTTAATGAGAGTATTG	55.334	TACTAAAACACCCTAAATCTCAGA	54.971	226	Intergenic
PMID00316	scaffold250	153598	Pseudochromosome1	D1	T	ACATGTAGACGGTCACCTCATATGGAGACTGCCCTATTTCCGGCCACCAGTGGATATGTGGAAATGTCAACTGTGTTGTATGACATGATTGTTCAATTATGGCCTTGTCCATATATCAAACCTCTAACCTTTTGGTGTGAAAACATCTAAGGCAGGGGAGAATCGGTGGGCTCAACCTGTAGGTTGGGCCTATCCTTGT[T]TTATACAATTGGAATCTTGTTATTGGTTGGAAGACTTGACTTGGATTTCCTTTAACTGGTGATTTTGATATTTAATTTAAATGTTTCAACTGCGAATGTTATTTTAGATATGTCCACCCTCATGAATTTTATTTCTTTGATTTCACAGGGTTTGCACCACCCAAGGCCATTGTCTGGAATGGGTACAGCTCAAGGGT…	153399	153798	TCCATATATCAAACCTCTAACCTT	54.799	TAAAATAACATTCGCAGTTGAAAC	54.996	199	Intron
PMID00317	scaffold250	154904	Pseudochromosome1	D3	GTT	TTTGTGTAGGTCAAATTGGAGCCGGGCCTTAAAATGATTAAAATTTTCAAGGAACATTTAAGCAAAACATGCATCTTGGATGACTTTGGGTTTTATGAGTCCCGCCAGAAGACAATTCAGGAGAAGAAGGCTAAGCAACAGCAGTTTCAGAAACAGGTCAAGACTCTGCCTTTTCTATCGATCTGAAACAGTTTTAAA[GTT]GTTAATCTATTTTCTATATATTGTGACAAATGTTTAACAGTTCTAAATACCTGACATTTGTCCTTATTTTTTAAAATACCAAAGCAGGTATGGGAAGGAAAAGCCATTGATGAGAAGAAAGAGGTAGCAAATGGGCAACTGAAAACTCAAAATTCATCAGAGGTTCCCTCTGATTTGACCAAAGAATCTATTCCAG…	154705	155104	CGGGCCTTAAAATGATTAAAATTT	54.96	TAGAACTGTTAAACATTTGTCACA	54.943	224	Intron
PMID00318	scaffold250	162864	Pseudochromosome1	D1	T	CTTAACACAAGGCAATGAAATATCTTAACATAATTAAACAGTTTAGTGCCATACCATTGCTGATTTTTCCTGAATTCTGTAAGAACTGGGTAAATGTTCTCAAAGGCTTCATATGTCTCACCTCTTACCTGAAGCATTGAAATGGTAATGCTCTTCAGATGATGTTCCAAGATAATATCATATAAAACCGAAAAAAAAT[T]GAAAATTCAAAAGAATCGTTGCTAATTATCACCTTCGCCCCTGTAAGAACTATTTTTCCAGACACAAAAATCAGAAGCACAATCTTCGGTTGTTTCATCCGATAAATCAAGCCAGGGAACAGTTCTGGTTCATACTGACCCCACAACAATTGAAAACAATCAGTATAACTGATTTTGTGGAATTCTTCTGGATAAAC…	162665	163064	ACATAATTAAACAGTTTAGTGCCA	55.031	GTGTCTGGAAAAATAGTTCTTACA	55.084	238	Intron
PMID00319	scaffold250	201196	Pseudochromosome1	I6	TCTCTC	TGGAATTATGTCCCCATTTTGTATTACATTTTTGTGTAGATTTAATGGATGGGCTGCGAGAAATTCCTAATAGGGAGGCCTTGAAGCTTAGAGCAGAGGCAAGTTCAAACAAAACACCACCTTCATTCATACTTTTTGTTTTAATTCCTTGTGCATTTGTTTGAATATGTTGTTTACATCATGGTAAAACTGTCTCTT[TCTCTC]TCTCTCTCTGCCCCTCATGTTTATATTAGGTTGCTTCAATGGCATCAGTTTTGAAAAGGCAGAGGTCTGTGCTGGACAAACGGATAATGAAGATCTCGGAACTAGGACTTCCAGTGTAACAGCTAGGAGAGATTGAAGGGCGATTGAGCCAGGAATTTTGCTATCTGACATAGGGTGGTGCTTTACACACCCC…	200997	201396	ATGTCCCCATTTTGTATTACATTT	55.023	AAGCAACCTAATATAAACATGAGG	54.977	233	Intron
PMID00320	scaffold250	279573	Pseudochromosome1	I6	ATCTG	GCGTTTTCTCTGACCCGGAGCAGCCTGTGGGTAAGGTTAGGACCCCTTTTTCAGACCCAAAAAAAAAAAAAAAAGGTTAGGACCCTTTTGGCTTTCTCTGGTTCTTCACTAGCCCTGTTATCAAGAAGGCTGTGGCTTTCTTTGATCGTGAAGTTGACCCAAGATCAATCTCTTGGTCTTTTTTTGTTTGGTTTA[ATCTG]TGACCCTTTATCAGGAGGAAATGTTGTGGGAAATGGGTGGCTGGTTTGAGGAGGACCGAATTGTCCTCTATTTTTGTTACATATACGCTTCACATGATATTATTAACGAAATTGTGAATTAAATGTGAAAAAATATAATGACACGGATGTAATTGACTATATTTTTTTGTTCAGGGACTAAATTAGCTGATTTTTTA…	279374	279773	CTTTCTTTGATCGTGAAGTTGA	54.997	GTCAATTACATCCGTGTCATTATA	54.87	222	5utr
PMID00321	scaffold250	287966	Pseudochromosome1	D2	AA	ACATTAATTGTCTCACCGCAGCAGGAGGAGAGTCCCAAATATGGAGGTGCAAAGTCTCAGAGATCCCAATAGAAGCAAGCAGTTTGTCTTTTTATTTGATTATACTTCTTAGTGGTTTTCGATTAGTTGACGCTCGCTCGCTTGCATAATCATTCCTAAAGTATTATTCTTGAGTTTCTACACTGTAGCTCCATACAC[AA]AACTTTTTAGCAATAATATCATGAATCAACAAAATCAACAAAAACTTGATCATCTGTTTGGTATTTGCGGAGGGTCAGAGGAGGCCGTTTACATTAGTAGTGGTTGCCATACTACAAGAACATCAAGGACAATATCGATCATTACTATCGTCGGGAGAGAGAGAGAGAGAGAGAGAGAGGTGGTCCTAAATCACTTA…	287767	288166	CAAGCAGTTTGTCTTTTTATTTGA	55.074	ATACCAAACAGATGATCAAGTTTT	55.008	189	Intergenic
PMID00322	scaffold250	333129	Pseudochromosome1	I1	T	GAATGGAGGGGATGTTGGGTGGTGGAGGAGAAGTGGGATGGGTCCCGGGGAGTTTTTATTTTTCACTTTTTGAACGGTAAAAGGTAAATTTTATGTATAGTCAATTTTTGGCTCCAAATACTGAAATAGGCCCAATCCAATTAATCAAACAGCTCCCTTGTTATATTAATGCAGATTTTCTTGATAGATTTATAGGCGT[T]TGGCTAAATACAAACTCAAATCCGTAACGAGAGAACTGCAGAAACCTGGGAGCACTAAAATCCCGTCCCCCGTCATCCTTCGCCCGCCGTGAGGGTCGGTTGTGAATCAGCAGGTTTGTGTTTCGTTGTTGCAATACTTTCTTTTAATTTATATTCATTTTTTTGTCCTTCTTATGTGATGGATTCTTAGATTCTCT…	332930	333329	TATGTATAGTCAATTTTTGGCTCC	54.988	TAAGAATCCATCACATAAGAAGGA	55.081	298	5utr
PMID00323	scaffold278	63594	Pseudochromosome1	I3	ACC	CCCTTCACCACCACCAAAATTCAAATTCATGGACGGCCCGCCGAAGCTCAATGGAATAGGATTCAATGACAACCCTCCGAACCCTCTAGCTGACCCGCCGCCCATTGCACTACTCAACAATTCCTTGAACAACGGAGACAAACAACTCTTCACCGTCTCCTCAATCAACCCGTGAACATTACAATTGCTGCAACTATT[ACC]ACCACCACCATGGTTACTGTTATTAATGCTGTTGTTATTATCTTTAATTACAAGCGATGGCTCAACGAAACCTCCACGGGACGGTGGCGGTTTTTCTTCGGCTCTAAGCTGCGTTCGCGAGCGCTTGCGCGATCTCGGCGTGGACTTCTTATCGCCGGCGAAACCAGCAGCCTCCTCGTTCTTAATCTCATAATTG…	63395	63794	CATTACAATTGCTGCAACTATTAC	55.184	ACAATTATGAGATTAAGAACGAGG	54.788	222	CDS
PMID00324	scaffold278	140634	Pseudochromosome1	D2	TT	AATGTCAAGTCGCATTATCATCCCCTTTTTCCCATGCAATAAAATGATCAACGTCGAGATTTCGAAGGGCCGGAGACTGACCTGTAGTAGTAGAGGCTTCAACTTGCTCTCCATTGCTCACATTTGAACGAATTTCAAAAAGTTCATAGAGACCACAATTTTGAATTATACTGGCTAGTTTCTTGGACTACGTACAAC[TT]TTTTTTTTTTTCTCGCTTCAATTATCAATCCTCTTGGAAATAATATGGTATCTAGCATAAGAGGGTAAATATCGCATATTGCTTGGAGCCGTGAGAAAATAAAGTTTTCACATGAAAACAATACCACTCATGAGCTTACATAAAGGAGAAAATAAACAAAATTAACTATATAACATACATGCAAATTATAACACTGC…	140435	140834	TTTTTCCCATGCAATAAAATGATC	54.951	TTCCAAGAGGATTGATAATTGAAG	54.908	214	Intron
PMID00325	scaffold278	145810	Pseudochromosome1	D2	AA	TGCCCCTATTCTTCTAGCATTCTTCATCTCATCCGCAAATCCTAGAATCAATCCAACAAATAAATAGTGTCGTTACTAGAACCCATGAACTCCCAACCAATTTCTTAAATTTATATAAAAGTTAATTACATAAAAAAAGAAAGTTAAATCAAATGCTGGAACTAAAAGGCCCATGAAAATGAGCAAAACCCGAAAGGG[AA]AAAAAAGTCCAAAACAGATGTTCTGCTTCGGAATGAAATGGGTTTGATCGATAGTCTAAAAAGGCTAACCAGATCAATAGCCAATCATCAAGAACACCTAAGGTTATAGGAAAAACATGCAAAATCTGAATGAGATAACGGCCAAAGTTCATATTCTTCTTTAAAATATCAATTGGGTTTTACCAAGAGCTTGAAAG…	145611	146010	AGTTAAATCAAATGCTGGAACTAA	55.02	TATAACCTTAGGTGTTCTTGATGA	55.032	167	Intron
PMID00326	scaffold278	151484	Pseudochromosome1	I5	CCCTA	ACTTAGGTGGAATCATTTTAAAACAGTTGATAGAAATGAGATCAAGATTATTAGAATAGAATCAATGACCCAAAAATGATGAAATGAGTCGAAAAGTTACAAAATTCTGTTAACAATTAATTGAACATAAATCAGCAAGCCTGGCCAAATTCATTGTATAAGGGATCGTGTAAACAAATAATTAACAGACCCCAGTTGA[CCCTA]GTAGTAACATACATAATCACACAACACTCTTGTCTTGTAAAACAAAACTCTAACTATGAAGTATAAACCCAAAAACACGCACACACATCTTATTTCTTACCATACCACATCTTATTCTTCCTCACAACTCAGGCAGTTAGATTAGATCAGACATCCTTCTTCTATGACGACCAAGTGTAACTCTCAAGTTTGG…	151285	151684	CAAAAATGATGAAATGAGTCGAAA	54.977	CATAGAAGAAGGATGTCTGATCTA	55.022	300	Intergenic
PMID00327	scaffold278	175094	Pseudochromosome1	D2	TG	GATTTTTCCAACGCTTTGTGCACGAACTCCACTAATTAATACAAGTTTCATGTGGTGCGGCCCAAATTAATGGGGTTTTTTTTACCTGTTATCTTTTTCAAAAGAAATACTGAATCTTTTGTTGCAAACTTGAAATTGGGGTCTAAGAAGAAGCATTATAGCCTGAAAAACAGAAGAAAAAAGAAGTAAATGTCCCTC[TG]TGAACAGAAATTAACAAGAAAGTACTCAACAATATCTCTAATAAAGGATGCAACGTGATTGCCTTTTCTATATAGAATCCATAATGAGAGACTTAAAATAATGAGGAAGTAAAGTTGGAACTCAGACCAGAGGGAATTACATGGTAATGCCATGTGGTTAATGGAGGTCTCAATCCATGCATGGGTGCAGAACATGA…	174895	175294	CACGAACTCCACTAATTAATACAA	54.996	CTATATAGAAAAGGCAATCACGTT	55.1	255	Intergenic
PMID00328	scaffold278	210015	Pseudochromosome1	I3	TCT	ATTGATTTCTGTCAAAAATTACACACATGCAAGTGCATGAAAATTTGTAAAAAGCATTTTTGGAGCCTATGGACAAAGCCTTTCCCATCCTACCATACATCATCAGAGAACACACTTCTTCGCCGTTGGGCCCCGCTTTGTTAAAAGCATCCGCTGCCAAACCGGATTTACGAAGAATCAACTGCTTCCTATTCTTCA[TCT]TCTTCTTCTTCTTCTTCGGATGCCTCTCTCAACCACTGAGACATAAGATATACAAGATGCAACTGTTGTGAAACAAGGCTAACATCATACGAAATTTAACTGGAGAAAACCACTATCGGTACATGTCATCAATTTTGGTTGCCAGAAATATCAGCCTGACTTCTTTTTTTTCTTGTTTTTCCAGTATTTAAGTTAA…	209816	210215	TTTCTGTCAAAAATTACACACATG	54.834	TCCAGTTAAATTTCGTATGATGTT	54.872	300	CDS
PMID00329	scaffold278	292686	Pseudochromosome1	D1	T	CATTTTTTTCCTTTTGAATATTTGTATATAATTTAATTGCCAGTGATTTTTAATTTTAGATAGAATTATTGAATTTGGTGCCATTTATTTTTATTTTTTATTGTCATTTGCCTTACTTTTTACTGGTTGGTTGCTGATAAAATTCAGTGATGTTACCTAATGCTACTTTTGAGATTTTACAAGAATTTGGATAATTTAT[T]TTTTTTCTTATTGTACCCATCTATTCATCTATTGCGTTACTAATTTCACTGGGATTTAGGTCTTGTATGGTTTTCTTTGGGGGGGAGGGGGGGTTGTGTTTGAAACAAACAACTTATTGAACTCTATTGGTATGCTCTCTTAGATTTGAATATGAACTGAAGCACTCATGGTTGAACAGGCATTGTCCAGGACTAAT…	292487	292886	TTGAATTTGGTGCCATTTATTTTT	54.965	TAAATCCCAGTGAAATTAGTAACG	54.968	190	Intron
PMID00330	scaffold278	402785	Pseudochromosome1	D6	CTCTCC	TGGTGGGGAATTAAAACCCATAACCAACCTGAATCTTTTGCTCTATCCTTGGAACGATAACCTCGGTCCTTGGTTCTGTCCCTCTCAGCCTCCTCTCGATCTCGTTCCCGGTCAGAATCCCTGCCCCTATCACGATCCCGGACCTTCATTCTATCCCTATCCCTGTCCCTATCCCTGTCCCTGTCCCTGTCTCTGTCT[CTCTCC]CTCTCCCTCTCCCTCTCCCTCTCTTTGTCCTTGCTTTTATCACCACTAGATTCCATTCTGCGTTCAGACTTGGATTTCATACTGAAATCTTCTTTTGCCTCTCCCTCAATAGGCATACTTTCATCACTCTCTTTAGAGTCCTTCAGCTTGTCAGTGGCTAGCTTGGCCAACACACCCTTTGATCCACCAGAGT…	402586	402985	GAATTAAAACCCATAACCAACCT	55.089	GAATGGAATCTAGTGGTGATAAAA	54.672	255	CDS
PMID00331	scaffold278	446434	Pseudochromosome1	I1	T	TAGGGCCGTAAAAATATAGCTTTCCAGAAAAAGTCATCAAACCATACAGAACCACCATCATCAGAAAAAAGTCCTCATAAATACAGATTTTCAGGGAAGTAATAACCCTCAACAAGCAAGAAAAAGAAATATAAGATGGATCCATATGAAATGCTACAGAACGAATAAAGGCACAAATTCATTTCCATGTTAACATAAA[T]AATAATAGCAAGGATACCACAACTTGATGAATACAACAGCTAAATTACCTGCCACTCCATTCAGACTGAAATCTATGAAAAGGATGAACAACAGGTAGCAAATCCTTCCGCCTAATTTCCACCTCGTGAACAGGAACCTTCTCTATTTCCATCTCTCCTCCAGTAAGATCCTTAGTGAAATTTAGCTCACTAGCCCC…	446235	446634	TATAGCTTTCCAGAAAAAGTCATC	54.946	TTTAGCTGTTGTATTCATCAAGTT	55.048	230	Intron
PMID00332	scaffold278	484270	Pseudochromosome1	I1	A	ATGATTTACAAATTTGGAAACCATTAGATATACACTCATTGCTTACTATTTCTCACTGATTTTGCAGTTTATGATTTGTTGTGGTGTGTCACTAACATATCTTATCGGGGCTTTTTTGAACTGGCGAGCTTTGGCTCTCATAGGTAACTTGCTCTTCCTCAATGATTTAAAAATGACTCTATACCAGTGAGATACCGCA[A]AAAAAAAATCTACCTGCCAATGGATTTAAAAAGAAAACCAGGAGAAATATAAACCGAAGTAATTGACAGTGTTTTCTTTTGTCCAAAATTCAGGAACTGTTCCTTGTGTTATACAGATCTTAGGTCTATTCTTCATCCCAGAGTCTCCTAGATGGCTGGTGAGTCATGTGGTTAATTATATAAACATGGTTTCCCCA…	484071	484470	CATTGCTTACTATTTCTCACTGAT	55.022	CACTGTCAATTACTTCGGTTTATA	54.996	235	Intron
PMID00333	scaffold278	493508	Pseudochromosome1	D6	TTCTCC	AAAGCTCCCCTTCAAATGCCACCACTGCATTTCTCCCCTAAGTTGTAGAGCATCAAGAGGAGGGTTGCTAGGTTTGGTCAACGCACCAGATTATCATCACATCAAACACCAACCCCTCCTCTTGGAGTCTTCTTCCATCAAATCCTCCTCTTCCTCTTCCTCATCCTCCTCATCAGATTCTTCATTATCACCACTGTT[TTCTCC]TTCTCCTTCTCCTTCTCCTTCTCCTAGTCCTCCTCCTCCTCCTCCTCCTCCTCCGGCAATTGAGTTTGAGGCTAAGAAAGATTATGCAGGTGGGTTTGGGTTCATAGACGACATAGGAGGCGGCGTGGACGGCTTGATGTCGTGCACGGAGAGCCTAGGGTTTGAGAGCTCGGACGAGAGGCGAGTGGATGAC…	493309	493708	ATTCTTCATTATCACCACTGTTTT	55.008	CATAATCTTTCTTAGCCTCAAACT	54.934	114	CDS
PMID00334	scaffold278	493784	Pseudochromosome1	I6	GAGGCA	TAAGAAAGATTATGCAGGTGGGTTTGGGTTCATAGACGACATAGGAGGCGGCGTGGACGGCTTGATGTCGTGCACGGAGAGCCTAGGGTTTGAGAGCTCGGACGAGAGGCGAGTGGATGACCATCAGATCATTGAAACAATCGGCCACCATCATCAGAATGAAGATGATGATCCTGTGGAGGAGGACGCCTGTTTGAG[GAGGCA]GTCGATGAGGAGAGTGTCCAAATGGAAGAGGACGGGGGAGAAGAGAGAGGAGGCCAAGAAGTTTCCACCGCCGCTTTCTTCTTTAAACCAGAATGGGCAGCCCAGGTATTACCTAAGGCCTGTCAGGAAAGACGGGAGGCTGGAGCTCACGGAGGTCAGGATTTACAGGCCTGAGATCTTGCGTGCTTATCGT…	493585	493984	ATCAGAATGAAGATGATGATCCT	54.97	CCCATTCTGGTTTAAAGAAGAAA	55.047	149	CDS
PMID00335	scaffold278	566079	Pseudochromosome1	D2	TG	TTGTAAACTTCACAATTTGTTTTTATCATCTATGATTCTCTTTATCCTCACTCTTCACTTTGAATGTTTTGTGTCAATTGTATCAGGAACCTGATGGAAATAAAGTTGTAAAAGATATCATTCTTGGTCCAGGAAGAAATAAGTATCGCCTCTGTAAGGTGATAAACAATACCCTCCCTGGTTGAGCAAAGTAATGTC[TG]TGTTCATAAATATTGAGTTTAGCTTTCTCCTTTCAAAGTTATGTTGTGAATTCTTTTCCCCCTAGCTATTAAGTCCACAGCATACCAATGGCTAATAAGACTGTAAATACTTGTCTAAAAATATATCACTCGCAGTAAAGGTCAATTAATTTCAGGTTTAAGAATTATGCCCAAAAGAAATATAGATGAAAAGAGGC…	565880	566279	CTCTGTAAGGTGATAAACAATACC	55.041	ATTTACAGTCTTATTAGCCATTGG	54.977	159	Intron
PMID00336	scaffold278	603853	Pseudochromosome1	I1	T	ACACATAAAAATGAAATAAAAAACTCCTTGATCAAAACATAACCAGGACTTAAGTCAACCCCCAATATTTGCTTATTTAAGTGAGGTTTAGATAACACACCAGGACTAGAAAGTGATAGCATTTTTTGAAAGATGTAGAGATAGAAAGAGACAAAAATCTATTATTGGCCTGTGTTGACAATACAAAGGCCTACATCTA[T]AATGACAAAAGGAAGAGAAGCAAACACAGAAACAGCAATTAACCAAAGAAAGAGGGGATTGAAAGCAGCAAATAGGAACAAAAAGTAATAAATGAAGTCACTCACCTCAACCCTGAAGGAACGCTCTCCTTGCCTTCCTTCCCTGTGCAGCATCTTAATTGCTGCCTCAGTCCCATCTCTGAGGACCCCCCTATACA…	603654	604053	AACCCCCAATATTTGCTTATTTAA	55.006	GGTGAGTGACTTCATTTATTACTT	54.886	250	Intron
PMID00337	scaffold278	643706	Pseudochromosome1	D1	A	ATTGTCTTTTTCTAGAGTAGGAATAATCCGAGAAAATTTGTTGTGTTTGTCAGTTTGAGTTAGGGCCAGCCTTCAGGGGAGCCTAGTGAAGCAACTGCCTTGGGCCCCCAAGTTTGATGATTTAAATAGGCCCCCCAGATCCAAGGTACCAATGTTACATTAGGCCCTTAAAAATATGCTTATTTAATTCTAAATAAAG[A]GCTCCAGTCCAATCCTCACATATGTTTGTGAGGAGAAAACACAAAATCTATTTGCCTAAATTTCGTCTTTCTTCCTCTGGTTCGCTCTGGTTCTCCATTGTTGCTGAAATGCCATTTAGGTTGGTTCTTTCATCAATTTATTCTTGCTCTTCCCTTTGCTTGGTGTGCTTATCTTCCCTTTTGTTTTTCTCATTTTT…	643507	643906	AATGTTACATTAGGCCCTTAAAAA	54.974	ATTGATGAAAGAACCAACCTAAAT	54.98	187	Intron
PMID00338	scaffold278	645404	Pseudochromosome1	I6	ATCAAC	TGTGATTGAATCGTTATGGCGTATTACACTAGGTGTGCATACCTCTTTGACAAAGGTGTGAAAATCAATCAATTTGTTCTACATTAGTCATGCACGTGACGACTTGTCTGTTTGTTTTGTAAAACCTTCTTCTTAAGCTTTCAATAGTTGGGTTCTCCGGTTGTCATGAAAATTGGACTGGTGCTAAATTGAGATTGA[ATCAAC]ATGTCTTGATATTATTGATCATGCTTAATGAACCAGACCACTGTCTTTGTGCATGCAGATTTTGAATGCAGCGTTGACATTGATGGAGAAGTATTTATAAAAGGAGTAACTACGACAGGAGAGAAAACAGTGTGCAAAAACTCCCAAGTCTTTAAGATGCAAACACAAAATCTGTGCCCCCCAGGTCACTTCT…	645205	645604	GACTTGTCTGTTTGTTTTGTAAAA	54.968	TGGTTCATTAAGCATGATCAATAA	54.894	139	Intron
PMID00339	scaffold278	682563	Pseudochromosome1	D2	AA	TGGGGTTATATAGAAATTTGAATTGACACGTGGAAGAACAGGTGGCAGGGAGCTGTTTCTACGTGTCCTGACCTTTACATGCAGAGTGAACATATGTGAAAGGGGACAGTTGTGTTGACATGGCCATGCGTGAAAAAATCAAGAGACTTCCTGGAGTGATCAGGATGGGGCTCATAACACTAGAGAAGGAAACAGAGG[AA]AAAAAAAAAAATGAAGTCTTGAACAGAGCATACTTGAACCAAAGCCTTTGATTGTTTGAGGTAACTGATTTTTCTTCGATGTTTTTTTCTGGGTTTTGGGGGCATGCCTTTGCATGTTGTCCACGTGCTAGGCCAACTGGCCAAGCAACTGATACTTGTCAATCTGACACGAAGCTTATCGTTGTGCAATTGATCAA…	682364	682763	ATAACACTAGAGAAGGAAACAGAG	55.651	AGAAAAATCAGTTACCTCAAACAA	55.148	102	Intergenic
PMID00340	scaffold363	134281	Pseudochromosome1	D1	A	GCAGAAAAGTCTCAAGCTTTTGAAATGTTCAAAAAATTTCAAACTGAAGTAGAAAGACAACTTGAGAAAAAATCAAAATTGTGAGGTTAGGCATAGAGGGTGAATATTATGGATGTTTGATGAAGGAGGAAGACGTGATGAACCTTTTGCTAGGTATCTACAAGATAATGGAATAGCGCTCAGTACACAACGCCAGGAT[A]CTCAAGCGTTTTGACATGAGTATGCGTTCTGGACAAAAAGTTCCATTAGCTAAAGGAGATTTAAAGAATGAGCATTGCCCCAAGAATAAACAAGAAAAAGATGAGATGAGGAACAAGCCATACACTTCTCAAGTTGGAAGCATTATGTACACACAAGTGTGTATAAGGGTAGACCTAGCCTTGTGCATTAGCAAGAT…	134082	134481	GGGTGAATATTATGGATGTTTGAT	55.008	ATGCTCATTCTTTAAATCTCCTTT	54.807	178	Intergenic
PMID00341	scaffold366	35292	Pseudochromosome1	D3	AAT	GACTATTTATTTCTGTTTTGGTTAAGCAATAGATTGATTGGTTTGCTTCTTTTTCCTTGAAGCTTGATAAATCTTTATGCATTCAATATTCATCCATTGATGGTTCTTCTTGGTTGGGCTGCTTTTCATTCTTTGGATATTGCATTTCTGTTATAGATTTTGACAGTTGATCATGCCCTCGTGTTTGCAGGGAGAAAA[AAT]AATAATAATAATAAGAGTTGTCTCCTCCTCCTCTTGCATAGGAACACAAAACCAACCCACCAAAGAACAGAAAATAAAAAATTGGTGTGGGAAAGAGGATATCAGCTAATAATCAAAAGTTTGGTGTGACTGCAGAAAAGGTGTCCATTCTGGAATGTCTGATAGATGCGCTTAGGCGACAAGAAAGTTTCTGAAC…	35093	35492	TTCCTTGAAGCTTGATAAATCTTT	55.008	ACCAAACTTTTGATTATTAGCTGA	55.02	274	Intron
PMID00342	scaffold366	148216	Pseudochromosome1	I1	T	TTTTCCTCTCTGGTTCAAATGCACTGCCTATTCCATCTATGTAGCCGCCTGCTTCCTCATAATTCTCTGTAATCTTCACTTCAATAAATATTACAAACCTCATAATTTGAAGCACCCAAATCCACAAAATTTTGAGAACAACGTCGTCATCAATGATCCTGCAGTACTGGAATCATCGTCATCATCAAGCTAGGGAAAT[T]TTCCAAATATTAGTAGTACTAGTACTTCTGATTATCAAGAATGCATCAATACTGTCTGTAACTTTTAATTATTTAGTAATTATTGTTTCTCGTTTAATTTTTGGATTTTTGCACTACCAGGCAGGGACAATTTCCCCTAGAACCTAGAGCCTTTAGAGTTGCCCCAATAACCTTTCGTCTTGGGCTTCCGAAGACGA…	148017	148416	GCTTCCTCATAATTCTCTGTAATC	55.173	TGCATTCTTGATAATCAGAAGTAC	55.033	195	Intergenic
PMID00343	scaffold366	159635	Pseudochromosome1	D4	ACAC	TTATTTTCCAGGGACAAAACAAAAATAACACAAACCTTACTGTGAATGAAGTCAGCTCCTGCCTCATTAGCAACAGCCTTCGCGATCAATGTTTTACCGCACCCTGGAGGCCCATAGAGCAGAAAACCTGTCTCTAGCTTCATTCCAAATTCCTGAATTACTAACCATTCCAAGGCACAAATCAGCTTTCTTCCACAA[ACAC]ACACACACACACACACACACACACATAGGGGAGATATAGAGAGAGGCAGAGTAAGAGATTTTGAGAAAAACATAAAACGTAAAGTGCAGATACTGGTTGGTTACCTCATAGAACTCAGGATACTTAATACGATTGACTATATGAAGATTAAGTTCGTGCCTCAAAGCATCACCACCAACATCTGCCCATTTCACA…	159436	159835	TTCCAAATTCCTGAATTACTAACC	55.088	TCAATCGTATTAAGTATCCTGAGT	54.957	196	Intron
PMID00344	scaffold367	86438	Pseudochromosome1	I2	TT	TTGGCGCCAAATATCTCAGCCCAAATTAAAAATTACTGGAAGGTAATTTGGTTGTGTTGGGGAATAAGAAAAGAGAGATTGTCTCTCAAAATAAAAAACTGCTTTACTTGGAAGGAATCAAATGTTTGGGTTGGTCTTGAAGCATAATCAACCTACACACATGACGGGCCTATGAATATTGCGAAATACTATTTCACA[TT]TTTTTTCTCTCCATAATATCAGTGTTTAAGATACCTAAATCATTAATTAAGTTGATTATAGTGTAATTATATTCTTAACAACTCATTAATAGTGACGGTAGCTAGGCTCTATTTGGGCAATGGTTTTGATGATGTGATGGTTTTGTATGTTTATGGCTTCTAATGAGCCGATATTTCTGTTTCAATTTCTTCGGCTC…	86239	86638	CTCAGCCCAAATTAAAAATTACTG	55.005	CCGTCACTATTAATGAGTTGTTAA	54.996	284	Intergenic
PMID00345	scaffold367	177924	Pseudochromosome1	I4	TGGC	CCGTAGAGGAGAGGGCATGCAAATTGAAATCCGCAAGTGCAAGGCAGTTGTTTACGTTACATCTGTGCTCATCACTCAGTCATCAATCATCAGTCTTGTTTTTTAGGGTGGGGGGCAAATGTTGAAATTTTGGCCAAGTGCGGTTTATTATTAGTTTAGATTAGAGGTGGCAAGTGGGAAATCAATTCAACTTCTAAG[TGGC]TGTTCAAATTTCAACGGGACCAAATGCAAAAGTATTGACTGGGTTTCCTTCCGTTCCTACCCGGAGGACAAACTGGCCTTTTTGAGTGTTGCTCTATTTGCCGAACACGTGTCCCGAGCTCTCATCAGAACTGGATCTTGTAGAAGGTTTGAAAGGGTTTGGACTGACGAAGTCGCCGAGACCCAGTTGAGGTGG…	177725	178124	TATTAGTTTAGATTAGAGGTGGCA	54.841	CTTTCAAACCTTCTACAAGATCC	55.251	209	Intergenic
PMID00346	scaffold367	193493	Pseudochromosome1	I2	TT	TCCCCACCCCCATCAAATTAAACCACTTGACATATATATGCCATGGTTCTCCACGCTTACCAGTATATATACTATCTAATTTCTTGTTTGTGCTGGTGGGTTTCAGAAGTCCTGGAACATATGACGGTTTCTTGTGTTTGATGGTGGCTTATTAGTCTTTGTATACAGTATACTTGTGATAAAGAGCTTGTGAGGAAG[TT]TTTTTTATATAAATGAATTCTTTCTTTGTTGGCTTATTGTAGCGTTTGTTTGTATTAATTATTGTTATGAATTATGGTATTATCAAAAGGCTTATTCTTGTTATTATATATGATCTTTGTCATGGAAATGCTATTCATCATGTTGTCGACTGTGTGCAATATGAGTGATGAGATCACATTTCTGTACCACATTGTGT…	193294	193693	CCACGCTTACCAGTATATATACTA	54.937	GCCAACAAAGAAAGAATTCATTTA	54.861	183	Intergenic
PMID00347	scaffold367	216351	Pseudochromosome1	D2	TA	GTTAACCAACTCACAAGAAAGGCTTTTCAAACTCACGCAAGCCACAAGTCATCTACATGCCAAATTAAGAGCAAAAAAACATATCATGGGGCCCGTTTCAATTTAGGTTGAAAAAACTCCGGAAAAAATATGTATAAAAGCACTCGCAACATATATTGGTCATGTTACTGAGTGAAATAAATTTGAATTTGAATTTTG[TA]TATATATATTTTCTACATTGGAGTAAAAATTGTATTGTTATGGTATTGAATTCGAAAGACCATGCTCAAGTATGGGTTGATTGGACTCAACATTGGTTCATTTCATTTGACTTTGCTATATATATAGAAATTCCCCTATACGGACGTCTAGACGTTATTACCGCGTCATGTATTTTTTTACCACTCCTTCCTCATTT…	216152	216551	TATATTGGTCATGTTACTGAGTGA	55.12	AAAGTCAAATGAAATGAACCAATG	55.095	163	Intergenic
PMID00348	scaffold367	242847	Pseudochromosome1	I1	A	GGGCTACACCAAGGATGGGTGAGTCAGAATTTTGTTAACTTATAAGAAGTGATTATATTTAAGTTCTTATTTGTTTTGTAAATGGCCATATGAATTTGATGGCCTGTTGACGCAAGATGCATCTCCTCAGCATAGTTCCACAAGTAGGAGGGAGACAAATGATATTCATTCCTATTAATGATAAATTAATAAGAAATCA[A]CTAAGATACATATACTTGATCCTAAATTGTGTTAGCATATCAAACACAAGTTATGGTTGATGTATGGGTTAGCTCTACTCACAACCAAATCACTGAGGAAGATGAAACCTCTTACTAAGCCCTGCAAAAATAGGCCTGTCAATAACCACCTTCAATGCCCTCCGTAGCGCCACCATCCCTTCTTTTCCATCACCCAA…	242648	243047	ATTTGTTTTGTAAATGGCCATATG	54.951	ATACATCAACCATAACTTGTGTTT	55.02	197	Intergenic
PMID00349	scaffold367	358432	Pseudochromosome1	I2	TC	TGAGTCGAATCCAGAGATGAGGATAACAATATCATCCTGTCCTAACTAGATATTTTTTTAATTGAGATCCCCGTGCCCCCTCCCATTTTCCCCGTGCCCACTTTTTCAGCAATAAACAGACCCATAGCAAGATGGAATCTACTTTTTCGAGTTTTCAGAGCAATAACCATAGCAAGATTTCTAAGCAATAATTTATCA[TC]TCTCTCTTCTAGTACATCTGAGCTGAGCCCCAACCCACCACCACACAATCGAATTAATTCTAGATGTGTTGTTTTGATTAAGCTAGCATATACCAAAATAAGGCCATTATGGCGTCAGTTTCAGCAGACCTCTTCATTGGCAAATTTGTAGCAATTCTCGACAGTGAAGCAGCCTCCATAGCGGGTGTTGCTGATAA…	358233	358632	CAATATCATCCTGTCCTAACTAGA	55.005	TCTAGAATTAATTCGATTGTGTGG	55.044	238	Intergenic
PMID00350	scaffold367	529152	Pseudochromosome1	D1	T	CCTGTGGTTCTTCTTTGCTATCTTCTCTAAGGTTATTCTCTTCACTCTTCTCCAGGTATCCATCTCTCTCTCTCTCTCTCATACTCTCTCCAATATGCTTCTTCTCTCTTCTTCTTTCTTCATCTTCTCTTTCTTTATATATTTTCTATTTTATTAAATCTTTGTGAAAATTAGGTTATGAGTTTTTCCTTTTTGAAGT[T]TTTTTTTTCTTGCTGTATTGGAACAATACATGCGGCTATGTATCCAACTCAACAATCAAATAATTAAATAATCATCATGCGGCTGTGTATCTGTAACATCCCATATCGACTAACGGAGAGGGAGTGATGTGTCTTATATGTACACGCCCACTTCCAACTAACACGAGGTCTTTTGGGAGCTCATTGGCTTCGGAGTC…	528953	529352	CTCTTCTTCTTTCTTCATCTTCTC	55.005	GTGTACATATAAGACACATCACTC	54.913	240	Intergenic
PMID00351	scaffold367	529554	Pseudochromosome1	D1	T	AGCTCAAAGCAGACAATATCGTGCAATTGAGGAGCCGATCCGGGCTATGACATTATCCAACACAATTCATGTTGCTAAGTATTTCTTGCATTTTTCTAATTATGTATTTCATCTTCTCTAGGTATCCAACTCAATAATCAAATTATCATCTCAAGTCAGCGATTAGAACAATACATGCGCTATGTTTTTCTTGTTGTAT[T]TTTTTTTTTCTATTTTTGGTGCTTTGTTGGTTTGTTTTCTAGTTATTTCCATGTTGCTACTACTGGCTGTTGATTCTCTTCTTGACTGCTTTTGTCTATATTTTCACTTGAATTATCAAATTATATTATGGACAAAAGAATTTTATATTGTCTATATTATGCGATTAGAACAATACATGCGGCTATATATATATATT…	529355	529754	GTTGCTAAGTATTTCTTGCATTTT	54.946	AGCAACATGGAAATAACTAGAAAA	55.02	188	Intergenic
PMID00352	scaffold391	15611	Pseudochromosome1	I1	T	GTCGTAATGACCCAAAAGACACTTCTGGTTTTGTATTCAAAGATTGCCATGTATCAGGCACAGGCCATACTTTGTTAGGAAGACCATACAGACCTTATGCAAGAGTATTGTTTGTCTCCACATTTATGGAAAATGTTATTTCCCCAGAGGGCTGGACCTCAGCATGGCATGCTGGTTCTGAGTAAGTTTTTTTTCTTCT[T]TTTTTTTCCTATGTGATATTTTGTTCATGAGAAAGAGAATATTAAAATTATATGCAAGACTAAAACTTTAATTCTTGCTTCTTCTTTATTTCACATTTTTACAGGAACAAAATCACATTCTCGGAGGTGAATTGCACAGGGCCTGGGGCAGATGTTTCCCGTCGTGTCTCATGGACGAAGAAGTTAACAGATGAACA…	15412	15811	CATACTTTGTTAGGAAGACCATAC	55.041	ATGTGAAATAAAGAAGAAGCAAGA	55.036	231	Intron
PMID00353	scaffold391	80914	Pseudochromosome1	D1	C	TATTATGTTATACTGAAACACGACCACGTACTATAAAATTCAAATCATGTTTTATTTATCAATACTATATATATACCCTAAACTATAAAATCCGTTGTTCGCTCTTAAAATCCATACAAACAATAAATGCCTAGTGCACTAGTGCGTTGAAGTATTGAAGTTACACTGCCAAATCATATTTTGTATAATTTGCATGTAT[C]TACACATAATTAACATCCCTTTTCAGTTAATTCATATAAATTGTGGTCCACGGCAAGCCACCAGTCCTGCTTGTTACCAAAGCACAGAGCTTGAAGTTGCAGCAATAATATTTGATTATTGAAGGGAAAAAAGCACAGCTCTTGTGAGTCACTGGACCAACTGCGGAGGACTGAGCCACTCAGCAGTTTTATAAGTA…	80715	81114	ATTATGTTATACTGAAACACGACC	55.052	ATGAATTAACTGAAAAGGGATGTT	54.98	234	Intergenic
PMID00354	scaffold391	121870	Pseudochromosome1	I1	A	TACGAGGGCCGATTCTTGTCTTATATATACACGTTTTCTGCATCTTTTATTTTGCACCCCATCAATCTTCTTCACAACTTTATTTTTAGCTAGTACTAGTATAAATGTTTCAATGCAATATCAGATCCATTGACGACAAACTTAACACATCCACAAAACCAACAAAGGACTAAACAGTATGTGATGATTTTTCCAGGGA[A]AAAAGAAGAAAAAACAATTGAGGATATCATGTCAACAACACGTACCCAAGTTCAAGTTGATTTTGAAATTTAAGAGTTTTAACTAATAATGCACAAATTAAGGAAATTTTAAAAATAGGTTTTAAGGCAAAAACAAAACTACGAGGAGAATCACTTTGGGATTCCCAGAGTGCTAACATAAAAAAGAACTTTAGAAG…	121671	122070	GGACTAAACAGTATGTGATGATTT	54.946	ATTTCAAAATCAACTTGAACTTGG	55.036	103	Intergenic
PMID00355	scaffold418	109707	Pseudochromosome1	D1	T	TTTTTTTCTTTTTTTTTCATTGAAGAAGAAATTGTTTTCTTCGTTAGAGCTGTTGGCGTTAGAGGAATCATGTGGTAGTGATTTTCGTATCAGTTGGTTCAGATTGACAGAGAGATTCAATTTGGGGGTTTTCTTTGCTCTTTTCTGTTGTGGGGTTGATTCTCTGTTCTGGTGAGATTTCTGTTCCTATTTCTTTTAT[T]TTTTTTTCAAGTATTTGAGTATAGGCAATGACCCACGAATCCTTCTGATTAGTTATAAATTAGAATACAAATTTTAAGATGCAGACATGGACGATATACCAGTTGTATAGATGGAAGGCTGATTATATCCTTTGATTTTTTTAAAGCTATTGTTTCCATCTTTTATTATTTGTTGATGAAGTCTGGGGCTTGTTTGT…	109508	109907	GTGAGATTTCTGTTCCTATTTCTT	54.874	CCTTCCATCTATACAACTGGTATA	54.988	147	Intergenic
PMID00356	scaffold446	160936	Pseudochromosome1	D1	A	ATGTGTGCAAGACTCTGCAATTTCTTGACCAACCATGTCATCCGGGGTGTTAATGATGAAGAGTGAAAATGCAAATTTTGAACCCCAAATTTTGTGGTACATACAATTTCGTTATACACATGTTATGAATTAAGTAAATTTTTTGAATGTTGTCTAAAAATTTGTAACAAATGGTTACAAAAGACTTGGAAAAAAAAGA[A]AAAAAAAAGGCTCAACAAGCCTGGCCAAGCCCTTTGAAACCTTGGTCAGGCCAGAAAAATGAAAAAAGCCTGACAAGCCCTGACTAATCCTGACCCAAAACATGTTCCCAAAATCTAGATCAACCTTGTTTTATGTGGTGTTAATGCGATGCATACAAGTAGTTGAATTGTTGTGATGCGTACAAGTGAGGTATTGT…	160737	161136	AAGAGTGAAAATGCAAATTTTGAA	54.951	ATCTAGATTTTGGGAACATGTTTT	54.98	262	Intergenic
PMID00357	scaffold470	38410	Pseudochromosome1	D2	AC	AAAAACTCTGACAGTCCATTTCTTTTCGTTGATGGAAGTCATATGGAGGAGGAAGGAATCGAACACATCGCCTCGCGTGCTTGAATGATTAATCTTAACCAATTCAGCTACAAGACCGATGCAACAGTGTTCCTTGGACAGTCAGATTATTGATGGATTTATGTTTCTTAAAAAAACCAGAGAGGGAACCAAAGTTAA[AC]ACACACACACAAAAACCTACAAATTCATAGTATTTAATTTATCTGATTTAAAATAGCATAACATGAAGTGAAACCCACCATGAAGGAGTGTAAACAGGACAAAAATAATTAAAAACAAAATTCAAGACCAAAATGAAAGAAGCTGCAGATTAATACCAGAGAAGTTGATGGAAGAAGCATGAGCACACTTGGCAGAT…	38211	38610	GACAGTCAGATTATTGATGGATTT	54.994	CCATCAACTTCTCTGGTATTAATC	55.089	235	Intron
PMID00358	scaffold470	96875	Pseudochromosome1	I1	A	GAAGTTATCTTTGTTCTAAAGTTATCTTAAAGTTGTTCCTTTTGTATTTCTACTGCTGATTCTGTTTATTTCATCAATAGAAATTGAAAACTAGAATTGCAACAAAAATAAACTTTATTTAAAATAAATAAGCCGTTCCCCATGGCAAACTGTTCATCAAAAAGCAAAAATAAGAAAGCATGGATAAATAACAAAATCA[A]ATCCTAATTTTCTAAGAGTCTCTTGCAGATTGGTCTTCTTGATAGAAAGTTCTTTTTGAAGCAACACCCCCTGATAAATTGAAGCCTCTGCAATCTCCAGGGCTGGCCTAGAAGCTGCAACCATGTTCTGCACAAGGAAAGTGGCCTTAGTCTTGGAGCTCAATCCAGCCCCAAGCCTGTGCTGCACTTCCCGGCGC…	96676	97075	TCTACTGCTGATTCTGTTTATTTC	54.974	AACTTTCTATCAAGAAGACCAATC	54.874	203	CDS
PMID00359	scaffold474	57176	Pseudochromosome1	I2	CA	AACTATATGACTTGTATGCTATATACTTCTTTCTTAAAAAAAAAAAGTAATTAAAGGAGAAATTATAGAGAAGTGAGAAGTAGAGAAACATAATGGAAATTATTCTCCATAACTATTTATAGGTTTACAAGTAACTAAGACCACAATATAATTTGTTGTTGTTGTTGTCAAAGTTAGGAAAATGGAGGAGGGTTTTCT[CA]CACACACACTATCAAGGTGCCATATGGATTCGAACCTAAGATCACTGTTCTGCAAGTTAAGGCCCTTTTCCACTAGGTTAGACCTAGCAAGAACCCACAATCATTTACCTAAGTTACAAAGATAAACATCACTCATAAATTGTAGGTTGCAAGCATGTACATTAGTGCATATGTTACAATTCTTCAAAGGATATGTA…	56977	57376	GTTTACAAGTAACTAAGACCACAA	55.036	TTGAAGAATTGTAACATATGCACT	55.107	265	Intergenic
PMID00360	scaffold474	90658	Pseudochromosome1	D1	C	GTTATAAAACCGTCGTGGTAAGGTACCTAATACACCAATGTATTGGGTTAATTTTTAAAATTATGACGATACCTTATTAAGATTGTTGTGTTTTTAGAAGGCGCTAAACGAAAATTCACTTTAAGTTCGCGAGCGCGGAGCCTTTCAGAAACCCCTCGCTCGCTCAAAACATTGTATTATCTCAAATTCTCTCATGAAC[C]TTTTAGAAAGCCCTCTCTCTCACATTGATGAAGCACATCTCCCTCTCGTCGTCCACCGAACTAGCCAAGATCGCCATCTCCGTCACCCTGTTTAGGACATCGAGTTCACCAAGATCGCCACCTCCATTGCGCCATTCAGTCCATTGAGCTCACCGCGTTCGCCATCTCCCTCGTGCTTCTGATGTGCTCGTAAATTC…	90459	90858	AAACGAAAATTCACTTTAAGTTCG	55.203	GAATTTACGAGCACATCAGAAG	55.57	292	Intergenic
PMID00361	scaffold474	145810	Pseudochromosome1	D1	T	CAGCTTTAAAACGAAACCCAGAGCTTGCTTTTAAAAGTTGCTGTTAAAAGACCATTGCTTTTAAAATAATCGAGATCTTTTATTTTTATCAAACACCTTAAACTGTTTAACTTTAAAGTTAAGCAAGTTTTTGGCCAAAAAAAACAATTTCAAATTGGGCCTAAACCAACCAAATATCACAACGATGCATCTTTCTTCT[T]TTTTTCTAGCTTCATAATTGATATTGAAGCATGATTTTGCCTGATTTTGAATTGTTTTCCTTTTTCTAAATTTTTTTCACAAGATTACAACTTCCATTTTGTCCTAAATCACATGAGGGGAATGCCGCCAGCGGGAGAGGAAGGGGAGGAGGTTATTTTTAGGTGGAACAGGTAAAGGGGGAGGAGGTTACTTTTAG…	145611	146010	TGCTTTTAAAAGTTGCTGTTAAAA	54.915	AAAGGAAAACAATTCAAAATCAGG	55.008	238	Intron
PMID00362	scaffold474	160369	Pseudochromosome1	D2	TT	AGGAAAGTTGGAAGGGGTAGCAAAAAATTCATGGCGTTTGGTTATAACATCTAGATGTCCGCACGAACATCCGCATATGAGTATATATTGGAGAGGAAAATTTGAATACATAAAAACTCGTGTGAAGGCCATGGATAACTGCTATTAACCATTTAAACTACAAATTCCTTGCTGGGAAAACAATAATTTGAAGCAACG[TT]TTTTTTTTTTTTTGTCAATAATTAAAGCAACTTAATGCTCAGAACAACTATCCTCAAGTAATGCACCAAGAAGAAATGAGGACCGCAAGTGATCCTTGATAGAAGAAAGAAAAAACACATCGAGCTAGTTGATGCGCCACACCATAGGCCTCATGAAACTGGGGCGAAGGCATGTTGGGACCAATGCAGTTCCAGGC…	160170	160569	CATGGATAACTGCTATTAACCATT	55.036	GATAGTTGTTCTGAGCATTAAGTT	55.216	123	Intergenic
PMID00363	scaffold474	210359	Pseudochromosome1	I5	GAGCA	TAGTTCTTTATCATCAGATCAATAGCCAAAGTCTGAAACTCTATTAAAATAAGCTTAAAGCCCTTTCATGTTATCTCTGTCAATTCTTTTGCAGTTTCCATATACACATCTAATGATTACAATTAACTGATTCAAAAAATTCATCCTGACAAGTCAAGTACACAATGTCTGGTATGCGTCTTCAAAAATCAACTCTAA[GAGCA]ATAAAATAGCTATAAAAACAATCGCAGGTAACAAAGTCAAAGCAAGTTCCCGAACATCAACATTGTAGAATAATTGCAGGACTTCCCTACAGACAAAAGCATTGCGAATATCATGAGTAAAATTTAACAATTCACAAATTGACAATTATTCCAACTGCCATTTATTATTGGTGTTCTGTAATAAAGGTAGACAG…	210160	210559	TAAAATAAGCTTAAAGCCCTTTCA	55.002	GAAGTCCTGCAATTATTCTACAAT	55.249	244	Intron
PMID00364	scaffold474	274779	Pseudochromosome1	D6	CTCATT	TCAAACAATTAGCGTTTTTTTCTATGGGAGGTGGACTAACTAATTGCTGGTTATGGATTGATTTGAGTTTATGCCAAAATTTAATCCACATATTGGATGCCAAATTCAAATGTTGCATAAAAGAAATTTTGCAGAACATTTGTGATGCTGCAGTGTTTTACAAGTTAGACTGCAGTTGACATCCTTACCCTTTTTTGC[CTCATT]GCATCAAAATTTCTTCAAAGTTTCACAACAATTGTGATTGGGAAATGTGAGACTTTGACTTAAAAGGGCCTTTGTGGTTGACCACGTGCATGACGTGTTTTGATATATTATTCTTTGGTCTCATCCAGTTAATTGATTTGAATTGATATGGAAGTTGCATGGCTTGAATTGTTTTCATATGATTTGCTTTTTT…	274580	274979	TTGCATAAAAGAAATTTTGCAGAA	55.022	TAATATATCAAAACACGTCATGCA	55.03	202	Intergenic
PMID00365	scaffold474	275084	Pseudochromosome1	D1	T	GATATATTATTCTTTGGTCTCATCCAGTTAATTGATTTGAATTGATATGGAAGTTGCATGGCTTGAATTGTTTTCATATGATTTGCTTTTTTGACTAAAATTTCAAAGAAACTGTTGAAGCTCCTCTGTTAAACATGGTCTTTATAATTTGTTTGGCTAAAATAGATCCAGTTCTTTTTACCTGATCAAATAGGTCTGT[T]TTTTTTTATCTCTTCCCTTCAAATAATCATCCTCACTGGGTGAAGCATTCTTAACAGATATCGTCACAAGCAGCTCTATGAAAGAATGTCAAAGAAAGAATCGCACGTCAAATGAAAATGAGTTGAATCTGGATCTGGTAATTTTTTGACAGTCGGCCACTAGGTTACATTGCAGAGGAGAAACAAAATGGTGACAT…	274885	275284	ATTTGTTTGGCTAAAATAGATCCA	55.051	ATCCAGATTCAACTCATTTTCATT	55.057	188	Intergenic
PMID00366	scaffold474	282717	Pseudochromosome1	D2	AA	CATCAAGTTTCACAGCCATTTTGGCAATTTTATGAGAAAGAACTTTTTGGCGGATAGTCCAATCTGAATTTTTCCAAAGGCCCTTAGGGATTTCACTCAAACCAAATCCAAGAAGAAATGCCCCTGTAACAAGTCCAAAAGTATTCGAACAGCCCATGGCAAATCCTAGAACACCTCCACCCCTGTTATTTAAGCACC[AA]AAAAAAAAAAAGGGAAAAAATGAGGAATGAATAGAATAGCTCAATAGCCAGGGAAAAACATAAAGTAAAAAGAATGAGCCCCTGTTAGACTGGTAGTGATATATCATCTTCCTAGCCTTCTCTACTGTGCCCATACTTAAACAGTGATGTAAGCATCCAACCTAAAGCCAATTGGCAATTGGTGGAGAGGGCCCAAA…	282518	282917	TAGTCCAATCTGAATTTTTCCAAA	54.934	GGAAGATGATATATCACTACCAGT	55.063	258	Intron
PMID00367	scaffold474	367352	Pseudochromosome1	I2	AG	TGCTCTTCTTGTTTCTTATGTTCCACGAAGACTTTTTAGACAGTCCACTGGAGCATAGGAGGAGGGGATGTAGCCAAGCTTAACGAATAAGCTTTACATCTTTTTGCATTGCTGCCAATTCAGAATTAAAGGCCTACCCATGAAGATGCTTCACGCAAGCAAGTAGACAAGGTTAGAGAATTTATACACAATTTAGAA[AG]AGAGAGAGAGGGGGGAGAGAGAAAGAGAGAGATTGTTGCTATAGCAATGGAGCGCTTTGAGATATTGAAGGATATTGGGTCTGGGAATTTTGGGGTTGCAAAACTGGTTAAGGACAAATGGAGTGGGGAGCTCTATGCTGTGAAGTTTATTGAAAGAGGGCTGAAGGTAACATATGCATCTTTTATTTTTTCTCTTT…	367153	367552	TAAGCTTTACATCTTTTTGCATTG	54.949	CTATAGCAACAATCTCTCTCTTTC	54.89	157	Intergenic
PMID00368	scaffold474	373164	Pseudochromosome1	D1	T	AGAAGAAGCTCGAGATCGACGATGACGCTAAACTGTACGAAAACCCTACCTCTAATTCTCCTCCATTTCGTGTTTTGCTTACTTTCGGGAAAGGATAGTATCAGCATTTGTTAGGCAATAGAGGTTGATAGATTTGGATCGATCTTATGAACTTGAGGTCTGTTTGGTTGCTGAGAAATTATTAGAAGAAAACGAAAAC[T]GGAATTTTGAGTTTAGGGTTGTGACTTTATCGATTATAGCAATCATTTCATCTTAAGGAGATTGGAGAAGTTTTATTTTTCAAGTTAGCTATATGTTTGGTTAGCAATGTAGTGGATGGATGTAGGCGGCATGATTTGCATCTTCTTTGTATGAGTAACGATCATTTTATCTATCTGATGACTAGGAGGTCGGTGAG…	372965	373364	GGTTGCTGAGAAATTATTAGAAGA	54.946	GCTAACCAAACATATAGCTAACTT	55.013	140	Intron
PMID00369	scaffold474	374800	Pseudochromosome1	D1	A	CTTGGTTATTGTTAAGAAAGGTGACAATGACCTTCCTGGACTTACTGATGTTGAAAAGCCAAGAATGAGAGGTCCAAAAAGGGCATCAAAGATCCGGAAACTATTTAACCTCACCAAGGATGATGATGTGAGGAAGTATGTCAACACCTACCGCAGAACATTTACAAGCAAAACTGGTGGGTTATATTTTCGGTCTTTA[A]AATTTTGTTTTCACACAACAGAAATATGAAAAAGATACTCTGCTAGAATATTAGTCACCACGCAGTGATGAAATTTCCATTTAAGTTTGTTGTGAGTCTCGGCCCTTGAGATAAAATACCCAATTTAATGGTTTGCAGGCAAAAAGTGCAGCAAAGCTCCCAAAATTCAGAGACTGGTTACTCCATTGACTTTACAG…	374601	375000	CATCAAAGATCCGGAAACTATTTA	55.016	GGTGACTAATATTCTAGCAGAGTA	55.042	176	Intron
PMID00370	scaffold474	477349	Pseudochromosome1	D1	T	TAGGAGAGACTATTAGTAGGTACTTCAGTTCCGTGTTACAAGGCATTTTAAAATTACAAGGTAGCCTATTGAGAGTACCGGAACCTATAGGTGATAACTGCAGAAATCATAGATGGAAATGGTTTAAGGTATGTTTATTATGCTTTGGCTTTCTCTCCTATGATCTGTGCAACATATAAACTTAATGAAAGTTTACAAT[T]TTTTTTCTTTATTTATAGAATTTCTTGGGAGCACTAGATGGAACATACATTAAAGTGTGAGTAGCTAAAACCAAAAAATCGAGATATCAGACTAGAAAGGGAGAAATTGCAACAAATGTGTTGGCCGTTTGCTCACGTGGCATGCAATTTATATTTGTGTTGCCAGGTTGGGAGGGACCGCATCCAACTCTAGGGTC…	477150	477549	ATGGAAATGGTTTAAGGTATGTTT	54.962	TTTAATGTATGTTCCATCTAGTGC	55.016	142	Intergenic
PMID00371	scaffold474	494676	Pseudochromosome1	D4	TGAC	TTTTCAAAGAACTACCTTATGATATGAAGAGGCAAATACTTGGACTGGTTTTTGAGCATTGGCCTTTTTAATTGGAAAGTAAAGAACATTAGGCAACGGAAATGCAGTATTGGAATAAAATTAACTTCTTTTGGAAATTGAAAATAGTGTTTGAGCACGACACGATGTGAACCCAACACGAAATCAGTGGGTTAGGAT[TGAC]TATTGCTCAGTACGAAGACAATAATGATGCGAGCTAAGTATGAATAGCCTGAGTTTGACACGATAACTGTGTTTAACTAGTCTTGTATGTAGAAAATGCATTTCACCCTTTTCTTCACTTCATTATCTTGTATTTTTTGAAATAATTGTAGAATTATACAGTTATACTTCTTTTGTCCTTCCTTTGTTAGCATCT…	494477	494876	ATGATATGAAGAGGCAAATACTTG	55.053	CAAACTCAGGCTATTCATACTTAG	55.117	241	Intron
PMID00372	scaffold479	12230	Pseudochromosome1	I2	AT	CTTGCAAACCAGATGTCTCAAGTTCGAACCCCAATGACATCATTTGTGATTGTGAGAAGAGAAACCCCCCTCCCCTCTAGTTTAGACTATCACTTTTACTAATAAAAAAATCAATGCCACATCTTGAACAATTTAGTACCGTGTTACCTTGTTTTGGGGGCAATCCCATTCCTTGGTTCTAGTCATAGAAGTGGTCAA[AT]CTTTTGCTTCATTATGTTTATTTATTTTTGGGTTACTTTATGGCATGTTTACTTGTAAATAATAGGGGAACTTAAGAATAAGAAAAGAAGGAATATGAATCAGATCAATTACTCTCCTAGTTGATCTAATCCCTAGTTTTGAGGGTATTTGATTACGGATTTTATGACATGCTTACTTAGAAGGAATGGGGGAACTC…	12031	12430	CCCTCTAGTTTAGACTATCACTTT	55.131	CTCAAAACTAGGGATTAGATCAAC	55.03	271	Intergenic
PMID00373	scaffold479	28229	Pseudochromosome1	D2	TT	TTTTGGTTTTTTTCTTTATGGGCTAAAACGAAAGAGAGGATTTTGGAGAGCAGGGCATATATAGTAAACGATAAGGAAAAAGGTTAAAGATGGATAGAAAAAGGATGTGCAATACCACCAAGGTATGGAGACTCTCACGAGAAGAGAGATGCTCTCAAGAAGAGAGAGAAAAAGGATAATAAATGGTTTAACAATGCC[TT]TTTTTTTTTTCTTCTTCGCCATACTTCAAAACGTCGAATTCCACTCTCACGGTACCCTCTCTCTCTCTCTCTCTCTCTCTCTCTCTCTCTCTCTCCCTCCCTCTCTCCCTTCCTCCCCCTCTCCATAAATGAAAATTCAATTGAGAAAAATTGGTAAGAAATTCATGCATTAGTAGCTTTAATTGTTCAATTGCATC…	28030	28429	TCAAGAAGAGAGAGAAAAAGGATA	54.977	ATGCAATTGAACAATTAAAGCTAC	55.005	242	Intergenic
PMID00374	scaffold500	46949	Pseudochromosome1	D2	TT	TGAAAGAAACAATGATTGATTCACTTTCTACTCGTCGTGCTCCTGCTACCGAGTATAATCTTGTGCGGGAGAAAAACAAACTTGGTTAGACAGCAGCAGAGCACTTACTAGTTACCGCTCAGCATTATGACACATTGACACCTACCACCACCTACCACCCACTGCCCTTTTGCACGTGCTGCTGCTTTACTACTTGAC[TT]TTTTTTTTTTTCAGTTGAGAAATAGCTCAAAATGCCACTCTTTTTATAATTTTTTCTGAAAATACCACATATCCCCTAAAATGTTAAAACTACCACCTATAAATACATTTTTATTGTCCACTAATTGCACACATATCACATTTTGAGAAATTTTGTTCTCTCTCAGCTTGCTCAGCCCCCTTTTCTCTCTCTGTCTC…	46750	47149	AATGATTGATTCACTTTCTACTCG	55.302	AGGTGGTAGTTTTAACATTTTAGG	55.028	288	Intergenic
PMID00375	scaffold500	72517	Pseudochromosome1	I4	CTCT	AGAAGAAGATAAAAGAAGAAATAAACATCCATCAGTCATCAGTGGAGGAGATTCAAGAGATGAGAATTATATATATATGTTATAGTAACTTGGAAGGCTTCGTGTTGATGTTCCATATTCACAGAGTCTACTAGCTAGTAAAAGTTTCATCAAGAAAATAAAAAGGTTTGACCGAAGAAATCGAGGCCACCACAAGTA[CTCT]CTCTCTCTCTCCTCCCATTTGTCATCTTTTAAAATTTCAGCTAGCATAATAATAGTATGATTATTCTTTTTGCTAAACTTTGAGGACAATATATATAAAGGAAGAAGAATACAAGAGAAGTGGCTCTCTCTCATCAAAGTTCCTCCCCTCCCCCTACATAGTCAGAGAGAGAGTCATTGAGTCAGGCTCCTCTTA…	72318	72717	AGAAATAAACATCCATCAGTCATC	54.994	ATATTGTCCTCAAAGTTTAGCAAA	55.02	278	Intergenic
PMID00376	scaffold500	77446	Pseudochromosome1	I5	GCATG	TTGGTTGGTCGTTCAATTCAAATCTCTAACAAAAGTCAAATAAAAATGAAATAAAATAAAATAAAAATTATTCGCATGACAATGATGACGTTAGTGTAATGATCGCTTTGCTTTTAAATGCATTCGCCAGTGTCTCTCGCATACCCATCAGCCATCAGGCAGGGTAATACAAATGCTGACGCAGTCTATGTTCTCATT[GCATG]GCATGGCATGTCGAATTAATACATACATGCATTCATTCATTCATCATGCATAGGCATATAAGCCCCTGAACAGAGTACATGTATTAAGCAAGTGGGCAACATTGTCATTGAAGAAGAGATGCATACATATATAGTTACATATTCGCACATCATATATGATATATTCACTCCGCTTTCGGTTAAGAGTTGATATA…	77247	77646	TCGTTCAATTCAAATCTCTAACAA	55.087	TTGCTTAATACATGTACTCTGTTC	54.985	286	Intergenic
PMID00377	scaffold500	122992	Pseudochromosome1	I3	GTT	TTTTCTAATACTAAATTTCATTTGTGTAAAAATACAAATAGCATCTTCCATCGAAGTTGGAGGGAGAGATGCGTTGGCAAAAGCGAGGGACAACATTCAAAGCGGCAAAAATCTTGGCAACGAGGTAAATTTTTTGTAAGTGTCGTTTTGTTAAATTTAACGTCATATATTTTTATATTTTCTTGCATTTCCAATTT[GTT]TTTTTTTATTACAGATTATGCAAGGGCAAATGTGGTTCGATGGCACTGGCCAAGGAAAAAAATCTTTCAACAATCACCAATGTTATGAAGAATTGTTCGAGATTCAAAATTATTCTCACGGGTCCGACCATTGTGTTGAATGAGACGCCGCTCCACAATTCACTTGCATCGAATTTGCCGTTAGACTCCCCGATGAA…	122793	123192	AGTGTCGTTTTGTTAAATTTAACG	55.213	GAACAATTCTTCATAACATTGGTG	55.032	160	Intron
PMID00378	scaffold500	203126	Pseudochromosome1	D3	CTC	AAGAGAGAGAGAGAGAGAGAGAGAGAGAGAAATAAATAAAAGATTGTTGCATTGGAAGAAATGATTGTCATTTTCAATTAATTATAGGTCTGCAAATTTTTTGACCTTTCCTCTTCTTCCTTTAGTTGCAGTAGCTTATACCCATATACGGCCATGGAAATGGATCCTCTCTTTCCTCTCTTAAAACAGTACAACTTG[CTC]CTCCTCTAGTAATAAGCTAAGCTACTTCATCATATCTTCTTCTTCTTCTTCTTCTTCATGCATGGAGAAGCAATAGCTAGCTACACTCCTCAGTCCTGACCGCCCTCTCTCTGCTCTGATATATCATTTTTCTTTTACTAGCTAGAGCTACAACCATTAATTCATCAAACAAGTTCTGATCCTGATTTTTTAACAA…	202927	203326	TTTCCTCTCTTAAAACAGTACAAC	55.025	TTTGATGAATTAATGGTTGTAGCT	55.08	199	Intergenic
PMID00379	scaffold500	210101	Pseudochromosome1	D2	AC	TCTTCCTCTAAATAAAAAATCTTAAAAAATGAATAAAAGTGAGAGAAAAAAGAAAGGGAAATATTTCTTGAACTTGCAAGCAAGCAAAATATATCTTGGATTGGATTGGATTTAAGTGTTGGTTGTTACTGATTGGTACTCCAGGTCCCAAGTTGATCTTCTTCCTTGCCATTGCTTAGTATATAAATGTGCCCATTA[AC]ACACACACTCTCTCTCTCTCTATCTCTCATTAAAATTTAAAAGGAGAGAAAGCAAACAATTAGGCATGCATGAACTCAAACTTAATTACAATACAAGTATAGGGACATGATTTTGTGTGTGACTTAAGGTGCCTGCCTTGTATTAATTATTTTTAAATCTCTGACCACCAGGTATACTGGATACATGAGTCATGACT…	209902	210301	ATTTAAGTGTTGGTTGTTACTGAT	54.96	ATCATGTCCCTATACTTGTATTGT	55.139	202	Intergenic
PMID00380	scaffold500	256594	Pseudochromosome1	I1	A	GTGAGAGTTAAAAGACCACTTTCCAGGCTGAAAATACCCAACCAAAAAAAAAAAGGCATTGGAACAAGGTCAGCTTATTCAACTCAACTTTCTTTTCCATCCTCAGAAAGCCTCTACTTTCATTCACACACACACACAAAAAAAAAAGTTGCCACATATCTACTCATCTTAAGTCCATTGACAATAAAAACCAGAGAGA[A]AAAAAATATCGATCCCGACTTACAAGTTTCATTTGCCGAGGATATGGACATGCCCCAGGCGAACCATAATTAACTGCCAAGATATTAATTCCATCCTGTAATACAAATTTGATCAAGAATAAATTGCATAAGACTTGATGATTGTAAAGCCACAAAAATATGTCTCATTGAACTGTAAAAATAGGTATATAGTCTGA…	256395	256794	TAAGTCCATTGACAATAAAAACCA	54.945	TATCTTGGCAGTTAATTATGGTTC	54.988	115	Intron
PMID00381	scaffold500	271028	Pseudochromosome1	D2	TT	ATAAATCTTGTCTACCAACAGTGGACGCAGTCACCGAAATTAAATATGTCTTGAACCACACAAATTATCAACATAAAGAAGTTCAACTGGAGGAAAAAAAAAACTAGATTAGGTCAATACTAATCCGGACAATGAATAGAGTGCCTCAGCTAGACCATAGTTGAAACTCTTAAAACCAAACCACAACAACATCAATTG[TT]TTTTTTTTTTCTTGGTGCAAATCTCCTATCATATTAGTTTTCTGTGGTACAAGATGAATATAAATATGAAAATAACTTCAACCCCAAACATTATTTTATACTCAATGAAGATGATTAATCTGTGAACGCTAGGCACAGACGGATAACATTTCCAGCAACAGTAAAATACTCAAAGCACTAGAATCTATCAACAACGC…	270829	271228	ATACTAATCCGGACAATGAATAGA	54.988	CTAATATGATAGGAGATTTGCACC	54.963	121	Intergenic
PMID00382	scaffold500	286556	Pseudochromosome1	I3	TGT	TCTGGTAACTTGGTGTTCTCCGTCAACCATAAGTTCAAGGGTCGTGACAAGCAGGTGTCTTTGATTGCATTGAAAGAACATGATGCTCGCCGTCACGGTAGGCTTCTAGCCGCAGATGCTGCTGTGGATTTGCAATTGGGTGGCAGTGGTCATCCTTCTGAAGCTGGGTACATATTCTTCTGCTTTTGGTCATTATCA[TGT]TGTTGTTGTTGTTTTGCATAAACTTTGGATATCCAATTGTGGTTTTCGTCATTGAATGGTTTGACTGGTTTTAGGCTCTACTTCGCTAAAATCGGGATTGGATCTCCTCCAAAGGACTTTCACGTGCAAGTTGATACAGGAAGTGACCTTTTATGGGTGAATTGTGCAGAATGCGAAAACTGTCCCGCTAAAAGTA…	286357	286756	TTTGATTGCATTGAAAGAACATG	54.964	GGATATCCAAAGTTTATGCAAAAC	55.072	176	Intron
PMID00383	scaffold500	299740	Pseudochromosome1	D6	TTCTTG	TATCAATAATCAAACCTTCTTCCACACCTTCTTGTCTTCTTTTGTAGGCACAAACCTTGGCAGGGTCAATAATGTGTTCACACGGGAAACTCCTTCCAGAGCAGACCACTCTTTACCTGCCTCTGAATTCATTTCCTCTGCACCGTTCTCTTTACTTGCTTCTTCTTCTTCCTCTCCTTCTTCTTCTTCTTCTTCTTC[TTCTTG]TTCTTGTTCTTGTTCTTGAAGAATCTCTTTGCCAGTTCGGGCAGTCCCTGAGCGGACCAAACAAGTTGTCCCAGAGAGATCTTCTTGCTCAGTCCCACCATTGACCTCATCCGTTGTGGCAGGCTGCTCACTCGACCAGTTATTAGCAGCAGTTGATCCAGAGTTTGAGTCTGAGTCAAGGAAAAGGCAAACT…	299541	299940	ATCAATAATCAAACCTTCTTCCAC	55.409	ATTCTTCAAGAACAAGAACAAGAA	55.164	227	CDS
PMID00384	scaffold500	335742	Pseudochromosome1	D6	AGAGAG	TGCAGTTGTAAATTAAATCTGCTTGAAAAGATACAAGCTTTGGGAACCACTCTGATGGTTTTGGTATCAGATACTCATCACAGTCATATTGGCCGTATTCTGCTTCATCATTCTTCAATACTGGTGTTTCTGGTGGTGGTGGGTTGCTGAAGGTTGATGTGGGCTGAGCAGGTTCCATATCTCTTGAGACTCTAACTC[AGAGAG]AGAGAGAGAGAGAGAGAGAGAGAGAGAGGTGTTTGCATATGTTAATTGAGTGTTGTAGCTAGCTGGTTAACACAGCATAGCAAGAGGGAGCTCCACCTGTACAGTGTAATGTTGCATGAAAGGAAAATATGAGACGTGGTAGCGCTGCTATTTGACAAGTTGACATCTGTTCTGTTGTTTGTCCAGCTGCATA…	335543	335942	CATATCTCTTGAGACTCTAACTCA	54.991	CATATTTTCCTTTCATGCAACATT	54.968	160	Intergenic
PMID00385	scaffold500	547058	Pseudochromosome1	I2	CT	ACGTTGAAACGCGCGAACAAGCGAGCGTATCAACACGTGTTAATTTCACCCGCGTGCCCGCCTCGCATAGGAGATTCAATTTCAAAGAGAGAGGCGTTTTGAATATTACGAACCGAAAAATAAAAAAACGCTAAAAAGGTGAAACGTTTCGATGACTCACTCAGTCATTTCACGGTCACTGATAAATGCTCTCTCTCC[CT]CTCTCTCCTCTGTCTTTCTACTGAGGAACAGCTAGTAAAGCACTCACATTTGATTTTTCTAGGCACACAGAGGTCTCAGCTGTGGTGGGTGCTTGGACGTCGTTGAGCTCATCCTTCGGTTCCGGTTTGACCCTTCTCCATTCTCTTTTTACCTAATGCTCTCAATTCAAGTGATTTTTTCCTTAGACATTCAATTA…	546859	547258	GTTTTGAATATTACGAACCGAAAA	54.766	AAATCAAATGTGAGTGCTTTACTA	55.048	161	Intergenic
PMID00386	scaffold500	568688	Pseudochromosome1	I1	T	TGCAATGGCATCAATATCCTTTAGCTCTGCGTCTCCAGCCAATCGAGGATCCAAAATCTGATGAACTTGATTCTCCTTCGCCAAAGAAACGAAGTGCATGATAAGATTTCTCCCATCATCTCTTCTCTAGTAAAAGAAATTGGCTGCTTGCTTGTCAGAAGCTCTACAAGCATAACCCCAAAGCTATAGACGTCACTAT[T]TTTTTTTTTTGGTAAAATAGACGTCACTATTTCTCTGTGAACCTATTTGACTGGAAGTACTCTGGATCAATGTACCCAAAAGTACCCTGCACTGTCAAGGTTAAGTGAGTTTGGTCATAAGGAATGGATATTGAAGTCCCAAAATCAGATACTTTTGCACTAAACTTGTCCTTCAAGAGTACGTTAGACGATTTGAT…	568489	568888	ATCCAAAATCTGATGAACTTGATT	55.057	CAATATCCATTCCTTATGACCAAA	54.951	285	Intergenic
PMID00387	scaffold500	598069	Pseudochromosome1	I1	T	CCAAAAAAAATAGTGAAGCTAATATTTATTCTGTTTTTTATACTTTCATGAAACATCACCTCTTGTAAGTTTGATTAAGCTCATAAGTGCTTATTCTTTCCTTTGAGCTCTTATGGTTGACACTCTGCCAGTCAACTGTAACTGGCAAAGAAACAAAACATTGCTTAGTCCAAGTCTGAGCTCCATCAAAAAAAAAAAT[T]CTTTTCTGAAATCTCCATTTTTTCTGTTTCTTTGATGTGACTCTGTAAGATAGCATATGGATGTGAGAGTATGCTGAAAACATGTTAAGGAGCTCCAATGTGGTTATGTGTTAATGCAGGCAGTTCCATCATTTCCAAGTTCCTTTACACATCTGTCGGTGGCCAAGACAATCTTCGTTGCTTAATTCCCTGCACAA…	597870	598269	CTCATAAGTGCTTATTCTTTCCTT	54.934	ATATGCTATCTTACAGAGTCACAT	54.994	179	Intron
PMID00388	scaffold500	633214	Pseudochromosome1	I5	CAAGG	CTTCATTTCGAGTTAGCAAGCATTCATTCATTTGCCAAGAGTTAAGAAGACATGAGCTGCTTCCCGTGTTTTGGCTCACAGAGAAGTAAGAGATCAAATAGCAAGAGATTAGAGAATGCCTCTCCACCTATCGGACAAGGTAAGCTAATTGTGATTTCAGAAACCTTGGTTTTAATTAATAATCAAATTTAGACAAGA[CAAGG]CAAGGCTTGGTTGTACTTCTAGTGCAATGTCCTGACTGCATTAATTATAATGTAGCAACATATATTTGTTAATCAGAGTTGCACTTAGCTCATAAATTTTTATATATATAGAAGCTATAGGAAGAAAACCATAAAGCATGCTAGGGCATACATATACATATAAATACAAATACGCATGATTGTAATTTAGGCTA…	633015	633414	AAATAGCAAGAGATTAGAGAATGC	55.078	AAGTGCAACTCTGATTAACAAATA	55.048	194	Intron
PMID00389	scaffold500	643578	Pseudochromosome1	D1	G	GTGTGTGTGTGTGTGTGTCTTTCTCTCTCTCTCTCCTCTCTCTACATTGATCAGGAAATGATCCTGTCTTAACATGGGAAAGAAGAGTTAAGATTCTAAGAGATTGTGCGCTTGCTTTGAGGTATCTCCACCACTATATAGATGGATGCATTGTTCACAGAGATATTAAGGTAATAATTGATTATGATATGCTTCTTTG[G]TCTACACTACAGTTAATTCCTCTTGATCCATATTATATTGATGTTGTTAATGCATTTCTTTTTTTTCTTTATAGCTTACCAACATCCTTTTGACTGAGAACTTGGATCCCAAGCTTTCTGATTTTGGGTTGGCAAAGATGTTGGGGATGGAGGAGAGCAAAGTATTTACAGATGTCAGAGGAACCATAGGCTATATG…	643379	643778	TGGGAAAGAAGAGTTAAGATTCTA	54.959	TCAAGAGGAATTAACTGTAGTGTA	55	152	Intron
PMID00390	scaffold500	643993	Pseudochromosome1	D3	TTC	AATGCCAAGTTAACCTGCGCCAGTGATGTCTATAGTTTTGGTATTGTTTCTCTGCAACTGCTATCAGGGCAAAAAGTATTTGAGCTGGATCTTGATGCTAGAGACCAACTGACAAGAAAGGTACACCCAACTTCATTTGTGCCTAGAGCTAGAGAGAGAGAAAGAGAGAGATTAATGAATTCTGTTTTTTTTTTTCGG[TTC]TTCTTTGCAGGCAAAGGATATAAGTATGAACAAGCGCCCACCTGAGGATCTTGAGGACCCAAGACTAAATGGAAATGTCAACAAGGTGGACTTTGAATCAATCCTACAAGTTGCAGTACTTTGTGTTGCCAAATCAAGCAAAGGTCGCCCAACAATCGATCTCGTGTACGAAGAGATGGACAAGGCTTGGAAGAAC…	643794	644193	GAGAGAGAGAAAGAGAGAGATTAA	54.672	TTGTTGACATTTCCATTTAGTCTT	55.208	134	Intron
PMID00391	scaffold500	651540	Pseudochromosome1	D6	GCATTG	TGTTGACCCCATCATCATCAGCAGGATCATCATCTTGATCATGTTCTCCAACTCCCTTAAATGGAAGGCCCTCCATTGGAAAATCACCCATATTAATCCCATCATTAATATCTTCTTCTTCCACACTTAGAACATTCTTGTTGCTCTCATCATGCTCTGCCTGAAACATCTGATTCTGGCCATCTCCAATATTGCACA[GCATTG]GCATTGGCATTGGCGTTGGAATTTGTGTGCGGCTGCTGCTGCCCCCTTCTTGTGCTAGTAGATTAACTGGTTGACAAAAATTGTTACTTGGAGCTTGGTCTAGAGCTGTTGAATATGGCCTCTTTGAGTTTGTGCTGGCATAGTTTGAGGCTCGGGGTCTCATGGCTTGCACATTCCTTGCACAATGCTTGTT…	651341	651740	TATCTTCTTCTTCCACACTTAGAA	54.988	CAGTTAATCTACTAGCACAAGAAG	55.085	165	Intron
PMID00392	scaffold500	656164	Pseudochromosome1	D2	CT	GAAAGAAAGAAAGAATTCACATTTCTCATCTTAGGGGGGGGAACCCCAAGGAATGTGGGGTCCACCTACCAGTCTACTGCGTGGACCGAGGAAAACCCATCTTTTAATCACAGGCATGGTGGCAATGTGGCATTTCCAGATTGAGGAGTTGGATAAACATCGTCAACCACCACAAAGCACTCCAAAAGTAGCTTTTAA[CT]CTCTCTCTCTCTCTCTCCCTATACAGTATACTTACTTACTATGGTGTAGTTGCTGCTGCAAACTGCAAACATATATTGCAGAGGCAACAGTGCCCATCTCCCTAAAACAAGGCTCCTTCATTACAACCTTTTTTCTGCCCCTTGCCTATGACTAGGACATCTAATTCTAAGCTGTCTTTCTTTGTTCAGACTCAGAG…	655965	656364	AGAATTCACATTTCTCATCTTAGG	54.678	TATACTGTATAGGGAGAGAGAGAG	55.032	219	Intergenic
PMID00393	scaffold500	657477	Pseudochromosome1	I5	TACAT	TAGGCCTCTTTTATTCTTTGAATTAATGTGAAGATTGACTGATTTAAGTGGCAACTGATTCCTCTAACCAAAATTACCCAGTTTCAAGCTTAGGCCAGCCAAGTGTCACGGGTGCGACCGTCCGTGACCCTGTTGGGACATCTATGCGCTTACTAATGTCTCATCCGATTGCACATAAATTATTCGAACACATCCCCG[TACAT]TACAGTAGTTTAGAATCTCACCAAAAAGTAAGTGCTGCTGGTGGTGGTGGTTATGAGACTAAGATTTTAGTTTGCACATTTTGTTTGAAAATATATTGATTTTCTTGGTGACCAAACAAAGAAACAAGTATGCACCACATTAATGTGATTGAGAGAAAGTGGTTGGTGATATATAAATTAGAATAACGAGATGG…	657278	657677	ACTGATTCCTCTAACCAAAATTAC	54.857	TGGTGAGATTCTAAACTACTGTAA	55	173	Intron
PMID00394	scaffold500	658061	Pseudochromosome1	I2	TG	TCGCACTCGTTCGAACGACGCCGTTCCGAGAGTAACCCCTCGTTTCCCCACTAGGCCTCCAAAGCCTGTGGACGAAGATCTCTACAAAATCCCCCCCGAGCTTCTCCATAAGACCAAACGGGTGTGTGTCTGTGTCGTGTCTTTCTTCTTCTCTTATATTTTATTTTTCCTCAAATTTAATAAGTCAAAAAAGTGTGA[TG]TGTTCTCACCGAAAAAGAAGAAAAGAGGTAAGTTTGATGCATGCACTGAGTTTGATATCATGATGGCCTCCAGAGCGGCTCTTAATTTCAAACCCATTACATTATGGACTCTTATCTATGATGTGACATCATACTAACTCTGTCTTTTGATGTTTTTCAACACTCGACTTTAATATGTTTTGTTTTGTTTTGTTTTT…	657862	658261	TCGTGTCTTTCTTCTTCTCTTATA	55.113	CATCAAACTTACCTCTTTTCTTCT	55.062	105	CDS
PMID00395	scaffold500	658182	Pseudochromosome1	I2	GA	GTGTGTGTCTGTGTCGTGTCTTTCTTCTTCTCTTATATTTTATTTTTCCTCAAATTTAATAAGTCAAAAAAGTGTGATGTGTTCTCACCGAAAAAGAAGAAAAGAGGTAAGTTTGATGCATGCACTGAGTTTGATATCATGATGGCCTCCAGAGCGGCTCTTAATTTCAAACCCATTACATTATGGACTCTTATCTAT[GA]TGTGACATCATACTAACTCTGTCTTTTGATGTTTTTCAACACTCGACTTTAATATGTTTTGTTTTGTTTTGTTTTTTAGAAGAAAATGCTGGGATTGCTTTGTTGCTTGGTGCCAGCATGTGCTTCATGAATCTGGGATATCCATCTCTCTCTCTCTCTCTCTCTCTCATCGCTGCTCTAGCTCGTACAAATCCTAC…	657983	658382	AGAAGAAAAGAGGTAAGTTTGATG	55.062	AAAACATCAAAAGACAGAGTTAGT	54.917	141	Intron
PMID00396	scaffold500	664350	Pseudochromosome1	D1	A	TTGTTTGGATGATGAACTAAGATGTATAAATTATTTATTTAATGGGAACTAATTTTACTCTCACCAAATGCATGAATGTTTGAATAAATAACCCTTTTGTGTCCACTGCTTGCCACCCATGATGTAAAATCTTTCAAAGTTTAGGAAATTCATCTCCATATTCTGCAACGTATCTGGATCCATTAGTCATACCCACACA[A]AAAAAATGAAAAAGACGACCAGGTTACAACTATTCAGTTCTTTTGAAAATACAAACTCAAACCACTCTGTTCTTTGCGCCTCATTTAAAGGTTTCCATTAAAAAAAAAGAAATGTGAAACTTGTGGTTAAACTGATAAACTAAACCTAACCTTAGTAACAACCATTAAACAACTTTTTAGGAGAACCGGGTGGGTGT…	664151	664550	GGAACTAATTTTACTCTCACCAAA	55.056	GTGGTTTGAGTTTGTATTTTCAAA	54.999	221	Intergenic
PMID00397	scaffold500	700373	Pseudochromosome1	I1	T	TCACTGCAACGGAATCAAAGGAAAAAAATTGAATTTTGTAGAAGTGGTAAAGAATTCTAGTTTTAAGAAAGGAGCAAATCAACCTGTTATCAGTCTCATGATGACAAGGGGCATGTATATTCATGTTCCAAGATAACCAAAATTGAGTGGCACTATTGGCCATTGCAATAAAATAAGAGCAACATAATTCCAACAAACT[T]TTTTTTTCTGATAGGAGCTTCAAGATTACTACATGAATGCTCCTAAAAGGCTGCACTAACTACAAGCTAAGCATGGTTACGTCGAACATGCACATTCTCAAAGGACCCAATGTTTTAACGAGCCAGGATTTAAAATTATTAATCACAATGCATCCATTCTGAAGAAGGAACCATTTTGAAAAGAGCTTCCACTCAAA…	700174	700573	CATTGCAATAAAATAAGAGCAACA	55.007	TAATTTTAAATCCTGGCTCGTTAA	54.854	178	Intron
PMID00398	scaffold500	711474	Pseudochromosome1	D1	A	CATTTGATAAAGTTGATGGTCTGCATGGACATGGACTACTAACTTTTACATAATTAAATAAGCAAACAAAAAGATGCTTACGCATGGGTTTTCATATTAGGCTGCAAACGCTTGTGGTCTTCAACCATCATGCCAAGTAACTCAGCAACATCTTGCACTCTACATGTCAAATTGACCCCAAGGAGGGTTCATAAGATTA[A]AAGGGTCCATAAAGCGCCTCATGGCAATGTCATAATCTTGAACTCAAAACAACTTAAGAAGTTGTCAAAATTCCATAAATATAATTATCATGCAAAGCTGACGAAACAGAAAATTGAAAACACAAAACTTGAGAACTAAGATTGCCTCCTACAGGTTGCTAAAGGTTATAAGGATTCATTCCTCATAAAGAAACATA…	711275	711674	ATGGACATGGACTACTAACTTTTA	55.28	TGTTTTGAGTTCAAGATTATGACA	54.991	227	Intron
PMID00399	scaffold500	757493	Pseudochromosome1	I1	A	GCCCTTAGTTTTTTACTTGACACTTGGAATTGGATTGATGTCTTCATTAATGGAATGGTTTTGTTGCTTATGACTGAAAGTCACGTAGAGGCTTTAATAATACCTGCTTTTCTTTACAATACTTTTTTTTGGTCTTTTTTTTGGGTCTAATCATTGTGCTCCTCAGTGATGAAACGCATTGTATTTTTGCTCTGTATGA[A]AAAACTTGAGTCATACCAGATGAAATGGTCTGTGGGAGGCAAACTCTTGAAAATACTCATGTTCTTTATTGTATTACAAAATTCACAGTTTGCAGATTCAATTTCTGTCCAAAATAAAATGACTCTTTAGCTTTTGTTTGTTATCATATGTTTTATCTATTTTTTCAGTTCTTATATCATTGTTTGACTTTCATGAC…	757294	757693	GTCTTCATTAATGGAATGGTTTTG	55.005	GCAAACTGTGAATTTTGTAATACA	54.901	254	Intron
PMID00400	scaffold500	824201	Pseudochromosome1	I3	GAG	AATGCAAGCAAACATCTTCCCCTCCTTAAAGCTCAAAACTATGTCGAATGAAGCCAACTCCTTGTGTATGTGGGCCAAAATACGATGACTATATCATGGCGACGACATCGTTTTATGGCAACTACTTCCACATCACAAAATAAACTAACAATCTTGAGAGAAAAGGGAGGAAAGGAGAAAAGAAGGGATAACAGGAGA[GAG]GAGGAGGAGGAGGAGGAGGTATGGAAGGGGGCCGAGGGGTAGCGGCAGCTAAGAGTGTATAGCAATCTAGTTTTTAAAATTATTTTAAATTATAAAGAATGAAATTCGAACCCTTTTTTTTTAATGTTATTATTTTTTTTTTAATCTAGCCTAATTAATCCTCGCCTGGGATACAAAAGATTTCTATCCATCCCCC…	824002	824401	TCCACATCACAAAATAAACTAACA	54.974	GATAGAAATCTTTTGTATCCCAGG	55.062	263	Intergenic
PMID00401	scaffold500	879501	Pseudochromosome1	I1	G	AGGAGAATCAACCCCAGGAGGGAGTAGCAGCCAATGGCGGGAACGTAGTTGACGAGGGGGAGGATGAGCAGCCAATGACGTCGGTAACGCAGTTCGCGAGGAGGAGAATCAACTAGCAGCCAACGACGTCGGTAACGCAGTTCGCGAGGAGGAGAATCAACTTCCGAGAGCAGAAGCCAAGGAAGGCATACAAAGCGAG[G]GGGGGGGAGAGCTTGCGGTATGTATCCTACTTTTTCTTTTGTTGTTACAATAATATGTTACTCCCTGAATTGCAAGCTTGTGAAAATCCAAAGCAAGACCCGCATATTATGCGACTTAATTACCCATTCTCAAACAGTTCTTCTTTTTTTCTCAAACAGTTCTTCTTAATTGTTTATTAAAAAAATCAAATCCTTAT…	879302	879701	GGAGGAGAATCAACTAGCAG	54.961	TGGGTAATTAAGTCGCATAATATG	54.9	227	Intron
PMID00402	scaffold500	898017	Pseudochromosome1	I3	ACT	TTTGTCACATTGTTCGTGAAAGATTCCATGCTTGGTAGAGGAAAAATAATCATCAGGCTTACTGTCCCCTGTCCACCAAGGACTTTGACATGATATAACTACGCGTAAGAATTAGAGGGGTGGGACCATCTTGAAGAGCATTTTCTGGCACAAGCCTAAAGCTTTCTTATCTATTTCCCAAAAATAAAGGAGGAGAT[ACT]CCTGCACCCCATCTCCAAATTTAGCCTACAGTCCACAATGCCATTCATAAAATAGCCCCACAGTTTGACTTCTTATACTTCACAAGAAACCAAACCCCAAGGCCTCTAATTGTTGCACTCAATTCAATACATAGTTTCATAATTGCAGCTACTCATCTCTCTTAAAACCTCAAACCTCAAACAGTCCCTCCAAGTTA…	897818	898217	GAGGAAAAATAATCATCAGGCTTA	54.977	AACTATGTATTGAATTGAGTGCAA	55.107	299	Intron
PMID00403	scaffold500	912179	Pseudochromosome1	I2	GT	GTGCAATTAGTTCTTGGAAAAGGGATGAAAGGGTTTGTTGTGTTGGAGGAGTAGTAAATGTCTGATTTGCGCATTGGTTGTATACCAAGGTATTGTAGTCAGAATTAATTGGGTTTGCAGAAGATAGTAGAGAAAGTAGTAGCAATAGTTGTGCTGCAAAACAGAGAAAGAATGGTTTCAAGGTGAAATCCATTTGGG[GT]TTGAAGACGATGCAATGTGGTTCCAGATGAAAGAGATAAGATTGCAGCTTTCTCTCAATCTGTGGTTTTTGCTTGTGTTTTGGGGTTTGTTGTTCTTTTTCCTGCCCACTTGTATCTAACTTTGGTGGGAACTTGTGAGTTTTCTTCACCAGAATAACAGGGTTACAATAACTTACAACAACTGCTTTAAAACTCAG…	911980	912379	AATTAATTGGGTTTGCAGAAGATA	55.051	AGCAGTTGTTGTAAGTTATTGTAA	54.999	284	Intergenic
PMID00404	scaffold500	961927	Pseudochromosome1	D2	AT	ATTGATTGAAATTAAAAAATCAACCACATTTTTTAAATTAATGGAGTTTTGTATCACGAAAATATGCTAAACTATTGTTTTTCATTTTTAAATAAAAGTATAAGGAAAGGTGCTCAAATGGGAAACACTGAGCAAGGCAAGTCTCACATCCAAGCCAATACGGAATCTTGTTTTCGTTGACTGAAACTTATTGATGAC[AT]ATGTTTTTACCTGGCTATATGGTCCAATACAACTGGGTGCCCAACAAGATATACTTTGTACATGTAGAACTCTTTTGGTATGGTCATTTGCCACAAAAACTTCCATGTAAGCACTACCTAAACCCACTTGCAACAAAGGCAGTTCAATTGTACTGCGGGATGGAACTCCAAAAGGACACTTTTCCTGAGTTATATAT…	961728	962127	TAATGGAGTTTTGTATCACGAAAA	55.07	ATGTACAAAGTATATCTTGTTGGG	54.672	225	Intron
PMID00405	scaffold500	997140	Pseudochromosome1	D1	G	ATGTGCTAGCACGAGTCTGCCATGTATTATGTGGGATGTGAAAAACCACATATTGAGCATGTGTGTTGGGTGTGAAGATTCACAACCAGAAAAGTTGTTTCCACTATTCTGGTTTTCATTTTATTGCCCATCCTATCAACTGGATTTATATTAAGACATGTTTGCAAGTGATGAACAGTGTAGCGTTTCAAACCTTAAG[G]TGTTGGGAACTTGGGATCATTCTGTTTATTGATTCCTAAACTTGAATGTTCATTCGAAAGCAATGCCTGCATTCATTTTCATCCAGACAAAGTTTTCCGTACTTTTGCATGAGGCCTTAGCTCATGTGTATGTGAGACATGTCATTGACTGCTGATTCCTTATTTCTTTTTCTTTTATTTCTGAGACAGCATGTTGA…	996941	997340	TTTTCATTTTATTGCCCATCCTAT	55.084	AGAAAAAGAAATAAGGAATCAGCA	55.008	261	Intron
PMID00406	scaffold500	1042432	Pseudochromosome1	I2	TC	AATATAAGCGAGCCCACTTTCCCTCTCTTAGAGCACAAAAACCCTGATGTAATGGATGGATCCAGAGACCCCCTCCCCCCTCTTCCAATCAAGAGCTAGAAAAAGAGAAATAGAAGATCAGTCTGAGAGAAAGATGCCCCTGCACATGAAGCTCTTGGAAGGGTTTTTCTTTTTTGTTAGTTTTTTCTCTTTTTTTTTT[TC]TTCAAGAAAAAAAGAAAAAGAAAAAGTTGTGAGAGAATCTGAGATTGTAGATACGTATCATGGGGTTTATGAGGATCCTGTCTTTCCCCGCCTTCTCTGGATTTTTTTTTGGGTCAGAGAGAGATTAGGAAGTGAGAAAGCAAAACCACTCCCATCCCATAGGCTACGGTACTTTATCATCTACTCTTTTTGAGTG…	1042233	1042632	CAATCAAGAGCTAGAAAAAGAGAA	55.149	AGATTCTCTCACAACTTTTTCTTT	54.905	156	3utr
PMID00407	scaffold500	1066304	Pseudochromosome1	D2	TT	AAATTGGTTGTGACAGCAGCCTTTTCAAATGTAAACTCTAATAACTGTTTGAACGGTCATAATCAAGGTCCAACAGCACTCTTATCTTATCTTCTTCTTCTTCTTCTTCTTCTTCTTCTTTTTCAACTACTTTAAATCTATTAATCAATTATTAATATAGACTAAAATAATTAGCAAAGAACTGTACACCAACTGCTC[TT]TCTCTTTGTCATAATTGACTAATTAAAAACTACTTTACTCATCAATTATCTTGAAATTTATACAAGGAAGAGACAAAGGTGAATGACATTTATCTAAGAAGAAATTAAGAATCACCTAGTGGCCGTCATCTCCACCTCCTCAATCCAACTTTACTTTCCCAAAAAAGAAAAAACAAGGTCCAAAAATTGCATGGCCG…	1066105	1066504	AGCCTTTTCAAATGTAAACTCTAA	54.96	CCTTTGTCTCTTCCTTGTATAAAT	54.6	262	3utr
PMID00408	scaffold500	1115803	Pseudochromosome1	I1	G	ACTGAGCAAATAAACTAGAAAGTGCTCATGGATGGATACGATCCACATAGTAAGCAAACTAATAATCATATCAAACACACCCGAATTTTTATCAAAAAATTAAATTAGTAAAAGATAAAGTAAAGAAACTTTTATAAGGCTATCGGAAATTATAAAATGGGCGATATCTATTTCACACAGAAATAGAAAAAAGACAAGT[G]AAAAGAGCAAAACAAAGTTTGAATTACCAGAATCGAGAGGTGCAGACCAGAACAGCCCAATTGTTAGTGTGCATAGTGGTCTCAGAAGAAGAAGGAGAACCAAACGCCATGCATTTGGTGACAGTGCACGGACCCAGAAGCAATAACGCCGCCGCCACCACTATGGATTTGAATAAATTGCACATCTTGTAGCGGAT…	1115604	1116003	AAGAAACTTTTATAAGGCTATCGG	55.013	GTAATTCAAACTTTGTTTTGCTCT	55.072	105	Intron
PMID00409	scaffold500	1155035	Pseudochromosome1	I1	A	CTTGTCAAAATAATAATTTTTAATTATATTTAAAAAAAAACAAAAAACAGCTTTTGCAATGACAAATTATATAAGAAACAAAACGACCGTAACAAAAAGAATCGAACATCACCATTGTTTATTGTTAAGCACTCCTAGTCCTAGGTAAGCAAGTGACACAAACATCACATGCACTAAACCAATTAATAACATAATATAC[A]TTAATTAAACTTAACTAAAACGAGGAGAACATATTAATCAAACATAGACAGTGGAGGTTTTGGAAGGGGGTTGCCATCAAAACCAGTTTCTTGAAACTTGCAGATAAACAAGTGGATGTCGTTCAAATACCCAAGGAGTATCATCTTTTCAGCCCTCAAAAAACTGTTAGCTACCATGGTACGACGACGTTTGTTCA…	1154836	1155235	ATATAAGAAACAAAACGACCGTAA	54.92	GTTTGATTAATATGTTCTCCTCGT	55.041	175	Intergenic
PMID00410	scaffold500	1188807	Pseudochromosome1	D1	G	CCTTTTGGACACAACAAAACAGAGAACAATATCAAATTAGATCAAGCGGAAAAAAACATGGAAATTTGATGCAAAACAAACTCTCAATTTAAGAAGGTTGAGAATGGCCTTATGGCTACCAAAGATCAAGATTTAACCATACCTAAGGTGATCATCCGAAAACATTGTGGAACAGACGAATATATAATAGCGATAGAAG[G]AGAAGGTGTTGATAAACCCTTGGGAACTGTCAATGGTGGCCAAGCAGTTTCCAAAGAGAAAATCTAGTCAATTCCTACTCAGAACCTCAAAATGCAAATTGCCTCTGAATTCTTCATATGAAAGAATGCATGATATAAAAAGATGGAAGGGGCTAAATTCTAAATTATCTAGAATTTGCCCATTTTAGATGTTTTTA…	1188608	1189007	CACAACAAAACAGAGAACAATATC	55.002	ACTAGATTTTCTCTTTGGAAACTG	55.062	259	Intergenic
PMID00411	scaffold500	1292364	Pseudochromosome1	D5	CCTCA	AAAATACACTCTTATGAGGAGCATGGAAAGGAAGCCGGCCCAAATGAGATCATTAGACATTAAAAAATCACTGTGTTCAAGATTTCAAAGTCATTCCATCATTCACTTATTCACGCACATTGATAGAAAGTAGCAACATTAAAATTAGTCTTTTACCTTCCCCACCCTTTTAATAACATTTTTAAATACAAAAGTTAC[CCTCA]GACAAAGTTACATAAAAGGGGGGGAAAAACCTTTAAAATGCAAAAAGAAGCTTTATGCTTATGGTTTAGACCTTTTTTTTTTCTTTTTTTTTTTTGTTCTGGGAATACTAGAGGGTGTTGTGTTTAGTGACCATCAATGAATTACATACTGCTAACTGAGTTTAAAGTTGTGCCACATAATCAACTATTTGATG…	1292165	1292564	AGTCATTCCATCATTCACTTATTC	54.994	GTATGTAATTCATTGATGGTCACT	55.005	264	Intron
PMID00412	scaffold500	1301308	Pseudochromosome1	D3	TGT	TCGGCAACCGAACGAAGATAAAAAAAAATGACAAGAGGGAGAAAAAAAAAACACGAACCTTCACGCGAGACAAGGCCACAGCAGCGCAGGCGAGATTGAGCTTGGTCTTGAGAAACGCCTGGTACTCTTCGGAATCAACGGGAACATTAGGTGGTTGCAGGCTAAACGACGGCGTATTGTTGCTATTATAGTTGTTGC[TGT]TGTTGTTGTTGTTGTTGTTGTTGTTGTTAGGGGCGTGAGTGGGAGCGGGAGCGGGATTGGGGTGGTGGGCATTGATCATCTTGATCTCTGCGACGTCGTTGTGGTCATGGTGAGTTGAAGAAGAAGAAGAACAAGGAGGTGGAGGTGGAGGTGGCTGTGGTGGTGAGGGTGATGGTGAGTAGGGAGAGGCTTCTTG…	1301109	1301508	ATTGTTGCTATTATAGTTGTTGCT	55.164	CTTGTTCTTCTTCTTCTTCAACTC	55.93	161	CDS
PMID00413	scaffold500	1327981	Pseudochromosome1	I2	GA	AATAAGCTGGCATGGCATGGCACCAAAAATAAGAGGTTTCATGTGTTTTTTCTTTTGTCCCCGTTACCTACGTATCAAGACCTAGTAATCTGCTGCTACATATGGTCTGCACTCTTGTCACTTCCTAATTTCATTTTTCTTTTACTTATTTCGATCCCTGATGTTAACATTTGGCTTCTTTTTGGAAAGAAAAGAAA[GA]AAAAAAAGTGAAGCCATTCCATTTGGAAGTGATTTCCAATTCACTGAATTAATTTCAAGCAAATAAAAAAATCCTACCTTAACGGCTAATATATATTAGAATGAGTGATAGCTATTGTTGATGAACAAATTAAAGTACAAAATAACTATGGTGTGAAATATGGATAAATCTTCTCGAGTGATCAAACATAATAAAATG…	1327782	1328181	TTTTACTTATTTCGATCCCTGATG	55.016	TCACTCGAGAAGATTTATCCATAT	55.005	241	Intergenic
PMID00414	scaffold500	1333085	Pseudochromosome1	I1	T	CAGCACAACAGTCCCCATAGAGGACACTGTTAGTGTTACCTATTTGCCCTCCCATTTTAAAGTGCAAAGTTCAGTTTTCTCTTTTGTTTTCTAAATCATGATAGACGAGCAATTTGAAGTTGAAGATTTGCTTCAACCCTTTACTAGTAGCAGTGGTGTTGGGATTTCTCAACTTTTTTATTGAACTATTTATACTTGC[T]ATTGTAGATGGAGGAACTAAAGAAGCTGGTGGAAGAGGGGAAAATAAAGTACACTGGATTATCTGAAGCTAGTCCAGACACAGTAAGGAGGGCACATGCAGTTCATCCCATTGCTGCTATACAAATGGAGTGGTCCCTTTGGACTCTCGAAATTGTCCCACTTTGCAGGTAACCCTCATCTTATATACCATTTCCAA…	1332886	1333285	TAAATCATGATAGACGAGCAATTT	54.761	ATGGTATATAAGATGAGGGTTACC	55.017	300	Intron
PMID00415	scaffold500	1358996	Pseudochromosome1	D1	C	CATGCATAGCTGACCAGCTGAATTTGTGTAATGTGCTCTGTTTCAATATTGCAGGTGGGTTAATGCTCCTCCCTGTGATGGTTGCGGCAAAGAAACCGTATTTCATGGAATGGCTGACCCACTTCCTTCAGAAATTCGATATGGAGCTTCTCGAGTTGAGATCTATGGGTATGCTATTGATGTTTGGCCATTTCCCAAC[C]CCAAATTTTGTAACTATAGTCTAGTCTGGTCTATGGTATTTTTACCCCTTTATGATTTTATGTTATCTTGTTTTTTTTTTTTTTTTGCTTTATTGGTTTCCCTACTGTATATCTAATCTTTCATTGTGGTAATATCTACTTGGTAGTCTTTGTTCATCTGGTTTAAGAATAACATAGTTGGAGTCAAATAGGCTCGT…	1358797	1359196	TGTAATGTGCTCTGTTTCAATATT	55.107	ATACCATAGACCAGACTAGACTAT	55.166	213	Intron
PMID00416	scaffold500	1371699	Pseudochromosome1	D3	CAA	CGCTGGGGAAGTTTTTATTTGAGAGGAAGAAAGAGAGCTTACAGTTGGGAATCACACAGGGGAGAAACTTAAGGTCATCGTCTCCGTCACGGGTTCGCTTCCAACCAGCCTCACACTCGCAGGTGAAGCCTAATGGATCCTCTACATCAAATTTGCAGGCTCCCCGTCCACACTCCACTTGTTTGCACACCTCATCTG[CAA]CAACAACAACAGCATGTATAAGAAGACAGAAACCAGACAATAATGTTTACATAAGTAGAGAGAGAGAGAGAGAGAGAGAGAGAGAGAGAGGATGAAGTAGCTACCGGCAATAGAAGGAGCTATGTTGTCCCAGTCGAAGGCCAAAGCAGCCATGGGTAGCACCACCAGAAGGGCAGCAAAAAAGGCGATGGATTTA…	1371500	1371899	GGAAGTTTTTATTTGAGAGGAAGA	55.045	CTCTCTCTCTCTCTCTCTACTTAT	55.252	269	Intron
PMID00417	scaffold501	42169	Pseudochromosome1	D1	A	AAATAGTAGCTTCAAGCTTTTCTTCCTCTTTTCTTTTTCAGAAAATACAAAAAAAAGTAAAACATCATTAACATTACCATACAGCCTGATATAGCACACACCCCACACTCAGAATATTATTGCACGAAATAATTTTTAATTCCAATCACTTTTCTGTTTTAAACTTTGCAAAGACAGTACAAAAAGAAATGTAGAAGGA[A]AAAAAAAAAAGGTTGTAAATTCATTAATATCCATTTTGACATGTTAAACAGTTAGCGCGGTATAAACTCCCCAAAAGGGTCAGATTTCATCCATTTAGTTGTGAGAGCAGCAATCAAATACCAGTACAGCAGGGAGTTGAATAATCATCATCTGGATGATCAGCCGGTCCAAATTGACCATACACAGCACCCTGCAA…	41970	42369	ACTCAGAATATTATTGCACGAAAT	55.005	CTCACAACTAAATGGATGAAATCT	55.181	199	Intergenic
PMID00418	scaffold501	80625	Pseudochromosome1	D2	TT	CTCATGTTCAAAGTTTGGAGTTACAATAATGGAAATTACCGGTTTGTGTGGGTATCTCTTTGGGTGCCAGAGAGAATGTGAAGCGGTGATCCTAATTTTCTTTGTCTGTTTTAGTCTATTACTCATTATGAGTTTCTTGGTTTGTATTTTGCTTTCCACTGCGATACAAATCTGTTGTTTCTGTCTTTGCACAGTGGA[TT]TATATTGTTATTCTGAGTACAAGTGCTTCGGGTCGCTGAATCAGGGGTTTGAATATTTGTTGGTTTAAGCATAATTATCTCCATATCAATTCATTTGGTCACTGGAGATGTACCCATTTCAACACTTTTGTGGCTTTGTACTATATTCTATTTCTTCAATAAATACTATCGTTTTGTTTCAAAAAGTCCTTAATTGG…	80426	80825	TGTTCAAAGTTTGGAGTTACAATA	54.914	GCACTTGTACTCAGAATAACAATA	54.985	222	Intergenic
PMID00419	scaffold501	138243	Pseudochromosome1	I3	TAG	TTTCTATTGGGTTAGGGAAGTTGCGACTTCTGCTTCAGTTTGGAGAATTAATATGTTAAGTTGGATATAATGATGTGGTAATCATCCTTTAGATTAAATAATACCGGTATTTTTCTCAGCCTCAGTTTGGTCTCGCTGATTGTTCATCTTTTGTGCCCTTGTTGGAAAATGTGGCAATATGGTCATTAATATATGAGC[TAG]CCCATGTTTGGCGAGTAGGATTGGATTCAATTATGAGATAGAATTGTATTGCACTGAAATATGCTATTAATGGTCTAACAAGATTAGACACAATCCAATTCAACTTAATCCCAACATTATGATGACCTAATATGATTAGACATAATTGAATTCACAATGATTTTCCGTGATGTATTTAACTGGGATTATAAATCCT…	138044	138443	CTGCTTCAGTTTGGAGAATTAATA	55.192	AATTGGATTGTGTCTAATCTTGTT	55.008	272	Intergenic
PMID00420	scaffold501	311103	Pseudochromosome1	I1	A	GAGCATAGTGGTCACCCACCTTTAAACAATACTCACACTCACCTGTGTGCAATTTGTAGATCCATTGTTAAATACATTGAAAGCAATAGAAATAATCATTTTTTTTAAGACAATGAATGAATGAAGATGATAAAACCTAAAAATCAGTACTAGGAGCACAGTGCATAGAATAACGACAAATAATATGTCATAAGGGAGA[A]AAAAAAAGGAAAAAAAATGTAAATAGAGAAGCTGCAGTTGCATCTTTTTTGTCCCTAAAGTCAAGAGCTTACCAATAAGATTATGAGGGAGGAGACAATCTTTTACAAATAATATAGTTAGACTATCGCTTCTATTTAAATAAATAAAAATCAAAAGCATACCAATTTCTTCATCATCTGATTCTTCATCCTCTGAT…	310904	311303	AAGACAATGAATGAATGAAGATGA	54.84	TCAGATGATGAAGAAATTGGTATG	54.997	275	Intergenic
PMID00421	scaffold501	315481	Pseudochromosome1	D1	C	TCCATATTAAATTCAAGCTATTTTAACAGTAAAAAAAAAAAAAGATCCAACAGCTGAAATTTAAATCCAACAGTCAAAATAATATTTTAAATTCATATAAATCATATCCAACCCAAAAACTAGCTCCAAACTCTATAAATACCCACTCATTTGTCAAATAATCTACTAAAAATATTTTTTCTATTTCTCAATATTTTTC[C]CTTGTCAATTTCATCAATCTCATTACATTCTTGTTGAAGATATCCACAAAATCTCAAAGATGTGTAAATTGGAGGCCCGAAGAAGATGAGGTATTGTTCAAAGGGTGGGTTTCCTTCAGGGAAGATGGGGCGTGGCACCAATCAAGCAAGCGACACATTTTGGTAGGGTGTACATCAAAAGTTTCTAGAAAATGATC…	315282	315681	CCCACTCATTTGTCAAATAATCTA	54.92	TTTTGTGGATATCTTCAACAAGAA	54.962	110	Intergenic
PMID00422	scaffold501	360572	Pseudochromosome1	D6	GATGAA	TATTGTAATTGAAATTTTGAAAGCTGTTGTACGTCAAGTTTGTGAGTTACTGTATTTATGTGATCTTGGTATTCTTCCTAATGGGTTTATTTCTTTTGCAGATGTGGGTATGAGTTTTGTTATAATTGTGGAGCTGAGTGGAAAGATAAGAAGGCAACATGTTCTTGCCCACTATGGGATGAGGGTAATATTTTGTAC[GATGAA]GATGAAGATGAAGATGAAGATTCAGAGGACGTGACAGAGTCAGATTCAGAGGAGTATTCTGACTACGAATATCTTTTACCGTAACATCCCCTCTCTAAAGTCATTCCCTCAAATTTTCTCAGAATGGAAAATATTCAATAGTCTTTATATTAATATGTTGTGTAAAGTATCAAATGGTTTGTGGCAAAAAAAA…	360373	360772	ACTATGGGATGAGGGTAATATTTT	55.082	CACAAACCATTTGATACTTTACAC	54.985	217	CDS
PMID00423	scaffold501	373260	Pseudochromosome1	I2	TA	GAATTAGACTACATCAATGGTTCGATTCTCACTCTCCTATATACAAAAAACTAATTTATGAGAGTGCCTAACCCAATCCTGTATCTCATGTCATGAGCTGTTATATCCAAAGATTCAATTGTCATGTATCATAAATGCTCGCCAAAGTAGTCTATTTTGGCCAGACACACAGAACATAAACAAGAACAATTCCAAGGT[TA]TACTTGTCAAAGCCTAACAACAAACGTTTGCTATGTATACATTTTTATGTGCAGCCGGATATGAAGAGACATGAAACACACTGAGAAAATACCACATCAACCTGATATCTGTTAATATCTAGAAAGCATGAGCATGTGTTGGACAATGGCCTCATGTTTCATAAGGACCAGGGGTTGGCCAACTAAACGAGAAAACC…	373061	373460	GAGCTGTTATATCCAAAGATTCAA	55.005	ATATCAGGTTGATGTGGTATTTTC	54.977	214	Intergenic
PMID00424	scaffold501	385582	Pseudochromosome1	D4	TATA	CATTGTGTGTATTCGCGAGTGTGTGTGTGTGTGTGTATGCAATTCGGCGTGCTTCCAACACATTCAGATATCCCATGCATCTTCATTAAAATGCCAAACATATAAGGTTTGATCACAATCCGAATTATACTTCTACAGATCTCAAAGGCAGGCAGGAAAGAAGTTATATCCTTTGCTAAGTTCCCAGCGAAAATATCT[TATA]TATACTTCTCCACAGCAAAGGATTTGAGCATGACAATGAGAAAAGAACACGTAACCAGTATTTTGGCAGGGTAACTAAATGCTGATAGGTTTGTCATGTCGCCTAACGTCTGGCAACTTACATTCCTTACCAATTTCGGAGTACCATGCAACAATTAAAATGGGAAATTCGCATATGTTGCCACCCCACCACAAC…	385383	385782	ACATATAAGGTTTGATCACAATCC	54.977	GACAAACCTATCAGCATTTAGTTA	54.957	200	3utr
PMID00425	scaffold501	433170	Pseudochromosome1	I2	TG	TGCTTTTGTTAGCAAACATTGGATAAGATCCTAGTCATCTATAAATAGATATCATGGTAGGGCCTTACACTGCCCCCTCAGATAGTTATGGTATTGGTGTGTTGCCTTTACTAGTTGCAGACCACCTTTTCTATTCTTTTACCCACAAAAAGAACTAGTTTTAATTGTTCTTTTCTGGGTGCTGCTGTTTTTTTTTT[TG]GTATGCCAATCCTTGTGGTTTTTCTATATGCTTGCATTGTCTTTGTAGATGTGGTTATGAGTTTTGTTATACCTGTGGAGCTGAGTGGAAGAACAAGAAAGCAACATGTTCCTGCCGAATCTGGGATGAGCGTAACATTATACGTGAACAGCCGCAACAAGCACAGCCCATTATACGCGAACAGCCACGACAGGCACA…	432971	433370	ACCCACAAAAAGAACTAGTTTTAA	55.071	GGTATAACAAAACTCATAACCACA	55.127	132	3utr
PMID00426	scaffold501	512455	Pseudochromosome1	D6	TTCTTT	AGGTTGAAAAGCCCATGGCCTGTGAGAGGAGAGGACAGCAACGAAGAGAATACGTGGCTTATATATTATTCATATAATAATGCCACTCGCTGGTTTTCTTGTTTTACAAATTTCTGCACTAGTGAGGTAATTTCAATGATCTGTCTTCTGCTTCTTTTTCTTCCCAAAAGATTCTGTTTCCTTTTCTTACTCAAGAGA[TTCTTT]TTCTTTTTCTTTTTCTTTTTCTTTTTAGGATGAATTGCCTAGAAACTTTCATTTGTCTGTGAACAAGAATTTGAACACGAACAATTTGTGCAGAGAAACAGTCCAAAACAAGAACAATGACATCAAAGCAAGATCACAAAACTACAAAAAGGCAAAAAAAAGCCAAACCGGCCAAGGAGGAAACCAGATCGAA…	512256	512655	TATTCATATAATAATGCCACTCGC	55.044	CTTTGATGTCATTGTTCTTGTTTT	55.063	266	Intergenic
PMID00427	scaffold502	49361	Pseudochromosome1	D1	A	TGACTTACATTTGTCTAGCTATACATGATTTAGAAATCCTACTGTGTGATATTGTTCTATAATATGTATATTTCTATTCTCTAAATTGAGCTAAAGGGTGCCTATTTGCAAGACCTCTATGCATAACAAGTTAACAACAATCAAAGAGGAGGAGAGCAAAACAAGGAAAAAGCACATCACATCACAAAATGAAGAGCCA[A]AAAAAAAAATTCATACCCAATTGCTAGAAAGTGCAAAATCATGGAACCTAAAAGAGGATTCTCCAGCTGTATCTCTCTCAAGCCTGACCTCTGATAATCTCTGAGAGACACCTTCACTGCTACTTTCATCTTCAAACACTTCTTGTGGAAGAGGTTGTATTTGGTTCTCATTTGGTTGTCTAGCCAACTGAACCTCA…	49162	49561	AAATCCTACTGTGTGATATTGTTC	54.946	TCTAGCAATTGGGTATGAATTTTT	55.051	195	Intron
PMID00428	scaffold502	51407	Pseudochromosome1	I1	A	ATATAGAAGGTTGTTTTGGAAGGAAATTTTGTACATAATTTGACAAAATTTACAACATATCATTGAATTATGACGGATTTTAAATTCAAATTTACAAAATTAAAACAACGGGACTAGAGTGGTAAAACCGACACACTACCTTGATCAAAAATTATCTTTTGCCTTGTATAATTGTTTTTCACATGAATTACAAAAAGGA[A]AAAGCAAAGTAATAGTTAGTCAACGCAAAAGTCAATGTGATGATGGGTAATGGTACCTTGGAGCTCGAAGCAGTCGGCCTCCGTGCGATCGCAGAAGCCGACGGTATAATTGGGGTCGGCAATGGACCTGAGCATGTACTGCTTGCTCCGACCGGAAGAGTCGTTCGGGACGATGCACGCCTGCAACTCCGCGAACT…	51208	51607	TACAAAATTAAAACAACGGGACTA	54.994	TTTGCGTTGACTAACTATTACTTT	55.095	137	Intron
PMID00429	scaffold502	76524	Pseudochromosome1	I2	TC	ATGGACTTAAACTCTGGTTTTTCAAAGGTAATTAGCATTCTACCTCGTAGAAGGAAATTAATTGTTTTGCTGTTTTATCAAACCAATTTAGAATGCCATTTTCAGTATTTTGACTGCTTGCTTAGAGAGGCTGTAGATTCATCATGCAGCTAGAAAGAAAAAGGTCCCCACTTCAAAAAAGTTAGGTACCTTCATGAT[TC]TCTCTCTCTCTCTCTCCCTCTCTCTCTCCCTCTCCCATGGTGCCTCTGACTACCAAATGCCAAAAAAATAGGAGAGAAAATAGGGGTATCCTGCCTTCCACAAGGAATAAAACAACTAGAAAGCAATCTTTCTTTCATGTGTAAGGAAAGGCATTCTGGGAGGGGCATGACATCAGTTATGACATGGCAATCACTTA…	76325	76724	TTTGCTGTTTTATCAAACCAATTT	54.934	TGCTTTCTAGTTGTTTTATTCCTT	54.96	260	Intergenic
PMID00430	scaffold502	92221	Pseudochromosome1	D1	A	GTCGAATTCCGATTTTCTTTTATTATCACAATTAATAAAAGGGGCCGAAAAGAAATACTTTACAAGTGAAATTTTTTAGGGTCAGTTAAGCTTAAAGCTTTGACATAATGGACGGCACCTCCCCTAAATTTTTATTCCAAGGGCTAAGGGCCTAACTGCCGACCAAGAAATACTTGAACAAAGTTTCAGGAAAACCCTC[A]ACGGTCTTCAACCAGTTTTTAAAAGGATAAACAATACTTAATTAATCTAATGAAGCAGGTAATTAAGGGTCCCAATTAGGGGCATGTCTTACGCATATTTCACATGCAAATTTCCAAAGTATTGGGTTCAACTCCTAATTACATGGGACTTACTGTTTTTTTCTGGTCAATCCAGATACACAGCTGCTACTCCTGTT…	92022	92421	TTTTAGGGTCAGTTAAGCTTAAAG	55.056	AAAAACAGTAAGTCCCATGTAATT	54.931	287	Intergenic
PMID00431	scaffold502	98962	Pseudochromosome1	I1	A	AATAAATTGATTTCGGATCAAGAATGGCCAATTAAAAGACATCACACGTGAAGCTTTAGTGAGATAATGACTCTCCGAGTCGGAGTCCCATCAGTACAAATAGCATTGAAGAAGAAGGGCCCCAAACGGTGAAACAGTAATTGTGCACGTCTGCAGTAAAAAGCTAGCCACATGCCAAGATATTGCTCTCGTGCTGCCT[A]CAGAAAATAGTAATGGCCACCTCACACCAAAAAATTTCTCACAATAAAAATGAAACAAAAAATTCTTAAGACACAAGAAAGTTATGAACTAAAGATAGACTGGATCGCAATCCAAGTTACATAAACTGTTTTACTGCTCTCAAGTGTTTGATTCTCTCAACATTAAACAAAAGTTACCACATTTTGTACTAAAAATA…	98763	99162	GAAGCTTTAGTGAGATAATGACTC	55.141	GAGAGCAGTAAAACAGTTTATGTA	54.926	292	3utr
PMID00432	scaffold502	115375	Pseudochromosome1	D1	G	CATTTACGCTTTTGACACTAAACATCCCTACACCTGCCAAGTCTTCAACAACAATTCCCTCCAACAAGGGAAGTCTCGTCCGCTTCTGGCATAAAAGTACTCGTTTTCTCTTTCGTGTAGTTGTGGGCTCATATATTTTTGTTAGGCCTTCACTTGGGCCTGTATTATGCTTTAACATGGCTGACCCCAGCCCAAAATG[G]AGAGAGCACAATTTTACCAACTGCTCTGAATTGCCCTGGGAATGTATGGGCCAAACTTTAACCGTAGAATATGGGGATGAGGATGGGGATGGGGGGAGTTTCTACAATGAGGAGTTAAAGTGAGGAGGTTATTTGAGGAGACCGATCCGACCGTTAAAACATTTAAAATATTTAAGTCCCATGATTTCTTTACATTT…	115176	115575	TTGTGGGCTCATATATTTTTGTTA	54.816	AAATGTAAAGAAATCATGGGACTT	54.98	277	Intergenic
PMID00433	scaffold502	121176	Pseudochromosome1	I2	CA	GAAAGGAAGATAAAATTTGTAAGAAACCTAACTATAAGTATTGAACAGAAAATGATGGTTACCTGCACTGCCAGCAATCCTAGAAAGCATGGTTTGTCAAAAAGATGAGCCAACAACAAATGCTTCGTATCTTTCTAAGCATAGTAAAAAAGAATTGTTAATACCACAACCCTGACGTCCACAATATTGTAAGTACTT[CA]CACACACACACACACACACACACACACACACAACAAATGCTTCGTATCTCTCTAAGCATAGTAAAAAAGAGTTGTTAATACCACAACCCTGATGTCCACAATATTGTAAGTACTTCACACACACACACACACACACACACACACTAGAGTCCTAAGATGGTGCCAGGGACTTACTGAACCACAGAGAAAAATAGAAA…	120977	121376	AGTATTGAACAGAAAATGATGGTT	55.008	GTGTGTGTGAAGTACTTACAATAT	54.926	288	Intron
PMID00434	scaffold502	121293	Pseudochromosome1	D2	CA	AAATGCTTCGTATCTTTCTAAGCATAGTAAAAAAGAATTGTTAATACCACAACCCTGACGTCCACAATATTGTAAGTACTTCACACACACACACACACACACACACACACACACAACAAATGCTTCGTATCTCTCTAAGCATAGTAAAAAAGAGTTGTTAATACCACAACCCTGATGTCCACAATATTGTAAGTACTT[CA]CACACACACACACACACACACACACACTAGAGTCCTAAGATGGTGCCAGGGACTTACTGAACCACAGAGAAAAATAGAAAAATCAATTAAAACCTATAATGATTAGGTTACGGCCATTTACACCATACAAGGTGAACTTCTCATGTCCTCATTTTAATACTTTTTAAATGAGCCATATGACACACATGGGTAGTTCC…	121094	121493	CTTCGTATCTCTCTAAGCATAGTA	54.912	TGTCATATGGCTCATTTAAAAAGT	55.08	260	Intron
PMID00435	scaffold502	150672	Pseudochromosome1	D1	G	GAAAACAAAGAAAAAGAAAATCTCCACTTTTGTTATATGGGCTTATGTACTGCAAGATCACGCACTGCACTTACTTTGGATTAGAGTTTCAAACAACTGGACAAAGCCCAATTAAGATAGCCAATTCAAAACGCTTTTTTCACGAGCTATGAACTAAGTTTACTAACCACATGAATCGTGAATTAATAAGCAAATTGTA[G]CTCGTTTTAATTAAATTTTGATGAACAATTTATCCCCAAAAAAAAAAAAAAAAAACGCATGGTTATCATGAAAAATGGACAGCCATGCATGCAAATGTAGAGGTAGTCGCTATAGCTATGGCTCTTTTCTATGTTCATTGTTGAAGACTCCTCATTGATTGATCACATTGATCATCTTCCTCTGCCAAGCCACGGTT…	150473	150872	TAAGTTTACTAACCACATGAATCG	54.996	AATGAACATAGAAAAGAGCCATAG	54.994	185	Intergenic
PMID00436	scaffold509	64631	Pseudochromosome1	D4	TCTC	TCGCAAAGCAGTCTGATATTGTAAATTGACAAGTGCATTTCACTTACCCATCACATTCTCAACGTACAACCCACGCAGCAGTACATTCACAAATTTTGCGCGAGAAAAACTGCAAACAAGCTCGTCGAATAGACCACGCTCCTCCTCCTCTTCTGCATTTACATTCCCATACTACTTAGATCTGCAGACTCTTTCTCT[TCTC]TCTCTCTCTGCAATCCAAAATCAGAAGGTTTTGTTGTGCCACATTCTTCTCCGCCTATCGGGTCCCTCCTATTGAAGCCCCGACCCAGGCACCATGGCCGCTGCGAGTGCCCCCATGACCATGAAAGAGACACTGACGGTAATGCCACCCTCATCTTGATCCTAATTTCATCTAAATATTTCTGGGTTTTCGTCA…	64432	64831	ACATTCCCATACTACTTAGATCTG	55.252	GATGAAATTAGGATCAAGATGAGG	55.138	214	Intron
PMID00437	scaffold509	68065	Pseudochromosome1	D1	T	AATTCAACCTCCAAGAGTATTATAAATAGACTATCACATATAAATATTTAATGCGATGATAGTATTGTGACGCATTACCTACAGTATATATGATTATCTATTTTCTTCTGTGCAACGAGTGTTAAATGTCTCTTTGACAGCCCCCTCATGTATGAGGTGAGTGCAAAGGTTAATGTAGTTGTTTTTCTTTTGTTTTTGT[T]TTTTTTTTTGGTGTACTTGTGTGTGTCTTTTCCTGTTATGCAGTGGAGATCAGTATGTAGCGATATGTAGAAACAGGATCCTTTATTCCCTCTGGAAACAATCTTTTCCTGGGAAGTTCCATGGTGGATTTTGTAAATCAAGTCTTCCTAGGTGTTCGCCACATATGAGAATATAAAAACAGAATGTTTTGCTGTTT…	67866	68265	GCAAAGGTTAATGTAGTTGTTTTT	55.055	TTTCTACATATCGCTACATACTGA	55.056	111	Intron
PMID00438	scaffold509	83283	Pseudochromosome1	D2	CA	GAGAGAGAGAGAGAGCAGGGGTTCTTGTTTTTAAAATTGTTATTTCTGGTTTCTGGGTAAATTGGATCCATTTTAACAAAAAATGGGCTCTGAAAAGATAACTAAAGCAGTAATTATTACCGAAGAAGTACATGTTGGTTGGTTTTGCTTCACTAACACAGTGATTTAGAGGCATCTATTTTTCATGTCAAGAATTTG[CA]CAGAGTGTGCATCTTTTATAGTTTTGTCAACAGACTTTATATTTTCTTTGCTTCGAAAGGCGTCTCCTTTTTTTCTCTAGGAAAAGTAGATTGAATGATAGGATTTACCTTAGAATTTAAGCAGCCAGATAAATAAAGATTGAGAACAGAGCATAAAATCTCAATAAAGTAAATTTATTCTTCAATGTAGCTGCTGA…	83084	83483	TTATTACCGAAGAAGTACATGTTG	54.996	TTATCTGGCTGCTTAAATTCTAAG	55.005	219	Intergenic
PMID00439	scaffold509	87458	Pseudochromosome1	D1	T	ACTAACAAAGTTTTGTATATTCTGATTCTCCATCTTGAAGTCTTGATTCTTTTAACACTCAGTTGCAGAGAAGCCATGCCAAAATGTTTTCCACTCTGGAGAAAAGAAAATCTACGTTGTTTATGATATAATGCAGTTGTGGCCGCATAAATCTATGTTATTTACTTCTCGTTTGAATGAAGACACACAATATGAGCCT[T]TTAAGAGCAGAGCAGCAAAAAGCTCATTTCTGTTGAAAAGAATAAGAACTGTCAAATGTACAAAACTGGTGGCACAGCTTATGGTTTAGAAATCAGTGGTCTCTATCTATGGCAAAATCTTTTCTGTACTTTCCCTGCATGGAACTGATCAACTGGCACCACCTTTTCTCCTCTCACTCTATCTTCCTCGACAAAGC…	87259	87658	ACGTTGTTTATGATATAATGCAGT	55.016	AAGTACAGAAAAGATTTTGCCATA	55.02	218	Intergenic
PMID00440	scaffold509	174806	Pseudochromosome1	I1	T	CCTTGTTTTTTACATTTTACACAATCTATGAGCTTTGTAATTATACATAAGTTTTTTTTTTTTTTAAATACAAGCAAGTGGAGAATTTCTCACGTATACAATATCAAGGTGCTATGAGAGTTCGAACTTGAGATCAATGATTTTCAAGTCAAGACTCTATTGACCAATATCCTCATGTTTTAAATTGTTTTTACAAGAT[T]TTTTCAATAATGTTTTGTTTCAAAATTACACCTCGGAATGTACACCTCGCAATTCAATGTTTGAGGTCAACTTTGCATTCGGAGAAATTCTTGTGATGAGATGATGACACAGTAAAACACATGTGAGAGTGGTCAATGGAAACAACTCACCAAAATAGCCATCCACAGTCCTCCACGTGTCCACGTGTCCACAACTC…	174607	175006	TAAATACAAGCAAGTGGAGAATTT	55.02	GAGGTGTAATTTTGAAACAAAACA	54.999	170	Intergenic
PMID00441	scaffold509	174907	Pseudochromosome1	D3	GAT	TATCAAGGTGCTATGAGAGTTCGAACTTGAGATCAATGATTTTCAAGTCAAGACTCTATTGACCAATATCCTCATGTTTTAAATTGTTTTTACAAGATTTTTTCAATAATGTTTTGTTTCAAAATTACACCTCGGAATGTACACCTCGCAATTCAATGTTTGAGGTCAACTTTGCATTCGGAGAAATTCTTGTGATGA[GAT]GATGACACAGTAAAACACATGTGAGAGTGGTCAATGGAAACAACTCACCAAAATAGCCATCCACAGTCCTCCACGTGTCCACGTGTCCACAACTCAATCAGGTATGACGCGCAGCAGAGGAGCATTTCTCGTATTCACACGTGGCCATTCCGCGCCAGATTCCGCCGAGTAGTCTGAATTGGGCCACGTCACCAGG…	174708	175107	TGTTTTGTTTCAAAATTACACCTC	54.999	TATTTTGGTGAGTTGTTTCCATT	54.958	147	Intergenic
PMID00442	scaffold528	32402	Pseudochromosome1	D1	A	CAATTTATTTCTGGTTTGGTTAAGCAATAGATTGATTGGTTTGGTTCTTCTTGCTTGAAACTTGATAAATCTTTATGCATTCAATATTCATCCATTGATGGTTCTTCTTGGTTGGACTGCTTTTCATTCTTTGGATTTGCATTTCTGTTATAGATTTTGACATTTGATCATGCCCTCTTGTTTGCTGATAGAAAAAAGA[A]AAAAAAGAAAAAAAAAGATTTGTCTCTTCCTCCTCTTGCATAGGAACACAAAACCCCACCCACCAAAGAACAGAAAAAAAATTTGAAATATTACACCACCTCAAGTGAAAAATCTAATTCATTTGAGCTTTTATATTTGTTCTTGTATTAGCATCTGTGTTTGTGTAGTGTGAACTCCACCTCAACTCCGAAGAAAA…	32203	32602	TTTTCATTCTTTGGATTTGCATTT	54.982	ACAGATGCTAATACAAGAACAAAT	54.848	238	Intergenic
PMID00443	scaffold528	40769	Pseudochromosome1	I1	T	AGGCACAATATAAGATGGATTCATACTCAAATAAAATTTTATTCCGAAACAGTTGGGTGACTACATGAATCTTCCATGCAAACAAAAATAATAGAGTAACCATATAGTATCATACAGCAGTGACTGCCACCAACACAAAGTTAAGGTCCAAAATCTTAATGACAGATTTAATTATTAAAGTTCTTGCAAATCAAACCAT[T]TTTTTTTTCATTTGAAAAGAAAATAAATTAAGAATAACAGTAGCAAAACAGGGCAAGGAGGTATCCATCATCCAATTACATTGTGGATGCGTCGTCTATTTGTACCCAGCAAGAAGTAAATTGACAACGTTGTTCCAGAGTACTAGGGAAAAAAAATACCAATTCCATAACTACTGAAAATGTGAATTCATGCAGAC…	40570	40969	AACCATATAGTATCATACAGCAGT	54.977	ACAATGTAATTGGATGATGGATAC	55.036	187	Intron
PMID00444	scaffold528	87529	Pseudochromosome1	D6	CGAGGA	GAAATAAAGAAATCTATTTTCAGTCATGAGACATTAGCAATTGCGCTTGCTCTACTTCCTGTAAAAAGTTGGGAGGACTGAGTTCTAGAATGGTGAATGCTTTTCAATCTCCCAAGTGCCGGCAAGCTTATGATTGCTTCCATCTCCCCGCCACATTCTGTTGGCGTCAGCACCCTTGGACTCAAACCGCTAGTGATC[CGAGGA]GAGAAGTATGATCTCAAACGGGCTGCGCTTCTTGGGGACAAGCTGACATGCTCCAAAGCTCGAAACTGGAGCTCTGAGGGATAGTCCCTCACACAACCAATGCGAGGTCCAGCTCCTGTTGTCCATTTGCATGACAACTGCTTTCCCAGTTGAAATGATTTCATTCCTTTGTGTGAGTTAATCCTCTTGAGAA…	87330	87729	TAGAATGGTGAATGCTTTTCAATC	55.992	TTAACTCACACAAAGGAATGAAAT	55.208	300	CDS
PMID00445	scaffold528	105473	Pseudochromosome1	I1	G	ATTCAGTTTTTTGCCTTCATGGGTTGTGGTGTTTGTTGTTTATCAGTTTGCACTTGATCTCCTTGTCATTTCATAGGTGTGATCATTTGGACAAGCATGATGTCGAGGCTGATGCAAGTTGAAGTAGTCCTTCATGCCGTAACTTTTCTTGATTAATAATGTTTGAGGAATAAACTGTTGAATTATATATCCTTAAGCT[G]AATTAGAAGTTAGTTAAACAATAAATTTTTTGTTTAAGTTTTATTTAGCCAAATGGATAGATAGATGAGTGGCTGAGATCATCTTGTGATGTAAGAGATCAAGCTAATGTTGCTAACGGTAATATTCCTTGCTCCATGTGCTTAAGGTTGTAACAGATATGAGAGAGAACATCCCTCTATTGAATTCTGCAGAGCAG…	105274	105673	TGCCGTAACTTTTCTTGATTAATA	54.883	CAACATTAGCTTGATCTCTTACAT	55.022	178	Intergenic
PMID00446	scaffold528	121516	Pseudochromosome1	I1	T	CTGTAAGGAATCAATTTAATATTGGAAAATGTGTTTTTCTGGGATTTAACCTAGCAGTCCCTTCTAATGCACCTTATGATATGTTCAATGCTTTTTTCGTTATTTGCTAAAGGAATCAATTTAATATTTGAAAATGTGTTTTGTGGGATTTGACCTAGCAGGCCCTGCCATGCTCCTATAAAAATACCCCCAAGATGGT[T]TTTTTTTTTAATATGTTCTACTCTTATTATTACCATAAGCTGGGGTGTATTCATTGAAGTTTTTGAGGTTTAACAGTGAAATTAAAGTTTTGAAGACAACAATCAAGTAATTAGAGTTCTTTTGAAGATGATGTTAATGGTAGTGAAGATTTGAAGGAAGTTGAGTTTGAATACATTGTGAAGATGTTCCAAGTCTT…	121317	121716	AATGCACCTTATGATATGTTCAAT	54.939	CTTGATTGTTGTCTTCAAAACTTT	55.005	242	Intron
PMID00447	scaffold528	154997	Pseudochromosome1	I3	TAG	TTTCTTTCACATTTAGTCTCTTCATTAACATCTCTAGGAGTCGTTTTATGAGAATTTCGGATTTCTTCCTGTATTCAAGCACTTCATCCCTGCAAACATATATATACATGCATATAATTATTAGTCAATACAAATTAATGTGCAATATTAATGTGCTACAAATAGTTTTTATTATGTATATACAGAGTAGACATTAA[TAG]TAAGTGAAGCTTACTTGCAGGCAGGAGGCCAAAGTGCAGAGGCCTCATCCTCAGAAACATAGAAGAGACTAAGGTAATCTTTCCACTCCAAAGCCTTCTCTGCTTGAGGGCTAAAGCTCGTCCCAAACCGGACGTTGTTCGAACACGAACGCTCTTTCGAATTCTTACTCTTCTCCTCAGCTGGCAACTCAAAGAAG…	154798	155197	CCTGCAAACATATATATACATGCA	55.194	GAGAAGAGTAAGAATTCGAAAGAG	55.11	287	Intron
PMID00448	scaffold540	34537	Pseudochromosome1	I2	AA	ATGAGAGTGAGAAAGAGATAGGTGAGACGACCTTATAATCGAATGTTCAAGTCGACATTCCTATTGGGAACCTGACATTGGTTGAGGAAAAATTGTCAACCGAAGGGGATGAATCCCAAAAGGTGGTCACCAATGAAAATTGCAATATGGTCCAACCCAAGGCAACCATCCTAGGATGTAATGGCCTACATTCTAGTG[AA]AAAAAAAGGTCGGAGCATGACCCAAGATGCAGTAATGATAGACATGATTGTAGGAGAAAAGCTCAACATTGTGAGACCACAATTACAAGTGGTCAAGTTTATCGAGCCACCAGCCAAAGACCAAGATTGGCATACCAAGTGGACTTGGGGGCTATGAAGGGTCGGCCAAAGTGATAGCCAGAAGTCATCCGAGTTGT…	34338	34737	ACCTTATAATCGAATGTTCAAGTC	55.041	ATAAACTTGACCACTTGTAATTGT	54.96	273	Intergenic
PMID00449	scaffold559	53115	Pseudochromosome1	I1	T	AAGGGTCCTATAAATAGGAAGATAGAAACCAAGAAAAACAATCAAAAATCAAAAATCTGTCATGGATTGTATATGCTGATATGGAAATAAGATCAAAGGAGATGAGTCAATATTGGATGCTACACCAGAGATTAATTGAAATTATTCAAGGATTAAAATCCAATTTTCTCACTAGTAAAAAATGAAATCACTTTTTTCT[T]TTTTGTTATTGAACTGATTGGTTTCTACGTAACAAGCTGTCCCTAATTAAGTATATGCAGGAGTTTTTTAGCTATGCATTTTAAGAATCAAAAACAGAAACTGATAAATTTGTGTATTATCATACCAGATTATCTAGCTTCTTTTAGATATTTAGACCTCGGCATCCATATTGGTCAAAAAATAGGTCAATGACCAC…	52916	53315	GGAAATAAGATCAAAGGAGATGAG	55.078	TATACTTAATTAGGGACAGCTTGT	55.089	173	Intergenic
PMID00450	scaffold559	53675	Pseudochromosome1	D1	A	TCCGATAAGGGAGACCCAAAACTTGGTGTAAACACTATGAAACCAAAAACAAAATGAAATATAGCAACAGTTGTGGAACAAAATCAAATAATACATATACTGTGTTTCTTTTACACGTAGTTGGGATTTATTCTTGGCAGCAGCCACCCCTTTTACAATATAATAATGGTAACTGAAATAATGAAGGAAATTTGAATGA[A]AACTTCTGTATTTATACAGCTGCAAAAGGAGCAAGCATATTTACAAATACCCCATTATATTCCCAACAATATATAAACATTATATTTAGAACCCTGCTACATAATTCTTCACTTGTTCCCTTTCTTTTTCCCACCTTTTCCGACAATCACCTGAAGATTTGGAAACGAGGAACCATTCTGAGAAGGCTTCTTCGGCG…	53476	53875	GCCACCCCTTTTACAATATAATAA	54.942	TGGGAATATAATGGGGTATTTGTA	55.079	123	Intergenic
PMID00451	scaffold559	214280	Pseudochromosome1	I1	T	TGTGAGTCATTTGCCTCATTTTCTTGCAAGGAATAGTTAATTTGAAAAAAGCTTTCCTCTTTTGCCTTTAACAAACACATATCCACCAACTCATGGATTCGACAACTTTTAATTGTCCCAGTTAAACCACTTGTTCCCACTTGAACCAGACACCTTTCCACCAACTCATTTCAGCAATCACGTACTATAACCTCCATTT[T]TCCCCCAAACCATGTCTTTGTTGAAGCACCCATAACTTAGTCAATTCGCTCACCTAAAACTCAAAGTCTTTAGGATAATGATCTAAATTAAAAAAAATATAGTTTTAATAATACAGTATGTCATCGTAACTCAATGCCAACACTTGTGATACACCTTCATATTCTTCTTCATGACCTATGCCTCAACTTATGTATTC…	214081	214480	TTTTGCCTTTAACAAACACATATC	54.873	TAAAGACTTTGAGTTTTAGGTGAG	54.77	213	Intergenic
PMID00452	scaffold559	219684	Pseudochromosome1	D1	T	TGAAAGACTATCTAAGGAGGCAAAATTTGAATGCCATCGTAACAAAAAATGAAGAGAGGCATTGAAGAAGGCAGTAATCTCTAGGTAAGTCTTAAGGTTTTATTAAATGTGCTAATGTTGGTGCCTTTATAAAACATAATGAGAGAATATGAAATTATGCAATCATCATTGGAGGTAATTGAGGCGTTTGTGGATATAT[T]TGCAATGCAACACTCGAACTACCTTGCTTCATTGATGCTACATTTCTTATTACTTGCACAAGCATTCCTCCATGCAACAAGGTAACATCAATGAAACCCTTCGATTGTAGGTTGGAGGAAATGCAATATGTTGATTTGGTGCAAGTAATAAAAAACATGATTCCAGATTGGGATCTTGATTACAGGTTGGAGGACAT…	219485	219884	GCAGTAATCTCTAGGTAAGTCTTA	54.982	TGCAAGTAATAAGAAATGTAGCAT	54.92	188	Intergenic
PMID00453	scaffold559	225448	Pseudochromosome1	D1	T	AGTTTCTTGCCCTTGTTGTGATTAGTCCATCTTGGAGTTTATGTCTCTTGTTTCTGCACCAGGAGCTTTATCTAATTGAATTGATGATAGATAAACTGCATTCTCATAAATAGTCATATGTTGATGCATGTGCCTGATTCATCAGCTAAGTCCACTTCAGTGATCAATATGATCATTCCTTGCTAAGGCTAATTTATGA[T]AGCTGAAGCCTGGATTTCTGGTTAGATAGGCAGTTGCAAAAGACAGATGCAATGGAAAGATATAGGAAAAAGAATGATGAAATTAATTTAAAGACTGTCAGTTGATTATAGAAACAAGTGTAACGTTTAGTTGTGTGATAGATAATAGAGAATGTTGTCTGAATATAATGAAAAATTAGGCATCTTGCTTTTTCAGG…	225249	225648	AAATAGTCATATGTTGATGCATGT	54.968	ATCTATCACACAACTAAACGTTAC	55.021	236	Intergenic
PMID00454	scaffold559	228107	Pseudochromosome1	I1	T	TCGGGGAAGGTTGTGAGCAAGCTACCGCTCAGTGAGATAGGCTACTGGTCGGCCCACGGAACTCACTACCCTGGCCCACTCTCCTAATCCTCATACAAATTTCCCTTTTTATAATCCAAGGCTATTCCCCTCTGAAATAAATACAAAACTGTATGCGCATTTTCTCTCTCTTTTCTGGTGTGCAAATTGTATTATGCAA[T]GCCACCGCTGCACTTGATGACCGCTTTAACAACATCTGGACTTCCAAGTCCTTCCAATCCCAATGGCAGCATGCATCACACACCATGGGATAAGAAAGTAACAATTAATTACAATTTGGAAACTTAATCTGTCACATGTTGCAATTAAGAAACATAATTACAGTGAGTTTCTTAGATTTGCTCATGAGTTTTGCTAA…	227908	228307	ATCCTCATACAAATTTCCCTTTTT	54.951	ATGTGACAGATTAAGTTTCCAAAT	55.008	251	Intergenic
PMID00455	scaffold559	236183	Pseudochromosome1	I1	T	AATATGTTGTATTATTTTTCTAAACCATGATTGGAACAGTCCAAATTCATAGATGGAACAAGTTTTTCCAATTTCAACTTGTTTGAAATGTTGTTTAAAGGCTGTGCCCATGTGACCTTGCACTAGGGACCCATTCCATGGTCTACATATGCATGATGGTTCTTGTTTAATCTTATATTATATACAAATCAAACATGCT[T]TTTCTTCTTTTCCTTCTGTCTTGTGTGTCTCTTGTGCTCATTTGGTCGTTCTGAGAATTAAGTAACTCACTATTTGCGTGTCCCAATTGTACTTAGGCTGATAATTTGAGACAACAAACCCTTCATCAATTGCGCCGGATTTTGACAGTTCGTCAGGCAGCTCGATGCTTTCTTGTAATCGGAGAGTACTATGGACG…	235984	236383	TATGCATGATGGTTCTTGTTTAAT	55.14	AATTATCAGCCTAAGTACAATTGG	54.977	159	Intron
PMID00456	scaffold559	268234	Pseudochromosome1	D1	A	TGGAGGAAAAAAAAAATCAAAACTAGCCACCTGACATTAGTGGCTAGCATTATTGATCCAAAAATTAAGATTATATCTTGAAATTATCTTGCATTGTTGAATATAAGAAAGGAAATCTTGGACTTGGCTTTGAAGATTAAAAATACTTTTAAGTCACACAAGAAATCAGATAAAACATACAAAAAATATACCAAAAAAG[A]GTCACATCAGAAAGTGCCTCTCTTGGGCCAAAGAAAATAACTTTTGTGTGGGTTTCTTTTTCTTTATTTTTTTGGGTTAGAGGGAAAATACAATGGCAATTATACAAACGTAAACTCAAAACAATGAGCCCAACAAAGACACAAAGAGGCTGAAGGCTGACAACAAAGCCAATCAGAGCCCACAACCAGGCATAAAG…	268035	268434	TCACACAAGAAATCAGATAAAACA	54.991	TACGTTTGTATAATTGCCATTGTA	54.954	159	Intergenic
PMID00457	scaffold559	328812	Pseudochromosome1	I4	AGAG	ACATGAGAAGACAAGATATAGACTTAATTGCATACACATGCATTTAAAATGCTCCTTACGCTTAAAATATGTACTCTTTGTGTTTTTATTTTTTTGGTCAATTAAAAATATGGCTAATTCTGCCATCCTGATTACAGGATAGTGAATGACATCCCAGGCACAACTGATACCACATTTGGTAAGTCCCTTCATGCTCTT[AGAG]AGAGAGAGAGAGAGAGAGAGAGAGAGTAGATGATGATGAATATTAACTAATTAATATGGTTTTTTTGTTTGTTTTTTGTTTTCTTTTCATGCTATAATCAAAAGCAGGAAAAGAGATGGTGAAATATGAAATACCAAGGCCAAACATAGGGATCCACAGGTTTGTGTTTCTTCTGTTCAAGCAGAAAGGCAGGCA…	328613	329012	GATTACAGGATAGTGAATGACATC	54.932	ATTCATCATCATCTACTCTCTCTC	55.096	114	Intron
PMID00458	scaffold578	4304	Pseudochromosome1	I3	CTT	AAGAAAAAAGTAAATCTCATCAAGATCTCAAACAAATAAGTAAAGTTCCTTAGAAGTAATTAATTAACGACAAACATGCCAGATAAACTTTTATTACTTGCCTAACAAGTAACCAAGGAAAAAACTTCCCAGAACTGATTCATTCTCTTTCCAAAACCTTCCCCATAGGATAAGAAATCTTTGTCTGGTTTTTCTCT[CTT]TTTTTCAGCCCTCTTTTGACGTTTGATGCCCCGGTTACTTATACCTCACTCCAAATCAATTTGGTCTTGTATTTGGCCCTTACCATTACGAGTTCCTTGCTCGATCAACTTTCCTATATATGCTGCTAGCCAACGTCTAAGCATGCATTGAATTGCATAATCCTCCTCACCTTTTACGATAAGATTTCGATTTTTTT…	4105	4504	CCCATAGGATAAGAAATCTTTGTC	55.062	CTAGCAGCATATATAGGAAAGTTG	54.991	168	Intron
PMID00459	scaffold578	4496	Pseudochromosome1	D1	T	TCTCTCTTTTTTTCAGCCCTCTTTTGACGTTTGATGCCCCGGTTACTTATACCTCACTCCAAATCAATTTGGTCTTGTATTTGGCCCTTACCATTACGAGTTCCTTGCTCGATCAACTTTCCTATATATGCTGCTAGCCAACGTCTAAGCATGCATTGAATTGCATAATCCTCCTCACCTTTTACGATAAGATTTCGAT[T]TTTTTTATCCCTTACCCTTCCTTTGCTCTGTTTTTCTTTAAAACCACAGACATCAAACCATCAAACTCAGCAAGAGACCAAACCATCAAACGTGAAGGGGAAGACCGGCCATCACGTCTAGATTTCTATGATAAACAGGTATGGTATTCCTGGTTATGGTTCTTAATTTTCTCTTTTAGCTTTGCCTTAGTTCTTGG…	4297	4696	CAACTTTCCTATATATGCTGCTAG	54.991	TTTTAAAGAAAAACAGAGCAAAGG	54.988	130	Intron
PMID00460	scaffold578	12144	Pseudochromosome1	I3	TGC	AAATTGGGGACATTCGGATTCTTGTCCATTCTTCTCTGGTCTTTCCTTTTGTCGGTGCCCTTCTTGCCTTTCCAATTGTTGCGTCCGAGATTCGACGGAGGCTTTTGGGCCGCGAACTGTAGCTGAGGCTGAGGCTGAGGCCAAGCCTTGTAGTTTCGGTTCAACATCAACGGCAGAGACTGACTCTTCATCATCATT[TGC]TGCTGCTGAGCCGCCATGGCTTGAGATGACTGTGACATCATCTGAGGCGGCTGGCTCATCATCTGCGGCATCGGCTGGCTCATGACTTGAGCTTGGCTCAGACTCATCATCGGCGCTTGATTCATCAGCTGCGACTGATCGTTCATGGTTTCCCTCCAAATGCGAAGGAAACTCCAAAACCTAAATCTCGAAAGCA…	11945	12344	AGACTGACTCTTCATCATCATTT	55.403	ATTTAGGTTTTGGAGTTTCCTTC	55.044	211	CDS
PMID00461	scaffold578	12344	Pseudochromosome1	I6	AAAAAA	CTGCTGCTGAGCCGCCATGGCTTGAGATGACTGTGACATCATCTGAGGCGGCTGGCTCATCATCTGCGGCATCGGCTGGCTCATGACTTGAGCTTGGCTCAGACTCATCATCGGCGCTTGATTCATCAGCTGCGACTGATCGTTCATGGTTTCCCTCCAAATGCGAAGGAAACTCCAAAACCTAAATCTCGAAAGCACA[AAAAAA]AAAATCTAGTCCCTTTCCGATTAGATTCCGATCAAAATCGCCGAGATTTCGAGATCGAAACCCTAGAAATCCTTTTAATCTTCAATTCAAGGTCTCGATCTTAAGACTCTCTCCGAGAAATGCTTTTTCCTTTTAAAGTTCAAATTCCGAACCAAAAACAGAAAAGAGAGGGTTTTGATTTTCTTTTCTTGT…	12145	12544	AAGGAAACTCCAAAACCTAAATC	55.044	TTTAAAAGGAAAAAGCATTTCTCG	55.141	177	5utr
PMID00462	scaffold578	16022	Pseudochromosome1	I1	A	AAGGCAGTCGCTTAATAACAGATAATAGATAGGCCTTTTGTATTCACCAAAAGAAAAAGAAAAAATAAAGGCTTTATACACACTTTATTCCTAAAAGGATCAGGACTTGAAGATAAATGACACAAAAGACTAGTAAGTGAACATAGTCCCACTCTTCACATACTCTTGAGTACAATTTGAGTAATGGATGACAAAAGGA[A]CAGCCAATCACATTTTTAACAAATGCTAAAAGATTAAAGAGATAAACTCCATATAGCCATTTTTCAAATAAAGTAAGATTTAAAGAGAATAATGAAAGAAGAAAACTGTTGTAACAAGATACATAGCAACAGAACTGTATAAAGGAGTTTCATCTATAGCTCATGCATGGCTTTCTCTTTGGAAGAAAACAGATACA…	15823	16222	TAAAAGGATCAGGACTTGAAGATA	55.02	TTCTGTTGCTATGTATCTTGTTAC	54.985	243	Intron
PMID00463	scaffold578	43920	Pseudochromosome1	I3	AAC	AAAATTACAGTAAAATTATGCAACTCCATAAAAAATTTCAAGCTTTTTAATGAACATCATTACATGTTTGGACTCAAATAGTTCCTTTCTTTTCCTTTTAATGCATAAAAAAACCTGGGAACATATAGCATTTAACCAAGAAGCAAAGCTTGTTTTAACGTCCACAACATATACAGTTTCAGAACGATTTCAAAAAAT[AAC]AACAATAATAATAAAAGTGATTTAGGGAATACTTGATAAAATCGGTAGTCCTCTCATACATGCCACGTCCAACATAATGCCGCTCCTTCAAAATTAGCATAAGAAACAATAAATAAATGGATCAATAGAGATTTTCAAATGATGGGAAACACAAAAATAAAGGCATAAAGAACAAAAATGGAAACTGACGAGCATA…	43721	44120	GGAACATATAGCATTTAACCAAGA	54.988	AGTTTCCATTTTTGTTCTTTATGC	55.103	270	Intron
PMID00464	scaffold58	28259	Pseudochromosome1	D2	CT	TGGTAATAATTTCAACTCCTTGATAACTTTGAAGTGCCCCTCATATCCAAAAATTTGGAAACCCCTTTAACTATGCACACTACACATGCATCAGTGTCATGGAGACAATGTGCTGTCCAATTTATGTTGGAAATCTCCAAGTTCCGACACCAGAAATTTTAGTGATACCGATAATCATGAATACTTAATGGGCAATAA[CT]CTCTCTCTCTCTCTCTCTCTCTCTCTCTCTCTAACGTGCACGCTGATAGACATGCGTGCACCTACGTAGTATGGGTACAGACATAGGACGGGTTATGACAAGATAACAGCACAATGACAACAAATCTAAAAAATTTAGGACATGGACATATTTGTAAATAAATTTTTCACTTAGAAAGTCATCTAATCTGGGAAGTA…	28060	28459	AATCATGAATACTTAATGGGCAAT	54.91	TTCCCAGATTAGATGACTTTCTAA	55.02	222	Intron
PMID00465	scaffold58	68591	Pseudochromosome1	I1	A	GTTGATGAAACTTAAACCTTAATATACTGCGGTAACGGTCTGATTTCCCCCACGTTGTCTCAGTTTTTTTTACAATCAAGATGGTTTCAATCTTATTACCTGTATAAGTAGCAATATGTTGAGACTTCAGTTTACATGGCTTATGTGATGCTTACAGAATTTGGTTCTTGCGGCTTGGAAATAAGTGTTGAAGAGCCCA[A]AAAAAAAAATTTAAAAACAAAAAGAAAGGAACTCTTAGGAATATACATCTACAAGGGCTTGTTACAATATTAAGTTATGAACTGATGAAGAGTTTTTGAATTCATATGCCCAGAATCAGCTAATTGATAACGTCTTTACCACTATCTGATTAGTGATTATTCTCAATTAGTAACAAGCTCTTAATTTGAGATTTACA…	68392	68791	TATGTTGAGACTTCAGTTTACATG	54.918	AAAGACGTTATCAATTAGCTGATT	54.946	223	Intron
PMID00466	scaffold58	76613	Pseudochromosome1	I1	T	AAGAGTGATGTTATAAAAAAACTGTTACCTTGTGGAGTATGCGGTGAAGAGCTGGATCATGAAGTTTAGACTGGGGGCTGCATTATGAAGGAACCAACAAGTATATGAGTCAAAATTAGAGGTGCATTTAACAAGAGATGGGAAACGGCCTTCGGGTTGAAAACAAGAAGGTATATCCAGTAAAGTGGGAAGCAGTTAT[T]TTTTTTTATAGGAGGGACAGCAGTAATTATATGAGACAAAACAGGAGACAGCAACCTGCAAAGCCATCGATATAGATGCTGCAATAGTGCATCAGCATACACATTTCCAGATGTTACTGCATTTGCAAGACACCTCTGGATCAACTGTTTCAAGACACGGAGGGTAGGTGCACATGAGGTAGCTTCATCAAAGCCAA…	76414	76813	AAATTAGAGGTGCATTTAACAAGA	55.02	TTGTCTCATATAATTACTGCTGTC	54.545	127	Intron
PMID00467	scaffold58	121230	Pseudochromosome1	I1	T	AGTCCTACTCTTGCAGACTAACCCCGTTAAGGGTCTACAAAACACCCTGTCAAGGGTGCTCGGGTTCTGACATATCCAAGTATTTCAAAATTCCAAGTGTCCAATTCAATTATTCCAAATTCGAGGAGGTACATAAGGTAGTGCTTATAACACTTCAAACTGACATAAACCACCACCCAACTCACATTCCCTAATCCCT[T]TCCAACAAAACCCATGTACCCCATATACATCCAAATATAGATAGTACTCTCCAAAAAATAGCACAAATCAATTCAAGATAATCACAATCCACAAATATCCAAATATATTTCAAATACTTCCATAAAAATATTATACTTCAACAATTAACTATATGATAAACTCAATAATCAAATAAATCATTATGCATAGCTTTCCA…	121031	121430	GAGGTACATAAGGTAGTGCTTATA	55.025	TTTGTGGATTGTGATTATCTTGAA	55.022	170	Intergenic
PMID00468	scaffold58	123029	Pseudochromosome1	I1	A	TTTCGATTATCTCTTACATGTGTAAGACTCCGATTTCCAAATAGCATGTTCTGCTCGAGAACGCATTTGTTAACCTCTCTGAAGTGAAAATGTTGGTCTTGATCTCGTTTTGTTTCATACACATAATCATCGAATGACCAATCTCTAAAACACGAACTCTTCAATAACAAGTTGATAAATTGTTTCCTCTAATATGCGT[A]GAACCTTAATGAATCCAAACGATCGGAAGTTGATCTCCGATCACTAAAATCCTCATAGTTACCTCTGAGATGATTTTCAGCCCTAAGATAACCCGGGCCTCAACCTCGGCTAACACAATAACGAATGGTGCAAATTTTTATTCTATCTTCAGTTTCAATTGTCACAGACGTTCAATTTTTAATCCTTTTCTTGGATT…	122830	123229	TAAAACACGAACTCTTCAATAACA	55.039	GTGACAATTGAAACTGAAGATAGA	55.16	220	Intergenic
PMID00469	scaffold58	160756	Pseudochromosome1	I3	TGA	AAGATTCTTCCAAGAGTTTGTTCAAAATAGTTTATTTTCACATGTTATCTCTGTAATATACAATGAAACAAGCATTTCACCCATGGACCTTAATTTTTCCAAAAACAGATAGTAATTTCAGTAAAGAAACCAATGAGCTTCTGTAGAAGGTCTCCTAACAAAGTGAACAAACCAGCTCTCTCTACATATTGCGCCTTT[TGA]CCTCATTTTCATGGATTGCGCGTTCCATCTGCACTCCATTATGTTTCCAGATTTTTGTTGGAAAAAAAAAAAAAAAGAATATTAGAACAAAAGAAGAGGAAAATATGAAGTAAAAAATGCATGTTAAAGCTAAAAATTACCGGTACCTGAACAATGTGATTCAGATTCTCCCGCAAGACGAGAAACTGTTGGTTAA…	160557	160956	TCTTCCAAGAGTTTGTTCAAAATA	54.902	AAAAATCTGGAAACATAATGGAGT	54.98	252	CDS
PMID00470	scaffold58	334321	Pseudochromosome1	D4	ATAT	GTTAATTGAAGGTGCCCCCTAATTTGCCTCGAATTCGCCTTGGGTAGTCGTGTATGTTACCTGTAATTTATCAAAGATTTTCATGAACAGGATACTATAAATTAGGATGTGACTAAAATGTGGGTTGTTACTATCATCTAGAGCGTTGGAATTGGGCAGACTTTATCCATATGAACACAATCACAATCCCTACCTTAC[ATAT]ATATATATATGTATGTATATGATGCATGCCCCATCAAATTAAATGGAGAAGACGTTAAAAAGCATCAACTTGCAGCTTGAAAGCGAAGCTCGAATTAATTCCTCCTAAAAAAAATCCAAGTTGATGAATAGTTCATGGATAAGAAGGGTTTGGATTGGGACCCACAAATAATTCGATACAAGCTTATTTTCACCC…	334122	334521	CAGACTTTATCCATATGAACACAA	54.948	AACGTCTTCTCCATTTAATTTGAT	55.105	102	Intergenic
PMID00471	scaffold58	417461	Pseudochromosome1	I5	GCAAC	GCAGTAGCGGATCCAGGATTCAAAAGTCAAGCAGGTGAAACTTATCTTAAAAACTCGACGGTACGAGTGAATTTTATTCATAAAAATAAAAAGATACACCTAGTTAGTGGGGACGTAATGAGCCTTACCCTCAAATATGCATATCTACATATAAATAAAAGCTTAACAAAAAAAGAAAAAAAAAGAAGTGAATGCAAT[GCAAC]GCAAAACTAAACTATTTAAATCTAAAACTTTACCCTACGAGGCTTAGAAATTTTAAATTCCTCAATTATCTCTTCATTATCGATATTATTAGCAAACTCTCTTTCAATGTGGAGAATCGTGCAATCAGCAGGGAATTCATCAGCTATGGTGCTCCAAAGTCTATTCTTAATAATTCTCATACATGAAAAAGCTC…	417262	417661	GCAGGTGAAACTTATCTTAAAAAC	54.982	GGAATTTAAAATTTCTAAGCCTCG	54.857	234	Intergenic
PMID00472	scaffold58	448389	Pseudochromosome1	D2	AA	AGGTCGACTAGAGAAAGCATGTTAAAAGGGAATAAAGGCAGCAAGTTGGTTCCTGAGATAGACAGATGCAACTGCCCTGATAGCTTCATGATTTAAATATTGACCTTACTAAACTAGGATCATAATGAAGATTTTAAATTTGGAAAACCAATCCCCTCCCCAAAATATTGTAACTGATCAAAAAGATTTTTGCAAGTC[AA]TTGGTGCTGAGAAGAATTCGGAATTGGGAGGAAATGATAAGTGAAAGACAAGTTGATATCATAGAATGAAACAGAAATATGACAAGAAACATAATCTCAGTGGAGAAGATGGAAATTACATTAAACCTACCTGCTACAGGAGTAGCCAAAAAGAGAGTCATTGATATGTGGAAGATGAGGAAATTTTAATTAGTTAC…	448190	448589	TTTTAAATTTGGAAAACCAATCCC	54.974	AAATTTCCTCATCTTCCACATATC	54.965	255	Intron
PMID00473	scaffold58	452794	Pseudochromosome1	D2	AA	GATCGACGATTCTCGTCGGTCTCCTCGCCGTCCCTAGCCGAAGACCGACTCGGATAGTCCCCAAACCTCCGCCTGCTCATGAAAAGCACTACAAGAGAAAAAGCAAAACACTAACCGTACGCCTAGACAGCAAAGTCTACCGTAACAACGGCGTCGTAAGAGGACGACTGAGTTCCTAAGCTGATGACAAAAACGGGG[AA]TGAAACTCAAGAAAAAGTAAAGGTGTTAAATGACGTTGTGTGCATGGAGAAAGATGAGAAAATTTTGTGGGCGGTGCAGCTGCTGGCTGCGGTTGTTTTCTTTTTTGTTTGGTAAAGAATAGAGCTGTTGCTGCTGCTGCTGCCGTAGTTTTGGGGGGATTTTAATGTTTGTGGGAAGCGTGGAGAAGGAGGTGGTG…	452595	452994	TACAAGAGAAAAAGCAAAACACTA	55.186	CACAAAATTTTCTCATCTTTCTCC	54.963	180	Intergenic
PMID00474	scaffold58	460844	Pseudochromosome1	I4	AGCT	TAAATGGAGATTCTTTCTTGTAGGAGAGAGAACTTAGTTGCAATGACACTGTTTTGCTATCTTATGTCACGTGAAAGTGTTATGCGTGTCATAGTGTTATTGACCAGGGATAGCAAAATAGTGGCATCTCCGTTTTATGGAGTTCTTTCTCCTTTCTTGTATGCCCAAGCTGGAAGGAGAACTATATGTGACAAAGGA[AGCT]AGCTAGCTCAGCCTGCCAATCTCTCCTAATCTGTCTTGTTCCCTAAGGCTCTCATCAGTATTGATGTGTAGGTGAGCCCTTACAGTCCACTCCTCAAAACAAAACTTCCACCCCAAGCACCTCTCTTCAAGGACAAAGAATAATTACCAATACTCTGTTAGACCCTTCAACCAATTTTCACTTATGCAAATCATA…	460645	461044	GAGAACTATATGTGACAAAGGAAG	55.058	ATGATTTGCATAAGTGAAAATTGG	54.968	220	Intergenic
PMID00475	scaffold58	476676	Pseudochromosome1	D1	T	TTGTACCTGCAGTGGAAATGATAAGATCTTTCCTTAATCGGGATGCGAGTTTGGTGCCTGATTTGGATACATCAAACAGCAGTGGGATGAATGTGATTCAGAGGGACTTATGGACTCAGCATACATGCAAGGTTAGGAATGGTTGAATACCAAGTGGCATAGTATTTATTCGTTCAATTTCTCTGTCCCGCATTTTTGT[T]TTTTTTATTTATTGTTGGTTGTGCTTATATACTGCTGGTTCAGTTGAATTTGGCTAAGTTGGTATGCAAATGACTTTTCCATTGCTAGGCTTGTGGTGACAAGATCCTCAGGGGAGCACACGAGTGGGAACAACACAAGCAGGGTCGTGGCCATCGCAAACGAATGTCTCGGCTTAAAAAATCTCAAGGATTTTTCT…	476477	476876	GTGGAAATGATAAGATCTTTCCTT	54.905	CAGTATATAAGCACAACCAACAAT	55.505	223	Intron
PMID00476	scaffold58	562316	Pseudochromosome1	D1	C	TTGCTAGTGGTGTGAAACAATGACGTTGAATATTGAGAATGAAAATATGGATATTGTCATCTTTGATATTAATATGACATTACGTTATGCATATTAACAATCTAATAACACAACATATTATGTAGCATGCTCTATAAATTTACAATGCATATGAATAATATTTTTTGGTACAAGCGTGACACACTTTTGAGGTATGGAC[C]CCAGATGCTATGGTCTTAGGGCATGTTCATCATTGCTAAGCGCACATGCTTGAATTGAATATTGTGAAAAGAAGACTGAATCTGCTAGCTGATCATGAAAATTTGGAATGTCATGCGAATTTCCTGCAACCAACTTTGTACTCGCTATCCATTAACGTCCCCTCACTATGTACCAATTTTCTTGTTACAAGCTTACT…	562117	562516	CAATGACGTTGAATATTGAGAATG	54.963	GACATTCCAAATTTTCATGATCAG	55.08	295	Intergenic
PMID00477	scaffold58	572649	Pseudochromosome1	D1	A	AGTTGAGAACATCAAGGATGAGCTTACTTTGGAGATGACAGTTGCTGTTTCAACACAAGCTTTCCTTGGACTGCTAACTATAGAACTCACTTTCAAATCAAGCAATAGCTCTGCAGTTTTCTGGGACTGTAATGTATCCGCCGAGAGAACATCAAATTCAGATCATATGACAATTTTTATATGGAAATGTGAAAAGATA[A]AAAAGTATGTGATGTACCTTTATAATCCCAAGCATGTCCATTGGTTGATCACCAGCCGAAGGAAAACCAGTCTGTTATCCATTGAAGGTGATAATTTAGAAACACAATATCTGTAATTATTTCCAGATACTGTTCAGAGTGCACAAATTTGTATGGTTATCTGAACTGGGAAAGTTCTAGAGTCATGAATTTCAGTT…	572450	572849	GAGAGAACATCAAATTCAGATCAT	55.011	AACTGAAATTCATGACTCTAGAAC	54.903	255	Intron
PMID00478	scaffold58	623484	Pseudochromosome1	I4	TCTC	AATCCAAAATATTTGTCAAATCACATCCTTCAAATTCAGGAAACAAAATTATTAAGACAGAAAAGAAATAATAAAAACGCGGTTTTAGCTTCTCCACCACTCTCTTTGTTCTCTCTCTCTCTCTCTCTCTCTCTCTCTCTCACTTCACTCTCTTCGCCCCTTTGCACACACTCTAACACTTAAGCGTCAAACCCTTCA[TCTC]TCTCTCTCTCTCTCTCTCTCTGGGTTTTATTGGCGTTGTACTTTGTGCTTTGCTCCAAAAGCCCTAAACTTGGAGTACATTTTCAGATCTGCGCTGACATTTCATTCAATTCAAGCTATGCGCCACTAGTTTTACTTCCCTTGACTGAACAAACCCATTTCCCTAAAATGTCAAACTCCGACCCGAAAACCCGAC…	623285	623684	CCTTCAAATTCAGGAAACAAAATT	55.008	TCTGAAAATGTACTCCAAGTTTAG	54.83	263	Intergenic
PMID00479	scaffold58	659718	Pseudochromosome1	D2	AC	TAGGTCTAAAAATTGAGTTGGTGTTGAAGCATCACACACGGTGATGGTGGTGGCTGCACATATGGACACTATTCACATACGCCACCAACCTAAAAGCTAGATTGAGTCGTGATTGGGTTTATTGCACAAATAATAAACCAAGAAATCCTTGTGTTTCTTTTCTTCTAGGTGTTTGCATTGTTTTCTACTAGTATACTG[AC]ACGTGTAATTCAGAAAATTCAAAATGTGTATGATTATTAAACATTTTTTTAAATATAAAAGTAAAAAATATTTTAAACCTATGGTATTATTTATTAATTAGGAAATGTTTAACCATGATGGATTTGTTTATTATAAGAATCTTTCAAAATTATATGATTTTTTTTTTAAAATTAAGGGAAATCTAATTAGTTTTAAT…	659519	659918	ATCCTTGTGTTTCTTTTCTTCTAG	55.062	CAAATCCATCATGGTTAAACATTT	54.636	182	Intergenic
PMID00480	scaffold58	732154	Pseudochromosome1	D2	AT	GGGCAACAGGGGAAGGGTTTAAGAGACATATCATACAGAAAGCACACAGTCACACAATATGTATGAGATTAAAAATTGTAAAGTCATTTCAATTGCATATCACAGAAGTGTGAACCTGCACACCACCTGCACAGTGGAAAATGTGCTGTAAGCTTGAAATATAAATTTCTTTCGTGATTGAGCACGTGTAATATATTG[AT]ATATGTGTGTGTGTGGTATGGAAGCGTTTGTGTGTGTATAAACAGCGACAGAGACAGATACAGAGAGAGACAGAGGCGGTTTGGGGGGGTGAGGAAACCACATAAAAGCTTTCAAATATCAGTATTCATACCCTCCTTTCTCCGCAGGTTGCTATTGCTGCTGGCCCGTCTCTCCTCACTGCCTTCTCTAACTGGAC…	731955	732354	ATGTGCTGTAAGCTTGAAATATAA	54.92	ATTTGAAAGCTTTTATGTGGTTTC	55.103	177	Intergenic
PMID00481	scaffold58	732512	Pseudochromosome1	I6	TATGAC	TGCTGGCCCGTCTCTCCTCACTGCCTTCTCTAACTGGACTACGGTGTCTTCTCCTTCCAGGGCTTCTGCTTCTACTGCGCCCTCTCCTTCCATCAGGGCTTCTGCTTCTACTGCGTCCTCTCCTTCCACCAGGGCTAACAGTCTTGTTCCTTCGGCTCCAGCTTTCAGGATAGCGATCCTCATCATCATACCTTCTGC[TATGAC]CACGGCTCCCATGAGAGCGCTCTTCATAGCTACGATGCCTGTAAGGGCTTCGACTCCTGCTTCGACTGTGGCTATGCCTTCTCCGATAGCTCCCAAATAACTCATGCCTCAATTCCCTGACATTGTAACAAAGATTGAGTTAAATTAATGCATCAGTGCGTTCTGCAATAAATTTTTTTTTTTCAAGCAAACC…	732313	732712	GATCCTCATCATCATACCTTCTG	56.036	AACTCAATCTTTGTTACAATGTCA	55.235	171	CDS
PMID00482	scaffold58	739944	Pseudochromosome1	I2	AA	TAAGCCCTATATCTCCTCCAAGAGTTTCATCACACATATATATATAGGGAGCCGATTTTCTCACCCCTCTTTTCTTCACTTACACTCCTTTTTATTTTTTATAACTTTTTAATCAACTTTGTTGTTTCTTTTTCCAATTCTACCCTTATCTTGAATTAAGGTTAACTGAAATTAAGAAAAGTTAACAAAAAAAAAAAC[AA]AAAACAATTAAAAAGAAAAAAGAAGAAGTCACAACTTCTTTTCTCCTTAATCGTGTCCTTCCCACTTCTCCTACCTAAAGCTACTCTTAGATAAATTCATGGAATAGAACAATCATTCTCCTACCAAAGCAAATACTCTTTAATTATTGGTGAAAGGTTAGCTATGATGAAGACCAAACATTAGAGTCTGAGTTGTA…	739745	740144	TTTTCTTCACTTACACTCCTTTTT	55.088	CATAGCTAACCTTTCACCAATAAT	54.977	297	Intergenic
PMID00483	scaffold58	795264	Pseudochromosome1	I4	GTAT	AACTACTTCGATATCTATTTTTCAGTTCCTATCCACATAATTTTTGTGAATTCATACGACTTTTGTTCTTTTCTTACATTTCTTTTTGGTTTCTTTTTTTGAACCGTTCTTTGTTTTTTTTTTTTTTTTCGTGATTTAAATTCATTCAATATTCAATTCACAATTACAGATAGTCTGTCGTATCGTATTTGGCATTTC[GTAT]TAGGTTTCCGTTAGCTAGTACTCTGATAATTAATTTGATTTGGGTAAATGACCCTAAATATCTAGCCACCTTGGATGCTGGAAAATTCCCTGAAACGATTTTGGGAAGGTGAAGCTAATCAAAAGAGGCTAATGTGCCAAAAAGATAGACATTGTGACCTACCTCCATTTAAGAGTGGGCTTTTGGGACCTACCC…	795065	795464	TACGACTTTTGTTCTTTTCTTACA	54.979	TGGCTAGATATTTAGGGTCATTTA	54.872	216	Intergenic
PMID00484	scaffold58	855866	Pseudochromosome1	I2	TT	ACCATATATAGAAACAACTGAGCGTAAAGCAGTCTAACATGAAAAAGAAACAGTCACTGAAAACTACCAAAGAATCATCAAGAAAATTTAATTACAAAAGAAAACCCACCAATAACTGATTTCAGAAGCTAGTGACTGTCAAGTTTGAAGCTTGTTAAGTGGGCAGTAACCAAAATGAACAAATTACCAAGCTTTTTG[TT]TTTTTTTGTTTTTGTTTTAGCAACTATTAAATAACATCTTCTCCATAAATTCAATAAAACCCGGATTTAAATCTACCATGTTGTACATTAGATTCATGAACAATTACCCAAAACCCATGTAACCTTTAAATTAAAATTGAATAAAAAGAGACTGGAATCGAACCACATGTAATTGCGAAACTATTGTGTCAACAGAA…	855667	856066	AACCAAAATGAACAAATTACCAAG	55.019	TCATGAATCTAATGTACAACATGG	55.008	132	Intron
PMID00485	scaffold58	912112	Pseudochromosome1	I1	A	CAAACTTGTCACTCATACATTAATCATAAAACAAAACCCACATAATGCCCATGCAAACAAAATCATAACCTTACATGCTTCTCATCAACTACCTTTTCTATCTTGTCACATAAACTTCTCACTCTCCCATCAAACACCATGCTTTACCAAAATTATTTGAAAAGTAATAGGGATTAAGGCAAAGCATAGCACCATAATA[A]AAAAAGAGCACAAAAGAGAAATTACTTGAATTTGAACATTATATTTATAGTCTCATTAGTGAGACCATTCAAACACGTCCATGTCTTACCTAGATAGTGATCAAATAAAATTGAGAGCTTACGTCGTGTTGGGATCAAATGATCAAGTCCAATGGGCCATGTTGGCCCATGCTAAGATGAATAAGTCCAATGAGCCA…	911913	912312	GAAAAGTAATAGGGATTAAGGCAA	54.9	TGATCACTATCTAGGTAAGACATG	55.034	145	Intergenic
PMID00486	scaffold58	1005817	Pseudochromosome1	D1	A	TATAAATAGAGTGATCTATGGACCCCACATTGAAAAGGTGAGAAGTTGGTTGATGAGGGAAGTTATACATGGAGACAAAATTGGAGCAATTTCCTCCAGAATACGTCTTGAGTTTGAGTTCTAGCATTTGTGTAGTGTGTGTGAGTTTAACATACAATTGCCTTCTCTCAATAAGAAAAATCCTTTATAAAAAAAAAGA[A]AAAAAAAAGCAAGATAACAGAAAAACTTGTCGGTTGTGGTTGCCGAATGAGAGGAGAAAAGTGAAGAAGATAGAAGATAAAAAGAGGGGTTAACAGTTAATTTGTTCTGATGGGAAAAAATAGAAGATAAAAAGAGGGGTTAACAGTTAATTTGTTCTGATTCATGACATGACTGCTTGCCTTATAATTTGTCACAA…	1005618	1006017	ATACAATTGCCTTCTCTCAATAAG	54.994	CTTCTATCTTCTTCACTTTTCTCC	54.988	125	Intergenic
PMID00487	scaffold58	1015225	Pseudochromosome1	I1	A	GGATCATATCATCAAGAAAAAAAAAAATGTACTAGCTGGACAAAATGGTGTTAATACATGATCCTTGCTCAAAGTAGTGATATAATTAAGAAATCTAACATACTAAATCTAATAATTTTCTTTGTCCCAGAAACAAATTTACAGAAAAAAATGAACTTAATAATAAGATTGATAAAAGAAAATGAAGATTAGTACTTTA[A]AACTCACATATTGGTAAATCAGATAATCATCACAAAATATATGACCCTTTTCAACTTCAAAGTGAGAGCCAAAAGCTCAGCTGTTTTCCTGCTCCACACAGCAAAATGATTAAACTTTTGAGATTCTTCCTACTTTCGAATATCAAGTTGTCCCTGCGATCACAGATGGCAACTCCAGCTCCAACCACCACCACCTT…	1015026	1015425	ATCCTTGCTCAAAGTAGTGATATA	55.167	CAACTTGATATTCGAAAGTAGGAA	54.985	290	Intron
PMID00488	scaffold583	19966	Pseudochromosome1	I1	C	ATATCATAATGAAGTTGTGGTTATACAGAGACATCAGTTACAGTTTATAAATCAGATTTTGCTTAGGTCAGAAAATCTCCAGGCCTTGGCACTAGTATACCTGTGCCAGGTCTTTTCAGATTATATGTTTTAGATTGCATGTTATTGGGGAAAGCTGCTCCTCTCATAACTATGTTGCTTCTGTCTCCAGGTCCCCAAC[C]CGGGAGGTGCCTACACCATAAGTAAACCACTCAACAACCTCAATCTCAGACAGAATAACCAATGCAAGAATATCTGCAACAAAGTTGGGTTTGTTTTCCTCAAAACATGATGAAACCCGACTTCTTCAAAGAGATTAGCAAAAATGAATGTCTCAAAGGATCGACCGGATGTGAAGTATCATTCAGCAGACAACCAA…	19767	20166	TACAGAGACATCAGTTACAGTTTA	55.028	ATATTCTTGCATTGGTTATTCTGT	54.879	250	Intergenic
PMID00489	scaffold648	131395	Pseudochromosome1	I5	AAAAG	AATGCACAAGTATACTTCAGGTGAATACTTTAGGGTTAAGATAACTAACTCCAAACTTGATTACTTTAAAACATGTATAAAAAAAAATAAAAAAGCATGTAGCTAGGAATAGGATGATTAATTGATAGAATGATAAAATATATAGATGGTGAGTGTGTTAAATGTGTAACAAGGAAAAAGAAGAAAAGAAAAGAAAAG[AAAAG]CTGGATAACATGATGATTCAGATACTGAGATGTCAAAGCGAGGGTTTTGTCGCTTAATATAATTAGAATGACTTTATTAAAAGGCACAGCCCAAGTGTCATCCTCTAGGGTTTGATATTTGTGTGTCATCAGCTGCTAGGGCAGCAGTCGATTTACTTGTTGTATCTGCAGAAAGAAAAAAAGAGAGAAAAGAT…	131196	131595	AGGTGAATACTTTAGGGTTAAGAT	54.988	CATCTCAGTATCTGAATCATCATG	54.999	217	Intergenic
PMID00490	scaffold648	164188	Pseudochromosome1	D1	T	GGGTCCTGGTTCAGATCGGGTCTCTATTCGAAGCTTAATCGGTAATCGAACAATACGGTGTTTTCTTTTTATTATGCTCTGTAAATTTTCGCAGGGTTGATGTTGGTAGGGTTTCAATTTTGTTTAATTCTGGATTGGTTGGATCTTGGATGGTGGTTTTAACAAGTGATATTTAGCCGTTCTTAATTTTGGTCAGAAT[T]TTTTTTTTAGATATTGATCTTGATTTTAGCTCCAAATCGATGTTTGTGCATGTTTTGTTCATTTTTGTTTTGGATTTGTTAAAATTTTAAGAGTACAAGAAAACAGGATTTGAATATGTGCACATGGTTCCATGATGCATAGTTATAAAAAGTATGTAGCCTTTTTGTTAGTAAATGCTGAAATTGGAAAACGGTAT…	163989	164388	ATGGTGGTTTTAACAAGTGATATT	54.991	AAAACAAAAATGAACAAAACATGC	55.046	122	Intergenic
PMID00491	scaffold648	220535	Pseudochromosome1	D1	A	ATTCACATCCATCCAAAGTTTCAAAGTAAACTATATGTATCATTCATCATTCACATGTATTATAATTATTTAATTACATATAATTTAACATATCCAGTTTGGTTCGGTTAACCGATGGTTTTTAAAATTAGGAACCGAGCGCCGAACCATGACCACCGATTCGGTCCGGTTCATGCACCGTTGACCAAAAAGAGAAGGA[A]AAAACCAAACCAAACCGGACCGATCGGTTTGGTTCGGCCGGTTTGGCCAGTTTTCGGTCCCATATGCCCAGCTCTAGGCTGGATCATTGATTCACGGGCAATTGCTCATATGAAGTTTCATCCTAATGATTTTCTGAGTAACACCCAACCCAGGTGAACTAGTATTGCTAATGCCAATTGAGTTACTTATCCTGTGA…	220336	220735	GATGGTTTTTAAAATTAGGAACCG	55.024	GGATAAGTAACTCAATTGGCATTA	54.988	279	Intergenic
PMID00492	scaffold648	229001	Pseudochromosome1	I2	AG	TGCTAGATCCCAAGACCCCTCATAGACCTATAACAATTTTAAAAATGCTCAAGTAAAACATTCTCTACAAATTAGAAGAAGAAAAAAAATCCTTCAATTACCGACAAAATTCATGACAAATTCCTAAGTGGCACTCTTTCATTGTCTAAGGTTGGAAGGAGAGTTAAAACTTAGGGGACAGTCCGGACAACCAGAGGC[AG]AGAGAGAGAGAGAGTGCACACATTGATAAAGAAGTACTACTTTTATTTTTTGCTTTTTTTGTCAATAGTCTCGCTAGTCCCTTGTCATGTAGTCACGCGCATTCGATTTGATAATTTTAAAATTGTTTAGCGTAAGTTATCTAAGAGGTATTAAATTTTTGGTTTTAAGGGAAACTCCAGAACATGATCTATTCTGA…	228802	229201	ATGCTCAAGTAAAACATTCTCTAC	55.216	TAGTACTTCTTTATCAATGTGTGC	54.985	195	Intergenic
PMID00493	scaffold648	240002	Pseudochromosome1	I5	AGAAA	TGCTATTTTCTTCTTGTCTGGTTTTACTGTTTCTCTTGCTCTACTACATAAACTAAAATCAGTGTAATGTAGTTTTTGGCTCAAATTTGGGTTATGTTTGTTATAGGTTGAGGATCAATTATTGTTTTGGAGATTGTTCGGGAGTCTTTGGCTCAAATTCTGCAATGTAGTTTCGGTTGCGGTACAATTAGTTTTTCC[AGAAA]ACTGTTGTTCTGTTTACGTTTTAAGTACATTTGTTTAGGGATCATTTCAATTTTAGTTATGTTCTGTTTCTGTATAAAAAAATTTCTATTCATTGATATCTACATTATTTTGTTATAGAATAGTAGTTGATTGTAGTTTCTGTTTGTTTTTTTTTCATTTACTATGACTCTGTCACTTCACTAATATCTATATT…	239803	240202	GTTGAGGATCAATTATTGTTTTGG	55.005	TGTACTTAAAACGTAAACAGAACA	54.991	126	Intergenic
PMID00494	scaffold648	341195	Pseudochromosome1	I3	AAT	ACCGCCTTTAGACAAAGGAAGGAGGTATAGAAATGAAAGAACTTATAAAGCAATAACAATTCAAAGTACAAACCTGCTTCCTACTTAAAGTTGTTTGCTGTACATGTCTCTGTTGTGTGTGTCAATGGTAGATAGGTTTAAGAGCGTACGGGAAGACTTACCTACTAATGGCTGAAGATTAGAGTATCTTTTATTGAC[AAT]CTTACAACTAGGCAAGCCAGTCAAACAATACCGTCCATGAGAACCGAGTTCGGTATCCATAATAAAGGAGAATTGAAGACAAGACTGGGAAATGAACAAGTGCTGATATTCCATTATCTTTTCTGCGTTGTTGGAGTTTTTTTTCTCCAGATATGAGATAATGTTAAAAAGACTCAAGTGAAAGGAAAAGAGGCAG…	340996	341395	TACTTAAAGTTGTTTGCTGTACAT	54.999	AACGCAGAAAAGATAATGGAATAT	54.977	249	Intergenic
PMID00495	scaffold648	346211	Pseudochromosome1	D1	C	TTTTTGGCGATTTGTAAATAAGTTTTAGGAAACGAAAAGAAAATTTTGGAATCACAGAATTTGCATTTGACTGATTGATGCCACCTATATGTACTCCATAGGCAGATATGGTTCAGTCATGAAAACTGTTATCTCGCTATGGATCTAGTGAAGATTGTCTCGCAACTTATGTTTTTACTGGCCTTTAAACAAGACCTTC[C]CCATGCTGGTGGACTTTAACAAGATAGCTTCCTATCCAAGCATGCAACTTGGTCAATAGAGAACAACATTCATGAGCTAATATTCTTAGCTCATACCTTTTCAGGGTTTGGCAGGAAGTACCCGTGCTTGTCATTATCAGCATGCTTGCCTACTTTTGTTTTCTTGAGCAGCTCCTGGTAAGATCAGAAATTGAAAC…	346012	346411	ACTTATGTTTTTACTGGCCTTTAA	54.942	TATTAGCTCATGAATGTTGTTCTC	55.033	118	Intron
PMID00496	scaffold676	17912	Pseudochromosome1	D1	G	ACAATTATTAATTATGAGTGTCGTTAGATTAACCTAAGGGTCGTTATTAAAGAGAACCTTATAGGACCTTGGATGAGAGGGACTGCAGTTTCTACATTGTGCATCTGTCTCCCTCACTTCTTGGGCCATACTTAGGTCTAAATGGTTGAACTAGTTGATGACCATAACTAATTCTAGTTTTGGATTAGAATAAGTCCTA[G]TAAGTTGATCATTGAACCAATTATTTTCGCTTGGAACTGTAACATTTGACATTGTATGAAAAACAGTTGAATAGACACATTTGGAAAGCAATATTGAAAATTTGGATATTATAAAGGGGTCTTTTTATCACAAAATGTATCCGAAGTTCACTAGAAAATAAATGACGATAATTGATAGTTTCATAAACCTCAAGATG…	17713	18112	TAACCTAAGGGTCGTTATTAAAGA	55.051	TATTGCTTTCCAAATGTGTCTATT	55.08	264	Intergenic
PMID00497	scaffold676	21752	Pseudochromosome1	D1	T	CATAGGTACTACACAATCCAAGTCCAATTGGATCAATGACTACAAGCTGTATGCTATTTATTTGAATTTGTAAAATACCTTATTCCTTATTTCATGCTTTGTACAACTGCATAATGTTTGAACACTAAGCCTGATGCTTAATTAATCTTATATTGAAAACTACAACGCTTCTTAATTTGTAGATACTTTAAATACAATG[T]TTTTTTCTAGAAAATTATAATATTTAATGCATTGTTGAAAATGTCCACTGGCAGTAATGTTTTGGCACTAGTCGAATTCCTCTAACAGGCTTTTAATATTTTTAATTAGAGTTTCCAACATGTTATATCTCAATAATAATACAGAGGTTCAAGCTCTTGAAGGGGAGATAGATAGAACATCCAAAAATTTCAAATAC…	21553	21952	CTTATTTCATGCTTTGTACAACTG	55.06	AGAGCTTGAACCTCTGTATTATTA	55.106	272	Intron
PMID00498	scaffold676	133045	Pseudochromosome1	I2	GA	ACACCAACGACGGCAGAGGCGGAGGTCGAAACGACAGCAACAGGGGTCAGGACGACGCCGTTGGACATTTGGAAATGTCGGAAGAGTGGAATTCTGGTTTTGGGTTGGAAGTGAGTGGAGGTGGGGATTGAGGAGGAGTTGGAGAGCTTGGGGGAGAGAGTGGAAGGGAGGAGTGAGAGGGAGCTATTCACGGCCATT[GA]GAGAGAGAGAGAGAGAAAGTTGCAGAGTGGAAGTGTGGATGATGATGATGGTGGTTGATATTGATAAGCATTCAAACAGTACATGTGCCGACGAGGGAAGCGGATCAGTTGTCTGTATTACACCCCAGTAATATATACACTATATATTATAGTGGTAGTCTCTTTCCCCAAAACGTGTATGAATCACGAGTGCCATG…	132846	133245	GAAGAGTGGAATTCTGGTTTTG	55.553	TTGAATGCTTATCAATATCAACCA	54.894	195	Intergenic
PMID00499	scaffold68	31935	Pseudochromosome1	D1	T	GCATTTAATAATACATAAGTATTGGAATGATTCTAATTTATGATTTTCCGAGCATTTACTTATAACAATAAATAAAAAGTAATGTGGGTTCCAAGTTATAATTCGCAATCAAATACCCTTAAATTAAGGAATGAGATCAACTATGGCGAGTTGATCCAATTCCCATTTCCTAATTCCCTTATTTAAGTTTTCTGAATCT[T]TTTTTTTAGTACAAGCAATAGTTTAAATGAGAGGGGAGGGAGATTTCATACACACACACACACACACACAAAATTATGATGTCGTGGGATTTGAATATGAGACATTTGGTCTGTAAGTCAAGACCCTTATTTAAGTTCTCTGATTCATGACGTCCCTATTTTTGGTAAGTAAACATGCCCCGAAAGAGTAACATTTT…	31736	32135	ATGATTTTCCGAGCATTTACTTAT	54.977	TAAATAAGGGTCTTGACTTACAGA	54.971	294	Intergenic
PMID00500	scaffold68	34188	Pseudochromosome1	I1	A	ACCACATCCACATGATAAAAGACAAGGTTTTGGGGTCAGGGAGGCTATCATAAAAATCAAACTTGTTCCTCCATTAGCATACAAGCAACCACCATATCCTAGCTTGATCAGTTTTGCCAGCATTTATCAATGGGAGGAGATTTGCAAAGAGATTAGGAAATTTTGGACATTTAGAGAAAAACCCAATTCCACAAAAAGA[A]AAGAAAAGTAAATCAAGTTCCAATGTTAGACTTTTGGGCACATTGGATGCGGAAATTAGCAATTGATCTGCATCCATCCATCCAGACATGATAATAATATTAGACCGTTGGGGGGTGAATATAAAATTGTAGATGAAGAAACCTTTCTTGTGCAGGGAGACCTTAAATGATGGGTCAAATAAACACAACACAAAAGT…	33989	34388	CATAAAAATCAAACTTGTTCCTCC	54.946	AAGTCTAACATTGGAACTTGATTT	54.948	185	Intergenic
PMID00501	scaffold68	45953	Pseudochromosome1	I6	GAGAGA	CCAGCGTCAATAATACTGTCCCAAGACCTCCTGCAGTAAGCCACTTTTGGGTAGAGAAACCTAGCAACTCCATGAATAATGAAACAGCAGCAACCCATACTGCAGAGTAAACAGCCTTTCCAGCAAATTGAAAACCCATCTGCACAAAATGAAAGAGCTCATTCTTTATGGAAATAACTACAATGCATTTCATGGGGG[GAGAGA]GAGAGAGAGAGAGAGAGAATGGCAGGTGGGGTCCCTTGATAACCACTAGCATAATTTGACTATTCAGCAAAATAAGACCCAGATGTCATTGCAATTAATCAAGCATATTTGTTCATAATTACTTTTGTGCCTCTTCAATAAGGCATACCCAAAAAAAATGAAAAGCCAATGAGTGCAGGAATATAGCACATAA…	45754	46153	AAAGAGCTCATTCTTTATGGAAAT	54.807	GTCAAATTATGCTAGTGGTTATCA	55.016	113	Intron
PMID00502	scaffold68	59259	Pseudochromosome1	D1	A	TCTTTTGCTGAGGAACCATGAGAAACGTTGATGAAAATCGAGGAAAATGGTGCTCCGATTTTGAAGGAGAAATTTGTAAGTGGTTGCAATTTTGGGAGGACTAGAGCTTTTGTCGTGGGAAAGAAATATATTTTCTCAAAATTAAAGGTGAAATGGTTGTAGAAAATTGAGTCAAACTGACCCTTGTTTTGACAAAACA[A]AAAAAAAAAACTGACCCATTTCATATAACAAAACAAAAAACTGACCCATTTTCTCTGCATTTGGACCAACTAATAACTAATTACAACTAGTCTCTTCGTACGTTTTTTCGTGCTTGTCGGAGATTTTTTTTTGTACAAAATTTAAATTAATTTTAGAATTGAAAAAGATAACGGATAGTTGTGTTCCATGAAAATAT…	59060	59459	CAAAATTAAAGGTGAAATGGTTGT	55.019	AACACAACTATCCGTTATCTTTTT	55.056	249	Intergenic
PMID00503	scaffold68	110386	Pseudochromosome1	I2	GT	CCTTGAAGCATTCTCTCCATTCTCTACCTTCAGTTGCTTATCTTGGACAAGCTGTTAGATTTTCTCCTTGGCATCGAATATTTCTTTTTCATCTGATTTGCATTTCCATGTTTGTTCTGCTTGCTTAAGTGGAAAGCTGACATGATGATCATATTCTACCAGTGCATTTCAAAAACTAGATAATGTTGTTTGGGGCTC[GT]CTTTATGAGTCAATAGAGTAACCTTGTCAATAGACTCGAAACTGAACCAAGCCGAACCATGCTCAGGCCTATCATATCGTATCCTAGTATCCTACACCCCACACCGTATGCTTCCCCTTCCTTTATGTGTAACTTATATATAACTGGCCCTCCACCTTTCAAATTACAATATTGCCTAACTAAATATTGAAAAGAAA…	110187	110586	CATGATGATCATATTCTACCAGTG	54.982	GGAGGGCCAGTTATATATAAGTTA	55.029	213	Intergenic
PMID00504	scaffold68	137521	Pseudochromosome1	D1	T	GCCCATGTGCTGGAGCCTCTCAGCAACTCATCGACATAACACTTTGGCTTTCATCATGGTTCACGTTTCCAGCTAAGTGCTGGAGACTACATATATGTTATTGGCTGCTTGGGCTTTTGCTAAAGTGATAGGTTAGCCCATTAAGGGAATGGCTAATTTCCTTAAATGATAGGCTATTTTATTGAGATGATTGGCTAAT[T]TTTTCCTAAAGTATTGGGTTTTTTTTATCTCTTTTATGCTTACCCATACATTTAGGCTCAAAAAATGGGCTTGAGTTTTGGGGCTCCCAAGTAGCCCAAAACTTCCATTTCTCGGCTCATCAATGGGCCTCATGAAAGCTCGTTACCATCCATACCACAACCCACTTAGCAAGCTCCGGGCATTTGTGTGGCTTGCG…	137322	137721	GCTAATTTCCTTAAATGATAGGCT	55.034	AATGTATGGGTAAGCATAAAAGAG	54.977	101	Intergenic
PMID00505	scaffold68	154406	Pseudochromosome1	I6	CTCTCT	GGTCAAGTTTTCAACATAAATAAATTGTGCTCCCGCGTCAATATTATAGAAGCAAGTTGCACGGTTGCATTGTCTGTTACAATTGGAAGCAGCCAAACAGTGTACATGCATGCCTGAAAACGAAAAGAATATATCATTTATATTTCGTAACAGTCCAGAAGCAAAGCAAGCACGGTCGTGGTGTGTCCCTTTCAGGTA[CTCTCT]CTCTCTCAACGAATTCCGCAGAGAGAGACAACTTCTCATGCAAAATCAGCAGCAAGCAGGGCCCCAGTTAATTACAAACGAAATGAATGAGAAACGTCAAAACCTATACTTTGCCATTTTGCTTGCGTAGGTAGGGTTAGCTGGTGGCCTTCATGTGCCCAACAAAGTAGCCCAACTCTACGTGTGTCGTTTT…	154207	154606	TGCCTGAAAACGAAAAGAATATAT	55.175	TATAGGTTTTGACGTTTCTCATTC	55.237	202	Intergenic
PMID00506	scaffold68	158800	Pseudochromosome1	D1	G	TTGTGTTTCCAAGGGATTGATTGGCTTAATAATACTGTTCGAACTTCAAAGCTCAGCTTGCTTCTAGATAGCTCAGAACGTGTTTGAAGTAATTCCTCCGTAACCTCGTGATTATCGTAACCCAGATGAGATTAGGCACCACTCGCTAGCTAGCTTTAAGTAACGGTTTGAGGCAGTTTCATTTTGTTTGGGTGAGGAG[G]AAAAAAATAATATTAAAGTTGGTTTCTTTTCTTTCAAGTGGTTGTTTGTTTGTACATCACTCTTTTTTTTCTTCTTCCACTGTTTGTTTCCTGAGAAAATTTAATTATTTCTCTTCTTTTTTTCCTTCCCCAAATGTGATACTGATCCGTGCATGTTTGCTTCTTCAGATTTATCACAAGCAGACAAAAACAGGAGT…	158601	159000	ATTATCGTAACCCAGATGAGATTA	54.988	CTTGAAAGAAAAGAAACCAACTTT	54.918	128	Intergenic
PMID00507	scaffold68	408820	Pseudochromosome1	I1	T	ATCTACAATACCTGGATTTAATCAGATATGTTTTGAGTTCAACTTGCTAAAACACCCAACCCTTAAAGCAACTCCACCCATTTGCCCATTGCCATGGCAAGGGTGGAGCTAGGGCAGCCATTATTCAAGTGAATAGTGGTTGCCCTTGCAAATAGTGTGTTTCCACCCGTTGCCATGACAAAAGGCAATTACTATTTAT[T]TTTTTGTTTTTTTCACAAATTTGTTCACCTAAACAATTAATTTAGATAATATTTTCGGATAAGATTTTTGGGTTCGTACGTGTCAATATTTATTATAAAATTCATATCTCAATCGGATAAAATTTTGGTATTTATAGAAAAAAAAAAAATCAGTAATTTTTTGGTAATTTTTTTTTTAAATTCGATTTTTTTTCATT…	408621	409020	ATATGTTTTGAGTTCAACTTGCTA	55.048	GTTTAGGTGAACAAATTTGTGAAA	54.999	209	Intron
PMID00508	scaffold68	618230	Pseudochromosome1	D1	A	GATCTATATTGACATGCTTAGGCTCATTTTATGCATCAATTGTTCCTAATTTTAATTTTAATGGAAACAAATTGAAACTCTCTCTCCCATTTTATACATCACTTGCTCCTAAATGTAATTTGGTTGGAACCAAATTAAAAGAAATGCAAACAGTACGTATGAAAACTACAAGACAGCTCCAAATCATGAGATAAAACTA[A]AAAAAGACCAAACGCATAAGTCAGGTATCTAAACCAATATTCCGCTTTTACAGGTCCTAATATTTTTTAATCAATTGGGGAGGGGAGGGGAGGCAGACTTTGGCAAGGGTGAGAAGAGATGGTGGGATCCATTATTTATAGGCCACGAATACTCTTTATCGTGGCAGAAAATTAATGGCAACACCTACTTCGACCAC…	618031	618430	GCTCCAAATCATGAGATAAAACTA	55.005	ATTAATTTTCTGCCACGATAAAGA	55.175	201	Intergenic
PMID00509	scaffold68	655253	Pseudochromosome1	I1	A	TCTTGTAGAGAGCCATTGGACATAAATGGATAAACTAGAATTTCTTGGTCATTTTCACAGCAATAACCAAGAAGAGGCACGAGGTTCTCATGGCGAATAGCTGAAAGAAGATTTAGCTGTAAAGTACATTAAAAGAATCGTCATTTCGCTTTTAAGGTATGTCAAAACATAACATGATAGTTCATCCACCAGTTAAGGA[A]AAAAAAAATCATTTCTTGATACGAGATAAATAGACAAAAGTTAAAGATCGAAGAATGATAAGCAATGATTTCCTACATTAACATGAATTGTCATATATTATAGTAGTTATCAGTACTTAATTACAACTTAAACCTCTACTAAAATCACCTAAAAGGACAAACTTGAAATAAAGAAAAACTACGATTGTTATGGCACC…	655054	655453	AACATAACATGATAGTTCATCCAC	55.005	ATTGCTTATCATTCTTCGATCTTT	54.994	101	Intron
PMID00510	scaffold68	655864	Pseudochromosome1	D3	GTA	AAAAAATTGTAGGTGGTGGGAAAAGCAAATGTGAAAATAGAAAGATATTAAGTAATCTAGAATGCACAGGATGTGTTATATTTTATCTAATGGTAGCTGACTACAAATTTCCCTTCTCCACAAGGAGTGGGAGAATAGGAGTGATATTTCAAGTTCTGTGAGTCATATAAAATAGCTAAATCACATTAGATGATAACT[GTA]GGACTGTTGCATAAAGTTATCAAAAGCTATGACCAAAAGTGCTCAAAAATGAAAATTGAATCTCCAACCTCATTCTCAAATTCCCGAGTTCCTTGGGTTGATGTTGCTGATCGAACCTTCACTGCCACTTCCTGACCATCAATTAAAGTTCCACGGTAAACAGACCCGAAACCTCCTTCACCTATCAATGTTTTAT…	655665	656064	GATATTTCAAGTTCTGTGAGTCAT	54.963	TCAATTTTCATTTTTGAGCACTTT	54.951	118	Intron
PMID00511	scaffold68	705640	Pseudochromosome1	D1	C	TGAATTTCAAAATACAATGTGAATGTGATGTACACAAACACAAAGGCACCATATATGTTCGGGCAAATCTGTCCTAGGCTGTACCTGTAGCGCAGAAAAGGACCTCACACCAAGGTTTTCTAGGTAGAGCTGGTCACGGCACATGAACGACTGAATGTACATTTCCATTTCTCGTCTTATTTTGGTAACCATTTCATAT[C]CTCATATCTGATATGACGTGAAAAGATTATATACCAAGTTTCGTTGGTACTGAGGAGTTTGGTAACAAGGTGTTTAGGTTGTGCGACTCGATATAAATCATGGAAATATCGTGATAATTGACTGCTTAAAAGTATATGGTCCATTACTAATTGTATAAAGACATTTTAAGTTCAAACACCACACTTAGATGGGTCTT…	705441	705840	GTACATTTCCATTTCTCGTCTTAT	55.041	ATTTCCATGATTTATATCGAGTCG	55.002	151	Intergenic
PMID00512	scaffold68	752817	Pseudochromosome1	I2	AA	GAGACGAGAATTGTGAGTCACCCTGACAGCCAACCAAGGCCTAGGCTTGTTCCTAGGGACGTATCACGTGCCACATGGGACATAAATGGCTTCTTGCCCCCCAAAAATATCCAAATTATATAACTTACTCTCTTTTTTTTGATCTCATAAAAATTATAACTTACTCAACCAAAGCAGGCGGTGGCCGGTTAATTAGGG[AA]AAAAAAAACAGTGTGAACCGCGAGGAGAAAGTGACTTTTGGGTTTGGATCCAATTAACGAGGAGCTTAAGCCTGAATTATTAGACGCTAATTACATCATCCAGCAAGGCACACATTTTTTACCGTGACGTTAATGATGAGACTGCAGGCAGAAGCCAGTTCCGAGGTAAATAAACAAACAAAGACCAAACGTGGGAT…	752618	753017	TTATAACTTACTCAACCAAAGCAG	55.143	GTCTTTGTTTGTTTATTTACCTCG	55.021	232	Intergenic
PMID00513	scaffold68	777329	Pseudochromosome1	I1	A	CTCAAAATCTGTCAAATTATCGGAATTTTTTTTATTCCTTACAGGTATGATTAATTTTAGGATATTGGGGGACAAGGATCTAGAAATCGTTGGGTCTACGCTTGAGCTTGACCAACCATGGACTTGTGCTCTTGTGCTTGGAGCACTCCACCCAGTCCTAGCCTCAAAAAGAGGTGCGTTGAGTTATATCTGGGTTTGA[A]ACTTCACATTCGTCACCAGTGTCCGCTAGCTCCACTGGCGGACCCAGAAATTTTTGAGCGGAGGTGCAATATTGACTAAGTATGAAAATGGTTTTTCGGAATAATCATTTTCTCAAGATAATTTTTGGCGGCTTTTATTCCTTATACATCAAATAAGAAAACTTAAATTTACGGGATTTTAGTATGAAGTATATATT…	777130	777529	TCAAAATCTGTCAAATTATCGGAA	55.119	TTCATACTTAGTCAATATTGCACC	55.016	285	Intergenic
PMID00514	scaffold68	845835	Pseudochromosome1	D1	T	GGGCTTTTTGCCTTTAAGAAATAGTCCATCTGGGCATTGCAGACAATTGAAATTCAGTTCTCATTCTGTGATGGACTCATGATTTCATTTGGTAGTCAGCTGTTAAGAATTTTTGAAAGTGACATTGTGTGTCGGCTTGCCACTTTTGTTGCATAGGAGCATATGGTTGTTTGTTGATTGATTTGTCTATACTACATGT[T]TTTTTTTTTCATTAATTGCCAATTTTGTATTTTCTATGGGTTTCTGTGCATTAATTTATTGGTTTCCTCAGCATTAGTTTGTGCAGAAATGTTCTTTTGTTGTCATGCCTACCACTGGCAAGGCTTGTACTGTTATATATGCAATAAATTTTTGAGAATAGTTATGTTTCCATCTCAGAAAAACATCGGCACTATTG…	845636	846035	TTTTGCCTTTAAGAAATAGTCCAT	54.991	TGCTGAGGAAACCAATAAATTAAT	55.051	268	Intron
PMID00515	scaffold68	888252	Pseudochromosome1	I1	G	GAATTGCACACCCAAAAAAAAAAAAAGGTCCAATGCCCCCCACTTGTTAGAAACGATTACAAGCAAGACAAGAAATAAAAAATGAAAGTGACTCATGAACAAAAAGAATCCTGTAAACCTGTTATTTTGTCAACTAGGCCAAGAAATAAGAACTGTCCAATTCATAGAAGCAACAGAAGGAATTCTTTCAGATTTGTAT[G]GAAGCTCCTACACATGAAGACAGACATACAAACAAATGCCTCTTAAAAACCTGGATATGCATGGATGGGTGCCAACAGGCTCCAATTCCATTTGGGATTTTCTTCAAAGTATCTTCACTATGAATTATTTTGACAAGTCCATTTTGGATATGGAAGCCCACTCCAGTTGAATGATAAATTGGAAGGGAGTAACAGGT…	888053	888452	TCATGAACAAAAAGAATCCTGTAA	54.962	ATTTGTTTGTATGTCTGTCTTCAT	55.036	145	Intergenic
PMID00516	scaffold68	906444	Pseudochromosome1	I1	A	CAAAGTAAATTTGACGCACAAAGAGTTTGTACTTCGAGTGATTAAGAACATTTATCTCTTGTTTTTTTTCGGTGTGCAATATTAATGAAGTGACTTTTACACAAAGAAAAAGAGTATTTACCCTTATACTTGAGACTTATTTCACAATGACCTTGTGAATTCTAAAAAATTCACAGCATTTAATTAAAGTTAATTCTTA[A]AAAAAATAGAACTAGATGGTAATTTCGACCCTCTTTTGATTGTGTACCAAACTCATTTGAATTTTGAGCTGTCGACCTAGTTTTCCGTGGTTGGTAAGAACACAGTACTTGCCACAGTGCCACTGCATAAAACGTTAAGATGTGTTTATTGGTCTTTTGCGAAATTCCTAATTCTTGCTGTTACAATCGTCAACTTG…	906245	906644	GTACTTCGAGTGATTAAGAACATT	55.01	CAAAATTCAAATGAGTTTGGTACA	54.805	238	Intergenic
PMID00517	scaffold68	937114	Pseudochromosome1	D1	C	GCGATTACTTGCGCTACATTTCTGGGACACTTACAATAACGAGAAACTAGGAGAAATTTATAATTCCAACTTTGATTACAGAGGAAATTACTTGCAAATGAAATGATCCTTCTTTCTCCGTAATGATATTGCATTCTCCCACCCCTCCCCTTCTCTGCATTCCCTACAGAGTGCAAGCTCGTGGTCTGGCTATAGTAGC[C]CTCTTTTTCCCTTGCTAACCAGTGAAATCATCAATCAAGCCACTCCAGAAAATGACAAACAAGGCAAACAAATTGTGCAAGTGCAAATATAACAATAGTTTTGAAACCCATATATTGGGACAAACCTACAGCATTGCGTCATTTTTAGACTAATTCTTCGTTGTCAGTCTAGTATCTAAAGCAGCTGGAGAACAAAT…	936915	937314	TTACAGAGGAAATTACTTGCAAAT	55.02	CTGACAACGAAGAATTAGTCTAAA	54.954	292	Intergenic
PMID00518	scaffold68	1001079	Pseudochromosome1	D1	A	GTACCCGAATGTTCAATTTCATTGGATCTCAAAAACTAAAACTTTTAGAGAACGAATCAACAATGTATATCAAGCTAACAACAATGAGAAGCCTAAATTGAATTGATTTGGAATTATTAGAGGTTTTTGGTCCTCTTTCAGAAATAAGCTATGCTGCATGACATTTCAAGTCTCTAGTTTGAAGTTTTACATGCCATCA[A]AGAGGCTATTTACGCACTTGTTTGCACTGCTGCAAACAAATATACAATGCAAACTTATTGTAGTAGTCCGAGGAGTGGTCTATCTTCAGTAGTCTAAAGACCATGGGTTTTCCCCTCTTGATATCCTATGAAGGTGTATAGCTGGTCCACTGTTATTCAACCACCATTAACAATTTAGATCTAGATTGGATATACAG…	1000880	1001279	TAACAACAATGAGAAGCCTAAATT	55.02	TACACCTTCATAGGATATCAAGAG	55.005	263	Intron
PMID00519	scaffold68	1062155	Pseudochromosome1	D6	TGGCTG	ACCTTCTCAAATTGTATAGTTTGATACTGATACTCTTGGGCATTAAATTTGAAGGATATTAAGGCCACCTTGAAATCGTTTGGAAGCAATATCATTTTCTCCAATGGCTTATTGGATCCATGGAGTGGTGGCAGGTAACCGTTCTTTTTATTTGATTCAACAACTATTGCCATCAAAAGTTCATTATTTGAGTTCTAA[TGGCTG]TTAATGATATCTATCACAGTGTCCTGCAGAATGTATCAGAAACTATCGTTGCTCTTGTTACCGAAGAAGGTATCATCTACTCTAAACAGTTGGAGCCAACCATATATCTGTTTTATAGTTGTCATCTGAGAGCAGAGCACTTAGAAAAAGAAAAAATTGCTTGGAAGCTATTAACTGCTCATTTATTTTGTTT…	1061956	1062355	AGGTAACCGTTCTTTTTATTTGAT	55.028	ATAAATGAGCAGTTAATAGCTTCC	55.062	258	Intron
PMID00520	scaffold684	9063	Pseudochromosome1	I1	A	TCCCTTGGATATCCATCACAACTATTTTTTTTAGCATTGCAAACCTTTCTATTCCTATTTAATGAAAATTTCCCATCATTTGGCAAAAAAAAAAAAAATTGTACCTAATTTCCATGACAAATGAATATAGGAATATTTAAGATGTCTAATGGAGGAAATAGACATGATTATGTGGGAACATGGAGACCCACTAGATGGA[A]AAAAATATGGCCACAATTTGCAAATATTATGGTACTAAATTACTCATGTATCTTACTATGCAATGTATAAAAGGGGCATTTAGTTCATGGGAAATGTCAAATTCATGCATGAGAAATAGTTGCATGACACATGGAAAAATAAGGAGAAAATGAAACCACCACCCCCCCTTGGGTTTTATTTTCCCTTCACATGGGAA…	8864	9263	TTGCAAACCTTTCTATTCCTATTT	54.991	CTATTTCTCATGCATGAATTTGAC	54.924	283	Intergenic
PMID00521	scaffold684	58923	Pseudochromosome1	D1	T	TGGGGTTCTGAGGGTCACTGTTCCCAAGGCAGAGGTGAAAAAGGCCGATGTTAAAGCCATTGAAATTAATTGAGAATTTAAGATCATGGATGGCCTCTGCTCCATCACCGTTACCAAATTTTAAGTGATTTTCTTCTGTTGTGGCAAAACAGAGTAGTATAGCCGCGCGGCTATACTATTGTCTAAGAATTAAAAAAAT[T]TGGAAAACCCGTGCATAGCCGTCCGGCTATATTATTTCTTTCTAAAGAAATTGGAAAGAACCGAGTATACCCGATCAGCGACAGCATTTTATATTTAAAAAACTGTAGTATAGCCGATCGGCTATACTATTTAAATACATTATATTTAAACGGTATAGCTGCGCGGCTATACTCTTTAATAAAAAAAAAAAGGGACC…	58724	59123	TTGAGAATTTAAGATCATGGATGG	54.968	TAAATATAAAATGCTGTCGCTGAT	55.076	228	Intergenic
PMID00522	scaffold684	72466	Pseudochromosome1	D2	CA	CAAGACTTGTAAATTACAAACACTAATCACTCAGCTTAAACTGGGCCGATTTCAAGAGTATCTTGGATGTGATTTTTCATATTTGTCAAAAAAAAGAAGAAAAGGTTTTAATTCGATTTGTCATTTACCATGCGTGTTACTTGTTGTGTTAACTGTATATATTTCTGTACATAAGTGATATTAGGAAGGTGGTTTTCT[CA]CACACACTGTCGAAGTATCACGCGAATTCAAATTTGAGCCCATTAATCAGTAATGTGAGGACCCTTTCATTGGGCCAGACCCAAGGCCTTAAAGAACTATTTTTGTGGAATGAGCGTGTCCAATTACCCAAATGCCCTTAGAGCCCTAATGAATAAGTGCCACCACTTACCCTGTTCCTTTCTTTCTTTTTGTTTTT…	72267	72666	ATAAGTGATATTAGGAAGGTGGTT	55.049	CAAAAATAGTTCTTTAAGGCCTTG	54.946	135	Intergenic
PMID00523	scaffold684	110950	Pseudochromosome1	D6	ATATAT	ATGGACATGGGACTAAGACCAACCTGTGACCACTCTGTGCTTTCTTTTCCATCTCCCTCCCTCCCTCTTCCTCTTCCTTCTCACCGATAACCGGGCGCGCACACACACACACACACAAAGACACTCAATAGCTTGCGGCTATGGAAACCTTATATTGCTTGACAATCTTTTTGAAATTCATAGGAGCTTGAGTATGGA[ATATAT]ATATATATATAGTGGACCTCCCTGCAGAGACCATCAGTAAATAATATTTAGGTAAGCCAATTAGTAATGTCTTTTTCCATAAATTGTTTGGGACATAACCATGTGGTCCTCAGCACGCATTTCATGAATTAAGCAAACTTTGGATGCACGTATTGGACTTTCATCTCTAATGATTGAAAAGTATATTGGCCGG…	110751	111150	TCTTTTTGAAATTCATAGGAGCTT	55.008	ATGGTTATGTCCCAAACAATTTAT	55.023	141	Intergenic
PMID00524	scaffold750	31620	Pseudochromosome1	D4	GGGT	GGACAGATTGGTCCTTTTGCTCCTTGGTAGCCCCAAGTGGCATGCTCTGGGCTATGAAGTGAATTTATGGATCCATAATGTAATGCCTTTTTTGGTAAGAAAGGAAGTCAAATATAAGAGCATGTGAATGAGTTGTTAGTGTCTAGTCTGATCATCGTTGGTCTAGGCTAGACGTCGATTTTCAAAGATAAATGTGGA[GGGT]TTTTTAGTGTGTTAGTGTTGACTGCTTTGCATGGAATGGGGAAGAAGAAATGGTTGGGTAGTGGGAACGGTTTTGGCATCGTGGATGTGTAATTTTGGGCATGGGTTTAGGATAATCGTACAAAGGTATGGGAACCAAACAAAGAAAAAACCCTAAACAATAAAAAAGATAAACAAGCCACCTTCGAAACTACCT…	31421	31820	AAGGAAGTCAAATATAAGAGCATG	54.994	CCATACCTTTGTACGATTATCCTA	55.589	233	Intergenic
PMID00525	scaffold750	41967	Pseudochromosome1	I1	T	TTAACAGGTCCGTGTATTAAATTTTATAAAATAAAAGTATGTACTTATAGTGTGTATGTCTATTTTTTAAGAATACGATCGGAGTCATAGTTCTGCTATCATCCCATTCTAAAGTATTATTTCATCTTTCATGTGAATATTCAACCCTGCAAAGTCAGAGATATTTGGATAGCAGGAAAATTGGAGAACCTTTTTTTTT[T]CATAAATTTAAAATTAAGCCTCCATTATTTCGTTTTCAATGCTTTTGATGCATTCATATTTTAACCCTCTATGAGCTTTGGTTTGGAATTTGAATTACTGGTTTTCTGGATGTTACTTTCTCTTCATTGTACTTTTTGAATGATTTTTCTCCTAGTTCTTGTTTCTAGATTTTGCTTAATGATTTCTTCATCTCTCT…	41768	42167	TGCTATCATCCCATTCTAAAGTAT	55.2	ATCCAGAAAACCAGTAATTCAAAT	54.98	218	Intergenic
PMID00526	scaffold774	7828	Pseudochromosome1	I2	AC	CCTATATATTCATCATTACGGAGATGAATACAATTAACTTAAAATATTCAAACCACATTCATATTTTAGCATGGTATCAGAGCGGCTGATCTTAGGTCATCTCTAAACCCTCAAATCATATCCTCAAATTCAAACACAAACTCTAAATCAAATTCCTTAACTCTCAAATCAAATCCTTTAATCAAAATCCATAAACAC[AC]TCTTATCTAAATCTTATATCGTTCCGCTGTAATGGGTGATGTACCGCTTCCGCTCACTAGAGTATCTTCCACCTCCACCCTTCAAATCATCACCATTCAGAGTGACAACTCCCCGCTCCCTATCAACGTCACATTGATTGAGAACTATGCCTTATGGTCTCAGGTCATGGATATGTGAATTCTGCCCGCGAAAAATT…	7629	8028	TCATATCCTCAAATTCAAACACAA	55.022	ATAAGGCATAGTTCTCAATCAATG	55.053	240	Intergenic
PMID00527	scaffold78	28522	Pseudochromosome1	I3	TTT	TAGAATGTTTTTGTTGTATAGGTTGTGACTAAAGTTCATTTTCTAAGCCTTAGATGCATGTTTCCTTCAGCACTATATCCCATCTTCCTCTTCTGAGCTTCTGGCTGTGCTGCCACCCTTCAGGTTGGCTTCTCTACCCCCTCTTATGTGGCCTCTCCGCCACCCTCCGGTGTAGCTTTTACTTTCCTTTTATGTCA[TTT]TTTTTTGTGTGCTTTTTCTTTTTCTTTTTTTTTTTTTTTTTTGCTGTTGGCCTAGATCTCCTCAATCTCTTTTCTCCCACTCACATCTACAACCATTTCACCTATCTCTCCCTCTTCTCCTCTCATCCACCCACCCCCTCTTTAGCCCATTTATCTTTCCCTCCCATGAACTCTCACTACTACATTTTACTATTTGC…	28323	28722	AGCTTTTACTTTCCTTTTATGTCA	54.96	AGAAAAGAGATTGAGGAGATCTAG	55.197	102	Intergenic
PMID00528	scaffold78	129222	Pseudochromosome1	D1	G	AAGTGCAAAAGAAGAACCCTGGTGGCCAGCCCTCTTTATTTTATAGAAGCCTGGTCATAACATGCCATTTTATACCCCCAGTAAGTAATGAGATGAGTCAAAGACCAACTCTCCCCTAGTGGCCAGCCCTCCTTGTGATTGGGCTTGTTGGGCCTCTTTTAATTTGTATTGTCACACAATTTAAACTAAAGGCCCAAAG[G]GGTCCAAGCCCAATGTGCCTTCGAACCCAATTCATAATTATAAAATCCAATTCATATTTATAAATCAATATGATTAAGTAACTCTTTAATTAATCTTGATCCAATCAATTGACCACCTCAATCATTGATTTAGACATCTTCATTATTTATCCAAACTCAACCTTTTTGGTGTGCAATTGATTAGATTCTAGTTAGCG…	129023	129422	TTTTATACCCCCAGTAAGTAATGA	54.985	GATGTCTAAATCAATGATTGAGGT	54.994	271	Intergenic
PMID00529	scaffold78	130508	Pseudochromosome1	I1	A	CCCATAGGTTTTCTTTAGATGGTTAATTAACCGAAATCTCATGATTGGCTTTTAGGGCATATTTCCAACAAATTGATGGTTGAGGGAAACACTCAGAAGATAGATAAAAAGACTAGGACGAGAAAAGGACTAACATATAAAATAAAATAAAAACTCAAAATCATTTAAGTTTATTTTCTTATTTTTGGTTTTTATCCTA[A]AAGATTGTTCTACAATCTATTTTTACCTCTATCTTTCACATCTATCATCTGTCCAAAGAAAAGATAAGATACACGTAGCACTACTAAGCATGCCCTTAAAATTGCAAAAGTGTAAAAGCAAAGTAGGTGGCTAGTTGTTTTTGTTTTATTTTTCGTCACACAGAATAATTTCTTCATATACAAGGCATAACTCTTTT…	130309	130708	GGTTAATTAACCGAAATCTCATGA	55.27	CGTGTATCTTATCTTTTCTTTGGA	54.985	255	Intergenic
PMID00530	scaffold78	183412	Pseudochromosome1	D2	TG	GCCCTCTACCCTCCTTAGGGTTTAGGGTTTTAGGGCTGCTGGCGGCTAAGCTCAGCAGTCACTCGCTGGTGTCTTCTCTTTCCACTGCGGTGAAGACTGCCCGCAGTCAGAGCCCCCTTTCTTGGGGCAGTGATGGCTAAGCGGGCTTACCCCCATCCAAATTAATTCTCTCTTTGTTTTTACTTGTTTTTGTGTGTC[TG]TGTGTTTTTTGGTTAGTTTTTGGTGGTTTGTGCATCATATAATTCTTTTGGTACTTCAGCAGCATTTGCTTGTAGAGCTGAATATTTTTTCTTATCAGGGTTTCTTCTCTTTGTCCCAATGAAAATGCTCCATTGTTTTGATGCTGTAATCAAATTCAGATCTCAGAGATTGTTTTTTGGATGAACAATGTGTAGTC…	183213	183612	TTGTTTTTACTTGTTTTTGTGTGT	55.041	GAGAAGAAACCCTGATAAGAAAAA	55.045	136	Intergenic
PMID00531	scaffold78	213132	Pseudochromosome1	D3	GAA	ATCAATTGGGGTTATTTGGTAGAGCAACACAAATAGGTGGTAGAGTTTCATGGAAAAGTTGATCCTCTAGGCCTCGGAGTGCTAGCAGAAGATGAAGAAGAAGTTGAAGACATTAGCTATGGTGAGCTCAAGAAACGAATGTGGAAAGATCATATGCGGTTACGAAAGTTCAAGGAGGATCGAAAAATCATAGAAGAC[GAA]GAAGAAGAAGAAGAAGCCGAGACCTTAGCAAAGCAAGAGGCGTCTCGTCGGAAGAAAATGGCAAGAGCCCAAGATTCAATACTCAAGTACATGGTGAAAATCATGGAGGTTTGCAAAGGAAAGGGCTTTGTGTATGGGATTGTGCCTGAGAAGGGGAAGCCAGTGACAGGGTCCTCTGATAGCTTGAGAGAGTGGT…	212933	213332	AAGAAGTTGAAGACATTAGCTATG	54.963	GATTTTCACCATGTACTTGAGTAT	54.946	206	CDS
PMID00532	scaffold79	36693	Pseudochromosome1	I1	A	CTAACCAAAAGAAAAGAAATAATACATCTTGTAGAATGTTCCCTTGTTATTTCTGACTAATCAATCTCACATTAGTTTGCCTGTACGAAACATATTGACAGCGCAACTACCCTACCCTTCCTTGCTCCCTTACAATTTTGGAGTATATTTCACATAACCACCAACCCTTTGCTTCACTTACAAATTATTTCTAAAAACA[A]AAAAAATACAATAACTGCACAGAGATATTAACAAGTAGGAGAAAGCAAGTAGAACAGCTTATGCAAAATACTTGCAGAAACTAAAGTAATTTACATATACTGGATTCATTTGATGAACTTTGCATCTTACCTGCTACCTGGATCTGTCACATCCTCATCATCCACATCAAACGGGCAAGGAAAGTCAGAATCATCCA…	36494	36893	CTTGTAGAATGTTCCCTTGTTATT	55.105	TCTCTGTGCAGTTATTGTATTTTT	55.048	198	Intron
PMID00533	scaffold79	124526	Pseudochromosome1	I1	T	ATTGTGATGCAATTTTATTTAAATGATGGAAGGTCAATGTTGTGCTTGTAATTTCCATTGCAATGGATGGTTTAGAGTGTAAATTTGATGCTGTTTGTTTGAAGCTTTTTGTGTCTGCATGGTTTTTTACTCTGCGTGATTCATGTTCTCAAATAGAGAATCCAATGGTTGGTTGATAAATGCATCACAATGGTATAGT[T]TCAAAGATTTGAGCCCATTATTCTGTTTTAGGTTCAGCCACCAATATTAAAAGCTGAAATTCAAGCTCTAAAATAAATTATTTAGTACAAATCCAAGGTAACCAACTTACCTTATTAGATTATGCTTGTTTTAGCCAATTAATCATTACTTTCGGATTAGATTAACTTTATAATTAGAAAAACACTTAAGAGTATCC…	124327	124726	TAGAGTGTAAATTTGATGCTGTTT	55.048	AATGATTAATTGGCTAAAACAAGC	54.977	275	Intergenic
PMID00534	scaffold79	143861	Pseudochromosome1	D1	T	CTGATGGTTGAGATTTAAGTCTCATGCAAGCCTTTTTCATTGCCTGTGAAAAATAAAAACCCAGGATAAACAGTGTGTTTGAAGTAGGTATTGGAGTGAGCTGTTTTGAAAAAAAAAAAAAAAAAGATGTTTATTTTGCTGATTGAGCATTGTAGTAGCAATCTATCTAAGCCATCGGGATAATATGGAAAAAAAATCT[T]TTTTATTTATAGTAGTGATGGTTTGATTTTGTCTTGTTTGCTTTTGGCTGGTTATGATGAATGGGATCTAAAACTTTAGGCAGTATTCATCAGTGTGTGTTGTGTATTGAATTGAATAACATATTGTAGGAGTAGTGTGCATGAGGTTTTTTAAGGTGATTCTTTATGAATGAAAATGTAAGAGACTTATAATGCAC…	143662	144061	TGTGAAAAATAAAAACCCAGGATA	54.916	GACAAAATCAAACCATCACTACTA	55.143	189	5utr
PMID00535	scaffold79	157431	Pseudochromosome1	I2	CA	GAAAATTCATACCATGGTTGTTGGAGGAATCCTGTATAACACCATGATAAGATCCTTTAAGAGCCAGGACCTGAAATAAACAACTCCTACGTCAATAGAATTGAAGAAAATCTTACCATAACTTCCAAAGTTACATCACTTTAGCAGATCGTTACAATAGACAAGGCAAGGACTTAGCCCAACTGGGGAAAAAGTAGC[CA]CACAATCACAACTAAGAAAAAGCAGCTGCTTAGAAAAGTTAGCTTATCTAAAGCTTAGACCATAATTCTTACCCCATCCACCTCACATAAACTATTCTAGTACTAGCTAAACATATACAAGTGAAACAAGGGAGATAATAACATTGAATTCATATTATAAGTCTAACAATTGAATCCATATGGTGCCAAATAAAAAA…	157232	157631	ACTTCCAAAGTTACATCACTTTAG	55.073	CACCATATGGATTCAATTGTTAGA	54.98	265	Intergenic
PMID00536	scaffold79	177473	Pseudochromosome1	I1	A	TTTTCCTATGAGTTACAAAGACCTCGTTAGTGGGAGGTGTGGCCCGTGCAAGCTCAAGGTCATGAGCATGTTCCTTAAAGTGCTTATGGAGCTTTGCTTTCCATTCTCCATTAACTCCTGCTCATATGGTCATCAATAAACTCCCAAATATTCGGATCCTCGAGGTCGACATCAAACTTAAACTAACAATTAACCATGA[A]AAAAAATATTGGATTATCATTTAAATATAAACAATATCTCGTTATATGCTAAACATAAAAATCATCTGCAACAATAACCCAAAAAAAGAAGGTATATCCATATCCATCAGTGTTGTCTAAAGTAAAAATTAAAGAATGTAAGTGCTGACCTTCAGTGCTTTCGCCAGATCCATCTTTTGCTCCAAGGTTACTTTCTT…	177274	177673	TCGACATCAAACTTAAACTAACAA	55.039	ACAACACTGATGGATATGGATATA	54.951	151	Intron
PMID00537	scaffold79	181339	Pseudochromosome1	D1	T	TATTCGGGATTTTTTAAAAAGAAATAATGAAGAATCAACTAGCATGGGTTCCAACCCTTCTTTACTTCCTCCAATTTGTGAATCTCAAAGAGTTGAATCTGAAAGTTTAAGAGCGAGTCTCAAAGAGCCAATTTTGATCAAGAAGTTGATACCAATTCTCTTGAGCGTGATCCAGGATTACGTCCTCAAATAGACACAT[T]TCCGCCTAATCAAAGTGATAATGTTCGAAGAGCATATATTCTCTTAGGACCGTGTCAACCAAAACTAAAGGAATATCCATCTCATTTAGAAGGGAAACAAATGCGTCGATTTAATGGTAATTGGTATAACCAATATCCTTGGCTTGAGTATTCTGTTCATAAAGATAAAGTGTTTTGTTTTCCATGCTTTCTTTTTT…	181140	181539	ATAATGAAGAATCAACTAGCATGG	55.053	TCGAACATTATCACTTTGATTAGG	55.044	205	Intergenic
PMID00538	scaffold79	239465	Pseudochromosome1	D2	AA	CTATTGATCAAAATCTTATCACATACCAGCCAAAGTAAACAATATACGCATAATATTACACTAACCAAATCCTCAGGCAGGTTTCAATAGAGCACAAAGAAATGTCCAGGGTCGACACTCTTTATTGCTTGTTTTAGGTTAGGTAATTATTATTGGTATCCTTTGCCTCATTTTACTGCCTCCCCCAAAATTAAAATT[AA]AAAAAAGATGTTTTCCTTATCAACAGAATCACTGAACATGTAGTTTAGCTTACTTATGATAAATTGATAATGAGCTCCTTCACAAAACTAAGGCAAAGGACTAAAACCAAACCACACCACAGAAAATAAAGAAATTACTAAACCACCTCTCTGTTTGTATTACCCTAGATTACCAGAACAATCCATTACCAAGACAA…	239266	239665	TTGCTTGTTTTAGGTTAGGTAATT	54.942	GTGAAGGAGCTCATTATCAATTTA	55.005	159	Intron
PMID00539	scaffold79	310631	Pseudochromosome1	D2	AG	TAAAAAAGGAATATCTCTAAAAGAATTGTAATTTTCTTTATAAATTTGTCAATAGATTCAGTACAATCTTTATGCATATGAAATTTGAATATATTAATCAAATTACTATTCAAGTAGACTAACGCTTTGATCTGGAGACCATGTCCAGTACTGGGTCAAATCTGTATGAGGATTTCCTTTTGAATAGAGAACCGGTAC[AG]AGGGGGCTGTTAATGTTCAAACCAGAACCTTTTGAGCCCCCCGGCTTACGCTGGGGATAGTGCATTGCACAGAGATTTGTAAGCATTAACACAAAGTTTAAATTTCTCTGCAGCCATTGCCTGCAAAGATGGACAAATATCTTATCAGAAGTTATGAATATAACAATGGAAAAGAAATCACAAAACTCTGACCTAAT…	310432	310831	AGGATTTCCTTTTGAATAGAGAAC	54.845	AGTTTTGTGATTTCTTTTCCATTG	55.036	219	Intron
PMID00540	scaffold79	398220	Pseudochromosome1	I4	TGTG	TTTGGTTTATCTTGAATAGGTAGATAAGAAGATAGTGGCAAAGGATGAGGAAGTAGATTGAGCTCTTCTATGGAAGGTAGCACGTGAAGATAAGAATTTGATGAGGAGGTAGTTGAATTGGTTGGAACAATTGTAAGTATATATGTAAAAAAAAATCAGTCAATTGTAAAACAAAATTATATCTTTCAAATATATATA[TGTG]TGTGTGTGTGTGTGTGTGTATCTTTCTAAATTAGGAAAAATTATTGAAGGAGAAAGAAGAAGGCCTTATAACCGTATCTGGTTATAATGATGTCTTAGCTATGGCATTGGGGACCCCTGAACATGGTGGAAGGGTGAGGGGTGTGGGAGGCTTTGTGAAGCCAAATGCATTCTTCAACGTTCCTAGGAAAAAGAG…	398021	398420	ATAAGAATTTGATGAGGAGGTAGT	55.067	AGCTAAGACATCATTATAACCAGA	55.167	213	Intergenic
PMID00541	scaffold79	435311	Pseudochromosome1	D5	TTATA	ATTGAAACAGAAAGGGGACCATCAAAAGCAAATAACACTCAATGTGGTAATCCAATATGGATAACTTTTGTTCATTTTAGGAATTTGTTTTGGAATCTGATTTATGTTTCCCAAACATAAAAATCAGAATGATGGGATATTCCTTTAGAGATCGGTGATTTAATATTTTTATTTGTTTGGTTCTTTAGACATAGGTAG[TTATA]ATCCTTATTTTATCTCAAATTATAATCCTTATTTTTATTTGTTTGGCAAAGACTTACGAATGTAGTGGTTTGGAGTAATTGCTCCACCAAGCAAGGTTCTGGGTTCGAATCCTAGCATTCGTGTAGTGCGTATGAATTTAGTATATTATCGCCTTTCTCAATAAGAAGTGTCTTCAAAAATAAATAAATTCTTG…	435112	435511	AAAATCAGAATGATGGGATATTCC	54.997	CTTCTTATTGAGAAAGGCGATAAT	55.089	252	Intergenic
PMID00542	scaffold79	474824	Pseudochromosome1	I1	T	CATTTCCACCGATACCAGCGAGAGCATGGCTATGCTCAGCCTTTCTAATAACAACAGCAGGAAGAATAACACAGCAAAGGAAATGTCTTCAAATCGATCACCTTACCCCAACAATAATGGCAGAGCGTCGCACAACAATCAACGAGAGCCCAGACACTGTGTTTACTATAATGGTGACACGCACAATGTAGAAAAATGT[T]TTTCCTCGAAGGTTTTCCTCTTGGACACAAGTGGCATGGTAGGGAGCCACCTATCCCTCGACCACAATCCAATGGCAGCGCCCGTTCACATCAAGGGAGGACCAATCAGTTCAACCAAACTGGAACTCAACAACAATTCTCTGCCAACTACATCCAGGGCTCAGAACCACCAACTCACCATCTTCAGCCCATAGTGC…	474625	475024	CTAATAACAACAGCAGGAAGAATA	54.702	AATTGTTGTTGAGTTCCAGTTT	54.938	294	Intergenic
PMID00543	scaffold831	66128	Pseudochromosome1	I1	T	TCTTCTCCAGGTAAAATTAATATCCACATTCTATATGTCTGTTTAATTGTTACAATTTCAACAACTCTAATAGGTTTTCTTAATTGTACTCAAATGCATGTTGTGCATGCATGAACATTTAGATTTTTTCCAACCTATACATGCCGGCCCCTAATCAAGAAACTTTGTTTGGTCTTGTTTTTTTTGTTTTTGTTTTTGT[T]TTTTTTTTGCTTTGGCCGATTTTTAATTAATACTCAACGTAAGTTTCTATTTTGTTGGAGGAGGTCTCTGAACTCAAATTGACAATTGTTAGTGTTCTCCATATTGTGCAGAAGAGATAGTTTTATCACACACAGAGCTTTCTGTGATGCCATAGCTGAAGAAAATAACACAGCAAACCAAGGAGTGTTAATGTCCA…	65929	66328	CTAATCAAGAAACTTTGTTTGGTC	54.915	AAACTATCTCTTCTGCACAATATG	55.022	173	Intron
PMID00544	scaffold831	71093	Pseudochromosome1	I2	TG	TATTAGTTCATGAAACATGGAAACCAAATATTCATCTATAATTCCATATCAAAATGTTCCAACTCCAAAGATGCAAAATTGATAAGTTTAATCCTTAATATAATGTTGCACCTAAAATTATCCACAAATTGCATACTATTTGGTAAAAGTTCTGACATGGATACACATAGTATGAGAGAGAAAAAATGCATTTCACTC[TG]TGTTTGACTCCTTCAATACTCATGGAAACGTTATCACTGTTCATGTATATTCAATCGTCCTACATCAAAATAATGATTACAAACCAGTCATGATTGCTAAGCAAAAACAATAGGGTAACTACAATAGACTAAGCAATTCTCAACTATCAACATCAATGACCAGAAATCAACAAGAACAGAGAACAACTAACCATGTC…	70894	71293	ATTCCATATCAAAATGTTCCAACT	55.04	GCTTAGTCTATTGTAGTTACCCTA	54.965	294	Intron
PMID00545	scaffold831	110142	Pseudochromosome1	D1	T	CAAGGCTTCCATTCCATGGGAGCATGAGAAATTTTAGAAAGTAGACACCAAATTACAAACTAATTCACCTCAATATCAACAGTATCTTTCAAAGGTAACATTAACTACTAACTAGCTGGATAATATGCATTCGCTCTTCTTTCCAGTCACAGAATTACAGGAACCAAACCAACAACAAACTATCTTGAAAACAAAAGCT[T]GTCATTCACATATCTGAATTCGACTCCTCTGCAGTTACAGTTAAAGTAAACTCATCTCTTGCTCTTTTCACAACTACCTTGATGGGCACCCCGACTCGGTCTCCCATTATTTCAATGATCTGTCACAATTTCACCAAATTTGATGAACATTTATTAACAAATTATTACAAATCTAGTCATTTGCTAAATTGGTAAAT…	109943	110342	CACCAAATTACAAACTAATTCACC	54.957	GAGCAAGAGATGAGTTTACTTTAA	54.915	219	Intergenic
PMID00546	scaffold831	120194	Pseudochromosome1	D1	A	TAGTTCACATCTAATATTCTGAAAACGGAGATCAACTTACTGCAGTCGGCTAATTTTCCATCCCTGCCCGCTCGACCAGCTTCTTGATAGTAAGCTTCCAGACTCTATAACAAACCAAAAAGGTATAAGAAGCTCACAGCAAGGATAATGAAGTAATACATCAAGGGAAATTTGTAGTAGGCATTTATGTTGTTGCCTA[A]ACAGAGAAGCAAGGGACTGAGTTATGTTTAGTTCAGAACAAAGAATGAAGAAACATTAAATTGAAGCAAAACTAGATTAAGAAGATCACCTGTGGCCAGCCATAGTGGATTATTCTTCGGACATTTAACTTGTCAATTCCCATTCCGAAAGCAATTGTTGCAACAACAACCTAAAATGAGGGAATATACATTTAATG…	119995	120394	TAGTAAGCTTCCAGACTCTATAAC	54.982	GAATGGGAATTGACAAGTTAAATG	55.005	258	Intron
PMID00547	scaffold831	133288	Pseudochromosome1	D2	TA	AAACCCAAGCCGATTCCTGTTAATATCTTAATGTTGTTAAACGACATGAAGTTTATAATATCTTGGCTAGAACTGTAGAGGGGATTTATCTTTGATCATTCCCTGCTACGCAACTATGATCCTATCGGACCTATCCAAATGCCAACAATAGGGCTTCAGGCAATTAATAGGACATTTGTACATAATTTCATTTTGGTT[TA]TATTAAATTGTTGCTTTCATACCACGTCACTTCTTCATGACAGACCCTTGATTTTGATTGTTTATAAGGTTATATAACATTAGGAGTTACATACCTTGTAGAAGTGCTTCACATACTTGCTCAGCAGTAGAATTCAGGGCTTTTGAGAGTATGGTTATGTTCTGTAGTCTCTTTGGCTCAAGCACATGCTTGCTTGG…	133089	133488	GCCGATTCCTGTTAATATCTTAAT	54.886	ATAAACAATCAAAATCAAGGGTCT	54.98	257	Intron
PMID00548	scaffold831	165008	Pseudochromosome1	D1	T	ATTTTGTATTGGTTAAGCTGGTTTTGTTCGAAATTTTAGCTATTCTAATAGGTCTTAATGGAATTAGTAGTGTCTGGTAGGACTTTCTGGCTTCTTTGTTCGGGAAATTTGACTTCTTGTTTTGGATTAAAAAAAAATTGTAGTGATGTTTCAAAATTTATTAAGAAAGTCGGAATGTTTGGTAATTAAAGAAATTGAT[T]TCCATGTTATCCTGGCCCGGTTAATCAAATTGATTTTTGTTTGTTTCTATGACTCTTATTTGGTTAGTTGGTAAACTGATGATATTCTCTGCTTGAACTAGGTGGAAAGATCTGTTTCTTACAACGAGCATAGGCCAAGGAAACCACCTCCAGACTTGCCGTCATTACTACTCCACGGGAGAATAGTTTATATTGGC…	164809	165208	AGGTCTTAATGGAATTAGTAGTGT	55.017	CTAGTTCAAGCAGAGAATATCATC	54.949	252	Intron
PMID00549	scaffold831	201230	Pseudochromosome1	I2	TA	AGAGGTTCCTACATCCTGAAGAATTGAATTATTTGTTTGTGAACTCTAGGTTTTCTGAGATATAAATCAGTTGTTTCATAGATTTTCCTTTGTCTTACCTGTTTCTAATTAGGAGGAAATGATCCTTGTATCCTTTATGGGAGAGTAAATGATCTCTGTATGACCTAGCTCTCTATGTTTAAATATGCTCAACTATTG[TA]TTAGCAATCATTTTTGACGATGTTAGTGAACTCTAGATTTTCTAACTTGGTGCTTAATGAAGTAATCATACTTGGAGTTCATGTAGATGTTCATTGGGGATGGAGCAAAACTTGTTCGTGATGCCTTTCAGCTTGCAAAAGAGAAATCCCCCTGCATCATTTTCATAGATGAAATTGATGCAATTGGCACAAAGCGA…	201031	201430	TTGTATCCTTTATGGGAGAGTAAA	55.003	GTATGATTACTTCATTAAGCACCA	55.016	146	Intron
PMID00550	scaffold831	224695	Pseudochromosome1	D1	G	ATATGTTGATATTTATGAACATTTGTTTCCCAATCAAGACAAAGGTGAAAGGAAATGATGTTTTGGTTTATGACCAGCTCAATCAAGAGAGATGCAACAAGCTCGGTTAATTCATGATGAGTACTCCCTTCGGTCTGTATTTGCTAAAGAGAATATATAGGTAGTTGGATGCTTGAGAGATTTCTAAAAGAGAACACAG[G]TCTTCCGAAACCACGTCGAAATGGACTTGAAATCCAAGACCTCAGCTATCCACGGGATTTAATTGGGTGGCTTTTCCCTCAATGAGAGCTTTGCTGTTTTCAGCTTTGGTTCCTCAATGACCTCAGATAAATCATCACCATCATCTTTAGTTGCTTTCCCCCTGAATAATAGCTACAAAACTAGTAATGACAACACA…	224496	224895	GATGCTTGAGAGATTTCTAAAAGA	54.963	GATGATTTATCTGAGGTCATTGAG	55.165	169	Intergenic
PMID00551	scaffold831	232407	Pseudochromosome1	I1	T	CCCACTGCAATCGTTAAGTTACGCCAGTTTTGCTATCATCCAGTGTCTGCCCGTGCACGACATATAACATGGGCCTACTTGACCAGCTCTGGGACGACACCGTCGCCGGGCCTCGGCCCGATATCGGTCTTGGCAAGCTCCGCAAGCACAAAACCTTCAGTTTCCGATCCAGCTCCGCCAACGGTGCGTCCATTTTCTC[T]TATCCTAAGCTTCAGGCGCATGTTAGCACACGCCATAAACATATACTCAAGGCTGACTTTGCAAATCTTATATTTAAATGAAACTGAAAATAAAATCAGACCGGCCAAAATGAAGTTCAAGCATTAGAATGTTTAGATCGCGCGGCTTATATTAATTTGCTTTGATTTTGTTTGAATTAGGCTCGTCGGACGGAGGG…	232208	232607	ATATAACATGGGCCTACTTGAC	55.377	CGGTCTGATTTTATTTTCAGTTTC	55.068	242	Intron
PMID00552	scaffold845	4979	Pseudochromosome1	I6	AGAGAG	CTTGCCCATGGAATCTCAAAATATTCCTTCCTGATTTCAAATTTTTTTTCACGTAGAAGCATAGATGAAAAAATTCTAGAGAAGTAAAGTTCTACAATATGTCATTTTTGACAACTACAACCATCAGCAGTTCAGAATTACTAACAATGCTTCTCTTGTGGTCAAGAATGAACTTACAGGGATAAAACAGAGAGAGAT[AGAGAG]AGAGAGAATGGTTTTTGGTTAGAAAAGTGGAATTCCACTATGTTTCTATGGTTTTTGTGCACGCATGATTTCTAACTTTTTTTAGCTGCAACACACCTAGCCAGCTAGGATGAGTTATATGCCCAGCAAAGTCAATTTCCTGATATCATGTTCATGTTTCTAGCAATTCCTATGTCCAAAAAAGTACATACCA…	4780	5179	TCAGAATTACTAACAATGCTTCTC	54.974	GAACATGATATCAGGAAATTGACT	54.994	226	Intergenic
PMID00553	scaffold846	13658	Pseudochromosome1	I3	AAT	CACAAAGGATATGAGAAATCTTAAATGACATGATGCAAGCAATTTTGCCAATCAACTCATAGACGCCAAGGGACCAAATTTTTCATAAGTATATGAAAATAGTTATATTTTGTTTTTCCTAAAGTGAAAGCTACATTAATTCTTTGGGAAATCAAAAGACATAAAGAGAATTCTACATTACCATGAAATGAAAATT[AAT]AAAAAAAAAATTAGGGGAAAACAAAACAATTATTTATACACGGTAAATTTGTAGTTAATAAAGTTTTGTTGTTTTTTGTTACAAGTTAACAAAAAGAAATTCAGTTTGGTTAATTGGAAAAAGCTACCCACAAATGTTGTGAAATAATTGAATGAATCATGAACACCAACCTCAGTCCCATACTTGCAAGTTTTGTGAA	13459	13858	AAGCTACATTAATTCTTTGGGAAA	54.991	TGGTGTTCATGATTCATTCAATTA	55.082	241	Intergenic
PMID00554	scaffold846	137703	Pseudochromosome1	I3	AAG	GCCCCACTTTATCCTGTGAAGTGCCAGGTGGCAGAAGGCCATTGAAGAACAGGCCATCCATGCAAATCCACTCTATCTTCTCCAGACAATCTCTATCAAAAGCTGACAAAACCCTACCCCTTTCAAGTTAACCTCAACCACCACCACCAACATCAATAACCTTTCTGACTCTCTCACTCCAAAACTCAACCCAAAAAA[AAG]AAGAATGGCAGCGAACATGGCAACTGCATCAACCGTGATAGGCTTGAGCAGTTCCTCGCTCTCACCAAAGAGGACATGCCTCTCTTCAGGTTCAATTCAAATATGCTCATTCACTCTTAACTTGCGCCTGCTTTCTCTAAAATGCGCCTCAGTGTGCACCATACACTAATGTTGCAAATAACCTTTTTTTTAAAAC…	137504	137903	AATCTCTATCAAAAGCTGACAAAA	55.036	CAAGTTAAGAGTGAATGAGCATAT	55.022	238	5utr
PMID00555	scaffold86	92807	Pseudochromosome1	I1	C	GGTGCCTGAGAGTTGTCAGATCTTGCCTCAGCATGATTTTTCAGAGAATGAGCCACTAAGTCTGTACCAAACTTGTCATCCTGAAAAATATAATTGTTCAAAATGTGAACGATAAATTATCATCATGACACATGCACACAACATGCTAATTCGCTAATTTAAAGACACAAAATGTTTCCCCTGCTCTCATTTTCTGACT[C]AGATGAAAGATAACAGAAGCCATACAGAGGAAAAGCTTACAGATTGGTTTATTCTCCTTGCAACTTCACCGCCATTCATTCCTTCACTAACAGGAGCATTAACATTTCCATTGGTTGCCAAACCAGCATCCTGTAATTCAAAACATCGGGACGATACCATAAAAGAATAGACATGCAAACAAAGTTTCATTCAATTG…	92608	93007	TAAATTATCATCATGACACATGCA	54.982	GTCTATTCTTTTATGGTATCGTCC	54.951	260	Intron
PMID00556	scaffold86	137893	Pseudochromosome1	I1	T	GAAATTCAGAGGCTTTCTAGAAGACTCGAAAGCACAAGTAGGAAGCGAGAGTTGTACAGCGCCACAGGGCATTGCGAGAAGACGTTAAAGGGAGTTTAGGGTTTTAGGGTTACAGAAGTTAAGAGCCAGTCTTCTTCTTCTCCAGGTTCTTTTCACACTCCACTGCCGCAAAACGGATTTAACGGCCAACGGTCGTCTA[T]CTTCATTTCCTTCTTCTGTTGGTCGATCCTCTACCACCCAAATGTACGGACATTGCAACTCATGGGAAAACGGAGTTTGTTCGTACTTACCCGCCTTTCAAAACGACGTCGTCTTGCGCCATTTCAAACGGACCTGAAACAAAGCCCTCGCCTCGCAATTAGGCCCAACGGAGTTTTTTGCTTTCTTAATTGATGCC…	137694	138093	GGTTTTAGGGTTACAGAAGTTAAG	55.394	GGCATCAATTAAGAAAGCAAAAA	54.944	298	Intergenic
PMID00557	scaffold86	198618	Pseudochromosome1	D6	TTTTTG	TCCACTTCCCCATCACTGAAGATTATGCTATTTCTTTCCATCCACAATCCAAATAACTGCTATACTATTACATCTTGTACTTCGAATGCAATTTACTATCTTGTACTTGGTATATTCTGGGTGAACTTTTTCCTGCTCTTAATAACTTACGTTTGATTCTTTATTCTTTTGAATGCTTTATATTGATAGTTGGCACTC[TTTTTG]TTTTTGTTTTTGTTTTGGTGCTAATTATTTTATAATCTTGTATTTGTTAGGTTATGCTTATATTTCCCCAACTTGTGAATCTTCAACTGGATAAGTTCCAAGCAGCACTAGCTCGCACACTACAGGTATTTTTGTTTCCTTGTTAGTTCTTGGATTATTTCATATGGTCATTACAGAAAATATGAGAAGATAA…	198419	198818	AATGCTTTATATTGATAGTTGGCA	54.951	TAATCCAAGAACTAACAAGGAAAC	55.056	190	Intron
PMID00558	scaffold86	213382	Pseudochromosome1	I1	A	CTTTGAACTCTTCGATATTATTTTTGTGCTTCGAAAATAGGGGGAGGAGGAGCACAAACGAACAAAATGAGAGTGTCAAAATCATTATCCTTATGAGAAAAAAAAATTCAATATTGAGACTTTTTTTCATGTGGATGAGCGCGAGCACTTTGTAAGTAGTTGATTAGTTTATTTGTGGGGTTTAGATTCAGAAGAGTTA[A]AAAAAAAACTTGTGTTGTAAACTTTATTTTCTGATCACCAAAGGGAACCAAAAGGACGCAAAGATAGCTTTGTCCCCTCCTATCTAAAATACAGACTAAGCCCTCATAGAAATATTGACCCCTCATAGAAGTATTGACTCAAAGGTCTTCAACTTTTCACAAAAGCTAACCCACAATGCTGCTACAGTCGCTTGAGC…	213183	213582	ATGAGAGTGTCAAAATCATTATCC	54.994	AGACCTTTGAGTCAATACTTCTAT	55.034	282	Intergenic
PMID00559	scaffold86	216171	Pseudochromosome1	I1	A	TTTATAATGTGACTCAGTTACAAGATCACGAGATTAGTTGTGAGTTTAAACATATTGAATTCGAAGTTCACCATAAGATTGTCTCATGTTGATAAGAAAGTGGACATAGGTCTTCAATTTGTATTAAAATTACAAAATTAGTCTAAATGACTTGTGAGTGTTCCAAGTTCCAACATTGACCTTAAACCAAACAAAAGGA[A]AAAAAACAGAGGAATATGGTGCCAATATGAAAATAACAGTAAGTTAGAGGCATCTAAGTGAAATTGATATAATATTTTCGTGCGAATAGCAATTTCTATATATATAAAGACCCGTCGGTAAATTAGAATAGAAGTAATATTTTAGATTCTCTCTCACCGTTGTTGGGGGACTGGAGGAGTGGCTTTATCAAGTACCC…	215972	216371	CATGTTGATAAGAAAGTGGACATA	54.948	ACCGACGGGTCTTTATATATATAG	54.994	235	Intergenic
PMID00560	scaffold86	240808	Pseudochromosome1	D1	A	AGTTGAGAGAATGTTGGTGAGTGGAGACGCACCTAAAATTCATACGAAAAAGTGTATAACCCTACGTTATGTATACTCGTTTGTATATCACCACTTTTTATATATCTTTTTTCACATAAAGTTTTTCTTGTATACAAGATACTCGCTTCATGTGTGTTGTCTATCAGTTACACACACAAAACATGACTAAAAAGGAAGA[A]AAAAAAGGGTACTTATGTTATGCATTAGATAACAAATATATCTCTACTCTCTACCCAATTCAATGTTGTTTAAGTGTACGTTTAGTTCACCATGCTCCATCACCCTTCAAGTTTATATGATGAAATTTCCCAAATAGAAAAAGGCACAAAAAATATAAGGAGAAAGAAGACTTTTTTCGACAACTTCACTTTGCGAG…	240609	241008	GTATACTCGTTTGTATATCACCAC	54.991	TGAACTAAACGTACACTTAAACAA	54.991	219	Intergenic
PMID00561	scaffold86	262342	Pseudochromosome1	D3	AAG	CTATCATCATCACTTGATATTACCTCAGCCTTTCTGTATTTAGCTCTAATTTCTTCGGCTGTTCTAAGTCTGGGCTTTGTATCACCAGTCCCACCTTGAAATAACTTTTCCCGTTCTGATTCCCCTTCTGCAGTACAAAATGTTCAATGAAAGTATTATTCCACTTACTAACCTCAAAAAAAAGAAAAAAAAAAAAAA[AAG]AAGAGAGAAGGTCAAATACGACAAAAAGTTTACCTCTCTTGACATCATGTGATGATGAAGTAGATGCTACGGATAGAGGTTCATCTATTTCAATGTCATCTATATGAAAAGCATGAATTGAGTGAATAATCAACAGGGAGAAAGAAGGAAAAAAGAGGGAAATGGAGATAGGTTTGCACAAAACCTATGTTAAGCT…	262143	262542	GCCTTTCTGTATTTAGCTCTAATT	55.002	AGAGGTAAACTTTTTGTCGTATTT	54.997	211	Intron
PMID00562	scaffold86	269276	Pseudochromosome1	I1	A	AATAGTGGAAAGAAGAATAAAAGGTGCATTTTAACTCACAATGTGCCAATGGCTAAAAGGCGCTGAATGGGGTCGAAAGCAAGAATGGATGCCGTCGATGGGATACCATAGTGAACTGCGACTCGTAGGTCCAAGTCTGCTGACGTCAAACTTCCGTGTGACATATTATGCTGAAATTAACAATTTTTTCATAATAATA[A]AAAGAGAAAATCACAAATATCAGTCAAAATGCCGATGCCTGGAAGAGAGAAGCAATTCGGAAAATCGACATTACACAACTAGCATATCCAAAAGCAATTGAATTTAGTTTGATTTTGTTTTCAATGTTGTTCCAAGTACTTGAGCTTAAAATTACGCGGAAATGAATCAAAAATATCAAAAGCATAGGAATTTAATC…	269077	269476	TAGTGGAAAGAAGAATAAAAGGTG	54.8	CTTTTGGATATGCTAGTTGTGTAA	55.203	292	Intron
PMID00563	scaffold86	274180	Pseudochromosome1	I1	T	ATGTCCCTGGACTGACTGCTACAAAAATAGAAAATAAAATTGGTTTGCGAATTGTTCAAAATGGAGATATTCTCTTAAAGAAAGTCTTTGTCCCTGATGAGGACAGGTTACCTGGTGTTAATTCTTTTCAGGATACTAGCAAGGTATGCTGCAACAAGAATTGATTCTTCAAATAGTTTATTTTGCTATGCTCTCTCTT[T]TTTTTTTTGCACGTGTCAAAATGGCTCTATGAGTATTTATTGATTTAATGTTGCCTTAAACTACCGAAACAGGTTCTTGCTGTTTCACGTGTCATGGTCGCCTGGCAACCTATTGGTTTATCTATGGGAGTCTATGATATGTGTCACAGGTAAAAGACGAATACCTATGCCTCTCTCATCTTCCATCAAGTGTACTT…	273981	274380	TGGTGTTAATTCTTTTCAGGATAC	55.116	ATCATAGACTCCCATAGATAAACC	55.034	226	Intron
PMID00564	scaffold86	348869	Pseudochromosome1	I3	GAA	CCAAAAGGTTGCTGCAGCTTATGACTGCAAAATTGTTGAAGGTGTTCTGAGCCATCAGTTGAAGCAGTTTGTGATCGATGGGAATAAGGTCATATTAAGCGCATCCAATCCAGATACAAGAGTTGATGAGGCAGAATTTGAGGAGAACGAAGTTTATTCAATTGATATTGTCACAAGCACAGGTGAAGGAAAGGTAAT[GAA]GTCACGATCAGCCAGCCCAACCACCATTGTTATGCTACGTTATCTGATTTTCCATCAACACATTTTATGTCAATTTGCAGCCTAAGCTGTTGGATGAGAAGCAGACGACTGTCTATAAGAGAGCTGTTGACAAGAACTATCACCTGAAGATGAAAGCTTCTAGGTTTATTTTCAGTGAAATAAGGGAGAAGTTTCC…	348670	349069	ATCGATGGGAATAAGGTCATATTA	55.02	TTGATGGAAAATCAGATAACGTAG	55.044	186	Intron
PMID00565	scaffold86	349120	Pseudochromosome1	I1	T	TCCATCAACACATTTTATGTCAATTTGCAGCCTAAGCTGTTGGATGAGAAGCAGACGACTGTCTATAAGAGAGCTGTTGACAAGAACTATCACCTGAAGATGAAAGCTTCTAGGTTTATTTTCAGTGAAATAAGGGAGAAGTTTCCCATCATGCCATTCACTGCTAGGTTTGTTAAAATAATGTTATTTTCGACATTAT[T]GTCACTGGTTCTTCAGTTTCTTTTGTTTCTCTTAAAAAAACTGTACTGTCTTGTCATCAGAGCTTTGGAAGAGAAAAGGGCTAGGCTGGGTTTACTTGAATGCGTCAACCACGAGCTTCTGCAGCCATATCCTGTTCTTCACGAGAAACCTGGTAACAATCTTCCTACTGGGACTGGCTTTTGGGAAATTTCAATTC…	348921	349320	ATTTTCAGTGAAATAAGGGAGAAG	55.094	AGAGAAACAAAAGAAACTGAAGAA	55.105	115	Intron
PMID00566	scaffold86	363359	Pseudochromosome1	I5	CAAGC	AAATTGTGATTCAAGTTCAGAGGTTCAAAACAAAACAGTTCTCCCAAATCACTTAACTCGAATATATTTGACCAGTGATTATTGATATTGATCAAATGTTAAGGGCTAGAGAGAAGGGAGCAAATTAAGGCACCTGGAAACTCCCATCACCAATGAAAGAAATCACTCGCTTAGTATGTGCAGCCTGAATATACC[CAAGC]TTGCTATGTAAGACGAAAAATGCAAGATGAATGATGTTTTGATGCAATCTATAAAGTTGTTATGTGAATTACATTTTGTTTGTTTATTTTTAGATTACAATTCTGACTTTGAGTTCATATAATAATTTTTTTTAACTTATTGAAATTGCATAAATATACTGTATACATAGAGAGTAGAAATCCACATTTTGGTAGTT…	363160	363559	CTCGAATATATTTGACCAGTGATT	54.847	AAACATCATTCATCTTGCATTTTT	54.812	183	3utr
PMID00567	scaffold86	537776	Pseudochromosome1	I2	AA	CACGGGTCAAATTCAAGTTACACTGATTACTCCCAAACATGATTAAGTCAAAACCCAACCCACATTCCAACCACGGCCGCAATTTTGAGTTACTTTTACTCTCTCTAAACCATAAGGCTGTATTTTGATAACCTTCGGCCCAATCCAACTTAAATTCTATATTAAGAAATAAGTGACGTATTTGGTAATTAGTACTCC[AA]AAAAAAAGAAATATGTGACCTATTTGGTAATCAGCACTCCAAAAAAGGAAATGTGTGATGTATTTGGTAATTAGCACTCCAAAAAAGTTATTAACGCTCTCTTTAGTAATATTACATTTTTTTTTAGAGGGCAAATATCGTTTGACTAAAGTACCCCTACACTTCAAATGATAAGTAGTAGCTTTTGCGCTCTTAAG…	537577	537976	CATAAGGCTGTATTTTGATAACCT	54.977	GAGTGCTAATTACCAAATACATCA	55.016	169	Intergenic
PMID00568	scaffold86	538274	Pseudochromosome1	I1	T	CAGATTACTTTCCATAAGTCCTAGATATTGCACATGCTAAGCAACCTTCTTGTATAAAAGAGGTCTAGGCAAACCTTGAAAATGCACCTACTACTTCTCCTCTATTCAGCAATCTCCAAGAAACCAATGTACGTATACACTTGTGCAGCAATCTCTGTAGTTCTTTCGATTCTAGCTTATGAATTGGAATTTCATATGT[T]CATAAGTTTTTTTTGATGTTATTTGTGCAGCTAAACAGAAAGCTAGCTTATATTTCACGTATATATACTTGAAATGGAGCAGCAACAAGCCAAGACTTCTGCAGGGAACCACTCTCAGTCCGCAGCTAGCGGATCAACTTCATCACCTGAAAATAAGTCTTCTCAAATGGAAACAATTCCATCTCCAAATCCAACTC…	538075	538474	ATCTCTGTAGTTCTTTCGATTCTA	54.914	GTGAAATATAAGCTAGCTTTCTGT	55.03	108	Intergenic
PMID00569	scaffold86	564850	Pseudochromosome1	I1	T	GTGGAAAAATCCGATTGTCATTGCACTATTGGCCAAGTTAGCAAAAAGTGCTATATCCGTTGCACGAAAGTCTCTCTCCTCAACCTGGGCTCTTAGGAACTGTGTTAGCAAGAAGAAGAATTTTGTAAATAAAAAAAGATGAAGAAGAAGAATTTATTATATGTTAAGCTGATTCCTCTTGATACAAGAAAGGAATTTT[T]TTTTTCTTTCAATTATTTGTTTTTCTACTAAAAGCAGGTTATGAAATGAAATGTAGACTTTTTAATGTTCACAGAATAGAATGTCTTAGAACTAAAATAGGCAAAAAGCAAGCAACAATTAAAGATTAACCCATTGAAACCATGTAATTGTTTTTCATTTTTTAATACTATTTTTAGTACTATGTTTAGACTAATTA…	564651	565050	GTGTTAGCAAGAAGAAGAATTTTG	55.24	ATCTTTAATTGTTGCTTGCTTTTT	55.008	225	Intergenic
PMID00570	scaffold86	616591	Pseudochromosome1	I1	A	ATTCAAAACTATTGCTGTCAGTAAACTACCAAGAAATGCATTTCAGCTGCTCCTAATAATTCCTGGATAAGAAAAAACTTGATCATGAAAATTGTTTCTCACCCACCACTTAGAGAAAAAAGCTTCAAAAGGGAGAAACCAGAGACTCCCCCCCAACATGCAAGCATCCAATTAGGCCAAATAGCTGTAGCTAGAAAGA[A]AAAAAAAACAGAGCAATGATTCAAATGCTGCCTAAAAAGCACCAAATACTTCCTACGACAACATGGGGAATCAGAAGCAGCTTGCATTCCCTCATTGCAATTCTTGTAGCAACTCTTCTAATTGGAGCTGTTTATCTGACCCAAGATGGTGGATTGCAGCTGTTGTATCAGGATTGTACTATAATTACCACATTGGA…	616392	616791	GTAAACTACCAAGAAATGCATTTC	55.041	TAGGAAGTATTTGGTGCTTTTTAG	55.116	235	5utr
PMID00571	scaffold861	8463	Pseudochromosome1	D1	A	GAAGACATCTACATGAGTTAACCTCAAGGGTTCGTTGAAGCAAAGAAAGGAAATTTGGTTTGTAGATTGAAAGTCATTGTATGGGCTCAAGCAATCTCCCTGACCATGATACAAAAAATTTGAGACCTATATGCTGTGCATTTGGTATAAAAGATGTGAATCAGATTGTTGTCTGTACTCTCATGCGTTCAAGGATGGA[A]AGATTATCATGTTGCTATTATATGTGGATGATATGCTAATTGCATATCAAGATATGTCAAAGGTCCAAGAGTTGAAAATTCTACTTGGGAAGAAGTTTGACATAAAGGATCTTGGACCCACACAAAAGCTTCTAGGAATTGAGATAAGGAGAGACCGAGATGTCTGGAAGTTGTGGTTGTCACAAGGCAAGTACATA…	8264	8663	TGTAGATTGAAAGTCATTGTATGG	54.948	TCTCCTTATCTCAATTCCTAGAAG	54.934	292	Intergenic
PMID00572	scaffold861	58364	Pseudochromosome1	I3	TCC	CGTTATGTGAGATTGCTATCTTAAATTCTAATGATTAAAAAGAACCAAGTGTTAGTGTGCAGAGGCGCACACACAGTTATTCTTTAATAAGGTTCTTGAAATAAGTACATGTGCCTCAATGCATCTGATTTCAGCCTTCACATATGATCTAACGAACAACTGAGAAATAAGTCCTTATTTAAGGATCTCTCTCTCTC[TCC]CCGCACTTTTTGTGATACTAAAGCTTCTATTTTTGTAGTTCAATTTTGTGGGCCGGCTTCTGGGTCCTAGAGGCAATTCACTAAAGAGGGTGGAAGCTTCTACAGGTTGTCGTGTATACATAAGAGGAAAATGTTCAATAAGAGATATTGACAAGGTAGAATTATTCTCAGTGTGTTGTGTGCGTTAAATAAGAAGT…	58165	58564	TCTAACGAACAACTGAGAAATAAG	54.954	CCCACAAAATTGAACTACAAAAAT	55.019	105	Intron
PMID00573	scaffold861	123814	Pseudochromosome1	D1	A	ACGTTATTTGAGTGGCTTATTTTATTTAAATCAAATTGCTGTGTAATGCCCTTTCTCATTCTCCAACTCCCATTTGACAGATTTCCTTTCTCTATGTATTTTATTTTGACTGAACCCAATCCCTTGCTTTAAATAATCCCATGGCTGCACCTTAGCAAAATAGACTATCACAATTTATTCTAGGCAGTGATTTTTTTTA[A]TTTATTTTAAAGGTAATGTAATGAATGGACCAACTTAGGTTTGAAGGAGTCAAGAAGAAAAAAAAAATTGGGTCCAGCCGATATTTCAATGGCTGATCATGACATGCCCTGGCATACACCAATTAGGAGAGGAACTTCGACAGCAAAAAGTAAAACATCTTCCCAATTCCTAGGTGGAAAGAAAGCATCCGAAAGAG…	123615	124014	TGACAGATTTCCTTTCTCTATGTA	55.049	CTAAGTTGGTCCATTCATTACATT	55.164	164	Intergenic
PMID00574	scaffold861	135351	Pseudochromosome1	I4	AAGA	TGTGGTGTTTTTAGATTGGGGCATCTGGTTTTGCAATTCAAGTTTTGTTGTTTTGTTTGAAGGTGTGTGTTTGGTTGCTTTTGGCTTGATAAGGTGGAAGAGAAGAGAACCCACAATTGACACAGGCGATTGGAGGAGTCAAATTCAATTGCTGCCAAATTCACGACAAGAAATTGTCAACAAAATGTAAGTATGTTT[AAGA]AAGAAAGAAAGAAAGAAAAGCTAGAAATGATGGGCCTCCTAAAATTAAAAAAAATGAGTTGAGATTCCATGGCGGTCTACTTTGCTGAAATTTTTGTTTTTCTTCCATCTCATTTCTTTAACTTGCTCACCAGAAACTTGTTTCTTGGTTCCTGCCATAAAAAGGGTTTGTAAATTGTATGAAGGTGCTCATTAT…	135152	135551	CAAGTTTTGTTGTTTTGTTTGAAG	55.043	AACAAAAATTTCAGCAAAGTAGAC	55.072	262	Intron
PMID00575	scaffold861	189393	Pseudochromosome1	D5	CCCTG	CAAGGTGATTTTGTTGACTCATCTTGTCGGGTGATGATGCTTCAGAGCTATGTTCAGTTTCTTTGTGTGCAGAAGGTGCTGAAGGCAGCTGCCCAGACTAGCATAAAGAAGAAATAGCACGTTTGTCACGACTCAAGTCTAAATAAATGTGGGGATTTCGTCGTTAACATCGTTTTCAGCTGTGTCATGGATTTTGCA[CCCTG]CCCTTCCATATATGGTTCAGGAGGTGATTTTGCAACTGCCTGCATATCATACTAGTCTGGTAGATATAGATTACAGCAGCAAAAAGGAGCAGAAGCGCAAACTATGCTTAAATTTAAATCTCTTGTACGTGAGAACAATTACATAAAAAAAACATGATCATAAGCTGATTATAATAGGGTTTGAAGAGATTAAC…	189194	189593	GTCACGACTCAAGTCTAAATAAAT	55.01	TATGTAATTGTTCTCACGTACAAG	55.024	224	Intergenic
PMID00576	scaffold861	213774	Pseudochromosome1	I1	A	GACCCCACTGTAATTTTAGGTCATATGATATACGATCAGTAGCAGAGGCTTGGATTAACACCTTCCTCAAATTAAGGCTTCTTGATCGGTCTGATTTGATTTGATGGGCTTCTCGTTCATGGTTCCCTTGTCACCCAAGTTGATGAGAGTCTAGTTTCTAAACGCGTTGAGGAAATTGTTACTTGGATTCTAAGAATTA[A]AAAAGTTATGCGATCTTTAGTAATAGGGTTAAATGTAGTAATGTAGTCCAATGCTACATATTTAGCTCTCCAAAATATTAATTTTTTAAAGAATAATGTAGGGTTTTCATCTCTAGCTATGAAGTGATATATTTTAAAGCCCTTCATATTTTATTATTTTGAGAAAAACTATGGTATAACATTCATATATTGCACAA…	213575	213974	ATTAACACCTTCCTCAAATTAAGG	55.077	CCCTATTACTAAAGATCGCATAAC	55.01	175	Intergenic
PMID00577	scaffold861	214814	Pseudochromosome1	I1	T	GTAATCTTTACTAGCACTTGCAAGTGTCCTCCTCAAACAACTTTGTCAATCTATTTAAAGTAGGTTTCAATTACTCACCTACTCGTCACCTCACCATGGTTGGACATTTTCACCTTTTCTCAAAAGTCAAGAGGTAAAGAAACTATGCAATTTTTGACTAATGCGAAGGGGTGGGAGGATTTAAGATTATGTGTGGTAT[T]TAAGCGCATGAAATTATAGTGATAAATGAAAATAAATAATCCGACCATTGAGTTAAGTAGGTAATTTATTATTATAAGAGAAAAGAAAAGAGGCATGTAAGGAATGAAGTAATATTGTTTTGACGTTAGATTGAGTGGTGATTAGGAGAAGAAGAATAAGGTGAGTTTTGTTTTTCATTTGTCTCTCGGGCAAATGT…	214615	215014	AACTATGCAATTTTTGACTAATGC	55.005	GAGACAAATGAAAAACAAAACTCA	55.016	245	Intergenic
PMID00578	scaffold861	216301	Pseudochromosome1	D2	AG	CTCACAAACGTATAATGCTGAATTTGGCATGAAATTGAATTTAGAAAGCATTTATGCTGTTATTAATAAACACTAAAACAGAGTGATTGATGCTACCACAACACAAACCCGCTATTTTTCTGATAAAAGGCGTTACCTTCGCTAGTATTCACTTGTAGAGGTTGGTTGTTTCTGGGTTTTCAACTAATTGCTTTGGGT[AG]AGATGAATTGAGATCGAGTGTTGAGTAGAATCCAACTGCATTAAGGTTGTGTTTGGACTTTTGGAGAATAATAATTGGATCAATTTGGAAATATATGGATCTGTTGAACTGAAATTCCACCATTTTCCTACTTTGAGATTCGTTCTTGTGCATCTTAGTTGTCCTCTTCAATCATGTTATATGTTTTGCATGTATGA…	216102	216501	AAACACTAAAACAGAGTGATTGAT	54.977	GAATTTCAGTTCAACAGATCCATA	55.192	250	Intron
PMID00579	scaffold861	229654	Pseudochromosome1	I1	A	ATAATAGTTATCAAATAGTTCACATTTTCAAACAATTTTTTCACACAAAAGGATGAGTTTGCCGAGCTTCCATAGTCCTAATTCCAAGTGGAACCTTTGAGTTGTTTTTGGTAATTCTATTTCCAAGTATAATTTATGAGAATGACACTGATCTCTAATCTACTTAATGATATGATGTTTACTCAGCTCAGTTACAAGA[A]TTTGATTTAATTGGATAAATAACGACATTTGATCGTCTTTACAGGCAGCAGCAGCAATGTGCGTAGGCATAGGCAGCTTCTCTGACCCGTTCGAGGCACAGGGACTTGCTCATTTTCTAGGTTTGTGTTACACATGCACAAATGGGTCATCAAAAGATGTACTGAATGTTGATGTCCAGGAATTACTAAGTAACATA…	229455	229854	ATGAGAATGACACTGATCTCTAAT	55.172	AAGACGATCAAATGTCGTTATTTA	54.996	104	Intron
PMID00580	scaffold861	253094	Pseudochromosome1	D1	A	ACTGAGGAGGATATATCTCCTTCTTTGATGGATTTGTGGAAGGATCCTCTAGAAATTGATGTCTCATTGCACCTCCCTTCTAAAAACGAGTTCATTCCTTGTGATTTTTCCATCCATTCCGATAACTCATGTCATGATGATCCTGCAAATATGCCTTCCCCAAGATGTATAATTGATGAACCATTAATGAAGCTCTGGT[A]CAAGCTTGATACTACTTTTAAGCTTCCGCGGGTAAATACATACTTCCGCATCAGTCTGAAGGGTGGATGTGCTAATCTGAGGAATTCTATTTTGATGGAACTATATGGTCGCCTTCTTAGAGATGAGCTGAATGAGATTATATATCAGGTGCATGTCATGTCCTTCATAACTAATTAGTTTGTGCTAGATGGCTCTT…	252895	253294	GGAGGATATATCTCCTTCTTTGAT	55.023	GAAGCTTAAAAGTAGTATCAAGCT	54.971	221	CDS
PMID00581	scaffold861	270237	Pseudochromosome1	D4	TCTC	GATATTGATTGCTGTAGTTGGGATGGTATTCTATTCTTATTATTGCACTCTCGAGAGCCAGCGGAAGGCTAATGAAGGATCCCAACAGTTGCCCCAGGTGGTTCTAGTTTTTTCATATCTCGTTCACATGTTTCTTTTTTATAATTTCCATATTGTTATCTGAGATATTAGTCTGCACAAAATTAATATGGTAGGAGG[TCTC]TCTCTCTCTCTCTCTCTCTCTCCCTCTCTAACTCCCACTCATCCTTTAATTGGTCTTTCATATTTTACTTCAATTTATCCCTTTAATCCAGGAATACTTTTGAATATATCATGTGGAAATGCTCTGCTAACACTACTTATCCACAAATTGGTTGCAGACAAAAGAAAGCGAAGCTGATCCTCTATTAGGTGTCGA…	270038	270437	CTGAGATATTAGTCTGCACAAAAT	55.022	CAGAGCATTTCCACATGATATATT	55.113	169	Intron
PMID00582	scaffold861	275021	Pseudochromosome1	D3	TTT	TGCCACACACTTTTAGTTCCATTGAATTTACTTCTCTTGATGGTAAATTAGTATTCCAATTTTCAGGATATGTGGCGTATTGTGTTGCCTAACTTAAACTTTATGTAGGATCCGCTTGTTGCCAAAGGATCAAGTTATGTTCCTCTCCTGGGGATAGATGTATGGGAACATGCTTACTACTTGCAGGTAAATTTGCTGT[TTT]TTTTTGGTACTTTTGTTACCGGAATATGGCTGTTTCATAACTAGTTGACACTGAACAAAAGTGCTTGATTCAATAAGGTCTTTTAGACTTTCTGCTTTGTTCCAATACTTGAGATACTGAAGGTGTGCTAGTAGTTTGATAAAAAGGTAAAATATGTGGTGGAATGACACCTGAAATTCATCTATACTTTGCTGT…	274822	275221	TGTTGCCTAACTTAAACTTTATGT	54.971	CAACTAGTTATGAAACAGCCATAT	55.005	167	Intron
PMID00583	scaffold861	275165	Pseudochromosome1	I1	A	CTCCTGGGGATAGATGTATGGGAACATGCTTACTACTTGCAGGTAAATTTGCTGTTTTTTTTTGGTACTTTTGTTACCGGAATATGGCTGTTTCATAACTAGTTGACACTGAACAAAAGTGCTTGATTCAATAAGGTCTTTTAGACTTTCTGCTTTGTTCCAATACTTGAGATACTGAAGGTGTGCTAGTAGTTTGATA[A]AAAGGTAAAATATGTGGTGGAATGACACCTGAAATTCATCTATACTTTGCTGTGATGTCTGAAACTGAATTTTTGATATACCCTTATGGGATTTTATCAAGTTCATGCTTTTGAGCTATTTAGGCCTTGAACTGTCTGTCTTGATTCTTCATTATGAGATATACCTTAGCAACTTCAACTATTGAAATCTGTGCAGT…	274966	275365	ATATGGCTGTTTCATAACTAGTTG	55.005	ATAGATGAATTTCAGGTGTCATTC	54.994	162	Intron
PMID00584	scaffold861	278287	Pseudochromosome1	D1	C	ATTGAGGATGTGCATTGAGGCCATTACTTTTGGCTGCCCCCTTTGCCTTATTTCCATTTTATTGTTGAACGTGTGTTTGACTCGGATTATAACTAGTGTGTAGTATCAGTTGAGTTTAATCTTATATGTCATAGTATCATCATGTGCTAAGGTAATTGGAAAAGGTAGCAGGTGATTTAAAACCTGAGTTTTTTTTTTC[C]AATGGCTGTAGTATGAAGTGATATTCTTACAAGTTGCCATCAATTTTATTCGTTTGAGCTATGACTTCTAGCAAAGAACTTGACCTGGTTGTTGGGATGATCCTTGATCCGCTGCGACTGCCTGGTTTGATTACCTGAAAAGGTTGATGCATGAAATGCTAAAAAAAGATTTGAAAAGAAATGAAACGCATATTATT…	278088	278487	GTCATAGTATCATCATGTGCTAAG	55.019	AGTCATAGCTCAAACGAATAAAAT	54.946	139	3utr
PMID00585	scaffold861	279038	Pseudochromosome1	D3	TGT	ATCTCACAAAATGATACATCCTTTAACTCTGCATTGATTTCTTACTTGAATTTCATGAGTTATCCAATTTAATTATAAGCACCAAACGTGGTCAAATGAGACCTTGAATTTTATGAATTAATCCAATTTAATTCTACGCACGTCAAATGGGATAAGGATGGCTGGCAATTGATAGTTGAAGGAGAGAAGGATGCAATG[TGT]TTTTTTTTTTAATAGGTGGACCGTGGGTGTAGGAATTGGATGCCAGGTCTACAAAGAGCCAGAGCAAACATGCATGTGTTGTTGTTGCGTCTGTAATCGGATGATGAGACTTTAAAAAAGAGGGTCAAAAGTAATGATAACGAAAGCTGCTAAATATTCAAAGAAACCATGTGGAGTGTATGCACTGCTTCCAAAT…	278839	279238	TCTGCATTGATTTCTTACTTGAAT	55.096	TTTTTAAAGTCTCATCATCCGATT	54.86	292	Intergenic
PMID00586	scaffold861	294064	Pseudochromosome1	D3	CCT	AAATGGCAGGGGCAGTTTTGAAGCTCAAAAGCAAGGACTGCTTGTACTAATGGGGCCGAATGAGGGGGATCCATGTCGACCACTACAAGAATCTGGTGACTTCTATATTGTAAAAATTTCTGTGCAAATGGTTGTAATTATGTCTAAATAATATTTCTCTGTCAGAATAAATGGCTAGTTTATCAATGTGTTGATGT[CCT]TCTCTTTCAGTGCTTGCCATAAAACAAAAGGACTCACTGCGACCTTTTACAGCTAGCAGGCCCTGCAGTGTCAATATATCTGCCGTTTGCATTATGAGATGATCAAAAAGTGAGAATCCAATGACATATGAATGAGCTTTGTAATTATATATGAGCATTTTGAGACAAGATAGATGCATTTGTCTTCACTTGTAGGC…	293865	294264	TATTTCTCTGTCAGAATAAATGGC	55.005	ATTCATATGTCATTGGATTCTCAC	55.053	182	Intergenic
PMID00587	scaffold861	302379	Pseudochromosome1	D1	C	TAACCCGATACAAGCATAAAATTCATCACAAAGCATCAATTAAAACCCTAGAAATTAAATCGAAAGGGAATAATGAAATTTAGAATAAACAAACCTAATGTGTATCTTACCTGAGTCTTGTGGCTTCACTTCAATTGATCCAACAACAACAAAAAAAGAAGAACAAATATGGAAGATGCTATGAACAGAATGAATAGTC[C]AATGAAACTAGCAAGTACTTTATAAAAGATGCTATGAACTTTATACCTGGGGAACACCAGTTGTCTTGCATTGAAGTTTCTGAGGCCACAGCTCATAGAGGTCCTGTGAAAGAGAAGAGGTGTCAGATGACCTAATATAAGGTATCATAAGAATTTGGATATCCTCAACTTTGTCATAAGCCAAGGGAAAAGATGAC…	302180	302579	GAAGAACAAATATGGAAGATGCTA	55.005	CTTATGACAAAGTTGAGGATATCC	55.089	223	Intergenic
PMID00588	scaffold899	9871	Pseudochromosome1	I3	CAA	AGTTAGAGACATAAAATGTGACAAATACATATACAACCTAATGTTCTGGATGGTTTTACCTTTGTGATCCTGAATGGGTTGAACACTTTCATTTCTGGTTTACCTTTTATTTTTCTGGATTTTCTAATCTTTCTACTATTTCCATGCAGTCACAAGTTTATTATCAGGCAAGGAATAATCATTATAGAGCATCTGCTC[CAA]CAACAACAACAACAACAAAAAAAGCCAAGGAATAATCATCTTCAGTTATGGATAGCTATTAATTATCTCATGTTACTAAAATAAAAGATATCCACACTTTCATCTGCTCATCCTTAATTGAAGATTCATATGCAGATAGGTAAAAGTTAGAAAGGCATTGAAGCACTAACTGTGGCTTATATATCACAACACGTAA…	9672	10071	AATCTTTCTACTATTTCCATGCAG	54.994	TACCTATCTGCATATGAATCTTCA	54.98	218	Intergenic
PMID00589	scaffold899	10146	Pseudochromosome1	D2	AC	ACTAAAATAAAAGATATCCACACTTTCATCTGCTCATCCTTAATTGAAGATTCATATGCAGATAGGTAAAAGTTAGAAAGGCATTGAAGCACTAACTGTGGCTTATATATCACAACACGTAAAATTAAAACAGATTATAATCTGTTCTGTGCTTGGAAAGCACCTACAAGGAGTAGCTTACAAAACAAGCGATAATTG[AC]ACACATAGAAATTGAAATCTCCTCTGGTTGGCTTTCTGGGTTTGTCTTCTGCTTGATCTCTTTCTCAGTTATGCATGTCCAAACACAACAGTGCAGTCCTACTCCAGGAATATTCTATTTCGTTCAAGACGCTTTACATGTTTTCATTTCATGCTTTCCAAGGCAGGATCATAGGGCAACCGTTTCTCGCTTAAATT…	9947	10346	TGAAGATTCATATGCAGATAGGTA	54.98	TTGAACGAAATAGAATATTCCTGG	55.016	283	Intergenic
PMID00590	scaffold899	10451	Pseudochromosome1	D2	TT	AGGAATATTCTATTTCGTTCAAGACGCTTTACATGTTTTCATTTCATGCTTTCCAAGGCAGGATCATAGGGCAACCGTTTCTCGCTTAAATTTTTGAACCATAGTGTAAACCTGCACCGGAATTCAATTAATACAACCAGAGAGTATGTAAAAAGATTTTTATAATTAACACAAAAAGGTCCGTACTAGAAGAAATAA[TT]CAACAACTGTTTCATCATATTCTTTTGGTGCTAATATAAGATTAGTTGGACATTCAAGTTTTTACTTAGAGCTAAGGGCCACCGTGTTTATCTTCCTGAAGTCGATTTTGACAAAATTCAATTGACAATGTAAACAAAATCAAATAAGCAAAATGAAGCCATATATGTCTGATAGAATCACTTCTTTAGTATAAAAA…	10252	10651	TACATGTTTTCATTTCATGCTTTC	54.949	ACCAAAAGAATATGATGAAACAGT	55.008	200	Intron
PMID00591	scaffold899	13685	Pseudochromosome1	D1	A	TTCGCTGAAGAACAAGTCTTCTATGTCTTGTATTTCTGATTCCTTAGCCGATTGCCGTCGCCTCTGCGTTTGCCTTTGCGGAAGAGACGCTGCTGCTGGCGGTCTTTTATTGGCAACAACTGCTGCATCCTTCTTCTTCCGGCTGCTCCGGCCCGAACTCATTATGTCTTTTTAAAAAATCAAATGGTGTGCCGTTGTA[A]AAATTCAAATAAAGGCGGATGGGTTCTGGAGAGAGTCTTCAATTCTATGGAGTGTACTCAATTTGGATTTTAACGCATTCCCAAATGAGCTTGAAACTTTTGGGGTATTTAATTAGCATCTTGGAATCTAGTTTTTTTTTTTTTTGTCTTTTTGAACCTTTCCTATTTAGAGAGCACGATAGAATACTAAACTCACA…	13486	13885	AGAACAAGTCTTCTATGTCTTGTA	55.263	CGTTAAAATCCAAATTGAGTACAC	55.079	267	Intergenic
PMID00592	scaffold899	27470	Pseudochromosome1	I2	GA	ATGAGCCTTGGCCCTTTGCCCTGGTTTCTTCAATGAAATATCCAGGTTCTGACCAATAAAAAAAATAAATTAAAAAAAAGGTGAAAATGACCGTCGAGTTTTATACATCATTTTCTGGTGCTAATCGGATTTTAGTTTTTGGTTGTGGGAAACTTTTGCTATTTGAATTGAAGAGAAAAACAGAGATAGGTGGATGGG[GA]GGTTGAGGTTGGTGTTTATGTTTTTAGTTTTATTTTTACAAGTTCTCAAGAAATATAGAGTAGAAGATTTGGTTGATGGAACGGACATCTGTCTACCTGCTTTTCTGTCTGATGACAATGGTAAAATCACCAATCACGTGAATCCAGCCTTTGAAAAATGGATGGATCGAGATAAAAGTGTAAGGGCTTGGCTTAAT…	27271	27670	TTTTATACATCATTTTCTGGTGCT	55.08	TTTTATCTCGATCCATCCATTTTT	54.891	279	Intergenic
PMID00593	scaffold911	21423	Pseudochromosome1	I1	A	TCAGATGGAAATGTTAACTGTTAGACTTAGAATCATTCTGACTAAATTTTGAGACCAGAACTATAAAATAAAATAAAGTTGTTTATTTAATCATGCAAAATATTTAAGTATAACCTTATTAACAAAGCTTAACCTCCAAACAACTTAATAAACACTTCAACTGAATAAAGCTCATATTTACAAAATTGATAATCTCCTA[A]TTTTTTGCTTGAAGCACCCAAAAATTTGAATAAAATGTATAAACAGTAAATAGCGTAGTGTATAAATGGGCACATTGTCAAGATAAGCACTAGAGTACCAGGCAAGGCATTATTTTAGAGCACGCGAGCTCACACAAACATGGATACATGCATGAACACAACAAACATGTTCACACACGTGGCTGCTCATGGTACAT…	21224	21623	TAAACACTTCAACTGAATAAAGCT	54.988	TACTCTAGTGCTTATCTTGACAAT	55.134	149	Intron
PMID00594	scaffold957	101267	Pseudochromosome1	I1	C	AAAAGTTGAAGATAATACAAACTTATTAGCCACCTAAAAGTAAGGTGCATCTTGTTAATAAATATAAAAAATAATTAGGGTGCATTTTTGTACGTCGTTCTAGTCAATTGCTTGGTTGGTCTATGCTACAATACTAGATAAATCAAAGCATATAATTCATCACGAACATCTTCAACCGATATGTCAAATTATCATAAGA[C]ATGAGATGACAAAAATTAAAGATTACAGTGCACTAAATAATGTATCTTACTTTCTCAATGGTTTAAGTGCAGAGAGAGAGAGGTATACATATTCCTTTACAATAGCTAGCTCAGTCTTCCTTCCCAAACCTTCAAAACTTCCAGACTGAGATTTGGGACATAGACAAATACTTGTATTATAATAGCAAACTTTCTGA…	101068	101467	CTTATTAGCCACCTAAAAGTAAGG	55.013	GGAATATGTATACCTCTCTCTCTC	54.928	274	Intergenic
PMID00595	scaffold957	116225	Pseudochromosome1	D1	G	AGGGCCATTGCCATGACTCTCAGAAATGAAGTAGGATGTTGTTTTTAAGTAGTTAATCAAACTCAATTACTGGCATTTAGCCTTGTTTAGGTTGCTTGCATCTTTGAGGCTATGGAATCCATGGGCGTTAGAAATGCAATAATAAAGGCTAAAAATGACAAAAACTCACACTGAAGTACTGTGTTAAATTTTATAGTGA[G]GCAATATAACATCCATAACCAATGATTAGGAAGATTAAGGAATAACAAATACATGCAGAAAAGAATACAAAAAATACCATAATAATTATATAGTAGTCTCAGTCTAAGTCTCCCTAACGCCTAAGCAGCGCAATGAGAGAGAAGAGCACCGGAGAGTATATGTATAGGCTGGAAATTGTCACCAGAGTTCCGGCTCC…	116026	116425	AAAGGCTAAAAATGACAAAAACTC	55.044	TTTCCAGCCTATACATATACTCTC	55.074	232	3utr
PMID00596	scaffold957	122383	Pseudochromosome1	I1	T	AATCTTGAAAGGAAGATTGGGCGTGGGGTTTGGGTTTCCACTCTTAGTGATGTGGACATCATTTATTAGTTTCCTAGGTTCTCTAGTTTTCCAAATTTCAGTAGGATTTCTAGTTTCCTAATTTATTTGGGTTAGGATTTCTGTTTTAGTAAGGGATTTTTTATCCTATTGCCTCTAGGTTTTGCTATAAATACCCCCA[T]GTAGTTCATTGGAGCGGAGTGGAGTTATTGCATTAAAGTTTATTTTCCAGATATTGGAATTCTGGTGTGAAGCCAAGGGGTGTGAAGACCCTGGAGTGATTCCAGACCTATCTTTATTCATCTAATTTTCTGTTTTCATTGTTTTCGCTTCCGCTAAACTGCCTAAATCTACAATTCACCTATATCTTACATCACTT…	122184	122583	TAGGATTTCTGTTTTAGTAAGGGA	54.942	AATAAAGATAGGTCTGGAATCACT	55.067	186	5utr
PMID00597	scaffold1	125964	Pseudochromosome2	D1	A	GTCAAATGGCTTTCCATGATCCTTTTTTTGTAGCTCTCTGTGTTCGTTGCCAGTTGGATTAGTAGTTTATTTTATGTCATGCATAATGTCAAGCTATTGTATAACCTGTTTTTCCTCTCCCTTACAGGTTGAGCTTATGCTAAATGACAGACTGTTACAATTTGTGAATATTGATTTGCATGAGGTCAAGGTATTGTGA[A]AAATTCCTGCATCAGGCGATTTAGGTTTATCTCTTTGTTTTTGTCAGTATCATTTGTGTTTTGTAGTTAGTGTTGAATGGAGTATTGTCTTTGTGCAGGAGGCGCGGAAACGTTTTGACAAGGCTAGCCTTATTTATGATCAGGTGTGCTGCAGATCCCAAATTAATTTGCTTCTTTTGTTGAAGGAACTTCCATGC…	125765	126164	AATGTCAAGCTATTGTATAACCTG	55.005	TACAAAACACAAATGATACTGACA	55.002	181	Intron
PMID00598	scaffold1	128183	Pseudochromosome2	I2	TT	GCTTTCTTCTCATTATCATGGTGGAGTGCACGATGAGAAATCTGTTGCTCATCACACAGTGAATCTGCTTACATCAACTATCAAAGTTGATGCTGACCAGTCAGATCTGAGGTTTTGTTTCAGGATCATTTCACCGACAAAGAACTATACTTTGCAGGTTCGATTCAGTGTAGCTGTCCCTTGTGAGCTTGGATTTAA[TT]TTTTGTATTTATGTAGTTTCTGAACTGTTTCTCAACCAATTTTAGCTGGTGATTCTGCTAATATGGCGAATCTGTGATGGTTATTTGTATATAGGGGTTCCTGCAATGATATTTATTTATGCTTGTCAGTGCAGGCAGAGAGTGCACTTGATCAAATGGATTGGATTGAGAAGATAACAGGGGTTATTGCGTCATTA…	127984	128383	ATCTGCTTACATCAACTATCAAAG	55.022	CTAAAATTGGTTGAGAAACAGTTC	54.915	183	Intron
PMID00599	scaffold1	141838	Pseudochromosome2	D1	A	AACATTCCCTATGAGTGAGATGATTGATCTACGCTGCAGAAGATTCACGAATGCAATTTTTTCGAGTTCCTCCTCCATCTTGTCAAGTTCCTGTTACATATGTCACCAATTTGTACGCATTCAGAAAATTAGAAAGAGCACAGACAAATCTTTCAACTAGTGATGTATCAGTGTTGGCTCTTAACTAACATGAACGTCA[A]AGACTGACAATGCATATCTATTGTCTATGAGTTTCACACCGTGTATCTTTATGTATTTTACATTGTGCATCCTTACAAAAGGATGCCTCTTATTCACAGGGACCTTGAAAAGGTATACCCAGCTTTAAAAGAATTACAACTTAGAACAACAAACAAATCCTACATAAAGAACATAAGATTGTATGCTTGCCTGCTGA…	141639	142038	ATTCAGAAAATTAGAAAGAGCACA	55.036	TGTAGGATTTGTTTGTTGTTCTAA	54.914	246	CDS
PMID00600	scaffold1	206646	Pseudochromosome2	D2	TT	CCAATATCCTTTGAATTGGTTAGCATTTGGCTTGAATGGTGCAGAGATTGTTTTCAACCCTTTCGCCACTGTTGGTGAACTCAACGAACCGATGTGGCCCACTGAGGTTAACTATTATGTTTTACTTTTAGGCTTTTTTTTTTTTCAATCATAAATAGTCCCCGAGGTTTGCGAAATTATCACCTTTCGTCTTTTATG[TT]TTTTTTTTTTTTTGACATTATTGTTCCTTTATGTTAAACTTCACACATCAATTTGGTCCCTGCCGTGAAGTTCTGTTATTCTTTTACGCTTCTCATGCTTCATCTTTTTTCACTGAACTCTCCACTGTATGTTTTCCTTTTCTCTATCATTTCCCCTTCCCATCATTGTTTTCATCACTCTCTTTCTTCTTAAGAGC…	206447	206846	TATCCTTTGAATTGGTTAGCATTT	55.051	TGTGAAGTTTAACATAAAGGAACA	54.914	241	Intergenic
PMID00601	scaffold1	214643	Pseudochromosome2	D1	T	TTTATTTAGTTTAGAAACTTAGATTGGGATGATGGATTTTTATAGGTTGAATTTACATAATTTCAGGTTTTGAAAAGTGTTTTGGGCTTGTTCATAAGAATTTAATAGGTTTTGGTAATTTGACAACAAAAAAAGGGTTTTGGGGCTGAAAGTGAATTTGATTTGGGCTTTGTTTTGCTAAAAAAATATGATTTGGGCT[T]TTTTTTTCCTGAAAATAAATACGATTTGAGCTTTCGAAAATAGTAAAAATGGGCTCAAGCCCAAACCGATCAGAACACGGAACTGACCCGAGAACCGAGCCCATTTCCGGTTTGGCCCATTTTCGAGTTTCACCCTAGACCCGACTCGACCCGAGAACCGAGCTCTCCTTCGGTTTGGCCCACGGGTCGGCCAAAAT…	214444	214843	TGGGCTTGTTCATAAGAATTTAAT	55.051	GCTCAAATCGTATTTATTTTCAGG	54.943	149	Intergenic
PMID00602	scaffold1	346429	Pseudochromosome2	I1	T	TCCCTTTCCCTTTCCCTTCCCCCCACTAATTGGTTGGTTGCTTTCGTTGGATATGATTTGTAGTTGAAGAATTAAAAACCAAAAACCAAAAACCAAAATGGGTTTGGTTTGGTTTGGGCTTTAATCTCGTCATCATGGCATCATCAATGCCATCATCATTAAAGCTCCTAATTCTCCCATACATGATGGGTTTTTAAGT[T]TGTTTTTTCTTTTAAAGATTTCTGGGGTGCTGTAGGTGTTTAATTATTTGTTTGGTTGTGTCTGCATGTGCATGTGGTGCAATGAGTGCGAATGTCAGGCAGTCTGTCTTCATGCATGTGATTGTGAGATAGAGGAATGGATAAATCAGTTTTTGTTGAAATCGAGAGAGAGAAAAGAGTGCATGGCGTATAGCGGG…	346230	346629	CCATCATCATTAAAGCTCCTAATT	55.025	ACAAAAACTGATTTATCCATTCCT	54.98	207	Intergenic
PMID00603	scaffold1	426283	Pseudochromosome2	I2	AG	GTTGCTGTTGCTGTTGCTGTTGCTGATGGTGATGATGGTGGTTCAAGGAGCAGTTTTGGAGAGACCTCTCCAGAGAGGCAGCAATCGTCGCCATGTTTGGAGCTGTCATTGACTCTCAACAACACAGAAAACCCCAGAATATGATTGCAAAAATCAGCTTCAACAATCAAAACAAAATCAGCCACAGCAGAGAGACTC[AG]AGAGAGAGAGAGAGAGAGAGATTAAAAGGTGGGATTTTGGAAGGGCAAATATAAACAAGGGAAGGGACCTCAAAACTTTGGGTACAGTCACAAAAAGAGGTGGAGGCAGGCAGGGCCGGGTAGAATGATTGGAGCTCACGCCCTGTAACTGCGCGTGGGGATCTTTGAGCGCATACCGGGTGGGACCACTATGCACT…	426084	426483	AAAAATCAGCTTCAACAATCAAAA	54.951	GTTTATATTTGCCCTTCCAAAATC	55.044	108	5utr
PMID00604	scaffold1	473125	Pseudochromosome2	D1	C	TTGTCAAAGCTGGCAGGCATGCACGCAAACCCTCTACTCTGTTTTCCCATTATTATTCTCAGTTTTACTACAAAAGACAAAGAAAACACTCCAAAATTAAATTGAACACAATGGGAGGGAATGGAAAATTTTGTTTGTCTCAACTCTCAGTCATATTTTTATAAATATGCATTAAGTTAATAATGCATATCACTTTTTG[C]TATTTTCACCGAATAGCGCAACGATAAATATGATAATTTTTTCACGTGTCATTGTATTATTGTTTAAGGATAGCAAAACAATGTTACTCTCGTTACAAGAAAGTTTTTCTGCCCTAGTGGACCTATCAATCCCATTTGGCTGCAGCGGCTAATCCCAAACACGAGTTTTCGTGTACCTTTCGGAAGGTGTGTAGAGC…	472926	473325	GAATGGAAAATTTTGTTTGTCTCA	55.047	AAATTATCATATTTATCGTTGCGC	54.83	121	Intergenic
PMID00605	scaffold1055	64803	Pseudochromosome2	I3	GAA	AAAAGAATGGAACTTGAAATGAAAGAAGCAAGAACAAGTGTATGATATTCTCTTCCCTCTTGAGACCCAGATTACATACAAAGAAATCATTCAATCGCCAAAATGGTCCCAAGAATTGGAACCTCCAAAATAGGAATTGAATTGAATCTGTCTCATATATGTAAAGCACCAAGAAAATTCAGAAACAAGAACTCCAGT[GAA]GAAGAAGAAGACACATGAATTTTCTCCAACAATTTCACCTAAAATTCAACCAATCTGTACATGGCCCTATGGCTATCAAAAGAATAGAATCTCTGAACAATGTATGAAAGAATCATAACCCCGCCTCATGACAAATAGCTGGAAAACCCAATCAATGTAGAAGCAGAAATCGACGATAAAGCTTGGAACTTTGCTG…	64604	65003	TATGATATTCTCTTCCCTCTTGAG	54.994	AGAAAATTCATGTGTCTTCTTCTT	54.965	186	3utr
PMID00606	scaffold1055	164280	Pseudochromosome2	I1	G	TTTGATAGTTTTACATTGTGGAGTTTCTTTGTCAGGTTCTGAGTTGAGTTGGAGTGCTTTTTAGGGTCCTCTCTTGTTATCATTTTTGTGATCTTCCTCCGTGTGCTCTCTTGGGTTTCTACCCTTGGTTTGGTTTTGCAGTTTGTGAGCAGTCAAAGGACTATTAGTTTTTCTCATAAACGGCTTCTTTTGACAGTTG[G]ATACGATGCCGTTCTCTTTGTGAGTCTTTTGTGTTGGTGTTTAGTTAGTTTTTTCTATTATTGTAATGGTTTTTTGTGATCTGGGTCGGACTCTCTTGTTAGTCATTGACATGTGTGGTATTCTTTCCTACCATTGGGTTTGTCCCAAATGGTTTTCTTAGGAAGGTTTTAATGAGGCTATTGTATCATGTCAGTCT…	164081	164480	ATTAGTTTTTCTCATAAACGGCTT	55.36	TGATACAATAGCCTCATTAAAACC	54.988	226	Intergenic
PMID00607	scaffold119	134513	Pseudochromosome2	D1	G	TTCTGTTGACTGGAAAACTTTGTGGAACGCTAGCACAATCACAGGCGCTAAAATGGGAGGGGGACTCGTGGTTTGCCTACCACGTCATGCTCTCATTTAATAGGTTTGCCATCCAAAGCATTATTCTAGTCTTGCCTTAATTACTGTCACGGTGTTGCTCCGTAGATCGCATTGCATACAGACGATTGGCGGGTCTCCT[G]TCAAGTGTCGGCACACAATGACAACGGTAACTACGACTTACGACTTGTCATAAATCTTCAAACTTCAATCACTCTCCTACATTTCTTTGCACAATTTTGTTTTCCCCGTAGGAGGAGATAGAGACATACCAAAAAAGACATGCCCCCTTTTGTTTTCCCCGTCTTCTGTTTGTTTTCCTTTCATTTTCAGACTCAAT…	134314	134713	ATCCAAAGCATTATTCTAGTCTTG	54.994	AAGATTTATGACAAGTCGTAAGTC	55.01	148	Intergenic
PMID00608	scaffold119	178157	Pseudochromosome2	D1	G	TTCCATTTCTACCTCGATAGAAGCTTCTTATCCGGGCTAGACTGGGTGTATCCATGCTGGACTGAATGGTCAACAACTTCAACTGCTTAGCTTCAGCTGTAAATCGATATCAAAGTTCAATTTTGCCATAGCTTTAATCTACTCCAAGCCCTGGAAGGCTTTTCGAACGGGCAAAACTGCAACTTCTTTGGTCTGAACG[G]GGCAGAAATGGCTGGACTTAAGGATTACTGAGCCAGAACTGCACTATGATACCTGTTTTGCTTGATCAGGGCTCTCCATAAATTTGTTGAGGTTTTCATATTTGTGAAAACTCAAACTCTGCTTGTTTTGGCTTTTGCTGAACCAAATTTGTAATGAGAGAAGTCTAGTTTTGAATGACTTATTTCTCTAAGTCTGA…	177958	178357	GTTCAATTTTGCCATAGCTTTAAT	54.977	TTCTCTCATTACAAATTTGGTTCA	54.962	248	Intergenic
PMID00609	scaffold119	292649	Pseudochromosome2	D1	A	AATAAAGTGCTGATGTTAAGATAAAAAATAAGTATAAGAACTCAGGTTGTTTAGGTACATTCTCAAAAGATTAAGAGTATACCAACCACTGTTACAAAGCAAGTTTTTAGAACTCTTATTCTGGAAAACCAATACTGGTTGTGAACTCAATAGAACTTAAATCGGGTTGAATGAAAAAGGACGAGAAAGACTGTACCCA[A]AAAAAAAAGGACGAGAAAAATGAGAATAAGAACAAATGGAGAAAATGAGTCCCAAATTCCCACTTATTGAGCTTTAATAAATCAACAAAGAAAAGGAAAACTTTCATTAATTCATCTCTATTTCTCATTTTCATAGGATAAATACAAAAGAAAAGAAATGGGAGAAAAGAGAAAAGTTTGCTTTGGAAAATTCCTAA…	292450	292849	TGAACTCAATAGAACTTAAATCGG	54.985	TTAAAGCTCAATAAGTGGGAATTT	54.991	136	Intron
PMID00610	scaffold119	328528	Pseudochromosome2	D1	A	AAGAACCATATAATAGGGGTATGGTAGTCAAGTACACAATTCAGGATCCGATTAACCAAAGTAAACTGTAGATAACAAAAGCTTTGCCCTACATATATTGACGAACAGAAGTAGTATCCAGAAGCAATAAGCGAGCAACATCAAGCAGTTGGTGATGAGTGAGAGGTGTACAAGTTTGATCCATTATTCCTTGTTCCCA[A]AAAAAAAAAATTTGAGACAAGCTATGAATGACATACTCTCTGCCATTGTCAAAATGAAGAATTTTAATCTGCCCTGGAATTAGGTTTGATAATATAGAATGAAAGTCACACTACAATAGTCACCAAAAAGAGGCATTTTCGGTGACTGACTGTTGTCACTTTTTTCTGTAGTGTCACGAGCACTGGCAAAAACATCA…	328329	328728	AAGTTTGATCCATTATTCCTTGTT	54.98	ACTATTGTAGTGTGACTTTCATTC	54.915	149	Intergenic
PMID00611	scaffold119	329243	Pseudochromosome2	I4	CAAT	TGTGTGTGTGTCTGATATTATCGCTCTGGACTTGGTAGTGTAGTAGTTGTTGGTAAAGTCAGGTCATATAACCCCTCTCCTTTTGCCTCTTGTCTTGAGATCTTGAAAAAAACACAGTAGGAAGGGTAGAAAGTGATAAACAAAGTAATGGGTCAAGAAGTTTACTAACAGATAAAATGCTAAAACAAAGGGAATGGA[CAAT]GCATTAGACAAGGACAGTACGTACCATTAGTGCTTGTGATGTAGAGTTTCGAATCTTACCACAGAGAGTATTACATATGTTAGGGTTAAGTCATATAATCAATTGTGTTTGTATCAATGATCCAGCTGCAAGCGGAGTGAAAAGTAATGCATATAACATTAAGGTTACCAGGCTGAGCTTCATCATTATTATTGG…	329044	329443	CAGATAAAATGCTAAAACAAAGGG	55.005	GGATCATTGATACAAACACAATTG	55.091	157	Intergenic
PMID00612	scaffold119	353886	Pseudochromosome2	I1	A	AAAATCTTACAACTTTACAATAAATAAAGCTCTATCACTTTCATCTAATTCAGCCTCAACTGATTTAGTCATTGTCTTGCCCACTAATTCATATGAAAAATTAAACAGGGTGAGGGATGAGCACCCACTACTCAATGAGTAGATTATGTAATATGCCAGTCAAGTAATGCCGTTTTACACACTCTTGAAAATATCTTGA[A]AAGATACACCAATCCAAATCATAACACATCATCCCTTCATATCTCAGTTATCGTTCGTAGCATGTAACCAACCACGTGACCCCTATTGGTCTCACTGCCATATGTCCCCGTGTGGTACATCTATCCCTCTGATACCCCAACATTGAAGTTCTTATGTTCCATGAATAATACATACTTCACAAATATTCCAATCAATA…	353687	354086	TGCCCACTAATTCATATGAAAAAT	55.112	GTTATGATTTGGATTGGTGTATCT	54.977	148	Intergenic
PMID00613	scaffold119	628185	Pseudochromosome2	D6	ACTGAA	TGCAATCAGTGTCCAAATATTGGTGGTCACTAGAAGCTCATCACAAATTCTATTTAGTGGCCAATGTAAACTATTGGTCACTACAACACAAAGAACTAGTGGCCATCCCTATCTGGTCACTAATAAAAACACTATTAGGGACCACTAATTTGGTCACTAAAGGGCTATAATTTGGTCACCAAAACATGCATTTTGGTC[ACTGAA]ACTGGGTCACGTGCCCACATTAGTGACCTACTTGCTTGGTCACTAATGTTTTTCAAAAAATTGGTAACTAATTAGGTTTACCTCTCCACGTTCTTTATTTATTGTATTACAATATGAAATCACAATTAATTTCTTTTAAACAGTGCTGTAGATAAAATTAATAGCATCGAATAATTCATTGCATTCAAAAGCA…	627986	628385	TCCCTATCTGGTCACTAATAAAAA	55.003	TCTACAGCACTGTTTAAAAGAAAT	54.988	251	Intergenic
PMID00614	scaffold119	663711	Pseudochromosome2	D1	T	AATTAGAGTTCTGCTAGCAGTAACTTCAAACAGTTGTAGCTGGGTTTCTGTTCACGTGCCATGGTTTGCACCGACGGTTTACACCACAATAGCATTTTATTACTAGGGTTTTTTTGGGTCTTTTACCGAGTTTATCAGGGTTTTAGTAGATGTCTATGATTAATTTAAGAGAATGTTTAACATGTCTATGCTGATTAAT[T]TTTTTTTTTCAATAAAAGGTTGAAGCAAAGAAGCCGCAAAGAAACTGCATGACAAGAAGGAACATCAGAAGAAGAAGCACCAAACTTGTGCTTCAAAGCATAGCAAACATTCATCATCCATACAAGCATTAGATTCAGAAAATGACACTACTGAAGTGGAAAGGAGGAAGAGTGGTCATTGTAAGCTATCAAAGTAT…	663512	663911	ATGTTTAACATGTCTATGCTGATT	54.908	TCATTTTCTGAATCTAATGCTTGT	55.096	173	Intron
PMID00615	scaffold119	707835	Pseudochromosome2	D2	AC	CTATATGCCACTACTATGCAAAGGTAAAAAAGAAAAAACAAATAAGAAATGAACATTTAAGTAATTTAAACTTCAAAAAAAGTTGTTTGAAGCTTCAAATTAAATCAGGTGTCATCCCCACTGAAGGTTGACATGTGATCAGTTGAAAAGTAGGATGTTCAAATTCAATCTTCTTTTTTTGGCTATTTTATACATGAA[AC]ATATGTATGTTCTTAGTGATGTTATTTAGTAGCTGTATCATATATGCAACAGAAGTGCCAATGTGCTACTCTATATAAAGTGAGAAGAGAAGTGGATATACTAAAGCAAGGAAATAGCATCATAAGAACTTAGGGAAGATTCTTACAGTATATTCTGGTTTGTTATGCACAGTATCCTCTGGTTTGTTACGAACATC…	707636	708035	AGGATGTTCAAATTCAATCTTCTT	54.997	AGTTCTTATGATGCTATTTCCTTG	54.994	179	Intron
PMID00616	scaffold119	753887	Pseudochromosome2	D2	CT	CCTTCTGAATATGGATTGGGGAGTTGATATTTCTGAGGATTTTGATTGTAGGTTGGCTGGTTTGTTTTCTGTTTCTGCCTGGTTGGTGTTGTTTTGTAATTTTCTTTGGACTTGGTGTTTCTGTCTGTTGTATGTGGCGGGTTGTTTCATTTGCACCTCTGGTCCACTTTCATTGCATCCCCTTCTCTTCTTAATATC[CT]CTCTCTTTTCCTTAGAGAAAAAAAAAATCTACATAAGCTGTTTGTCTTTATTCCTTTGGATCTACGTGCCCCCAAGGGATGGTGTTACTGATTCCATTCGTGTCGTATGATTTGATAATTATTATACAGAACTATGGTGCTTTATTGGAGAGAGATGGGGCTGGATTCAGAGGACAGGTTAAACTAACCGGCTTTAA…	753688	754087	GGAGTTGATATTTCTGAGGATTTT	54.905	AAAGGAATAAAGACAAACAGCTTA	54.96	238	Intron
PMID00617	scaffold119	815289	Pseudochromosome2	D6	AGTCGG	GAGAGTAGCTCACCATTCAAGGTAGCCATGCAATTTAAAACAAGTCTCACAAGTATGTCTCGGATCACCACAGTATGCGCAATCTTGTCCATGTGCCGAGGGTGTTAGTCGAGAAGTCATAATCTACGTAGCGGAAGATGCATAGGATACATGTTTAGTAGGAATCTAGATCAGGATCTAAGCCTGAGTCAGGGTCAA[AGTCGG]AGTCGGAGTCGGAGTCGAAGTCGGGATCTGGGTCTGAATCAGAGACATACTCACGGTCGAGGTCGTCATAGAGTTGTGGTCAAGGTTGAGGTCAAGGTCAAGGTCATCAAAATAGGATCCTGATTCAGAATCGGGTTCTGGGTCGAAGTTTGCATCTATAGGAGCTGAGCCACCTAGGCACTCAACTCAACAA…	815090	815489	TGTTTAGTAGGAATCTAGATCAGG	54.945	ATTCTGAATCAGGATCCTATTTTG	54.708	184	Intergenic
PMID00618	scaffold12	45895	Pseudochromosome2	I6	TGCTGC	GTGGCCCAAGTTGGGGAACACACGATCGACCCCAACCATGGGCGCCATGAGAGGTACGATGTTCGATGTCAAAAAATAGGGTGAAAGTCGAGTAATCTTCATCTCCATCGACGCCCTGAGAGTTACAACAGTTGACAAAAAAATAGGGGCTAAACTAGTGCCTCTGATAACGTTGATGATGCCTCCTCTGGTGG[TGCTGC]TAAGAATCCTTAGATCAATTTCCTTACATTTTAAAATCCTAATGTTAGAGGTAGTTGTTGCATTTGCATTACCATGTCAGGTAATGCCTATTCATAATATCGTATTTATCTAGATATTGTCGTAAGGATCTATATTATCGTTGATTGGAAAATGTGGGCCTTGAAGAGGTAAATATCGACAAAGAATCGAACAGTAA…	45696	46095	GAGAGTTACAACAGTTGACAAAAA	56.03	TTTGTCGATATTTACCTCTTCAAG	54.985	266	Intergenic
PMID00619	scaffold12	297351	Pseudochromosome2	D2	AG	CTGGGTCTCCTATTGCTGATATGTACTTCTCTGAGACAGTGCTTACAAGATCACCCAAATTCAAGGCAAATAGTTGACAAACAAGAACACAAACAACAACCGAAGCTGAGTTGAGAAAACCCATTTTTTGTAACTGTAAGGAAGAACTGTATCATGTGGTATGTAAAAATCTCACTTTGTTGCGTTGGCGAAGAAAAC[AG]AGAGAGAGAGAGAGAGAGCTTTTGCTTTGAAGCAAAGTTGCTGACGCTTGCAGTGTTGGTAGTTTTCACAGGGACATGTGAAAACTTAGGCCCACTTGAAACCCAACACATAAATTTAGGCCCACTTGAAAGCTAACAAACAAGAATGGGCTTCTACTGCAGGACGATCAAGCATACGAGGTGTTCTTACAAATTTC…	297152	297551	TAACTGTAAGGAAGAACTGTATCA	55	GAAATTTGTAAGAACACCTCGTAT	55.478	267	Intergenic
PMID00620	scaffold12	312863	Pseudochromosome2	D1	G	TAGTTGTTTTTGAAGTTTATTCTTTGCAATTTCTGTTTTGGCTGATGATTTTTCTTTTCCTTTGCATTTAACAGCACTTGCTGCAGAAGTTACTGTGGTGCCACCGTCTAGATTAATGGCTCTAATTGGTCAGGCTCTAAAGTGGCAGCAGCATCAAGGTGAACTTTTTCATCTATTATTTTGTTTTGTTTGTTATTTG[G]TATAGGTTCTCCATGAATACATGAGGAAGAGGTTTCACGCATTTATCCTCTTGTGGATATGTTGGTTAACATTCATTTTTGCATTACTCTCTTCTTCGCTTCCTCCCTTTTCTCTCCTCTCTTTAAAATATGCAGTACTTTTTAATTCTTATAGATGTTCTTCATGGCAATTGCGGCAAAAAAACTGTATGGACCTT…	312664	313063	TTTCTTTTCCTTTGCATTTAACAG	55.047	AATGCAAAAATGAATGTTAACCAA	54.994	235	Intron
PMID00621	scaffold12	314129	Pseudochromosome2	D3	TCT	AAAAAAAAAAAACAGAAGAAAGTAACAGTTGAAATTTTTAACATAAAGATGGGGAGGCAGTGGATTGCCTGTGAGAGTGAGACTGTTGTTTCTTCCTTTTGAACTTGGATTCAAAAGCTGATGTCTCTTAGGATGTTGTATTATGCTTGGGTGTATTTTGATTTTCTTGTTGCATTGGCTGTACTTTCGTAGTTACAC[TCT]TCCTCTTGTCGAAGTGCTTTTTGTTAAGTGGACTGCTTGTTCAATGTACATGTGTTAGCTCTTATCTATATAAGTTATCAGTTTGCTATAAAAAGAAGAGGGCTTCTGGTTCACTTTGCATCGATGCTTTCTCTATCAATATATTCTAATCAGTTTCCTGTTTAAAAATTAGGAAGGGTCACTGACTTAGGTGGTT…	313930	314329	TTGTATTATGCTTGGGTGTATTTT	55.063	ATAAGAGCTAACACATGTACATTG	55.033	131	Intron
PMID00622	scaffold12	315843	Pseudochromosome2	I1	A	GGGTGGATCATCTCATCACATTGATGGTTGGGGCTGCCTGCAATCCGTTTTGGCGAATAGTACAAAGGGATCCCTCAGAAGGGGGTTATATATATATAAATATACACATTCGTATATATATGTTGCTTCTTAAACGGATATTCTCTCTGTAAAGTCTATGCTGCCACGTGAAGAGCAGCGTTATTTTATTTTATCACCA[A]AACATGTTTGTTTAGGGCTTGAAAGGGTTTTAACCCATCCGCCCAAAACTTGATATTTATATCCTAAAGGCTAAACCGTAAGCCCTTAACGACATTTATACCCTAGAGTCATCAACTCGTTGGCAGAATAGAGCGAAAATGGATCTTCCATATGAACAGCAGCTTGTCTTCATACAGATTAGTTGCACCTGAAGCTC…	315644	316043	CGGATATTCTCTCTGTAAAGTCTA	55.07	TACGGTTTAGCCTTTAGGATATAA	54.922	146	Intron
PMID00623	scaffold12	320728	Pseudochromosome2	I1	T	TTTACTGTGTTGGCGAAGACAGGTAATCCAGATGAACTTTTGGTTTTTGGTCAGAGTATTCCAGATAAACATAAAATATCAAATTTTTATCATGCTCTTATTCCATTTGTTAATTTACAATGGTTTATGTTAATGCACATTCTTGTATAATATACACCTATTTGTGGTGCTTACCCTCATCTTCAAGAGCGCTATTCGC[T]TTTCTTAGTATGTATGGGTGCATTAGTGCTATTAAAATTTTCCTTTCCTAAAATTGTCTCTAAGAAATTGTGATCATCAGCTCTGTGATAAAGTATTCATCTATATGCAGGAATCTGTACTGTTTCAGTAATCAGTCTGGCAAATTAGAGCATCTAATGAAGGTATGATTTTGTTAATAGAGATTGAGATGGTACTG…	320529	320928	CAATGGTTTATGTTAATGCACATT	54.979	ACCTTCATTAGATGCTCTAATTTG	54.994	247	Intron
PMID00624	scaffold12	386046	Pseudochromosome2	I1	A	GGGAAATAGTGGAAAGCTGGTACCTGAGAATTAGATATTTTTTATATGAGTAAAGCTGGAATAGTAGTAGATCCATGGTAAGGTATCATGCACCATAAAAAATGCATTAGCAGAAAATAATGCTCAAAATAATTCCAAAGGGAGAAGCTTTTTTACCCTCACATCTACTATAAAATACATAAATAGCTTCCTAATCATG[A]TATAATTTTATGGGACCCACCCAGGGTTGTATATTATTGTCTTTTTAAAAGGAATTAAGGAGAGAGAGAGAGAGAGAGAGAGAGAGAGAGGCAATGATTATTCTATATTGTGGTTTCTAAAATCTTCATCTTAGAAGTGAAGCAAGATAGGTTGTTGGAGGCTTGATTTAGACTTAGCCTATTTTTTTCGGTTGGTA…	385847	386246	TAAAGCTGGAATAGTAGTAGATCC	55.014	ATAGAATAATCATTGCCTCTCTCT	54.954	256	Intergenic
PMID00625	scaffold12	441293	Pseudochromosome2	D1	A	AGAACAAAAGAAGGGACCCAGACCCGCCTAGCGCCGCCTAGACTCGCCTAGTGCAGCATAGACCCATCTAGGGCCGCCCAGACCAGCCTAGCGCCACCCAAATAAACCGTCCTCTTGTTCAGGGCTTTAATTAACGGATCCTATCCTAAGACATATATTTCATGCCGTTTTGTTTTGGTATAATTTTACTTAAATCTTA[A]AAGACAATAATATATAGATGGAAATTCAGAGTTCAATTTTCCTGTTACCATTTCTCCTGTACCCACCTATTACCCGTCTAACTTTTTGACATCTCTCCTTCTACTTAAACTTTAAGTTAACAGTGTTAAGTTTAATTAAACTAAAAAAATGAAAACTAATAATTGAAAGGAAAAAAAAAAGACCGAAGAGTGAACTC…	441094	441493	CATATATTTCATGCCGTTTTGTTT	55.074	TAAGTAGAAGGAGAGATGTCAAAA	54.988	156	Intergenic
PMID00626	scaffold12	480582	Pseudochromosome2	D1	T	ATATATGTTTTGGTTGGGATCAGTTTGCTGTGTTTGTAGCCGGCACAACCACTTCGTTGTCAAAGTCGCCTACTATCCACAAGTGTAGAAAGAGGTACTAGCAAAAATTTCACATAGGAATAAACTAAATTTGCTGTTGTTGTTGATACTTGGGGACAAGGCAATTACAACCATAGTCAACGCAATTTTTTGGTGTTGT[T]TTTTGTTGTTGTTTAGGCTAAGGATCAAAACGGCACTAACTTATTGTTACATTTGTTTTTCTGCCTAAGCCTTAGTACTTACACATTTTCTAATTTCCTAATGAAATCTTAATTGATATAAATCTTGTCATTGCATGTCCTACAATTAATATATTTTCTACTACCTCCCTGCTTTCCTCCATGTGTACAATGGCGTC…	480383	480782	ACTAGCAAAAATTTCACATAGGAA	55.02	GGCAGAAAAACAAATGTAACAATA	54.873	169	Intergenic
PMID00627	scaffold12	484215	Pseudochromosome2	D1	C	GATTTGGGTAAGAGAAATCAGTTGTGAAGGAAGTTCGTCGTTTGTCATTTAGTAAACTATATGGTTTCTAGAGAGCCTCAGTTGATCCAACAAGAAAATTTGATGAAAAAATGGAAGACATAACTTATGAGATGTTTTACTCATCATATACAGAACAACTACATTAAGAGTGGAATTCAAGATCCCATATATAAAGTTC[C]ACAATCCAAGTAAAGAATTTTGTATCTATATTTTTTAAATCAATTGCCAAACACCCACAGATAGGCAACACAAAGGGACGTGCAGGTGTTAATGATAAACGGCCTACAGTCAAACATTTGTTCAAGAAGGATCATAGTTCATGTTTTATAGTTCTACTTACCTGAAGCCAATTAGCAACTGCTGTCGCATTTGGCAT…	484016	484415	ACATTAAGAGTGGAATTCAAGATC	54.934	GAACTATGATCCTTCTTGAACAAA	55.132	180	Intergenic
PMID00628	scaffold12	519355	Pseudochromosome2	I1	T	CACCTTCTTTGCTGAACTAGTATGAAGCCCCCGCAAGCACCATCCTTGCTGAACTAGTTGACAGAATTTAATGGCAAAGACAATAGTGAAGCAAGGTATGAGGACTGCATAATTCAAAACTTGGAATTTGAATTAAGAGACCTTGAAACTCAAGTATGCTGTAATTAATCCAAATTCCAAAACATCACGTTTCACCTTT[T]TTTTTTCCGTTATCCAAACGTATATCACCTCTCTCACTCTCAACTTCAGCCATTGACCGATACTAACTTTGGTCCACGTTTACGTAAGTAATGGAAATAAGAAGAGATGATTAATTTCCATTCCTGATTAACTTTGGTCCACGTTTACTTAATAAGAAGAGATGAATTAATTTCCATTCCTGATTTAGCATGCATTT…	519156	519555	TTGAAACTCAAGTATGCTGTAATT	55.048	TGCTAAATCAGGAATGGAAATTAA	54.804	248	Intergenic
PMID00629	scaffold12	585678	Pseudochromosome2	I1	A	GGACCAGGAGCTAAAATATAATGGCATCAGCAGCTAAAATATGAGGAGAATGGACAAGGCGCCACATCAAATACATGCATACCAGGGGAGCAAGCTCATATACATCCGCCGCACAATTTTGTTCGCGATACAGTATCAGCGCTGACCTTTGTTCTGTTTCATGCTTAAGATTTTTCTCATCATTCATACGTTGTTTTTC[A]TCAAAATAGGTCTTAGATGAATGAAAGATATGTTTCTCACAGTAGATTAGGGCCCATTTGTTACTCCTCCTTCCCATCCTCTCTCTCAATCTCATCCTCACTTCCATTCTCGCTCTCATTTTCCTCTATACTCCAGCATAAAAAATGAAAACTAAAAACTAAAATTCAACAACTGATACTTTTTTCTTTCCTCATAA…	585479	585878	TCATGCTTAAGATTTTTCTCATCA	54.851	TTATGCTGGAGTATAGAGGAAAAT	55.139	183	Intergenic
PMID00630	scaffold12	645736	Pseudochromosome2	I2	TA	AGTCTACTCATAAACTTGTTTTGACATTGAGGAACCCCCTTAACTTCTAATGGGCACGATGATCGCACCAACATCTCTAGCTCATTCTGTTCCTCATCTCAAACAACAATATTTTTCAAATTCTGAAGAGCGAGCTACCATGTCTATTATCAGAAGGAACAGCAAAAGGAACTCTGTTTTACAAGAAATACAGAGACA[TA]TTTCGAGGCTGTGCGTAGGATTCTTTTCTGAAAACGAGTTTGATTGAAGAAATGAATGGGGTGTAAATGGTAGGAAAATAAAGTAAAAATACAGACAAAATAGTTCACAAAAACAATAACCTCAGTCTCATTCATGTGGCGGCTCAACATTTCATTGTATGCTTCAACACTTGAGCATTGAATGTAAAAGTGGCTTG…	645537	645936	CTACCATGTCTATTATCAGAAGGA	55.005	CCATTCATTTCTTCAATCAAACTC	55.021	125	3utr
PMID00631	scaffold134	167885	Pseudochromosome2	D4	CGTT	TGAGTTTAAAGATCCATACCAAATGTATTATATGAGTTTTAATTACCAGGACTAGAGGCAATTTATGGGTATAACTATGTGAACAAGAGCTGACTTTTGGGTTTAATTACCTGCACAAGAGGTGTATGCATAGATTCCAATTATGTTAGGGTAAAAGACAAGAAATTTATAGCTCAAGTGGTTAACAACATTTACCTA[CGTT]CCCTTTATTTTGTTTTTGTCATGAGATAGGCCTCATCAACTGTATAACTTTGGGCCTCATCGTGTGAAAGCCCAAAGCAGTCCGAGCCGAACCGACTTAAAAGTTTTGTTCACACTTCGCACTCTCCCGGAGTCCATATTAGAAGCGAAGCAATTGTTCAGTTGTTCCTACTCAATTCAATCCTTGTTCCTCCTC…	167686	168085	TGAGTTTTAATTACCAGGACTAGA	54.971	CATGACAAAAACAAAATAAAGGGA	54.776	193	Intergenic
PMID00632	scaffold134	180545	Pseudochromosome2	I4	TCTC	TCTTCTCAATTCTAAGTTGTGAGGCTGAGGTTCTTGTTGATCTATCTGCATGTCTTCTAGTGCAATTTGTGGAACTTCAGTTGTTAGATCATGATTTGGTGAGACTTGCTTGTCATTCAAAACAGTGAGTGGTAAGATGGTTATATCTCTCAACATATTTTCCTTTTCAGCAGGTTCCTTGTTTTCCAAAATTTCA[TCTC]AAAGTTTTCCTCAGTGTCTGATTCAATTTCATCTTCAATAAAAATAGCTCTTTGAGTTTCCATGAATCTTGTGCTGTTGTTGGGACAATAGAACCTGTACCCCTTTGTTCTATTCGGATATCCAACGAAAAAACAGCTCAATGTCTTGGAATCTAGTTTCCTTTCCATTGGATTGTAGAACTTTGCCTCTGCTTACT…	180346	180745	AGTGGTAAGATGGTTATATCTCTC	55.002	TTGAAGATGAAATTGAATCAGACA	55.039	111	Intergenic
PMID00633	scaffold134	208083	Pseudochromosome2	I2	GT	GACATGTTATAGTCGACATTCGTGAAAATCGTTATAAGACCAACGTGGATATGCAAACTTTCATTCAAATGTATGAAAATTAGTAATTGTTGATCGTCATTGAAAAATAACGGTCAATGTTCCTTCCTATAAGAAGAAAAGCTCCATCAAAGAATTCCCAACTTAGGAGAAAAAGAAAAAGGGTAGGATATGCTGAGG[GT]GAATTTCCTCCCACATGGGAAATTAGACATTTCCGAACTTCAATAATTTTGGTCATTGGATGTGGTAGATCAAATGTACCCACCTCCAATAAATTTGTGCCAAATCCATAACCAACACACGTTTTCCGTTAAGTTCGCTACTTGTCTGGATGTAAATAAATCTCAAAACTCATCAACCTCCTCGCCTTTCATTTTGG…	207884	208283	TCAATGTTCCTTCCTATAAGAAGA	55.02	TTTATTTACATCCAGACAAGTAGC	54.957	247	Intergenic
PMID00634	scaffold134	210072	Pseudochromosome2	D1	C	GCTCAAGATAAGAAAACGAGATTGTATATGATATGAAGATGTATATATACAATTTACGGACGTAAGATATAAATTGCAGGCGGGTGTTCCTCCCCAGAAAAATCTCAAAGCCCTTGAGCTAGGAGGTGCAAGCAATCATGTGGCAGAAAAAACTTTAGTTACGCTTGAAGTTCCATTTAGATATTAATCATATCCAACT[C]AGCATATCAACTGCATAACCATGGTTCGAGTTAAAAACTTACATTCGGTGTTTTCCCTGGTAATTGAGATTTGATTTGTCAGCGACATATAGCCAGGGGAAGAAAAGAAGAAAAAGAAGTTAGGAATGTGTAGAAAAAACAACATACACAAGAGGTAATTCAGTCTAGAAGTCAAATTAGTTAGCTGTACTAAAGCA…	209873	210272	TTACGGACGTAAGATATAAATTGC	55.216	TGACAAATCAAATCTCAATTACCA	55.022	228	Intron
PMID00635	scaffold138	16718	Pseudochromosome2	D2	AG	ACAATTATAGACTAAAGGAATATATGCATTAAGACTTCAGCACCCTAATGCTTCTATCTCTATGTGCCTTCTTGTGTTGCTGTATTACTTGGTTTCAGGGATTTTAAGGTCATTTTCACAATCACTACCAACTCATTACATTATGAAAATACAGTCATTTTCATCACTGAACAAAAATTATGTGGATAGTATTGAGTC[AG]GGGAATTCGAAGCAGGAGGATACAAATGGTAAATTATGTTCAATCTTCATCTTATCTTTATTTTCACATTGCATACCTTGTGATGGTATAATTTGGTATTATTTCCACTTGTATGAGACTACTATATGAATCTGCGCACAGGAAACTGAGGTTGTATCCAAATGGTAACTTGAAGAAGAATGTGGTGGACCACATCT…	16519	16918	GTCATTTTCATCACTGAACAAAAA	55.074	ACATTCTTCTTCAAGTTACCATTT	54.948	230	Intergenic
PMID00636	scaffold138	49664	Pseudochromosome2	I3	ACT	ATGGGATGAAGCTTGACTGGGGATTTGATCAATTCCTCCCTCTCAATGCTTTTATTGACACTTCCAATGGATTTCTCATGGAAGATGCCTGCGTGTTTGGAGCGGAGGTCTTCGTTCGTAAAGAAAAAAGCACATGCAAAGGAGAGTGTCTATCAATGATCAAGGATGCCGTTATGTACAAGCATGTTTGGAACATTT[ACT]TCTCAAAGTTAAACGTGGGGAGCAATGACTCACCAACGTTCATTGCTGGAGACCAGAAATGGTGGATAAGCGTCCTCATTGATTAATATATCCTTCTTTACAGGCTTTTTATTTCCTCCTTCTCTCTCTCTCTCTCTCTCTCTCTTTTCTTGTGCAAATTTTACTTACATGAAGTTGGTAAAGAATCAGTTGAAGT…	49465	49864	TTTATTGACACTTCCAATGGATTT	55.241	GAGAGAGAAGGAGGAAATAAAAAG	54.96	279	CDS
PMID00637	scaffold138	65366	Pseudochromosome2	D1	A	CTTTGATTTCAGGCCTGGTATGATTGCCATCAACCTAGATCTCAAGAGGGGTGGCAATGGAAGGTTTTTGAAGACTGCTGCCTATGGGCATTTTGGCAGGGATGACACTGACTTCACATGGGAGGTGGTCAAGCCACTCAAATGGGACAAGGCCCAAGCTTGAAGCTCTCTCTCTCTGAATGAAGAAAGCCCTTCATCA[A]ACATTGAATTAATTTGAACATGTGCTGCTGTTGCTCTCTATACAGGCAATTTGCCATTTGGGTTTTTGTTTAGTTATTTTTATTTTTATTAATGATTTGTATTTTTTGAGTTCTTTCAAGGATGTATTAGTTTATTATCATGTGGGTTAATGGAAGTGACAAAACATATGGAAATATGTGTTCACAGAGGTTGAATG…	65167	65566	TCTCTCTCTCTGAATGAAGAAAG	55.201	TCTGTGAACACATATTTCCATATG	55.008	222	3utr
PMID00638	scaffold138	121970	Pseudochromosome2	I1	T	AATGCCACTCCATACACAATAACCATCTCTCCAAGACCTATAAGTAGGTTTATGTATTTAAAAGAAAAGAAGAAAAAAAATTCCTTCACGTTCTGATTCCTTTCCTTTATCTCAACTAAGGCAGGGCCAAGAATGTGAAAGCTTGAAATGAGTGCAACATGTTCCCTTTGGCTTGTTTTCCTTGCAATTCTATGATTGT[T]CAACCCTTTGCCTATTTTCGATAGTTCCTTCTGCTATCTGCCCTTATATCCGGGTTGTCACTCCTATCTGTATCAGAATTGTCTTTTAGAGACCCAGCCTCCATATTCCCTGCTTGACTTCTTCGACCTCTTCGGTCCTGAATTCCAACCAAGTCACATTAGATACATCAACTTATGAACTCCCCAAGTATAAAGAT…	121771	122170	GTTTTCCTTGCAATTCTATGATTG	55.33	TCTTTATACTTGGGGAGTTCATAA	55.003	222	3utr
PMID00639	scaffold138	157590	Pseudochromosome2	I6	TAACTC	GGTTTTTGCAACTCTAATCCTTTTCTCTCTCTCTTCAGGGATGTTGTTCAGAGCAAGTTGGAAAATCTAGGACAGGTAATTTCATCCCTTTTTGGGGAGCTTCTAAATACAGACAAAGCACTGCACACACCTTACGCCTTACTATTCTCTGATCCCTCTGCTGATCTCAGGGGCAAAACATTTTTTTTCCTGAATAG[TAACTC]TGGTTTTTGGACAATCAGATGCTTGATGGCCAGGAGAATACGTTGCAAGTTTCAACCAGCCAGCCGCCGCGAAGCAGCCCTGCAAAGCAGAAAACCCTTGACTCTTACATGAAGCGTTGCAACAGCCAGGAAGACTCTGAAAATCAGCCCAAGTTCAAAAACCTAAGGCACTGAATGAAGGCTGTACAAAACGG…	157391	157790	GGAAAATCTAGGACAGGTAATTTC	55.257	ATGTAAGAGTCAAGGGTTTTCT	55.001	254	Intron
PMID00640	scaffold139	37981	Pseudochromosome2	D2	TC	CTTGTATTTGATTAATTTGTTTGTAGATTTACAGGCACATCTGAATGTTATGTGCATTGTGTCTTATCAGACATGAATTGAGTATATATTTTGCAGCAGAGAGAAAGAGAGAGGGATTTCTGCATAATTATCGAATTCACATTTAATTTAGTAAAATTGGGCAAATCAAAGTAAAATAAAATCATTCATCTCTCTCTT[TC]TCTCTCTCTCTACTATATATACATTTGTAAATTGGGTGGTAGAGTAGTGCTCTTAAACGCTTCCCATGTTAGGCCCTTCTGCAAGTATTCTATATTGGAAGGGTCAAAAGGCCCTTTAACCCTGTCTATAGACTTTATCACTGCTCTTGCAGGAAGAATGCTCTTTGATGGGTCCGGTGAAGTCCTATAGCTCAAGC…	37782	38181	TTCTGCATAATTATCGAATTCACA	55.019	CTACCACCCAATTTACAAATGTAT	55.148	125	3utr
PMID00641	scaffold139	110963	Pseudochromosome2	D1	G	TCTGAAGAGGCTTGCCCGCAAATGAAGGTGAAAGTACCATTTTTCTCAAACCATTCCCATCCACAAAGGTACAAAAACTACATAACCTTGTTTTTTTAAAAGAAAAAAACTGCATACTTATTAGATGTCAATAAGGAAGAAACGAAAGTTCATGTAGGATCACGGGATGAAATTATACCGAAAATAAGAAGCAACATT[G]AAATTTCCATAGGAATAGGAAACACAGAATACAGTAGCATATGATATATAGGAAAGGACGAATGTTCATGGATGGATAGCCTTTGCCAGGCCAAAAGCGGCAGCGGATGCCACGGCTCCGATGAGAGCAGTCTGGAAGGCACTCTGGAAGGGTTTATTGCCGGTAAACTGGCCCTTGGCAAAGCCAAATATTAGCAAC…	110764	111163	TTAGATGTCAATAAGGAAGAAACG	54.985	ACATTCGTCCTTTCCTATATATCA	54.988	144	3utr
PMID00642	scaffold139	119684	Pseudochromosome2	D1	T	AACAGAGAGAAGGAATCTGTAGCAATCTAGATATGAACTTGTCCATCTGTAATGCCACTAGCAAAATAACATTACAGATAGTAGTACGGATAACAATAATTATAAAGTTGGCTTTATCTTCGCTTTATTTTTCAGATCATACCCTCAAAGCTCATTCAACCCATTTTACATAAAAAATGATTTGCTGAAAGTATTTCCT[T]TCCATTTCATGCCTCTCTCTCTCTCTACTGTGCAAACAAACACAAAATTTCCTTTGTCATGATGGTCTCTGTGTGCAGAGGCACAGAGACTAGAAGGGGCTATAGTGAGGGGTTATAACGAGAGGGTACTTAATACTTGTATGATTCAATGCAGAATTATTGAATTGAACCCCCTCGTTGTATGTTGTAACCCCTCG…	119485	119884	ATTTTTCAGATCATACCCTCAAAG	55.153	CAAAGGAAATTTTGTGTTTGTTTG	55.073	130	Intergenic
PMID00643	scaffold139	121810	Pseudochromosome2	I1	A	TCTTGACATGGAGCTGTATTCACTCTTTGTTTCGATATAGAAATTGCACTGGCAGACCTGACATGCTTTATTGAGTTCAAAGAAACTTGGAGAAATTCCAATTTGACTTCTAAACAAGCTTTTCTCTTGTATCTTTACATGTATGAGTGGAAGCCTAAATTGTTGACAACACTTGCTTGATGACCATAATTTTTGTTTA[A]AAAAAATACATTTGGGATTGTATGGATGATGAAAGTTATGATTTGATGATGCAGAGTGATAGTGTATAGGATTTGGATAATTTATAACGCATTTATTATTTTCAAAAAATATAAACAGCTATAGTATAAATGGACTGTACTAGTATTTTGAAGGTTCTACTTTGCATTTCAGGGGTGTTTACAGAACTTATTCAGCA…	121611	122010	CTGTATTCACTCTTTGTTTCGATA	55.013	CTGCATCATCAAATCATAACTTTC	54.924	241	Intron
PMID00644	scaffold139	122694	Pseudochromosome2	I1	T	ACTATAGCAAATGTTTAAGTTTAAATCTTTAGTATCGATGTTGTAGTTACTCTTTTTTCTCTTGCAACTTACAGGCCGGTGTACGGTTTGATTTTCCTATTCAAATGGCGTCCAGGGGAAAGGGATGATCGCCTTGTAATTAAGGATCCAAATCCTAATTTGTTTTTTGCAAGCCAGGTTGGTGTTCATGACAATGTAT[T]TTTCTAGAGTAATGAAACATTTGTAAGCTCTTCTGATCTTATACTTTTTATATCCTCATAGGTTATTAATAATGCTTGTGCCACCCAAGCAATCTTGTCTATCCTCATGAACTGTCCAGATGTTGACATTGGTCCTGAACTGTCAAAACTGAAAGAGTTTACAAAGAATTTTCCACCTGAACTGAAAGGGCTGGCGA…	122495	122894	GGTTTGATTTTCCTATTCAAATGG	54.977	AGCTTACAAATGTTTCATTACTCT	54.788	145	Intron
PMID00645	scaffold139	124516	Pseudochromosome2	D3	TCC	AGAAGAAGAAGAAGAAGAATACGCAGCGGTGGTTGGCAAACACTTGTCCATGCTCTGCCTTGACAACAGCAGCAGCAGCTTCAAATCTCCCAATTCCAGTCCCCAGCCCAGGAGAACATTGAAAAGGCGATCCCCGTCCCAATCCCCACCAATATCCCAACCCAACCCCAAGAAAGAGAAGCTTGATCTCCCTCCTAA[TCC]TCTTCTTCGCCGCTGCAGTTCCGAACGCTTCAACCCAACCTCTCCTCCTCCTCCTCCTCCTCCATTTTATTCTTTTAATTCTCATCACAATCAGCTGCAGTGCCCCAACGCAGCCTCTCCTGCCTCTGCCTCAACCGATAAAGCCTCTGGCGCGGCCGCTTTCTCTGCCTATGCCTCCACACTCCGCCGCTCCGTT…	124317	124716	GAAGAAGAAGAAGAAGAATACGC	55.459	AGCTGATTGTGATGAGAATTAAAA	55.096	296	CDS
PMID00646	scaffold139	125187	Pseudochromosome2	I1	T	CAACAAGTCATGCGTGAAAATGAAGATGATGAGGAGGAAGAAGAAGAAGAAGTGGAACTGGAACCTCCTCAAGAACAACATCATCAACAAAATGGAGACACTACTGAGGTTGGTAACTCTAACTCATCATATTTTAATCATATCTTTACAACAACTAGTTGGTTGGTTGGTTCACAAGAACTTAGAAATTACAAATCCT[T]TTTCACAAGTATTGGGTTCGGACTTAGAATTCCATTGATATCATCATCATCATCATCATCATCTCTTTCTTTCCGTTGATGAATTTGATGTTGCAGTTGCAGGTCGGTAGTGACATAAATTTTGCAGAATCTGTGAGCGTGGAGAGGATGGGGGATGGCTTAGTCATTCATTTCAGGTGCCACTGTGGCGTCCCCTA…	124988	125387	AAGAACAACATCATCAACAAAATG	55.122	CTCACAGATTCTGCAAAATTTATG	55.107	267	Intron
PMID00647	scaffold139	155286	Pseudochromosome2	D4	TCCC	TGAAGGAAAAAAAAATAAAAAACGTGTGAAAGTGTGTTGGGAGATGTACTGAAGCTAAAACTCACATCAGTTTTCTTTCTGAAAAATTGATTTAAAAATTATTTAAAGAAAACAAATTGCATTAAATAAAAAATTTGGTTTATTGTTTAGAATTATGTCCACCGTTGGATTTAATCTAACGTTAGTTGACCAAGACAG[TCCC]TCCCTGGTCCCCTTGGACCAGGTGAACGGGAGTGATATAATAAAAACTCAATTAAACAAGGGTACTTTAGGGTTATTCTAAACTTTAATCAAGCTAGGGTTAATTCTTCTTCATCTTCCTCTTTCATCTTCATCACTGAACTGTCAATCATAACTCCAAAGTCCAAAGTATTGTATTAAAACTCTGAAATAACTC…	155087	155486	TATTGTTTAGAATTATGTCCACCG	55.027	AATACTTTGGACTTTGGAGTTATG	55.105	234	Intergenic
PMID00648	scaffold139	182575	Pseudochromosome2	D3	TTA	TTTGCATGTGCTAATGCCATCCATCCCATCCCCCTCACATACTTCACATGCCCAGGTGCTGCTGCTTTCTCCGTCTCTATAGCATTTGCATCCAAATGTCCCATGCCCTGCACTGCCTCTGTTGTACGTGGTCCCCTGATTTGGTTTCATTGAGCCATGTGATTCTTTCAGCTCCCTCCCTATATCCAAATCCAGTGG[TTA]TTATTATTATTAACAGATAATTATTTATGCAGGTTGTGAGTTTACTTAAAGGTGTACTGCTTGCTACTAGTAGATACGGATAATTCAAAATTGCAGTTAAGTTTCACTTTCGCCCGCCCATCACCTAATATAATTGAGATTCTCACACACACACCAAACTGAATCAAACTTTCGTTGTATCTGACGGACAAGAATA…	182376	182775	CTTTCTCCGTCTCTATAGCATTT	55.922	CTGCAATTTTGAATTATCCGTATC	55.002	233	Intergenic
PMID00649	scaffold139	291887	Pseudochromosome2	D2	AG	CATACCACATCCCCAGCTGCTGTGTTGCTGCTTCTCCCTCGTTTCATCTAAAAGCGCAACTTCACTTTCCTCTCCTTCCTAATTAAAATGGAACAAGATTAAATCAAATTAAATAACAAGATTATAGAATGTACCCCACAAACAGGCACACACACACACCAAATACATTATTTACAGTGTATGGAATGGAAATCTTTC[AG]AGAGAGAGAGAGAGAGAGAGGGAGGGAGATAAAGCGAGGGCACTTACAAAATCATCCCCACATGAAAATCCCATAGAGATGTTGTTCATAGTAGTGTTGTTGTTGTTGCATATGCCAGAAAGAGGCAGAGAAATTTTGTGTGTGTGTGTGTGTGAGAGAGAGAGAGAGAGAGAGAGAGAGAGAGAAGGGAAAGATAG…	291688	292087	TTTACAGTGTATGGAATGGAAATC	55.175	ACACTACTATGAACAACATCTCTA	54.828	127	5utr
PMID00650	scaffold139	300253	Pseudochromosome2	D1	T	TTTCTTTCTAAATAAATATTTGAAACTTTAACCACAAGTTGTGGTAGAGTTGGTAAATTGCCACTTCCAGCTAGTGAGTTATCTGATGCCTCAATGGTAGGGAGTTCAAAACCCTATGAAAGCACTTTGTGGCCGGAGACAAGCCGAACCCGAACAAGGATTAATCCCACCCTTTAAGTGTAGGGATACCTCGTGGTAT[T]TACCAAAAAAATATTTGAAACTTTTATTTTGGTACAAAAATAGTAATTGAGACTTGAGATTGAGCAGAGTCACCACTTCCCTTTATTCTATATATTTCTTTCTTTTTCTAAGTAGTTAATGACTTTGTGATTTCATTCATCTATAATTAGACACCCCACCTATGATTTATAGAACATATGTGGTATTTTAGCTTTGG…	300054	300453	ATTTGAAACTTTAACCACAAGTTG	54.988	ATATAGAATAAAGGGAAGTGGTGA	54.799	276	Intergenic
PMID00651	scaffold139	311179	Pseudochromosome2	I6	CAGCAG	GCGGCACTGCAGCCGGCCTGCTCTTCTCGAACCGCATCGAGCACCAGCCCCTCCAGCGACACCAATTTCAGCATCAACAACAACAATAATAATAATTTGCCACAAGTCTTGCCTGGTTTCCCATTGCGGCCAAACCCAACTCACCATCACGATCATCAGCGTGAGCATGCTCTTAATAATCCTCACAGTTCTTGTAAC[CAGCAG]CAGCAGCAACAAGTCCAGAATAATATTCTGGAACTTCAGCTCCTTCCATCCTCCAATACCCGCACTACCTCCCCACCAAATTTAGACGAAAAACACGCAACCCATTTGAAGCTTTCCATTGGCTCATCGTCATGTGATCAGCGCGGTGATGGAAAGAACGATCAAACAAGCCAGCCCAGTTCATCAGTTATAC…	310980	311379	CAGCATCAACAACAACAATAATAA	54.708	GAATATTATTCTGGACTTGTTGCT	55.249	164	CDS
PMID00652	scaffold139	362153	Pseudochromosome2	D2	AA	ACATTTTATTTCCTGGCACTTTAATATTATAGCATTAGCATGCAGAATATCATTTCAATTTTCCGACTAAGTTGTTAAATTTTCAGCTTTGCTGGTTTCAGTGCTTCGATTATTGACAAATAAATAAATAAATTTAAGAGCATTTTGTTTTTATTTTTGAGTTTTTTCTTACTTGTAGGAATAATAGTGGCCTTCTGG[AA]AAAAAAAAAAAAAAGTAATAGTCGTGGCCTTGCTCAGGAATTTGTCAAGACCGTCAAAAGTCAGTGGGTTTTGGGTGATTTGCTGGGGCCAAGAATTTAAAAAAACTACCGGTAGCAGGACAACGGTGAAATGCGCAATGCGTGCGGGGATTTGTAATAATAGAAATGATGGAATATAACGAATAATCGAATGAATT…	361954	362353	CTTACTTGTAGGAATAATAGTGGC	54.856	ATTTCTATTATTACAAATCCCCGC	55.36	200	Intron
PMID00653	scaffold139	379012	Pseudochromosome2	D1	T	ACTGAAGGAGCTAATGAACCTGGTTCTACTGTGCTTACTTAACCAAAAAAGAAGTTGAAGACCAAAGGGAGACCGTGAAAAGTCGACACTTCTACTCGTCGTTTGCCATCTGCATTTGAGATTGCTAAGGCCTCCATTGCTCTACTTAAAAATAACAGTTAAGCATCGTAGAATTAGCTATAGCATTCATCATCAATCT[T]TTTTTTTTATTATTGTTTTATTTTTTTGCGAATGTATAGCATCATCAATCAAGTTCAAGTAATGTTGGTCATAGCACTGTGGAGGCTGCTCCTTTTGTTCTTTTCATTAAAGCCATGCCCAAATCACACGTTGAAGTTGAACCATTCACTCTTCCAATTTTGAGGTTGATTCTTTAGTCAGAATGACTCATGCACAA…	378813	379212	AACAGTTAAGCATCGTAGAATTAG	55.069	TGGCTTTAATGAAAAGAACAAAAG	55.047	162	Intergenic
PMID00654	scaffold139	379019	Pseudochromosome2	I1	A	GAGCTAATGAACCTGGTTCTACTGTGCTTACTTAACCAAAAAAGAAGTTGAAGACCAAAGGGAGACCGTGAAAAGTCGACACTTCTACTCGTCGTTTGCCATCTGCATTTGAGATTGCTAAGGCCTCCATTGCTCTACTTAAAAATAACAGTTAAGCATCGTAGAATTAGCTATAGCATTCATCATCAATCTTTTTTTT[A]TATTATTGTTTTATTTTTTTGCGAATGTATAGCATCATCAATCAAGTTCAAGTAATGTTGGTCATAGCACTGTGGAGGCTGCTCCTTTTGTTCTTTTCATTAAAGCCATGCCCAAATCACACGTTGAAGTTGAACCATTCACTCTTCCAATTTTGAGGTTGATTCTTTAGTCAGAATGACTCATGCACAAGATCTAA…	378820	379219	AACAGTTAAGCATCGTAGAATTAG	55.069	TGGCTTTAATGAAAAGAACAAAAG	55.047	162	Intergenic
PMID00655	scaffold139	416256	Pseudochromosome2	D1	A	CAGCAATTATTTCTGTAGTTCTGGTATTGTGACTAAACAACCAAGTTCTGTGTCTGCTTGTTGTTGGAAGAAAAACAGTTTTGTAGAAGATTCTATAGATGAGATGATCATATTTATCCTTCTAGTCGTTCCAATAACTTATCTGATTTGAATTTGAATTATAGTTTTAGCGAGTAGGAGAAACGAGAGAAAAACAAGAC[A]GCTGATATGAGTAGCAGTTTGAGTTTGATATTAGAGAAGCAGTTTTGGAATTTGATGGTAGAGAAGCAATTTGAAGCATAATGGTATTGCTCATTGTGTTGTCTTGATAACGTACATGCAAAAGATAGAATTCGTATTTTAATATTAGATAAGCATGGCATAAAACACAAAAGTTTTATTCATGAAGTAGCTTCAG…	416057	416456	GTCGTTCCAATAACTTATCTGATT	55.041	ATACGAATTCTATCTTTTGCATGT	55.005	214	3utr
PMID00656	scaffold139	416427	Pseudochromosome2	D2	AA	GAGTAGGAGAAACGAGAGAAAAACAAGACAGCTGATATGAGTAGCAGTTTGAGTTTGATATTAGAGAAGCAGTTTTGGAATTTGATGGTAGAGAAGCAATTTGAAGCATAATGGTATTGCTCATTGTGTTGTCTTGATAACGTACATGCAAAAGATAGAATTCGTATTTTAATATTAGATAAGCATGGCATAAAACACA[AA]AGTTTTATTCATGAAGTAGCTTCAGTTGTCTATTCATTCGAGGAGTAGGCGTGGGTATAAAAGTTTGGAAGTTTGAAATGGAATTGAAAGATTAAGACATTGAAATCCTGCGTGTTTTGATGGAAGATATTCCAAGTAGGCTCCATGAACATTTCATTGAATGGTACGTTAATGACCATTTTGGTAGATGAAGCTC…	416228	416627	ACATGCAAAAGATAGAATTCGTAT	55.005	TCATTAACGTACCATTCAATGAAA	55.13	233	3utr
PMID00657	scaffold139	422284	Pseudochromosome2	D1	T	CACCTAATTCCATGCCTTGAGCTTCAAAAGTCAATAGGGTGGGGAACCCTTGCTCAATCATTCTTCATTTCCCAGAGTCCACACCCTCTCTCAGATTAAATTAATAATATGATATATCTCCACTATAATTATTTATCAACCTAACCTAGCCTGCGGTGTTTTCATTCCTTATTCCCCTAATTCTTTATGGTTTCTGTGT[T]TTTTTTTTTTCTCACACAAAGATGACAAAAGTTAAATAAGACAAGGACATCAACCTTTTTTAAAATTCTAAATTGCTTCTGCAGTAGAGTGTAGAATGTGTTCATTTGATGTGCGTGTGCCGTGTGGTGTGCATGCATTTTGCAGTCCCCACATGATTCTAGAGCAGTCAAATTTCATAATATTTGAATTGAACTTA…	422085	422484	TTATTTATCAACCTAACCTAGCCT	55.061	CAAATGAACACATTCTACACTCTA	54.918	180	Intergenic
PMID00658	scaffold139	430332	Pseudochromosome2	I1	T	CATTTAATATGTGTAAATCCTTGTAATATTTATTGCTTAGTTGATGCCCCAAATGGGTGATAGAGAAAGTGCACCATTATTCCTTCCGGTCTTCTCGTATTGGCACTTGTCATGAAAGTGAAAATACAAACACCTCTCAGTCCCAAACTCTGCCATAAAATTCTCAAAAAGTCACTTGGGACTTAGTTTGCCTACTGCT[T]TTTTTTTTTACTTCTCTATTTCTGGCATTCTGTCTGATGATTTTTCTGGTGCTCTAGTGACAGATAGGAGTTGCACGCAACCAAGAAAACAATCGTTTGAAGAGCATGATGATGGGTGTCTTGATGAAGTAAATGGTGTGAGTTTTTACCCATCTTCCAAATCTATCAGAGAATCAGATTCTCAGCTCATCTACAGT…	430133	430532	CACTTGTCATGAAAGTGAAAATAC	55.002	GAATGCCAGAAATAGAGAAGTAAA	54.946	127	Intron
PMID00659	scaffold139	439353	Pseudochromosome2	D2	AA	ATGAGTTAGGGTTTCGCAAATTACTCGCCACAGGTATTAGCCACAGCTCGTATTCATTACAAAGCTGACAACATAATCTAAAGTACCACTCAAATAAATGAATGAAAACCAAAAACAAACCAGTAATCAAGATGGAATAGTTATGGCAAATATAGAAGAATGAAGTAATTAATTTCATCTCATTGGTTTGTAGTACAC[AA]GAGGTTTTGGGCGTCATTACTAGTCACTACTGTAAAGTTTTGAGAACTCGATAATTGTATTGAATCTCAGAGAGGGTATTTAAAGGCTTTACAACAGTGTAAGAATGGAAAGAATAAATCTATGCCTACACTATAGCTTGTGACAGCAATCATAATATATGCAATTGATACAGGAAATATAAATTGATATGGAAAGT…	439154	439553	AATTTCATCTCATTGGTTTGTAGT	55.008	TTAAATACCCTCTCTGAGATTCAA	55.02	113	Intron
PMID00660	scaffold139	456834	Pseudochromosome2	I2	AC	GGAAAGGGCAGTCATACATAGATCGTAATATTGAAGTTTCAATATTGTAGCCAGCACCAAATCCAATTTTTGCTTCTTTATATCCTTCCAGAATCTGTACATAGTTGCATTAGCCTCACGATAGGACCAGCATTGGTAAGAGACAGAAAGAAAGAAAATGCACTTTTAAAACTTGGGCAAGAGGAGACACAAA[AC]AAAAAAAAAACTGTGCAAACAAAAACTATTTAATAAAGCACATAATAACTTGCACAAAGGTGTATGGTATGATTCATGAACACTTACTTTAATTACTTCTGAAACTTCGATCATTTTCACATCATCATGGGATGCATCAATAAGTTTTCTGTGTATATCCTATAAGTGCACCAGCAATAAACACGTCACAACCAGGCTACTG…	456635	457034	TATCCTTCCAGAATCTGTACATAG	55.005	AAGTGTTCATGAATCATACCATAC	55.005	200	Intron
PMID00661	scaffold139	513344	Pseudochromosome2	I5	CTTTC	AAATACCTGTGTCAGTATCTGCGATGGTGCTTTGTGTATTCGTGTTGTATGTGGTTTACTAAGAGGCTCAGATGGGTGATTGCTTGTACATACCGCCAAATTCGTAAAGCCGTGACATCTCCGAATTTGTATCCATCTTTGCTAGCAGCTGAATGATGCATTCTAGATCTGCTCTTGAAAACTTGTTTTGGATTTGTT[CTTTC]CTTTTTCTTCTTTTGTTATTTTTTTTTCGTAGATGAGCTGCATGTATGACTTAAGGTGCTTCAGTTGCAGACGAAACTAATGAAGAAGACGAGGAAGTGCAGCGCGCATTGGCAGCTTCAATGGAAGGCATGCAGGAGACAGGTGGGATATCCAAAGATAAAGATGAAATCATTACTGACAAGGAGGAAGAAAA…	513145	513544	CTCTTGAAAACTTGTTTTGGATTT	54.977	TCATCTTTATCTTTGGATATCCCA	55.113	199	Intron
PMID00662	scaffold139	527465	Pseudochromosome2	I3	AAC	AAATGACATAAATAGAAAATTATGGTCAAAAGTGTGAAATCTAAAGCCCAAGAATTTTCAAGCCTGGTAGCCATAAAAGTCGTCCCTTGGCATGACCATGCAATGGCTGCTTGCAGCAACAGAACATTCAAAGCAGGAAGGCAAATAAACCAGAAACAAGTATATTAACAAAATTCAAATAGCTTCAGACCAAAAAAAAA]AAAAAAAAAATTCAAATAGCAACATTTAGTGGATTGGCAATTGCACTGTACATCAGCTCTACAAACACGTTAAAAACTGTCCAGGCACTAGAATTAAAATTAGCCAATGGCAAAATCTAAATATTTTGAAAGTTAATGAGAAAAAAAATTCAGTTCGTTAATTATGAAAACCTCAACCCCCGCCCCAATAAAAAAGGGA	527266	527665	GAAATCTAAAGCCCAAGAATTTTC	55.002	TAATTTTAATTCTAGTGCCTGGAC	54.928	267	Intron
PMID00663	scaffold139	532052	Pseudochromosome2	I1	C	CACTAAACAAAACCGCGACTAAAATATTCATACAAACTCAGCAGCAAAAACCGGCTTCAATATAGCAACCAAACAAACTAAAAAGGCACATTTCCTCACAAATCAGACAATACTGAGATCAAATTCACATGAAAAATCCTGAACCAGCACGAATGAGCTTCAACAAAACAACCAAACAATAAAAAGTATAATTTTTTTC[C]CGTTTTGACACAAGCCAACCAATACCCATATGAGAATTCACATAAAAACGCAAGCCTTCAACAAGATGATAACAAAGAGCGAAACAAACCTTTTACGGGTTCGTCGTCAGTCTTCTTGGGTGTGAGGATCAGACTGGTTTTGAAATATCCACGGGAGGAGCCACTTGGAGGTAATGGAGATATAGGAATTAGCAAAA…	531853	532252	CAGACAATACTGAGATCAAATTCA	54.965	AATTCCTATATCTCCATTACCTCC	55.006	287	Intergenic
PMID00664	scaffold139	605456	Pseudochromosome2	I1	T	GTGTATTGGAGATAAAACTTATTATAGCAATGATCATAGTAAAAGTCGAGAATAGAGACGTAACCATTTATAATAATTATGCAAGATTAAGGAAAAACTCATGGCCACTAATTTATGCCTTCTGCAAATTATTTTTAGATTAATATATTACCTTTAACACAATAGAACTTAAGAAAACATGGAACTTGCAAGATTGACT[T]TGGGAAAATGTAAATCAAAACTTGATATAACTAGACTAAAAACTGAAAGGTCTGGAGTGGGCTCCTTATTGAATAAACACAATTTTGTGCTGAATTACTACTATTTTCTCTTCATTCTTCTCTGTCCCTCCGATGCTTTAAAAAGCACCCATGGTGTAACTGTATTATAATGAAAGATCAAAACTACTACTGGGTTT…	605257	605656	GAACTTAAGAAAACATGGAACTTG	54.915	GACAGAGAAGAATGAAGAGAAAAT	54.892	162	Intron
PMID00665	scaffold139	616694	Pseudochromosome2	I3	AGG	AATTCTCTCTCTCGAGATTCAGTTTGTTCTTGGTCACAAAGTGCTCCCAACTGATTTCGAATCTCTGCCATTGAGGCGCCACGCCAGGCAATTTACTAACTGTACCACACGTTGTGGTTTCGAACCCTTAAACCCTCTAGCTCTCCCTTAAAATGTGAATGTGATGCGCTACAAACCTTTGCCCCATAATACTTTATT[AGG]AGGAGGAGGAGGAGGATTAATCCAAGTACAACTTGGGTTACTTTTCAATTAATAATGCCTGACCTATCAAAATAGGATAGGTACGTGTTTGACTTGAAAGAACTTCACCCAAAAGTAAGAAAATATATATTCACTTACTCATAATTAACAACACTATTAAGTAAATGGAAACAAATTAATAGCACCATCCACATCC…	616495	616894	CCTTTGCCCCATAATACTTTATTA	54.683	ACACGTACCTATCCTATTTTGATA	54.939	114	Intergenic
PMID00666	scaffold139	648129	Pseudochromosome2	D2	TT	AATAATGCCAATTTGTGAGACACTTGACAATGCTGTTTCATTATTTTTTTGGCAGCATGAGAGGTATGCCTGGCATAATGAGCCGAATGCCACCATTGCCTGTATCCATTAATGAGGAGCTTGCTAATAGTATCTTGCGTAATACAACTTAGGTAAGTTCATGTGAAATGACATAAATTGAACTCATATATGTCTTAC[TT]TTCCTGACACGGGCACTTGTGAAGGAGGGAGAGAAAAGAGAGAAGGGGGGATGATTGTCTACCCTTTATTTATTCCTGTCATATAAACAGTTAATTCTAGATCATTTCAGCCTGTAATCTAATATGCTATATATGCAAGCAGAGTTGAATATGCTGAATATGAATGAATATGCCTGAACTATTTTTGGATATAGAGT…	647930	648329	TAATGAGGAGCTTGCTAATAGTAT	54.977	TGACAGGAATAAATAAAGGGTAGA	55.003	172	Intergenic
PMID00667	scaffold139	698128	Pseudochromosome2	I3	AAC	GAGATGCTGAAAATCCTTCACTATCTTATATAGGAAAAACTTCTGAGATTGTGGTCACCTAATTTATTAATTAAGTTCACATGATTTTCACCTATTGTAAAAACAGCAGAGCCCATTTTTTTCTTAAAAATTCAGAGCTGCTCATGAACTGAATTATTAAATAATTTCCCACCATTCCACTTCATTGGACTGGAACTT[AAC]AACAACAACAGTAACAAGAGTCTACGAGATAGAAAAGGCCTTGAGAGCGGGAGGGAGAATGCAGTCTTACATTGGACAAGGCCAATCATTTGGACCAAAAAGTCCACCTGTAGGAGCACCAACAGGACCACCACGGCCCCCAGAGTCAAGTCCACGACCCCTGCCACGACCACCACCTCCTGCGCCACCACCGGAA…	697929	698328	AAGTTCACATGATTTTCACCTATT	55.008	TTCTATCTCGTAGACTCTTGTTAC	55.291	163	Intron
PMID00668	scaffold139	704180	Pseudochromosome2	D2	AC	TCCTTTTTCTTGAAGCATGGACTTAAAACTAGTTGAAGCAGCAGCACGCGCTGCTTGAGCCTTTTCTTCAGCAGCCCTCTTCAATGGAAGGACCCTGCAAGTACAATAAAAATCATATATGACCATTCTGATATAAATTTATCATAGAAGCAAAATTAGATATACCGTGTGAATCCAAAGAGATATATAGACTAAAAG[AC]ACACCCAAGAAATATGGGAATCTAGTCACTAACTTACTACTTTAGGTGGATATATATTCTAGTTGCTTTCATTGAAGGCAGATGATTATTAATTATCAGGATTTGTATTCCTTCAGTGGACATCTTGTCCTCTGTGTTGTACAATTCCATTTTATTAAGAATAAGAAGTCTACTTTCCTATTGAAAAATAAATAAAT…	703981	704380	AGAAGCAAAATTAGATATACCGTG	55.1	TAAAATGGAATTGTACAACACAGA	54.974	209	Intron
PMID00669	scaffold139	743739	Pseudochromosome2	I1	A	GTTGTTATCAACATCAATGGAGAACAAAATAACCATGAAAACTCACACAAAAGCTAACAACGACATTCCATATTGATTATAGCTTCTATTTGGATAATTTGTACTGCAAACTTCAAATAATGCTTTGCTGCTGCTCTAAAATCTAAGAGGTAATGCTTCTCATGGTCATTTCTATATTTACGAAAATACTATATAAAGA[A]GCTGGTTTTAAACCTTACCTTGCACACCAAAACCACTGCGATCAGTTCCATTCATCTTATGCTTGGCCAGCAATTTAGAGCTCCATTCGCAGAACTCGAAGAGAAGCAAAGCTTTGTCAGTTGAATCAAGGAACGCTTTCAAGTCCTCCGGAGTTGTCAGGGACATGAAGGGAAGTTCTTCGGGTTCAATCGACACG…	743540	743939	TCAACATCAATGGAGAACAAAATA	55.022	CATAAGATGAATGGAACTGATCG	55.298	254	Intron
PMID00670	scaffold139	758006	Pseudochromosome2	D1	A	TTTTCCACCATCATTTTGACTATTAAAAGTCTTTGGATTATGTGTGTGAAACAGGTTCCATGTTTAAGAACTTTTGAGCTGCTTTTAGTGTCAAATATGATAGTGGAGTGTGGATCAGCGCACGTATTAAAATAAAAATCTCTGCACAGGCTCCAATTACGGAGACTGGAAACAAATCCGTCGACTGCTACTGATCTGA[A]AAAAAAAAAGTTTTGACTGCTTTAGGAAATCTCAAGAATACGTGTAAAATGTGATAGGACTTGATAAAAATATAAACCAGCAGAATTAAAAACAAAAAGTAATTCAAGATTTGTTGGATTCCAGATCTTGTTTTTCCTTATTTATTATATAGCCTGCATCATATATTCTTCTTGATCAGAAGAATTAGGTGTGTGCA…	757807	758206	GTTCCATGTTTAAGAACTTTTGAG	54.915	TGGAATCCAACAAATCTTGAATTA	54.994	269	Intron
PMID00671	scaffold139	765148	Pseudochromosome2	I1	T	GATTGGAAAGGGAGCATATGGTCGAGTTTACAAGGGGTTGGATTTGGAGAATGGAGATTTTGTCGCTATCAAACAAGTTTCTTTGGAGAATATTGCTCAGGAGGATCTCAACATTATAATGGTTGGACCAGCTTTTTCTTTGTACAATTGTTAGTTATTTTTACATGAAACTAATTAAAGGAAATAAAGTTGCATGTTT[T]TTTTTTTTTTTTCAAAAGTCATTTTCTTAAAAGTTCATCAGCTTGATTGCGCTTAAGATTTCTTCTTTATGTTAATCTCCCTGGAAGCTGATTTACTGAAATAGCACAATTTCTTGGTTAATTTCTGTCAAATACATATGTATTTATGCAGATATGGCTTGTCTTGAAGTTTGTTTCTCCCAGAAGAATTAATTTTT…	764949	765348	ATCTCAACATTATAATGGTTGGAC	54.977	ATCAAGCTGATGAACTTTTAAGAA	55.036	143	Intron
PMID00672	scaffold139	795792	Pseudochromosome2	I4	ATGA	TGGGTGGTGAAGAAAGCCAAACCCATTTGCCTTTCGAGGACTGGAAATGTAGAACTTCCGTCGCCACCAGAAGTTAGCACCGCACCACCATATCTCCAAATACCGGCTGAGTGAACTCTGGGAGGGATTTCCACGCAAACAAGGGCCATATTATCCTCTGTTACGTTTAACCACAATACTTCTGAAAGATTCTTC[ATGA]TCTCTCTTTTTCGTATATGTTATATCGGACGGATATATAGCAAGGAGAGAAATTTGTGAAATAAAATGGTATGAGATCAGCTTTGATAAACAAGGAGAGAAATTAAATGTCCAGTGGCAGTTGCCGCCGCGTTTGTTAGTTTTCATGACCAATTTTGATCAGTTCTCACGAACAGAACGGTGGCATTTGTTATACTAC…	795593	795992	CCACAATACTTCTGAAAGATTCTT	55.121	TGTTTATCAAAGCTGATCTCATAC	55.033	121	Intron
PMID00673	scaffold139	831565	Pseudochromosome2	D2	TG	CTGTCCAGGAACTTTTAGAAGATGAAAAAAAGGTACGTGCTTTTAGAGATTATCTTACAATATCTGTTTGGGGGCATGTAGCCCAAGATGTTCTTACTAATATGGTAGAAGTAAACATCTAATATGAATTTTTGTGGTTTATAATGTCAATTTCTGGTTGGTTCCATTTGAGTGTTTGAGATGTTATCTCTTTTGTTT[TG]TTTTTTTTTATGCTTATATGATCTAACTTATCTAACAAGTTTTAGCTGTTATTTTCTGAGTTTTCAGCCTTGTGCTGCACAACTTCATCTTTATGTGCTACGTGAAAAAATGTTTATTAATTTCATCGTACAGGAAAGCAGAAGTGATGTATCCCCAGCGTTAAGGCCGCTTAATTTAGATGATTTTATTCAATCAA…	831366	831765	TAGCCCAAGATGTTCTTACTAATA	54.841	TGAAAACTCAGAAAATAACAGCTA	54.744	188	Intron
PMID00674	scaffold139	831566	Pseudochromosome2	D1	G	TGTCCAGGAACTTTTAGAAGATGAAAAAAAGGTACGTGCTTTTAGAGATTATCTTACAATATCTGTTTGGGGGCATGTAGCCCAAGATGTTCTTACTAATATGGTAGAAGTAAACATCTAATATGAATTTTTGTGGTTTATAATGTCAATTTCTGGTTGGTTCCATTTGAGTGTTTGAGATGTTATCTCTTTTGTTTT[G]TTTTTTTTTATGCTTATATGATCTAACTTATCTAACAAGTTTTAGCTGTTATTTTCTGAGTTTTCAGCCTTGTGCTGCACAACTTCATCTTTATGTGCTACGTGAAAAAATGTTTATTAATTTCATCGTACAGGAAAGCAGAAGTGATGTATCCCCAGCGTTAAGGCCGCTTAATTTAGATGATTTTATTCAATCAAA…	831367	831766	TAGCCCAAGATGTTCTTACTAATA	54.841	TGAAAACTCAGAAAATAACAGCTA	54.744	188	Intron
PMID00675	scaffold139	834873	Pseudochromosome2	D2	TC	CATATGTATCTTGTGGTATATCTCATTTGTAATTTTAGTTGTTAAAGAAATGGAAATGAAACATTGGAAGCACTTTGGTAAATTACAACATTCATAGCCATATGATCATTTTTTTCCCTAAGCAACTTAATACATAACAAGCACTAAATTTAACATTTAACAAGCAATAAAAGGAAATTACAACATTATATTGATAAA[TC]TCCAAATTACAAACAGTTTGGCAAATTGTCCCTAAACAACTTACATTCCAAGCACAACATATTTGTCATTTCTCTCACTTTCCAATCTCACCAACACCATTCACACCTTGAAGACCCCCACCCTCCCTTATTCATCATCCGTGCAATTTCTCACCACATCCACCCCTACCCCCGATCTTTGTCTTGGTTTTAGCCCC…	834674	835073	AAAGAAATGGAAATGAAACATTGG	55.067	ATGTAAGTTGTTTAGGGACAATTT	54.931	203	Intergenic
PMID00676	scaffold139	875864	Pseudochromosome2	D1	G	TAAGCGAGCGCTCTACCATCTGAGCTACATCCCCATCTCCTGTGTGATTGTTGATACGATTACATAATTTTGTTTTATAAACCAAATTAAATAGACTATCCACGTGGATATTCCCATGGATGCTCAAAATCACCCGCGAAGATACTTTCTTCTTCCGGATAAGAGAGATAAGAGAGATAAGAGAAAGAGAGAAAGAGAG[G]GAGAGTGAGCATGAAAATGGCGACTACTCTGCAACTGACGACGGACTTCTCCAAACCAATAATTGTGGTGAAACCCTCTCTTGAATTCGCAAGCACTCCTCGTCATTGCCGAACCTCTCTATCTCTACCTCGCTTCAATAATATTGTTAGAGCTTCCTCTTCCTCTTCTGATTCTTCGCTGGTGAGTCGCAGACATT…	875665	876064	ATAAGAGAAAGAGAGAAAGAGAGG	55.137	ATATTATTGAAGCGAGGTAGAGAT	55.063	168	Intergenic
PMID00677	scaffold139	893582	Pseudochromosome2	D2	AT	GACTTGCATGTATTTTCAGATGTCATCTACTATAATTCCAGAATCTTAAAGGGAAAAATAAGGCCTTACAACCAAACCTTAGTCTCACATTAAAAAAATAACATTCCAGAATAATTACAAAACACACATGGCTTTTACACTTTTATTGAGAAAAGAAAAACATAACAGGAACTAGGAAATCCAAACAAAGGAGAACTC[AT]GTGCAAATATCTACACAAACATTTTAAACACTACCATAGCACAAAATGCTTAACATCGACACTACAGAATGCACAAATTGAGCCACAAGTACGGTACCACATATTACAAAAAATTAACACTAAAAATAAATGACATGGCATTGACACGATGCAACATCAAGTAAAATTAATTAAATTAATTTGCACAACATGTATAC…	893383	893782	ATGGCTTTTACACTTTTATTGAGA	55.02	TGCTATGGTAGTGTTTAAAATGTT	55.031	114	Intergenic
PMID00678	scaffold139	895564	Pseudochromosome2	D2	GC	AAGAAAAAGTAAACTTTATGCATGAACTTGACAACATGACTAGATTTCTCTTCGGTATGGAATGACATTCCAAAATGTGAATGCTACAATTACCACAAGAAACTAATTTAGAAAGACTTGGACCCATGGACGGGTAGGTTTTGGTTGGAGGAGGCAACTTTGCCTTTCTATACTAAAATCTTTGACTGTTTAGTAGAT[GC]ATGCACAAACCAGGATGTGCCGATCCAAGAGGGGGAAGGATGCCAATTGGAACTCACAGAATGTTGGAGCAAATTATATTATAGGATGCAACAGATAGCGGGAAAAGTAGGATAACTATGCATATAAAAGATAAAAGCAAAATAAATTCATCAAAGACTAAAGGTCAGTGCATAAAATCGATTTTCTATCTATTTGA…	895365	895764	AGTAAACTTTATGCATGAACTTGA	55.048	ATATAATTTGCTCCAACATTCTGT	54.879	272	Intergenic
PMID00679	scaffold139	896062	Pseudochromosome2	D2	GA	TTGTCAGGAAAAATTACAATATACACAGTCCTGCCAAGAGCCTCCACAAGTTCTCAACACTGACTTCAAGTGGTACTAGGGTTTTGTATACAAAATGAATCCAACTTTGAAGCACAGCATCGTGTGACGTTGCTAATTGATACGCCACCGTCAATGCTGAAAAGAATTGCCAGAAAATAAACAGATTTATCACTGAGT[GA]GAGAGAGAGAGAGAGAGAGAGTATTGTCTATCTAAGCGATGATGGACGCAGTGGACGGTCGGAAATGCAGCACATGAATTTGCACAAACTTTTCGTTTTAATGTCTGGTTATAAGAAAGATGAGAAGAAAACAGACTACATTAGGCTCCTATAAGTCAAGGATGAAGAATCATTTGAAATCTTTGAGCTGATTCTGA…	895863	896262	AAAGAATTGCCAGAAAATAAACAG	54.85	CCTAATGTAGTCTGTTTTCTTCTC	54.999	185	Intergenic
PMID00680	scaffold139	923131	Pseudochromosome2	I1	T	CAAACCCAACTGCAGACTGCAGTGCAAAGAGTGTTGACTGAGATAAGCATTTTATAGCGGACTCTAGTGATTGATCATGGATTGTATGAACTTACTAGTATTAGGAGTGAAGAGTTTAGGATTCTACGTGGGAAAGGGAGAGAGTCAAAATTCAGTGAAGAAAGGGTTTACAATATTGTGCTGGTTGTGGAACACCACT[T]TATAAGTCAATTTTCAAATTTGACTATGGATGCGGTTGGCCTGCATCCTGACCCCGATCCTGACCTATATATATAATGAGAGGAATTCTGAACTAAACTACACCACACCTGCAAAACGATCATTTTAATTTTTAAAGAAGGTTCATGAGTGGCGGCGGATGCCATAAGTTAACGTAGCCCGCCATTAATTGATTGGT…	922932	923331	ATTAGGAGTGAAGAGTTTAGGATT	55.006	TAGTTTAGTTCAGAATTCCTCTCA	54.988	201	Intergenic
PMID00681	scaffold139	1030258	Pseudochromosome2	I5	AACCA	GTTTCCAAAATCCAAGATCCCCATCCATTCATCCTAAGCATAGGAAAGCAAGGCAAAGGCAAGCAAAAAGTGTGGGGGAGATAATTGGATATTCCAACTTTTGTGTTTGGGAGAAAAGGGGAACACACGTCAAAGACGCATCAGCTCCCATTCCCCACCCACATGCATTTTCATGCTATTTTCATTTTCTAGCTTTAT[AACCA]AACCAAACCAAAAACCAGGCCTCGTGCTTTCAATTATTACTAGTAGTGTAACATCTTATTTCAGCTTTTCTACATCATCTTATGACGTTTTTGAGCTTCAAAGTTGACAATTGCATTGATGATCCAACCAAGACATTATAAACTGGAGAAATTATGATGTTCACAACAGCACCAAGTTGTCGGAAACACCAAAA…	1030059	1030458	TCATGCTATTTTCATTTTCTAGCT	54.908	AGTTTATAATGTCTTGGTTGGATC	54.917	177	3utr
PMID00682	scaffold139	1038205	Pseudochromosome2	D2	CT	AATACTGTTAAACTAACCAGAGAGAGAGAGCGAGACGGAGAGATTGCCTAATAAAACATACAGTGCATAGTACTAACTATAAAATTAAGCAACAAGCAAAGAACTTTACTTTCAGAACCAGTGTGATCAGATTGTATTAACAGGAAAGTAACCTAACCTTGAGTGTGCAAGACCTTGCTTCACCTCCTCTCTCTCTCC[CT]CTCTCTCTCTCTACCCTCTGTGTGTGGTGTATTTCTCAGTATTTTACCAAAAGTGAAAAATTTGACAATTCAGGTATTTACTTTGATTGCATATTTTACTGCAAGTTTAAATAAATATAGAAACTAAAAACAATAAAACCGAATCAAAAGCCTAATAAAAACAAAGTGAGAAGCATCCAGAATTTAGATAAACCCAA…	1038006	1038405	CAGTGTGATCAGATTGTATTAACA	54.977	AAACTTGCAGTAAAATATGCAATC	55.005	190	Intergenic
PMID00683	scaffold139	1044325	Pseudochromosome2	I2	AC	AATGCAATCAAACAACAGAAGCAGAACCAAGAAATAAATAGTTCCACATCTCTTATATACTGGAGGAAGGAACCAAATTGATGTGGAGAACACAACCCCACTTCGATTTTTTGCAGTTGATTATTTAAAAAACCAAATTTCGAACTTGGCATATTAGATCTCCCGCATTCAAAACTTAATCCAAGTATGCCTAAACTG[AC]TAAGAAAGAGATTCCAATATGGAACGATGGCTCTATTTCGCATGGTTGTTGAATCTTCTTAGTTTGGCCGGATCTGGTTAAAATTCAGATCTTTGATCACACTTATTGCTAGCCAGACTAATTAGTGGAGCATGGACGCTTTTGTATAATATATACACTATAAAACATTAAATTCCAAACCATATGATAAGCTTGAC…	1044126	1044525	CACATCTCTTATATACTGGAGGAA	55.005	CTAGCAATAAGTGTGATCAAAGAT	55.022	268	Intron
PMID00684	scaffold139	1047040	Pseudochromosome2	I1	C	AACCTGGCTAAAAAAATAGATGGATAAAGAGAAAATTCTAATACCTGCTCCTCGGGCAGGTGAGAAAGTATCACGTAATGCACGGACAGTAAATGCATTAATCAAAACTCTTTTCCTTGTCTGCATTTAAATATGAGCACCATCAGCTTAAGACAGAAATATTTTATCAATATATGTTCACAAATCATTACCAAATGAC[C]ATAGAACCCATCTACCACTTAAGGGAAGAACAAAAAAAATAGAAAGTATGCATATGAAACAGTAGGTGTGGCAAATGGATGATACTAACCCCATCATTCAGGTGGGTTGCAATGTTCCCCAGCAATATAGTGGTGTTTGTTCTAATTGCTGGTTCTTCATCAACCTGCAAGACAGAGATAAGTTAAATGGTAAAGGA…	1046841	1047240	CCATCAGCTTAAGACAGAAATATT	54.994	CCTACTGTTTCATATGCATACTTT	55.005	127	Intron
PMID00685	scaffold139	1070903	Pseudochromosome2	D2	AT	CAACTGTTATTGGCATATAATTGGATTCATATCGCATTTATGAACATTGTCAAAGTAAAATTTTCAGTAGGGGAGCACTACTCCCACACTCCAGTGCAGTAGTGTTTGTGGGGAGCGCGAATGGTGCTTCCCCTTTCTGGATGATAAAAGAAATGACTATCAACAAGCTCACTTAAGCCTTATGTTGATGGCTTTAAA[AT]ATATATATCCTGATGTGAGCTTAGTAGCAGAATTCATTTAGATACCATTCTACTTGTATACATGGAACTTTTACTTACTAGTCAGTGAGTACATGTATGGAATCATTGATCTCTAACATTTTTATTTTATTTTATTGGACTTGTTGCAGTGTCTGCCATGTTACCATTGGCAAAACAGTGTGCGTTTGAAGAGCCAT…	1070704	1071103	TGGCATATAATTGGATTCATATCG	55.008	CATACATGTACTCACTGACTAGTA	55.013	289	Intron
PMID00686	scaffold139	1071194	Pseudochromosome2	D1	T	CATGTATGGAATCATTGATCTCTAACATTTTTATTTTATTTTATTGGACTTGTTGCAGTGTCTGCCATGTTACCATTGGCAAAACAGTGTGCGTTTGAAGAGCCATGTGTTGAGACAATCGTGGGTGAGAATGTTTTGACATGGCCACATGTGGTGAGTGTTCTGAATTGAGTTGCACATATTCGTGTGGTGTATAGGT[T]TTTTCCCCCCTTTTCTGCTTATGAATATCTTGATAATCATAATCTTTGCTACCAGTGTTGATGTTTTCCTTTTCTAATTTCCTGTTTGTTTTCTTTCTTTCTTTTTATGGGAGACTGTATATCTTCTTTCTGAAAATTTATAAATACTCGCGTTCTCTTCCATAGATGCAGTGGCAATTATTTTTGTGCAAGAAGCT…	1070995	1071394	TTTATTTTATTGGACTTGTTGCAG	54.619	AGTCTCCCATAAAAAGAAAGAAAG	55.034	282	Intron
PMID00687	scaffold139	1075161	Pseudochromosome2	I3	CAT	TAAGCTAGCCTATGATTATAGACTTGTGTTGCAGATAAGTTTAATTATATATTGATGGAGAAGGAGGGGGGCTTGACTTATGATAAGGTTGTGCTAAGAAGTTGTGACTTGGATCTGCTTAGAGGCCCACATTTCTTAAATGACAGCCTCATTGAATTCTACTTCAGCTATCTTTTTAATTCCCAATTACCAGATGTG[CAT]GATGATGATGATGTTGATACCCAAATCCACTCGAAATCCAAAGATGACATCCTTCTGGTTCCACCTACACTCTCATATTGGCTAGCAAATTCCCTCGATTCTCAGAGTTTGAAAGGGTTTGAGGAGTCTCATAAGGTAGCCGAAAAGCAACTTGTTATTTTCACGGTCAATAATAATAAAAATGTGAGCCAAATTG…	1074962	1075361	ACTTCAGCTATCTTTTTAATTCCC	55.162	TATTGACCGTGAAAATAACAAGTT	55.313	213	Intron
PMID00688	scaffold139	1083690	Pseudochromosome2	I1	A	GACAACACAGTAGCTTAGACCATCTAACAAGAGATCTTACCTATTACTCTCTCTCTCTCTCTCTCTCTCTCTCTCTCTATCTCTTACACACACACACACACACACGTATACATACATACATATGTATAGGGAAATGTTCTCTTCTCAGACTGATTTTGGACCATTGATCAAATTGATTTTCAGATTATAGGAATTGATA[A]AAAAAGGCTAGTGAAGGTTTCAGAAGACTTGTAAAGAAGTGAGAGAAAGAACGAAACACATGGAGAGCAACCAAAAGTAATTATGTTGAGTCCAGGAATTTATTTTTAATACTAGTAAAATGTTCTTGCACCAGATAAGGTTTTAAGGAACCCATCCTATAGAAATCAGAATTAGAGGGGAAAAAAATGCAGCAGCA…	1083491	1083890	CTCTCTCTCTCTCTCTATCTCTTA	55.005	AAAATAAATTCCTGGACTCAACAT	54.98	244	Intron
PMID00689	scaffold139	1107215	Pseudochromosome2	D1	A	CTATAACGCAGGGAATGACTGCAATCACAAAGATGGCTCTTGTTACATATCTTTAAGGGCTTCAGATTTCAGGGCTGTACTTTGATTAATTGACCAATTAGAAGTTCTCAAGGGGTATTTTGAAACATCTCGCAAATTTTCTACAAGACATGCTTCTCAATGTAATCACATTTGGAATATAATGATTGCAGTAAAAACA[A]AAAAAATATAAATGTATCACTCGTGCCTAGTTTAATCTATGAATCTTTTGTTACCTCATAGGAGCCATAGCCATAGAGTAGCAATGGATCCGATCCATCAAGTTTTATGAGATCCTTCCTGTAAACAATTGATATTGGTATCTGAGTACCATCTGGAGCACTAGCCCATTTCCTTTCAGTAACATAATTTGATGCTT…	1107016	1107415	CATATCTTTAAGGGCTTCAGATTT	54.965	CTCCTATGAGGTAACAAAAGATTC	55.03	219	Intron
PMID00690	scaffold139	1219213	Pseudochromosome2	I1	C	TAATAGTTGTTGCTTTGTGTAAAACAATTGAAATGCGCTAACATAGCATTGTTGGCAGCTTGCAAATTCTTCCATGGAGTATAATCCCCTCTATGATGTGGATAAGGGTTTCAAAGTGATGCCATCTTCATTTCATGATATCAGTGACGTTGAGTTTCAGGATAACTGGGGTCGTGTTTGGTATGCGTTGCAGAACTTG[C]TGAATTTTTGTTTTGTAATACTTTGTAATTCTTGTCCATATGATAGTTCAAATATAAATGTACAACAGGGTAGACCTTGGTACAGCTGACTATTTTGCCATGGATGTGCTCCTCAACTGCTTGACCGTCTTGAGCTCAGAGTAAGTCTGAATAATCGAAAGAGAGATGTCTCAATCTTTGACTGGACGGATATTGAC…	1219014	1219413	CCATCTTCATTTCATGATATCAGT	54.797	GAGACATCTCTCTTTCGATTATTC	54.985	251	Intron
PMID00691	scaffold139	1267962	Pseudochromosome2	D4	TTTT	AGCTAGATTATGGATGTGACTCCCATTATGGTACTTCTTTCTTATAGTATCATTTAAAGACTGCATATCATCTCCATTTAAACAAATTTCATGTTATTTTGTAACATTATTTGCAATTTTATTATGTATTTTTCATGTTCGTTTGTAATTTTTAAACTAAGTTCTTTGATTTCGTATTTGGATTAATTAGACTATTGG[TTTT]TTTTTTTTTTTTAATCTTTATTTACTCAAATGGTCCTCAAATTTATACTCAAGTTGCATTTTGGTCCCTCTACTAATTATTCGTTCAAGTGGTCCACCAATTCTTCATTATTTGGTGAATTGGTCCACCGTTACAATTTTTTGTGAGTTAAAATTATGTGAACTGAGGAGAATAGGAAGGGTAAATGTGACTTTT…	1267763	1268162	TCCCATTATGGTACTTCTTTCTTA	55.003	AATTTGAGGACCATTTGAGTAAAT	54.98	225	Intergenic
PMID00692	scaffold139	1341684	Pseudochromosome2	I4	TCTC	TTCTTGTGTTAACTTGAGATCCTTCCCGTGAGTAGTCATTGGGTCTTAAAACCTTGTGCATAATGCTTTTCTCTTGGGTTAACTTTGAGATGCTTCATGTGAGACTTACTTTGTCAGTAGTTTTCTAGTGCTGAAAATCTTTCATTCAGCCTTTTATTAACTTATCCTTTAGTTGCTTGTTTGTGTTTTTTTTCTACT[TCTC]TCTCTCTCTCTTTCTGTTTATATACAATAGTAATACTTATGCGCTATATATACAATAGGTTTTCAAAACAGTATTATGTGCAGCAATGTGAATTTTAATGCTCTGGATGTGCTTATTATGAGATCCCTGTTAACTATGTGGTTGTTTGTTGTTTGCATGTGAAGGTGAATGACGATGGGATAATTCTTGACAGGA…	1341485	1341884	GTTTTCTAGTGCTGAAAATCTTTC	54.999	TGCACATAATACTGTTTTGAAAAC	54.901	165	Intron
PMID00693	scaffold139	1344988	Pseudochromosome2	I1	T	TGGTCTTAGGACATGTTCTATGATTGGTGTCAAACCACTTTTGTATGCTTTCTCTGTCATATGTCTTCGGTAAATAACCAAACCAGGAAAAAGAAAGAAAAACAAAATGAGTAATTAGTTTACGTTTCGTTATGCTCCAACACATAAGTTAGTAGAAGGAAGAAGAGCCCAAAAATCTCTGCTATAGATACATATATAT[T]TTTTTAAGACTTGACTATAGTATCACAAAATGAACTCAACTCAAAACGATGGTTTCTAATCCCTGTGATGCGAAATACTTTATTAATCTACCACATATTTCATGTTTGGCTAGTGTTAAAAGAGTTTGATCCAATTTGCACATGTAAACTCACCTGTCCACTTGCAACAATAACAGGATCCGTCATTATTTCTAGCG…	1344789	1345188	TGAGTAATTAGTTTACGTTTCGTT	54.89	TTGAGTTGAGTTCATTTTGTGATA	54.991	137	Intron
PMID00694	scaffold139	1353687	Pseudochromosome2	D2	AT	TAGGACCCATCCCATGAATGATGATTGTTCAACTTCAACCAGGTGAAACCAAGAAATTCCCACCACGAAATTTTCCATCTGTCAATAAATTTCTGAGGTGGGTTCTTCCCTATTCTTCTATGCCTGAAACTGATTTTCTTCTTGTTGTTATTATACATAGACATAGGCATGGCCTGGCCTTCATTTGTCGTTTCTGGA[AT]TTTTTTTTTTTGGGGGCGAGGGGACTGACTGGATGATGTTTTCCTTTTAGATATTTTTATTTTCTTTGTTGTATTGATCGTGTACTTGGATAAGAATGTGGTCTAGGATTGACAGCGATTTCTGATTGATCTTTGTCATTGTTAGTGGGTTCGGATATTTGTGGCAAGTTGAGGAGGGTATTGATCTTCTAGCAATT…	1353488	1353887	TCCATCTGTCAATAAATTTCTGAG	54.937	TACACGATCAATACAACAAAGAAA	55.098	211	5utr
PMID00695	scaffold139	1368984	Pseudochromosome2	I2	TA	TGTCAAACTTGGTTCTGCGCAAGGTGGGTAATAATTAACTGAGAGTAACATTTGCTGGCTTAGTTCATCCCTAAAATACCCAGCTCCAACACCAAGTCCTTCGCCGATTAGCTCCAAAATATTCGAAGCCAGTTCCCTCACTTGTGTGGAACATGCCCCAACAAGCTCTCTGTAAATGTCATTGTCATCATCACTAAG[TA]TATATATATGTGATATATCTAAAGGTTGGTCTTGGACAATCATCATCATATGTCACTCACCCATATCTAATTGGTTTTTGAGGCCAAACATGTTTGCATTCCTCAAGAGGATGGCAAGGGTGTTTTAGGCAGTCACGCCAGATATGAACATCTTCCCCATCATAATTTCCAGTGCTACTGCTGGTGAAGAGCCTGCA…	1368785	1369184	AAATGTCATTGTCATCATCACTAA	54.851	AAAAACCAATTAGATATGGGTGAG	55.137	106	Intron
PMID00696	scaffold139	1371923	Pseudochromosome2	D5	TCTTA	GGAAATAAGTGATCTTACACTGGAACTGAGTGATCTAAGGTGATAATTACATCTTTCTTTCTGATTCGTTGTTATGATCCATTGATTAATCGATTGAGTGCTATTGAACCTTTCAGCATTACTTTATAGCTTCTCTTTATAATTGAATAGTGAAGATTTCATGAGGCAATTGGCTATCAGTCATATCTGTCAAACCTT[TCTTA]TTAATTTTCTCCTTTATGTGTGTTTCATTCATGTTGTGTGAGTTTTATATCTCAATTGCTAAATTGTATTATGTATGTCATGCTTTTATTCCATTCTTCGCTCAGCCAAGAGATAGCTGATGGGGTCAGTAAATCCACTCAAGCTGTTCAAGCTGCGGAAGCTGGGATTCGGCAGATTGGTTCACTTGCTCGAC…	1371724	1372123	TTGAACCTTTCAGCATTACTTTAT	55.02	ATGGAATAAAAGCATGACATACAT	54.939	194	Intron
PMID00697	scaffold139	1462764	Pseudochromosome2	I3	TTT	GTGGCCCAGTCAAAAGAAGCTTGCTACTTTCAATTCGATTAGCTAAGGGCTCATCACATTCACAACCTTCCTTCCACATTCCACTCCATTAAATTATTAATTCACCTACTCACCATCCAGCCATCCAGCCATCCAGCCATCAATCCATATGAATCATTATCCGCCCCCAGGTCTGGGTAAAAATGTATAGGAATATCA[TTT]GCTATTTTCAGTTAATAACACATTAATATGTAGGATAATTTTTTCATATGTTGTTGTGTTATTGGCGGGAATAACAAAAAAATGTTATTCCTATTACATATATGTTTTGTTGCGAGGCCAGGCCAGGTCCCTTTCCTTGACCAACCCTCCAAAAAGATAGCTAAAAACCAAACAAGGAGAAAAAGCAACCCTCACA…	1462565	1462964	GCCATCAATCCATATGAATCATTA	55.156	TTGGTTTTTAGCTATCTTTTTGGA	55.192	237	Intergenic
PMID00698	scaffold139	1505869	Pseudochromosome2	D3	GTT	CAAGTGTTAATATTATTGCTTTGCGGGCGGGTGTTGCTATGGAATATGGATTCCCATTGTTGGTCAGCATGCGGGAGTGTGGGTTTGCTCATCTTTTACAAGCTGTCGCTTGAAATTTGTTTTACAGGTTGTCGAGAATCTGATGTACAAATTAGGATTGGGGATTTGATTTGCTTTGGATATATTACCATCTGGTTC[GTT]GTTGTTGTGTGAACCAGTTTTATAAATTTTTAATTGATTTTTATTGTAAACAAGCACATCATCAGATTAACTTATAATTTTTCAGTAATGTTCGACCGCTCAGTTCTACAAAAAGATATGTAAGAGGTTCTCTTTTATATTATCTTTTTATTTTCTGGTAATGCCTCTTATAAATGTTTAATGATTCAGTTTTTTG…	1505670	1506069	TTGAAATTTGTTTTACAGGTTGTC	54.999	AGGCATTACCAGAAAATAAAAAGA	54.991	258	Intergenic
PMID00699	scaffold139	1509863	Pseudochromosome2	I1	A	AAAGAGAAAAAAAACAGGAAGAGCTTGGCAAAAAAAAATTTCAATTTGACAAACCCAAAAAAAAAACACTTGTTTTGAAACCAGGGATATCATTTCTGTTCTTAAAAAGAAATAATCCGTAAAAATTGCTGATAAGAAGAAATTGAAAAAAAATAATCTGAAAACAATAGCTGCCTGTCCCATATATTTTCCTTGAAGA[A]AAAAAAAGCTGCATATTTAAGCCTCATATTTTATTTTGGGGTGTCGTCTCGCTCTCGCAGCTCTCTGAGTAACAGTCTAAATTTACGTCGTTATGGCATCATCGGCACCGCCAAGCTCAGCCGCCCAAAACCCAGCGAAGTCGTTGGGTTTTATTGCAACCGCTATGAAGCGGAAGGACAGCTTCATTCAGTTCTTC…	1509664	1510063	ATTTCAATTTGACAAACCCAAAAA	55.094	CCCCAAAATAAAATATGAGGCTTA	55.181	204	Intergenic
PMID00700	scaffold139	1514660	Pseudochromosome2	I5	AAGGG	TGCATTGGCGGCGTATCAGAATCGTGTATATGCCACTTAAAAAAGAACAATAAAGAATTGAAGTTCCATTTGGATTTGGGTTTCAGTGTGATTCATGAGTTTGAAGTTAGATCCGGGTTTAAGATTTTGCACGACTCTCTCTAGTTGATGAGGAGGGGTGGGCATGGATCTGATCCGGTCACCGTTATTAATAATTGT[AAGGG]AAGGGATCTAATATAGTACTAGTACTAATACCACTACATGTAGAAATTAGGAAGGGAGTCTTGTCTAATCCTATTCCATGATTAAATTACGCGACAGCAATTGCGGAGCCCAAGCATTTAATCACCCTTCCTACCTCATCTACATAACTAATCATGCGGCCCATGTCCCCTTCCTTCCATTAAGTTTTTTTTTC…	1514461	1514860	ATTCATGAGTTTGAAGTTAGATCC	54.934	GCATGATTAGTTATGTAGATGAGG	54.991	270	Intron
PMID00701	scaffold139	1636570	Pseudochromosome2	D1	G	ATTATTATGGAAACTGTCAAACTTACCTGAAAAAGGATTTCTCTTCCATTGCGTAGTGCTGCACCTGCATATGAATCCGAAAGCATACTTTTAGTGTCATGAAAGGGAAGAAAATATAAATATCCTTCATGAACCAAACTACCAAGTGTAACAGTCATAGAAGAGAGCCCTTGATTCTTGAATTATGTTTCACCCTGCG[G]CCAGTACAGTTGTAACTGGGAAATGTGAATCATTAGGCCTCCTTATTCCATTTCCTCTAGTCCCTTATTTATGAACTGAACATTGAATCTCAATTTTTTAACATCAATAACAAGATGGCTTTCATTGCATGTGTCTTGATTATCATCGAATTTTTACAAAACTATATACCCTCAAATCATTATGTACTCTGTAGGTC…	1636371	1636770	ATATGAATCCGAAAGCATACTTTT	54.977	AAATTCGATGATAATCAAGACACA	54.948	285	Intergenic
PMID00702	scaffold139	1642835	Pseudochromosome2	I2	GT	TAACTTAGATAGATTATATAGTCCAACAGTACAAAAAATGCCTCGCTCGCCCAATCTAGCGAGCCTGAAACTTGGTTCGCAAAATAGCGAGCTCGCTAAATAGAACACGCGAGTCCGAGCCCTAGAACGCCTCTCTTTCTCTCTCTCTCGTTTCCTTCAACATCGACTCTGCTCTTCTTCGAAGTTGTACTCAGGCAA[GT]TTTTTTTTCTCTCTCCCTTTACAAACCTCTCTTATTTCTTCATGGGTATTGTTAATTTGTATGGTTTTTTTATATGATTTTTCAGTTCCATCTCCAAAGCAATGGCGAAGAACATGAACAAGAAGAAAGATAAATGATTCCGCTTTAATGGACATCATTGAAGAGCCCGTTTCAGATTTGCCTCAAGGTATCAAGTC…	1642636	1643035	AGATTATATAGTCCAACAGTACAA	52.751	GGAGATGGAACTGAAAAATCATAT	54.965	285	Intergenic
PMID00703	scaffold139	1685566	Pseudochromosome2	D1	T	GGAACTTCAGTTGACCTGAAAAGTGGAGGAAGTGGAGAGGAAACGAGTAAAGAGGGTTCCGCAGACGAATGCAGAGGAACCAATCCCTGAGAGTACTCCGAACGCGGAGGCTCGTCGCTCTTCTGCCACATTATCTGCCTGATCATCATTTCAATTCATACATTTCACACATCCATCCACCAAATTCGAATCAAACATA[T]TTTGTGTACGTTTTTCTTTTAGAAACGAGAAGGAGGGCTAATGAACACTCCACTGATGATGAGGAACGAACGAAAGAGGGAAATGGAGAGGGCCGTTATTATATCAAATTCAGTACCAATTAAAACAGACTGGGCCTAATTACTTCGTTAGGCCCAACTAATCTTAAAGTAATGGGCTTAATTGTTTTAAGCACCTG…	1685367	1685766	AATTCATACATTTCACACATCCAT	55.129	AGCCCATTACTTTAAGATTAGTTG	54.917	226	Intron
PMID00704	scaffold139	1711012	Pseudochromosome2	D1	T	CTTTTTATTATTTTAGGCTATGGCTGGGCCTTTTTTTATTGAATTTATTTGCCATCGCTGGTGTTTCTGTTCATGGTGAGCATGAATGGCATTGGTCATTCGATTTTAGCAATGTAGATGAGGTGTAATGCATAATCACTGATATTGAGAGGGATCTACGCCTCTGCGTTGCGTGTATAAATGTGACTCGTTTTTTCAT[T]TTTTTTTCCTTCTTTTGAATGGGGGAGGGAACCTGTGGTTAATTCATCCATATGAGTGTTGAATAAATTGTTTGGTTATTGTCCGAGAATGTTAATTCTTCCCGATGTCTTATGTGTAACAGTCCAAGGAAGAATGTGACTACTTAATAAATCTTGCTAAACCTGATATGGTAAAGTCAACTGTTGTCGATAGCAAG…	1710813	1711212	TTTATTATTTTAGGCTATGGCTGG	55.02	AACACTCATATGGATGAATTAACC	54.977	257	Intron
PMID00705	scaffold139	1726045	Pseudochromosome2	D5	CCAAG	TCTAATAAAATCCAAAACTAAAAAGAAGCCTCCAGTACGCTTATATATTCCGAGGAAGAAGAACCTTATTCTTCTTAATTACCACGTCATTAGGTACATCGTATGCTAATTAATTCAGCCCCATCATATTCATATTCATACATACATACATACATACATCAATACTCCAACACAAAGCATTCATCAATCTCAATCTCC[CCAAG]CCAAGAGACACTAATTACCTACTTGTAGCGCACCTGGCAAAACTGATGCTTGTTCAATCACCACCGCAATTTGGTATCCAAAACATCCACACTTATCTGTCCCCACATTCAAAGGTGAACCCAAACAAACCATAAGCTGCCACATGTTTAGGTAATTGGTTGGTCCATAGCATAGCATGCTGCTAGGATGCCTT…	1725846	1726245	AAAATCCAAAACTAAAAAGAAGCC	55.016	ACAAGTAGGTAATTAGTGTCTCTT	54.985	223	Intron
PMID00706	scaffold139	1804246	Pseudochromosome2	D4	AAAA	AGAACAAGTTAAGTGAAAATGAACTTGATTAGCAAGCATAATCAACTAATGCAAGTCGTTTTACCACAACTTTTGCTGTCATAGGGTCATATCCCGTGGCACCCACAGCGAAGCTGACACCCGTAAGCAGATCATTCGGCGTTAGGTTTGGATCCAAATAGGCTGGCAAGAGCTCCTTAATACCCAATTCCTCCGCTG[AAAA]AAAAAAAAAACAGAACAAAATGGAAGTATAAGGAATCAAACTTGCATTATGATGAAGATTGAAGAACAACTCTAGTGCCACAATACTCACGAAACTAAAGGACCATATTATTTAATTTGTTGCATATAGAATGTTTTTCTTTCTTATTTTCCCTATTGGACTGAGAAAGTTGACGAGAAGGCCCAGACAATACCC…	1804047	1804446	TGATTAGCAAGCATAATCAACTAA	54.675	TCTTCAATCTTCATCATAATGCAA	54.911	242	Intron
PMID00707	scaffold139	1809498	Pseudochromosome2	D4	TTAC	CGTTTACATATCTTTGGAGAAGTGGGGGAATCAGCACACTGTAGGTCCGTTCTGTGGGATGGTAACTATCCCAAAACACATGATCACTTGCATTTGCGCACGTGGCATCGTACTTGTTGCATAACACTGCTACCTCTATGACCCCAGTTCCACAGCATCCTTTCTCCGCAACTTTAAACCCTGAAATTCATTCATTCA[TTAC]TTAATTACCCCAAAATGAGAAAATTAAGATTGATTGATGATCAAATATATATCCACGTACGCAATTATCGTAGGCTTACCATCCTTGGCAGGGTTGAGAATGATTTCCAGTAGTGGATTGTAGACATCCACGTAGACCACTCTGCTGTTTGGGAGGGCTGTGTTTAAGGAGTTGAGAGACCGAGAAAGTTTAGCG…	1809299	1809698	GTTTACATATCTTTGGAGAAGTGG	55.527	ATCTTAATTTTCTCATTTTGGGGT	54.951	231	Intron
PMID00708	scaffold139	1869020	Pseudochromosome2	D6	GATGAA	AGACGGCGGAGATTGTCCGTTGCTCCTGCGTCGATCCCCGCAGCTTCGGCGTTGCGACTGAGTCTTCGCTGCAGAGAAAACCTCGGGAGAGGCAAGCTACTCGGAGGTGGCGAGAGAGTGAAAATGGAACCTGAAAACTTATCCATATCTCCCACACCAACACCACCACCACTAAGATCCCTCATATTACCAATTGAT[GATGAA]GATGAAGATGAAGATGAAGATGATGATGATGATGTCATCAAAACCTTAGTAACATCTTTGGGAAGATCATTCGGGTCGGGTCCCAAACGGTTGGTGGAAGCAATGATCAAGCAGTCAGATATTTGCTTAGCTTCTTCTTTCTTGGAGGGCTTTGACTTTGGTTTCTTGGGTGTGAGAGATTGGCTTCTGGCGT…	1868821	1869220	TGAAAATGGAACCTGAAAACTTAT	55.181	GATCTTCCCAAAGATGTTACTAAG	55.03	154	CDS
PMID00709	scaffold139	1886785	Pseudochromosome2	I4	TGTG	GGGCTCGCTAAGTTCTTGCAAGATGCTGGTGCTTCCGAGTGCATGTCTTCGATTGCTGGTTCCTATGGCTACATAGCCCCAGGTACCGACTTTTATTCTTCTTCTCCTTCAACACCCAACGAGAAATAATTTTGAATTGTTTTTGGGCTCATGAATAGGCCTTTAGACTTTTACTTTCAAGTGGGATGAACATGAACT[TGTG]TGTGTGTGTTTGTTTTTGGTGTGAACAGAGTACGCTTACACACTGAAGGTGGACGAGAAAAGTGACGTGTATAGCTTCGGTGTGGTTCTGCTGGAGCTAATAGCCGGGAGGAAGCCGGTGGGTGAATTCGGAGACGGGGTGGACATAGTAAGGTGGGTGAGGAAAACAACATCAGAACTGTCTCAGCCGTCGGAT…	1886586	1886985	TTTATTCTTCTTCTCCTTCAACAC	55.073	GAGACAGTTCTGATGTTGTTTTC	56.063	295	Intron
PMID00710	scaffold139	1986677	Pseudochromosome2	I1	A	GCTTCATTTGCAATCATGAAAAATCGAATTGCGAGAAACTTAATAGGCGAAAATATCATTTCATTTATTCCGATGAACATATTTCACTGAAGCATCCTCTTGGACTTCAAAGAACTTGTTCAGGGTTCGTGCATCATTTGCCCAACTGTCATATCAGCTCCCGTACAGTCTAGGGTTTTGTTTCGAGAGTTGAAGAAGA[A]AAATATTATTTGGACATTTTCATGATCAATTTTGCTTTACAGATTGAGAATAAGTGGTCTGGCAGCAAATACTACCCCGGAATTCTTGACCGCTTCACCTTAGTCATTTCCTACTGTCTAGACGTTATCAAATGTGAGTGAATCTTTATATATATAGTCTCACATGTAGTTCCCGGTTGATTTATGTTTATTCATTT…	1986478	1986877	ATTTGCAATCATGAAAAATCGAAT	54.968	CAAAATTGATCATGAAAATGTCCA	54.912	229	Intron
PMID00711	scaffold139	1986850	Pseudochromosome2	D1	C	GGTTTTGTTTCGAGAGTTGAAGAAGAAAAATATTATTTGGACATTTTCATGATCAATTTTGCTTTACAGATTGAGAATAAGTGGTCTGGCAGCAAATACTACCCCGGAATTCTTGACCGCTTCACCTTAGTCATTTCCTACTGTCTAGACGTTATCAAATGTGAGTGAATCTTTATATATATAGTCTCACATGTAGTTC[C]CGGTTGATTTATGTTTATTCATTTTCTAAGCATACGAGGCTTCGATTTGTTGTAGGGGATATTATATTTGATGCAGAGTCTCCAATGGCTGCACCGGATGTTATATTTGGACCTGATGATGAAAATTTTCAGCAGTTTCTTGTATTGCGTGGTGAAGAAGAAGGGGACACAAAGTCTCCTAAGAACTTTTTGAATGA…	1986651	1987050	CTACTGTCTAGACGTTATCAAATG	54.941	CTCTGCATCAAATATAATATCCCC	54.994	141	Intron
PMID00712	scaffold139	2006238	Pseudochromosome2	D1	A	ACAATCATTAGAAATCAATTATAAAAAAAAAGTTAGGTATCAACGTGGTAGGACGATATCATATTGATTCCTTGAGCTTGAGATATCTACTTCAGAGCAATTGATTCTTGTTAGATCCTCCACGTCTTCTCCGTGCCTTCAGCCTCCAAATAACCTCCCTTACTTGGCAGAAGCCACTGATAATTTGGATTACAAATGA[A]AAAAAAAAAATCACATATATTTTATCACATGTACTAAAATAACAGGACTATATTTGTGTTTGTGTCAAGCAATGGTAAATCAAACCCCGCTAACTTATGTCTGGGTTGAGTCATGTTATCATGCCACTGCCACCCATACTGAATATCACACTAAACAAAAATTCACCTTCTCAGCCTTAGCAGCAGCTTGTGCGGAT…	2006039	2006438	GAGATATCTACTTCAGAGCAATTG	54.949	GAGAAGGTGAATTTTTGTTTAGTG	54.915	293	Intron
PMID00713	scaffold139	2012258	Pseudochromosome2	D1	T	TCTTCTTCCCACCGCCTGTTTCTTATCTTTCATGTCACCACCTCCATATCTTTGCTAAGATTTGAGGTCTCTGCAAGCCTCTTTCGGCTACGTTCTTTTGGTAAGCATACGTTATACTCAACGACTTTAAGAAAGAAAGAAGAAAAAAAATACACATATGGGTTATATTTTCCCTGACTTTATGCTGTAAAACTATACT[T]TTTTTTGTATTGCAAGCAAATGGTCTGCGATGTATAATATAAATTTGTTGTCAACTTGACCCTTTTTTAAAAACATTTATGGACGTCATATGTGATGAACGTACTGGTTAATTTGATGGTTGATGAAAGTTTATTATAATTTTCTGTTGATCAATTTATGCAGAAGCTTGAACCTATATAACTTGTAACTCAAATTG…	2012059	2012458	CATATCTTTGCTAAGATTTGAGGT	54.994	CTTTCATCAACCATCAAATTAACC	55.005	285	Intergenic
PMID00714	scaffold139	2024496	Pseudochromosome2	I1	G	CAAGGCCATCTTGATGATGCTCTATGGTTGTTTTTGTTGTTGTTGCGCCAAAGTAAGAAAAAGGGAGGGGGGGTTTTCTCACATATACTACTAAAGTGTCATGAGAGTTCGAACATAAGACCACTAATCTATAAGTTAATGCGATTAGACCTGGTTAGCATTGCTCCTTGGTTGCTTGCTTGCTGCTATATGACAGCAT[G]TCATTATATGCATGGACCGCCACAAAAACAGGGGAATATGGTGAATTGGGTAACCACCGCATGCCCAAGGCAGCAAGTGGACGTAAATATCAATATAATTAACAAAAATAGAGTGAACCCACCATGTTCCTATCACTTTCAAAAAAAAAAAAAAAGGAAGAGAAATTTCCTGGGCATTTTGGTTTTTTCCTCATGCT…	2024297	2024696	TCGAACATAAGACCACTAATCTAT	54.957	TGGGTTCACTCTATTTTTGTTAAT	54.683	213	Intergenic
PMID00715	scaffold139	2047112	Pseudochromosome2	I4	AGGA	CAGTCTGTCAACCATGAAATGACACCGTTTCACTCTTTGGCGCATCGACTCCCGGGGCCTTAATTGTCTTTTTATAGTAATGAAGTCATCCGGCCTGTTTTGGTAATTTCTCTGGAAATAACAAACGAGTCAGTCACGCAACAAACATGAGTCTCTTCTCTCGCTGCCACTCGAACTTCCAGAGAATCAAATTATTAT[AGGA]AGGAATTAGGATCCCTCCCAATTAATCGCCGAGTTCCTACTCCCCGCTCCCTCCCTCCGTTCCCTTCCTCGCGACTCGAAAAGTAACTTTTGTCCACAAGAGAACTTCTTGCACTAGTGCACATCGCAGATTTTAGTGCCACTCAGTCAGAGACTCAGAAAGAGACACAAATTTTGCACAAACTAACTCCCCCAA…	2046913	2047312	CGAACTTCCAGAGAATCAAATTAT	55.275	AAAATTTGTGTCTCTTTCTGAGTC	55.828	206	Intergenic
PMID00716	scaffold139	2074717	Pseudochromosome2	D2	CT	AGTGGTTGGTTTTGGTTAAGTTGGAAGTGAGATGGTTTTGGCCAACCAACCAACCACTGCCTTAAGATAGATAAGGAGTGGAAGGAAGCGGTGTCTCATCTCCATGTCGGTTCTCAAGTTCCAACTCACTCAGGTCAGGGCTGCATCTGCATCTGCATCATCCAATTAATCCATCATGGTATGGAAATTGGAATCGAA[CT]CTCTCTAACTCGACAAACATTAAACAATTAACACATTATTAAAAGTACCAGTATCGTTGGAGCTACCTATGAGTACGTACATTGTTCACTTCTTTCAAACTAAGAGCACATTAATATTGCTGGCGTTCAGCAGAAAAACAAAATGAAGAGAGAATATTGCTAGCGTTCGCTAATAAGGTATAGCTCAGTTGGTTTAA…	2074518	2074917	TAATCCATCATGGTATGGAAATTG	55.011	GCTAGCAATATTCTCTCTTCATTT	55.078	198	Intergenic
PMID00717	scaffold139	2116741	Pseudochromosome2	I4	GGAG	TTAACTTTGTTTGTCTATTAAATTCATGGTGTATATACTTCCAAGCTTTGTTGCTAAAAGCATTGTTCGACCTATTCTCTTGAAAAACCTGCTGAAGCATCAAATCTACAAATATCTTCTCAAGAGGCACAGTCCACTTGGCCCTGGGCGGGTCTTCATCTATCTAAAATGAGGGGAGTATTTACTTCTACTGAGACA[GGAG]GAAATGATGTATGATGTCGACATAGAAAACCCATGAAAACGAACAGAAGTACCTGATGCACGGCTGTTCCTAAAACGATAAAGGCATGATTTACATTGGTTCCGGAGTCTGATGAGAAGATAATGCATAGCTGTTCATATATATCACAGCCCCTCTTTCTGACAGTGTCAGCCTCAGGATGTGCCTATGCATATA…	2116542	2116941	CATCTATCTAAAATGAGGGGAGTA	54.977	CTATGCATTATCTTCTCATCAGAC	55.007	176	Intron
PMID00718	scaffold139	2130116	Pseudochromosome2	D6	AAGGGA	AAATAATCTCCACCTCCAAAGACTCTTCAAGCCACTCGCTCACTCACAACAAAAGGATAAAGTTCACAAAATATCAACAGCTTGGTTTGTGCGTAACCTTTCCATCTTCACACCCAACAAGTAAAAGTAATTTTTCCTTCTATTTCCCTGTCTCCTTTGTAATTTTTCTTTATACAAATTATAATAAAAACTATACTG[AAGGGA]AAGAATCGAACACATGAACTTATCTTAATTATTGAGGGAAAGAATCAAGCACATGAACTTATTTTAATTATTGAGAAGAATCGAACACATGAGCTTATATACATCGACTTTTAGTCACTTGAGCTCATATATAGACAAATAAATATTGTAATGCTATGTCTCTAGTACACTGATAAAATGTAAGAACAAAAAA…	2129917	2130316	CAACAAAAGGATAAAGTTCACAAA	54.746	TTGTCTATATATGAGCTCAAGTGA	54.948	296	Intergenic
PMID00719	scaffold139	2135613	Pseudochromosome2	D6	TGCCAT	AGCTCGCGTGACAACAATAAAACGACTCCTCCAATATAAAAAAGAAAATAAAGGAAACGAGTCATGACCTGTTTGAGTCTAATCTGTTTCGTTTCATGGCTTCTTTTAGTTGGCAAGTCAGATCAGAGAGACTAACACATGGTGTTGAGTTGTCGACCGCCGAATTCTATGACTAAGTAAAAACGAGACCACGTGGCA[TGCCAT]TGCCATTGCCATTGCCAATGAAAACCCTACTTGTTCTTCTTCTATACAAGACATGCCATGCACGCTGGTAGTAGGGGTCGATTGCTAAATATAGCTTCACCCATAATTTATAGATTTGTAAAGAAAAGTGTCAAGGATAGATATAGAATTGGAATAATATAATCGCCATGATGAATTAGTACTGTTGTTCACA…	2135414	2135813	GCCGAATTCTATGACTAAGTAAAA	55.052	CATCATGGCGATTATATTATTCCA	55.008	219	Intergenic
PMID00720	scaffold139	2139900	Pseudochromosome2	D1	A	CACTCATATGTTTATCATAGAACAAAATTCTGATTGAAAAGCATCTTAAGATAAATATAAACAAGATTTACCTTCTTAGGAAATATAACACCTGCAGGTGGTCGAGTTATATGCTTATGCCCATCTGGTAGTCTGTATATCGCACATCTGAACATAAAGGGAAAACATCACATTTCGGAAATGCATGATCACTTCAATA[A]AAAAAACACCTATTAATGAAGCCATTTTTTATATATTAATAAATGGAGCTTAGAGAATAGGGAGAGTGTGATGAGAAAACTAGGGAAATATTCATAGGTAAGTCCATAAAATATTTTTAAAACATACATTACTTGGTTGTCCATAATATCCTCCATGCTTTCAACAGGAGACCGGAACACCGGAGGACAAGGCTCTC…	2139701	2140100	ACCTTCTTAGGAAATATAACACCT	54.988	ATGGCTTCATTAATAGGTGTTTTT	55.299	156	Intron
PMID00721	scaffold139	2195862	Pseudochromosome2	D1	A	CGGCCCACTTGTTTGTTTGCCTCAGGTGGGAAGTCTTTCATATTACTTCCCTCAAGGACACAGCGAACAGGTTTGGATTAGTTTCTCACCCTCTTTAGTAAGATCCACTCATAAGTCCAGCATCTTTACATATCAGACAGCTTTATAGTAAGATATTTGCTGGGTAGGGGATTAGGCTGTTTTACCATTCGCTTTAAGA[A]ACTTATAAAATAAATATGCTACATTTTAAGATATGTCACAGCTTCAAAGTTGATCTGTTTCTGTTTATACCAACGCTATGTGACAGCTGATGAACATTTCCTATGTAAATGTAGGTGGCGGTTTCCACGAAAAGAACGGCAACCTCACAGATTCCCAACTATCCGAATCTCCCATCTCAGTTGCTATGCCAAGTTCA…	2195663	2196062	CATCTTTACATATCAGACAGCTTT	55.022	TAAACAGAAACAGATCAACTTTGA	54.931	147	Intron
PMID00722	scaffold139	2220073	Pseudochromosome2	D1	A	ATAATGCAATCAAAGAAATAAAGAAAATTCAGTTTTATTACAATAACACCACACCTGGCAAAAAGCTTTCAAAAGCTTTTACCTTATACTTGCCTCAAACTTTGGATAACCAAGCCAAAGCATCTGTACTAGACCCAAATAATATCACACGGAGATTATACCATTTGGAAGAAGTTACAGAAAACAATTATAGCAGCGA[A]AAAAAAAATGTACATGAAAAAGTCACTCACTTTCTTATATTTATAGAAAGGAAAAAAAAACCCCCAATAACTAGAGTGGGTTAACTAAGCTGCTATCGAAGTGGAAAAAAGCTAGTTACAATCTTTAAGTAGCTACCAGTCGTGTAATCAACAGACTCCAAATTTCCTGTTAAGAACTGGTCATCTGCCACCGTTGT…	2219874	2220273	CAAAAGCTTTTACCTTATACTTGC	55.041	ACTGGTAGCTACTTAAAGATTGTA	55.057	271	3utr
PMID00723	scaffold139	2223337	Pseudochromosome2	D3	AAC	AGCATGCCTACGGACCAAATGCCCACGAACAGCAGCTTGCAGCTTAACGACATTCTTAAGCTCCAGAAATGCTCTCTGAGCCTGGCAAATAATTCAATGAAAACATTAGCTGGAATGCTACTAACTAGAAACTCAAAATTCATGTCTATCCAAAAGAGAAATTACCAATAATCCTCTGACAGCAGTCTGGACAACAAT[AAC]AACAGACTCATCCAGTTTGCACTCAACTGCACTTTGATCTTCTGCGGTATTTTCAGTTTCAGATACTTTCACTTCGGTCTCGGATACTTTTGGGTTCTCAGGAGTTAACAACTGGGGTTTCTCGTCACTGCAATGTATTACAGATATTTTCTCTCGCACAGTAGTGCTAGCTGGTGGTTGGAAATTAAGAGTCGCA…	2223138	2223537	CTGGCAAATAATTCAATGAAAACA	55.165	GAAGTGAAAGTATCTGAAACTGAA	55.1	195	CDS
PMID00724	scaffold139	2269793	Pseudochromosome2	D3	AAT	AACATAAAGGTATCTCCTCAGTGTTTATACTAGTGTATGTCGATGATGTAATTATCACAGGTTCAAATGCAAATGAGATTTCCACGCTTAAGAACTTCCTACATCAACGATTCAAGCTAAAAGATTTGGGCAATCTCAAATATTTCCTTGGAATTGAGGTGTCAAGATCACGACGAGGCATTTGTTTGAACCAACAAC[AAT]ATGCTTTGGATATTATCAAAGACGCAGGTTTATTGGGAGTTAAACCTGAGCCTTTTCCCATGGAAGAAAATCTAAAGCTCAACAATACTTACGGCAATCTACTCAATAATCCAGCCTCATACCGCCGCTTGATTAGAAGACTTATTTATCTAACTGTTACAAGACCGGATATTCTTTTTGCAGTTAATATCCTGAG…	2269594	2269993	CAGTGTTTATACTAGTGTATGTCG	54.952	CGTAAGTATTGTTGAGCTTTAGAT	55.069	276	Intergenic
PMID00725	scaffold139	2270403	Pseudochromosome2	I1	A	GAAACCCAAAAAACAGCCCACTGTACCTAAGTCCTCATCAGAAGCCGAGTATAGGGCAATGACATTGGCTACATGTGAACTACAATGGCTACGGTATCTTTTACAAGATCTGGGTGTATCACATTCCTTTCCTAGTATACTTTATTGCGACAACAAGGATGCCATATATATAGCAGCAAATCCGGTCTATTATGAATGA[A]CCAAACACATTGAAATTGATTGCCATGTTGTTAATGAAAGAATTCAAGACGGAACATTATGTATTGCATTCTTTCCTTCTAGAGATCAAATAGGAGATATCTTTACAAAAGCATTGGGCAAGGAAACTTTCCTACGATTGTAAAGCAAGTTGAATCTTTTAGACATACACGCTCCAACTTGAGGGGGAGGGTTAGAA…	2270204	2270603	TATCTTTTACAAGATCTGGGTGTA	55.032	CTAGAAGGAAAGAATGCAATACAT	54.994	188	Intergenic
PMID00726	scaffold139	2373266	Pseudochromosome2	I2	AA	TAACAGAATATTTCAAAATAGACCAAATTATTTTTCCAATTACTTGAAAAACCACAGAAACCATGGCAATGATAAGTTAATTCAAAAATAGGAAATGATCCATGAATGCACCTGAGTGGCATATGTTCGCTGGAATGGGCTCTTCTCCGCATTGAGCTGAAAAATAACAGAGTTCCCAAAAAAGAACAGACAATAAGG[AA]AAAAAAAAAGGAAATGCAAACCAACGCTGGAAAACGAGAGCAGACTCTGACATCTTTGAATTGGAAAAGGCCAAGATCGCCGAGGTAGGAGATGGCGTGGCGAGACGATTCGATAGGGATGATGAGTTGCGCCAATTGCATTGGCTCCGACCGCAGCAGATCCATCGTTGGACAACACTCTCCCGCCATTTTCCCGG…	2373067	2373466	TTTTCCAATTACTTGAAAAACCAC	54.971	TTTTCCAATTCAAAGATGTCAGAG	55.866	237	Intron
[truncated: 4,174 more rows]
