# Supplementary material for: Genome-wide DNA polymorphisms in two cultivars of mei (Prunus mume sieb. et zucc.)
Source: BMC Genet. 2013 Oct 6;14:98. doi: 10.1186/1471-2156-14-98 (PMC3851432; doi:10.1186/1471-2156-14-98)
Supplement: Additional file 3 — Detailed information of 7,063 polymorphic SSRs found between ‘Fenban’ and ‘Kouzi Yudie’. [file 1471-2156-14-98-S3.xls]

## Sheet: resq_last-out2
Additional file 3. Details of the 7,063 polymorphic SSRs between 'Fenban' and 'Kouzi Yudie'.Yellow colors showed 15 pairs of polymorphic primers, green colors showed 3 pairs of monomorphic primers and red colors showed 2 pairs of non-amplification primers among parental lines and five randomly chosen segregating progeny.
SSR ID	Scaffold ID	SSR_Start	SSR_End	Pseudochromosome	Repeat number	SSR Motif	Sequence	Primer Forward	TM_left:	Primer Reverse	TM_right:	PCR_product_size:	SSR Position
PMSSR00001	scaffold107	78146	78158	Pseudochromosome1	CTCTCTCTCTCT	CT	TGTCAAAATCTCTACTTTGAATTATTTTTTCAGCCAATTTAGCCCTCAGATTATTTCAAATAGTCAATTTAGCCCTTACCGTTAGTTTTCATACAATTTCATCCAATTTTCTGTCTAGATGTCACATGTTAGACACGTGATTTCTTGCAACCCAAATTACCCAACTCCCATCTGCGAACCCTCTCTCTCTCTTCCTAATCTCTTCTTCTCTCTCCCTATTTCTTCCACCTAGGCCTCAGCCCACCCTACCCCCAACAATACCAAGCCAAGACAACCGCCTAAAAATCTCTTCCAAAACCCCCAGCCCCCAATTGTTGAGTTTGTAGGTGTTTCTGTTAGGTTTAATCTTCTGTTTTGAATAATCCCTATTTA	TACCGTTAGTTTTCATACAATTTC	54.606	TAGGGAGAGAGAAGAAGAGATTAG	54.712	142	Intergenic
PMSSR00002	scaffold107	86971	87009	Pseudochromosome1	GAGAGAGAGAGAGAGAGAGAGAGAGAGAGAGAGAGAGA	GA	ATCCGTTTTTGAAGACATGGAACCGGATCCAAAACCGGTCCAAACCAGTCCGGTTCGATTTTTGATCGGTCGTTGACTTTTTGGTCAACTCAATTTTTTCCTGTTTGGTTCGGTGCGGTTCGGCTTGAATTTCAAGTTCGCCGGTTTGAGTGCCCACCCCTACCATGAAGTAGTGAGTGAGAGAGAGAGAGAGAGAGAGAGAGAGAGAGAGAGAGAGAAAACAAGATGAAGATCGTATGTGTTTGTCTTGCAATATTTCATACTTATCATGGTGAATGGGTTATGTAGTGTGTTCTAAAAGTTCTTATTTTGTGATAAATGTGAAAATCATGGATTATCATGGATTTATTATATTTACAAATCTCTCTCTATTTTCAAGTCAAGCATATCTAATTTGT	CCTACCATGAAGTAGTGAGTGAG	55.688	CATTCACCATGATAAGTATGAAAT	54.962	120	Intergenic
PMSSR00003	scaffold107	99031	99043	Pseudochromosome1	GTGTGTGTGTGT	GT	CTGTGAATTATGGCTTTCATTACAAGAGAGGTGGAGATGGTAAATTGCTTGCTTTCAAGGATGGTGATTATGCAGGAGATATGGAAGATGGGAAGAGTACAAGTGGCTATGTGTTCTTGTTGAGTTCTGGTGCTATGTCATGGAGTTCGAAAAAATAGCCAATTGTTACGCTATCTACCAGTGTGTGTGTGTTCAAGCAATTTGGATGAAAAGGGTATTGAAGGAGCTCGGGCATGGTGATGAAGTACGTACTCATATCAAGTGTGATAATAGGTCAACCATTAAGCTTTTAAAGAATCCTATGATGCATGGTCACAGCAAACATATCAATGTAAGGTACCACTTCTTGAGGAATCTTACAAAGGAGGGTTT	ATAGCCAATTGTTACGCTATCTA	55.202	TTAATGGTTGACCTATTATCACAC	55.036	131	Intergenic
PMSSR00004	scaffold107	205633	205649	Pseudochromosome1	TTCTTTCTTTCTTTCT	TTCT	TTGGTAGTATTCTATTCTTATTTTCCTTCTTGGTCTCTCTTTATTCTTCTCTCTCGTTTTCTTCTTCTTCAAATAAGCTGCTAAAACATCACCAGCAAGAAGGAAGCTACCAAATAAAAATAGGAGCCGCATCATACGCGGACCCAAGTTTTTTCTTCTTCTTCTTCCTTTTCTTCCTCCTTCTTTCTTTCTTTCTTCTCTCTGTTTCTGGTTCTTTTTTTTCTTTTTTTTCTTTTTTCTCTTTTTTTTCTTTTTTGTACTGTTATGAATTGGGATGGAAAATGGAGAAGAGAGATGGTTCTGGGTTCTGCTAGTGGCTGGGATGGCAAAGAAAGATGTTCTGCGAGTGGCTTGGGCTTCTCTGTGTTGGGTTTGT	GAAGCTACCAAATAAAAATAGGAG	55.037	AAAAAGAACCAGAAACAGAGAG	54.632	117	Intergenic
PMSSR00005	scaffold1096	22840	22855	Pseudochromosome1	GAAGAAGAAGAAGAA	GAA	GAGAGAGAGATTTTAGAAAGAGAAACTCTTGAAACAGAAAGGCGGCGTTTGGGAGTGGTTTGCGGTGAGAGAAAGGTGAGTTCCGGAATAGGTAGAGAGCAAGTAGCCATTGTTGGAAAGAATCTAGAATTTGATCAAACCCTAAGCCCCAATTTTCATGGCCGGAGAGAGAAAGAGAATGAAGAAGAAGAAGAAAGACAGAACGACTGCTGGAGTGGGAGGAAGATGAAAATGAGGAAAATAAGGTTATTTTGTGAAGGGGCGAAACAGAAATAAAGAAAAGGGAGGGAAAGGGGTGGAGGTGGGGAGGACACGTGGCAATTGGGAGGATGAGTGTTTTGAAGAACGGAGGCTCCCCATTGGCTGCGAGAACTC	GTTGGAAAGAATCTAGAATTTGA	54.542	TAACCTTATTTTCCTCATTTTCAT	55.443	138	Intergenic
PMSSR00006	scaffold1096	37031	37043	Pseudochromosome1	AAAAAAAAAAAA	A	CACTTTGCACTAGGAGTAGGCCATCTGATTGGCCATCAATGGAGAATACATTGAAGCTTTTATCAGAGTGGAAAAGAAACAAGAAAAATTACCCAACTATTGAAGTTGCAGCAATAGGATTATGATTTTAGATGCACATTGGAATGCCAGAAGTGATAATAATATTACTGTTCCTAGCAGAAAAAAAAAAAACACAAACAAACCCAAATCCGAAATTTAATATTTTCTAGAGAAAGAGAACAGCTTACCAAAACATTAGGTATTTTAAAAAAACAAAAAAACAAAAGCAATCAACAAAGGGAAGAGAATAAGATCATTATAATCAAACAATTAACAAGTCTTTCCATTAGTTCCCACGTAGATTTTAAAGGG	CAGCAATAGGATTATGATTTTAGA	54.75	AAAATACCTAATGTTTTGGTAAGC	55.196	158	Intergenic
PMSSR00007	scaffold11	12886	12900	Pseudochromosome1	ACACACACACACAC	AC	GAAATGAATTGGTCCATGACTCTACTGTATTTGTATGGTATGGCGTGCACATGTAGGGCATTAATAGCTAATTAGGGGGTAATAGATGGTATTTGGTAGTGGGAAAGGGTCCAAAGGATATGGTATTTAAAAGGGGATTAATCATTGAGGAGGGAGCTCTGCTTGGTGCAAGATCAGGAAACACACACACACACGCAAAAGCACAAAGCATTGGCATTGCAAGCGGTGCAGAGGAAGTTTTAGGACTTTGAGGAGGAAGTTTTTAAAATCAAAAGTGGTAGGAATAATATGAGGTGCAATCAAATGGAAGCATGTAAGTGATTGCCTGGGTGGGGGTGGTATGGGGGCAGTCACCAATTAGGGTTCATCTTTAT	GATATGGTATTTAAAAGGGGATTA	54.89	ACTTTTGATTTTAAAAACTTCCTC	54.562	160	Intergenic
PMSSR00008	scaffold11	33346	33358	Pseudochromosome1	TTTTTTTTTTTT	T	TATGTAGTCAATTATCTTTGTCATGTTTGAGGTGGTGATTCGGCGTCGGTTCGAAATTTTGCTCCATTAGCAGCATTAGTTTGATGGACAATTTCGACCTCTTAGCTCGACTTAGTTTGGTACCTTCAATAAAGCACATTATTTTTATTTGTAGTCAATTAAGAGCATTTACAATCATGCTTTTTTTTTTTTGGGTTAAAATTTAGCTCAAGACCCACAAAATCTATTTTAGGAGGAAATATTTTTGCTCACTATTTTAACCCAAGGTGTACCCTCATCACCATTCTCAACACTTGACATGTGTCCATAGTCATAACCATAGTTAACTATTTGTTTTGTATTTGTGGAACCATGGTTGTGCACATGGACACG	TCAATTAAGAGCATTTACAATCAT	55.011	GCAAAAATATTTCCTCCTAAAATA	55.316	104	Intergenic
PMSSR00009	scaffold11	46298	46322	Pseudochromosome1	ATATATATATATATATATATATAT	AT	TCTTATCCAGATTCAGAAATAGCTAAGATAGGTCTGAAAATGTCTCATGTTCCATGCTTACCGTTTCAGTACGTTTTGTTTTGTTTTTGTCTGGTTTTGTTTTTGTTATAAGAGTTCAGCTGATAAACGAGCAAAAGAGATAAAGGATACACAGTATTATCCAGAAACAGCCATATATACATATATATATATATATATATATATTCACGACTTTGAGGTGATGCAGAGACTCTCTATCTATCTATCCCACACTTGGATTCATATGGAAAAAAAATTGTTATTATTTAGATAAAACTTTGACCCTCTGCCTCTTTAGTGAAACAAAGGAAGACAACAATAGCTGTCACTTGGCAGTGTGCAGTAATTTATAATTAATTTACCACT	TTATAAGAGTTCAGCTGATAAACG	55.014	CAAGTGTGGGATAGATAGATAGAG	54.101	150	Intergenic
PMSSR00010	scaffold11	49934	49950	Pseudochromosome1	TTAATTAATTAATTAA	TTAA	TTAGGATCACCCTTAGTTAAGCTAAAATAGATAATTTAATGAAGATTAAGAGAATCCCATCATCATCATGGGTTATTTACATCATTGTCACTTTATTCTAATCCCATATATATACAATGTTTTTCAAAGCATGTACATGTAATATGCTTCTTCTATTTTTGACCAGAAATCATTAGATAATTAATTAATTAATTAACAAGCATTTTAAATATTTTAAGCTACAAATCTTATGTGGTTAGTTGACCATATTCTATGGATGTGGATTAATATTCTTCACTTCACAGATGAGTCTACCATCGTTGATCTCGTCATCTCGTCAAACTTTTATAAATTAATCATCATCGATCCTTCACTAATTCAATATTGTTAGAATTTT	TCTATTTTTGACCAGAAATCATTA	54.991	CATCCATAGAATATGGTCAACTAA	55.118	108	Intergenic
PMSSR00011	scaffold11	51096	51108	Pseudochromosome1	TGATGATGATGA	TGA	GCTGAGATTTGACCGTTGATGCTTCGCATTTTCAAATCAAGTCGATGTCTATTTTTCAGTATAGCCTCTGCGGATTTTTCAATCAGCATCAGCGTAGGCTTCCCATCGAGTATAGTAGGACTGCGATCCTGCGCTGCTTAGCTGTCCGTGAATCACACAATCGTGGCCGTCCATCTGGATTGATGATGATGATCGAGAAACGCCACGCTGTCAGTTGTTAAAGCGAAAGCCGCTTTTGCAGGAGCCGCAGCACAGCACTCACTCACTTCTCACACTCAGACTCGGACGCATCAGTGGG	TTCCCATCGAGTATAGTAGGAC	55.055	CTTTCGCTTTAACAACTGACA	55.873	130	Intergenic
PMSSR00012	scaffold11	52436	52460	Pseudochromosome1	ATTATTATTATTATTATTATTATT	ATT	TTAGAAATGGAGTAATGATGGAGCGCCTCCTTCGGTGTAAAATAAATGATTAAAACCCAAAAATAATAATAACCCACTCTACGACTGCGCGCAGCCATAGCCGTCATTTCCTGTATTTTCCTTTGCTTTTTTTTTTTCGTTATGATTTATATTTTGCGTATTTATAATTAACTTAAACTCATTATTATTATTATTATTATTATTTATTCGTATAGACTATAGTAGTGCTAGTGTTGGAAAGAGAGTGAAAAAGCTAAATAGACAGGGACAGAAGAGAAAAGGGATAAAATAAAAAACACATAAAATAGGTAGCAAGCAAGCAGCAAGCACCGAATTAAATAAAGGTTGCTGGGTTCTTGTCACTAAAATTAACTGAATAAATAA	TTTTCGTTATGATTTATATTTTGC	54.784	TATTTTATCCCTTTTCTCTTCTGT	54.856	158	CDS
PMSSR00013	scaffold11	57759	57791	Pseudochromosome1	GAGAGAGAGAGAGAGAGAGAGAGAGAGAGAGA	GA	TCTTTTGGGGTCCGACTATCTTTTGTTGTTGTTGGTCCACTATCAACATATTTAATAGTATTGTGTCTTTTTGTTTGTTTGATTTCTTTTTCAGATGGTGATTTCAAGTGTAACCCTACATGCGATTATTCATTTAGAGGGAGACAAATAATTAAACGTGTTCGGCAGTGAAGAATCCATGAGAGAGAGAGAGAGAGAGAGAGAGAGAGAGAAGTTAGTGGCTTGGACATGTACGTATGATGCATGCTATGAGTGCCATCAAATGAGTCTTGTGTCCTTCACGGGGTTTATGCTATCAAGATCATATGATTTATGAGGTGATGAGGCGGAGGGTTGGATTGGTTGAATGACAAATTTATGTGAGTGTGTGTTAATTAGGTCAAATATCTATA	ATTATTCATTTAGAGGGAGACAAA	55.439	AAGGACACAAGACTCATTTGAT	55.389	155	Intergenic
PMSSR00014	scaffold11	118956	118971	Pseudochromosome1	AAAAAAAAAAAAAAA	A	CATTCCTTAAGAGAAGGTCAGGGGTTCGATCCCTGCTCTCGTATGGAGTCACCACTTTGGTCAGCACTTTATCCTTTACGGGCTGATCCGGTGTGAGCGGGGATTAGTCTGGATTGTGGTTAAGGTTAAAGGTGCCACCCATAGTTGGGGCCCATCTAGGACCACCTCATGGTTCAGACCAAAAAAAAAAAAAAAGTTTTCCTAATTAATTTTTTATAATGAGGAAAGCTATCAGAACATACTTCCTTATGGAATACATAAGCAATCATTACAAATGGAGCCTTGTGGAAATGAAGGAAAACAAGCCAATCAATAAAACAATAGATGCCATGGTGTGGACAAAGCAAATGAGCAAAATTTACTTACCAATTCATA	GATTAGTCTGGATTGTGGTTAAG	54.743	TCCATAAGGAAGTATGTTCTGATA	54.86	152	Intergenic
PMSSR00015	scaffold11	140403	140417	Pseudochromosome1	ATATATATATATAT	AT	CAACGCTGCAAAGGTTCCTCCATTTCTGTAACGTTTCTTCAGACGAATGCTTTGCCTTCACTTCCCCGAACTCTTGCAAATAACTCTCCATCATTCCCGTTTTTTCTTGACCGAAAAAAAAATCATTACCTTTCTTTCACCTTTTTATTAAACTATCTCCTTACAGGATCAAACATACACATATATATATATATTAGATGTTGCACAACGTATGTACTTCAAAGTTCATAGACAAGCAGCGCAGGAAATTGGGTAGGAAAAGCACTTTTCAGAAAGGGAAGTTTCAGTGACATTTCTGAGAAGGATCAAAGATAGTGGGTCGGGGACTGGACAAAACGAATGGAATAGCTTTGTGTTCAATTGGGTAATAGAAA	AACTATCTCCTTACAGGATCAAAC	54.988	CTTCTCAGAAATGTCACTGAAAC	55.769	153	Intergenic
PMSSR00016	scaffold11	146539	146551	Pseudochromosome1	AAAAAAAAAAAA	A	CCCAGCAAACAAGTCAAAAGGCTACTACAAGAAACTATGCCAAAAGTCGAACGAGAGGAACAAAACTATGCCAAAAGTCGAAAGAGAGGAACAAAGTTAGGACATAAAACAACATTCAGAACCAATAAACAAACTCAGCCACCACGCTACGAAGCAAGAATCAGTAACTAGGATACTTTCAAAAAAAAAAAACAATAATAATGAATAAATAAATAAACTAGGATACTGATACAAGTTAAACTCTTTGTGGTCATCGTTTCAAGTGTTGGGTGTACTAAAATCAATTTGTTCAGAATAGCTGGGGAGAGTTGAGTTGCAAACTGCCGTGCTCGATGCACGTTCAAATTTCATAATATAACTATTTTATCCTTC	CTACGAAGCAAGAATCAGTAACTA	55.07	GCTATTCTGAACAAATTGATTTTA	54.781	153	Intergenic
PMSSR00017	scaffold11	170259	170277	Pseudochromosome1	AAAAAAAAAAAAAAAAAA	A	ATTTGAAATTATATCAATGACTCATTTAAAAAGTGATAAACCATTGATCAAATAGTTTTAATAACAACATGGAAAACCAATGTGACTTTGTGAATTAAGACAAGACGGCTTTGAACCTCCAGAACATTTGTCATACGCACTAACATCTCATCAAAATCAAATGTACTGCAACAAAGAAGCAAAAAAAAAAAAAAAAAACATGGATGTTATATAACTAACTAATATAGTTGCACATGCCATGTATCTGTCTTTCAATCTTCAACTAATGTTCACGTCTTTCAATCTTAAACTCCACTTGCCATGTATGTGTTATGCTCTGCAGTTTTTTTTTTCGGTGGCTTAAAAAAAGCAAGGTTAAAGGCCTAGCTTGAGTCTTTC	ATCTCATCAAAATCAAATGTACTG	55.136	ACATTAGTTGAAGATTGAAAGACA	54.947	125	Intergenic
PMSSR00018	scaffold11	188983	189023	Pseudochromosome1	CTCTCTCTCTCTCTCTCTCTCTCTCTCTCTCTCTCTCTCT	CT	GAATTAGCGTTTACAGTAAGAAATGGTACGTACATTTGGCCGACGGCAGGCAAATTCAACCACCAGAAATGTGAAAGTTAATAAAGAAATACCAAGATTTTAAAGTGGGAACTCCTTTTAAGAGTAGCGTATCTTAATCCCTTTGAGGACACTTGCCCCCTCCACGTCGACATATATGCTCTCTCTCTCTCTCTCTCTCTCTCTCTCTCTCTCTCTCTCTTCCCCCACAAAATATCAAATTATTCAATATATATTTCATATGATACCTAAAAATTTAGGATGTATATAGTGAGTCAGACCAACATAGCTGAGGCGATTAGAAGATGTATATAGTGCACCATTTGGTTGAGTTCAATAATACTACTTGATCAGATTTGATATTAGAATTTTCTTTAATCAA	TAAGAGTAGCGTATCTTAATCCCT	55.051	ATTGAATAATTTGATATTTTGTGG	54.349	130	Intergenic
PMSSR00019	scaffold11	254137	254150	Pseudochromosome1	TTTTTTTTTTTTT	T	TTTAGTTTCTGGCTCCATTGATTTTTAGCCACCTTAAGTGATGATTTTCCTAAACAAAATGTTTAATTGAAGTTATACAGTTCTCTCATTTTCTTTCTGCAAATTCATGCCATGGTTACCTTCTTGGCCAAACAGATCAAACTTGTTTGGCACAAGCTTTGTGTACGGAATAGTAGGGAATTTTTTTTTTTTTCTGATGGCATTGACAGAAATGTGAGTGGTGTAGTCCATTGCAAGTTTAGTAGTTGGAAATTGGCTACTTCCCTCTTTTCGCAGAATATGTCAAGGGAAAAATGGAGTAATGAGGAGTTTCCTGTCCTTGAGATGGAAATTTTCTTAGTTAGTGACCAGTCCTCTGGATCTTATTTTATCT	AAGCTTTGTGTACGGAATAGTAG	54.793	TACTAAACTTGCAATGGACTACAC	55.458	101	Intron
PMSSR00020	scaffold11	273183	273198	Pseudochromosome1	AACAACAACAACAAC	AAC	GGCGGTGAGAGACGCGGTTTCCACGCTGCTTTAACAGCGCACAAAAGGAGAAATAATGCGAATTTACGTAGTGGATGGATTCGAAAGAATATTTTCTTTTCTTTTTCCAAATATTTACCGTCGTTCTACTAATTTCTATTGACTAGTGTTAATACTCTAGAGTCTATAATAAATAAACCTAACAACAACAACAACCTCGACTGAGTCCTTTTACACTGGTTGTATCAGAAAAATTAGGGGTTTCTTGTTATAAGATAAAAGATTCTTGTTTGGTGTTAATCCATACGAAAATGGGAAATTTTTTTAATGAAGAAAATAATGGAAGATAAGAACTAGCATGCGTTTGGATGAATGAATTGAAAATTGTATAGTAAT	AGAATATTTTCTTTTCTTTTTCCA	54.979	CTAATTTTTCTGATACAACCAGTG	55.008	152	Intergenic
PMSSR00021	scaffold11	301020	301068	Pseudochromosome1	AGAGAGAGAGAGAGAGAGAGAGAGAGAGAGAGAGAGAGAGAGAGAGAG	AG	AATTATGCCGATAATCAAGTGCTTAAGAACTATGGCTTTGTGCATCCGGAATTGAGTTCCTCAGAAGTTTCTGTTGTAATCTAATCATAATATTTTTATTTCAACTTATGATCCTTAGAATCCGTAGAGTGGACCAGCGAAGCCTCTAATATATTATCAAATTGGAAATGCTGCCAAATTAGAGAGAGAGAGAGAGAGAGAGAGAGAGAGAGAGAGAGAGAGAGAGAGGACACACTTGGCCAATAGAAAAACACATGTGTTTGGTTTGGCCAATAGAAAAACACATGAGTTTGGTGGCCTATATATGCTTATGGATGAACTAGTTGTTTATGTTAATAAAATGAATTAAAATATTAGGGCATTAGATTAGAGAGGTAAAGTATAAACAAACTACATATG…	TATATTATCAAATTGGAAATGCTG	55.349	ATATATAGGCCACCAAACTCAT	54.506	157	Intergenic
PMSSR00022	scaffold1255	37378	37395	Pseudochromosome1	AAAAAAAAAAAAAAAAA	A	GTCGTTCTTTCATATCTCCAAAACCATCTACGATTGAGTCAATGCTAAACTTTTCTGCAATTTCCCTTTCGATGTACATAATCAAAGAGTTCCGTGAGAAATTCTTCTTCTAGGTTGTTTCTTCATCTACAAATCAATTACAAAATTTATTAAGGACTTGATTCATAAATATACCACACCAAAAAAAAAAAAAAAAATTCATATTCTATGCATAGAACATATAAGATACAAAACATATAACTATAACAATGAAAATTAAAATCCCAATTCTTTTTTATTTGGGAAAAACTCTACTTCCTATTTGATAAAGGAGATTTTTTGAAACGTCATTTGATTGGATGTTTTTATTTTTATTAATATATTGTGGGCTCTAAAAT	CTTGATTCATAAATATACCACACC	54.614	AAGTAGAGTTTTTCCCAAATAAAA	54.943	140	Intergenic
PMSSR00023	scaffold1279	27410	27446	Pseudochromosome1	AGAGAGAGAGAGAGAGAGAGAGAGAGAGAGAGAGAG	AG	CTTATGTAATATTTATTTCTGTGGGTTATTTTATCTGACATGGTTAGATATAAAATGCTGTCTGCATATTTGTATCTTACTTGGAAATGGTTAGATTAATCCAACGGTGTTGGGTCATTGTTGTCTGCATTTTTACAAGAAATGCTGACTCTAAAGTGATTGCAAGAGAATTCACCATCTAGAGAGAGAGAGAGAGAGAGAGAGAGAGAGAGAGAGGAAACCAGAAGATTTTCTAGCAAAATTGTTCATGCTGATTACAAAAATAGATAGGGCTGAAGATGAACAATATAGAATATTGGAATGCATACTTTAAAATCGAAACAATAGATGATAATTCAGAAAGCGAAGATGGATAACAAACTTCATCAGATGGAACTAGCAAACACATGATGATTT	TTTTTACAAGAAATGCTGACTCTA	55.403	ATCTATTTTTGTAATCAGCATGAA	55.011	139	CDS
PMSSR00024	scaffold1279	129106	129119	Pseudochromosome1	AAAAAAAAAAAAA	A	CTAGAGCTCTTAGGTTTAGGACTTGCCATGGCACTTTCTTTGTGGATCAAAGGCTTCCCATGAGAGTGATCAGGTGGTGGGATTGATGAGTGGGTCTCTGGACCTCTATAATCAATCTCATAAACCTCAGTACCCACTACATCTGATCCACCTACTAAAACCCAACAAAACAAAATTAACAAAAAAAAAAAAATAATCAACTTAATTAAATATGGCCATATTAATCAACTTTGAATATAAATCATGAAGGCAGAACTTCAAACCTCTAGAAAAACAAGGTGTGGCAAGCAAGAAGAGAAGAAGGAAAGTGAGGATTGTAGAGTTCTTGAGCTCCATTTTCATGGCAACGAGGCTCAAAGCAGATTCTGCAATA	CACTACATCTGATCCACCTACTAA	55.241	CTTGTTTTTCTAGAGGTTTGAAGT	55.391	144	Intron
PMSSR00025	scaffold1279	187675	187688	Pseudochromosome1	TTTTTTTTTTTTT	T	ACCATTTTGAGATATTTTAGAGGATTTTAATATGAACTCAGCAGCCTTTCTAAGAAAAGAATTTGGTAAGAGTCTGTCATCTCACCTACCCAAAAAAAGGAACATATTTTAAATTCAATAAAAACATGTCTAGAATCTGGTTCAATTCCTTTGAAAATTCAGCTCAACTTTTATTGGTACTTTTTTTTTTTTTCCACTTGTACTTAATGGGACATACCGTTCTCAACTTGGTACTCCATTGTTCTAGTTTCTTGCTCCCAACTTTCCCAGCGCCTCATCTGCATATAAAATTCAAGATTTAAAAAAATAATAAAAAAATATAACATCATTTTCACATAATTAATTGCCTTAATAAATTAAAGCTTGGAATGAT	AACATGTCTAGAATCTGGTTCAAT	56.047	AAGAAACTAGAACAATGGAGTACC	55.061	131	Intron
PMSSR00026	scaffold1299	7518	7542	Pseudochromosome1	GAGGAGGAGGAGGAGGAGGAGGAG	GAG	GAATCTTCAATGGAAAATGATGTGGAAACACTTCGAGATACAAATGTTATACAAGAACCGTTTCAAATACAAGAAGTGTCTTCAATCGAAATACCAATTCAGTCAATTACAATTGACCTCGGTGATTTTCCGCGATATGATGTTGCAGTGGGCCCGAGCAATGACAATGATGTAGTTATAGAGGAGGAGGAGGAGGAGGAGGAGGGATTGGGAGACCGAAAGTGATGATAGCGACAATAACGAAAGTTATTATAATTCAGATGATGAATAATGAATTTTTTTGTAATTTTGTTATGTTAGTGTGCATATTTTGTGTAATACAAATGTTTGAATATATGTAGTTGTTATATCCAAACATTATATATGTTTAGAAATGAAACATTA	GAAATACCAATTCAGTCAATTACA	55.149	GTTATTGTCGCTATCATCACTTT	55.294	154	Intergenic
PMSSR00027	scaffold1299	11471	11489	Pseudochromosome1	CTTCTTCTTCTTCTTCTT	CTT	ACCACTCTCTCAAGCTATCAGAGGACCCTGTCACTGGCTTCCCCTTCTCAGGCACAATCCCATACACAAAGCCCTTTCCTTTGCAAACCTCCATGATTTTCACCATGTACTTGAGTATTGAATCTTGGGCTCTTGCCATTTTCTTCCGACGAGACGCCTCTTGCTTTGCTAAGGTCTCGGCTTCTTCTTCTTCTTCTTTCGTCTTCTATGATTTTTCGATGGGAGTTTCACTAAAACACCCAAAATGGGAGCTAAAATTATAAAAAAACTCAACACCAAAAACACTTTATAAACACATCAAAAACCCATCATTACACACACTCAAAACCTATTTATAAACACATCCAAAAAATATACAATTGTTGACTTTGGGGTTGA	GTACTTGAGTATTGAATCTTGGG	54.743	TTTTTATAATTTTAGCTCCCATTT	55.001	160	Intergenic
PMSSR00028	scaffold130	34414	34428	Pseudochromosome1	TGTGTGTGTGTGTG	TG	GAAAAAAGGAAAAAGAGGACACAGAATGAAAAAGAAAAAGAGAGAATTGGATTGGTTTGGTTTTTCTTGCTGGAAATGAAATGTGAGAATGGTTGTGTGTGTTTGTGTTAAAGCATATGGTGGTTTTGACTGCAAGACCAAGCAATAAGCGTTTGGTTCACGCACTCATCGGTTGATATATGTGTGTGTGTGTGTATATATATATATATATATATATTGCATGAGCCATGCACATGCTGTATGTGATTAGGTAGATCATTATTAATCCGCATTCTCTGCAGGCCGGCCTTTGAACTTTGATTATAATTTGATTAATTATACTTCGCTAAAGGTGGTTATTATTACCAATCAGCTGGCACTAAGAGTAGGTATGA	AAGCATATGGTGGTTTTGAC	55.075	ATGATCTACCTAATCACATACAGC	54.34	149	Intergenic
PMSSR00029	scaffold130	78524	78552	Pseudochromosome1	CTCTCTCTCTCTCTCTCTCTCTCTCTCT	CT	TTTATTTAAAAAATAAAATAAATAAATATGGCCTATTTATTGTTTCACCCCCTAGAACTCGAGCTCGCTCTCACTTAACCACCCGGAACTCAAATTTCCTCACTTTACCCCTATTCTTCCACTCTGTCTCAAAATGTTACCCCCTCCCCTCAACGCCGTCTCATTTTCGCATTAAATGACCTCTCTCTCTCTCTCTCTCTCTCTCTCTTACTCAACCCAACCCTCATCGCACCCACCTCCTCCCCCTCTTCTCTCTTCTATCTTCTCTCTGCCTCTCTCTTTCTCCCATCCCAACCCCCAGAGCACCTCCATCGCACCCCACCCCTCCTTCTGCCTCTCTTTTTATCTCTCTCACTCTCACTCTCTCTGCCTCTTTCTTCTCTCCTCT	TATTCTTCCACTCTGTCTCAAAAT	56.309	GAGAAGATAGAAGAGAGAAGAGGG	56.329	156	Intergenic
PMSSR00030	scaffold130	78815	78843	Pseudochromosome1	CTCTCTCTCTCTCTCTCTCTCTCTCTCT	CT	TTTATTTAAAAAATAAAATAAATAAATATGGCCTATTTATTGTTTCACCCCCTAGAACTCGAGCTCGCTCTCACTTAACCACCCGGAACTCAAATTTCCTCACTTTACCCCTATTCTTCCACTCTGTCTCAAAATGTTACCCCCTCCCCTCAACGCCGTCTCATTTTCGCATTAAATGACCTCTCTCTCTCTCTCTCTCTCTCTCTCTACTCAACCCAACCCTCATCGCACCCACCTCCTCCCCCTCTTCTCTCTTCTATCTTCTCTCTGCCTCTCTCTTTCTCCCATCCCAACCCCCAGAGCACCTCCATCGCACCCCACCCCTCCTTCTGCCTCTCTTTTTATCTCTCTCACTCTCACTCTCTCTGCCTCTTTCTTCTCTCCTCTC	TATTCTTCCACTCTGTCTCAAAAT	56.309	GCAGAGAGAAGATAGAAGAGAGAA	55.642	160	Intergenic
PMSSR00031	scaffold130	129790	129818	Pseudochromosome1	GTGTGTGTGTGTGTGTGTGTGTGTGTGT	GT	AAAATACATCGCATCTGGACATCCGCATAGGAAAATTTCTGTATATATATATATAATGCATGTATGATAAGAAAAGGGAATGAAAAAAAGATTGTTCCATAGCTAATCTTTGTGCATGTGAACGAATGTGTGTGTGCACACAGGCTTGTGCATGGCAAAATGTGTCTGTTGTGTGTGTGTGTGTGTGTGTGTGTGTGTGTGTGTGTGTATGTATGTGAGAGAGAGAGAGAGAGAGAGGAGCTGTAATACTTTTTAAGCCATAAGTTTCCCCATACATGATATATTAAACCAACAAATAAGAAGTGAAAAAAACTTGTTTGACCAATATAAAGGTTTAAGAAATAAACTAATTGTCAAAAATTGTAGATGCAATTAAAAAGAGTAGCAT	AAAAAGATTGTTCCATAGCTAATC	55.223	CTCTCTCTCTCTCTCTCACATACA	54.77	149	Intron
PMSSR00032	scaffold130	217444	217459	Pseudochromosome1	AAAAAAAAAAAAAAA	A	CATGACATTTAATCATGTATTCTCTTGAATTTCATTCTACTCCACCAATGCATTATCACATGTATAACAAGAAAAATATTATGGCCTTCTTTGGTGGGCTAGCCTAGATTGACTATAATGGATTTTTAAGCATTAGATTGGGATGGCTTGGATTTTAAGTACGCATTCAATGTTGCACCCAAAAAAAAAAAAAAAGACTCTAATTAAGTTCAATATATATTATTTTTTTTATTTTTTATTTTTTTAACAATAATCACATGCAAATTCCTAACTTTTTGCCTCAAATTGAAGAAAAACCCCAACTTTTTGCAAGAATTAAAACAGAAACTCAAACTCACATCAAGATCTAACCAATGATTAGTTTCCAATCTCCGG	TTGACTATAATGGATTTTTAAGCA	55.174	GAATTTGCATGTGATTATTGTTA	54.607	159	Intergenic
PMSSR00033	scaffold130	273851	273879	Pseudochromosome1	TCTCTCTCTCTCTCTCTCTCTCTCTCTC	TC	AATGAAAATTACGTGGCACATGTGTGGAGTCCACATATTCAATGGTGTAGAGCCACATGGCTTTAAATATAATATAATATTTTTTAAATATTTTTAAAACTTAAAATCCATAAATAAATTAATTAATTAAAAGCAACTTAAATCTTTTTCATATATTTTTAAATATCTTTCTTCTCTCTCTCTCTCTCTCTCTCTCTCTCTCTCTCTCCTTTGTGAACAAAGCATGAAATCATTTGTGATAAAAAAACCTAAAAAAATGTTGTATTCAAAATGAAAGAAGCATCATGAGATCATACAAAGAATAGTCAAGACGATCCATTTATGACCCAAAAGTGAATCTCATTTTTAAGAAAGATGTGCTGCTAGATGAATACCGTTAAGGGGTATA	AAAAGCAACTTAAATCTTTTTCAT	55.065	GATGCTTCTTTCATTTTGAATAC	54.941	156	Intergenic
PMSSR00034	scaffold130	275451	275467	Pseudochromosome1	GAGAGAGAGAGAGAGA	GA	TGGGCCGGGCCGGGATCAATAATTTTACTAAATGAGCCGGCACGGCACGGCCCGATAAATTAAATGGGCCGGCCCGGCCCGACACGAAAATGTTAAAAGCACGAGTTTAAATGGGATGGGCCGGCACGGCACGGCCCGTTTGACACCTCTAGGTTAAAGGAAGGTTAAGCAGCGAATGATGAGAGAGAGAGAGAGAAGCAGGCAGTCAACCAGAAGACAATAAACGGCCAAGGCGGCTTCTTCCGGGTGATGTGTCACATGACCTCCCTACATCTCTACTTCCATTCCATGCCAAAACGCAAAAGATTCCCCTCTCTACACGCTTTCCTTCTCCCCACTCAGCACTCCCTTCTCATTCTCCAATCCTATATCTCTA	ACCTCTAGGTTAAAGGAAGGTTA	54.788	AAGTAGAGATGTAGGGAGGTCAT	55.209	137	Intergenic
PMSSR00035	scaffold130	276892	276906	Pseudochromosome1	TATATATATATATA	TA	ATTAGGGATTTGTAATTGAGACTTATGAATTATCAATTGGGGATTTGTAATTAGGGCTTATTAGTTTCAATTTATGAGTTTTGAATTATCAAATAGGATTTGTAATCGATTTTGGTGTTCTTACTTATTCAATAGGTTATACTTTATTAAACATGCTCGCAATTTCCTTGTGAATGGGTGTATATATATATATAATTTGTTATCAATGAAATTCACTTGAATTTTCTATCTACTTAGTATGTTTGAACATAAAGTAAATTTAGCCAACCTCATTTTAAAATTCTGAGTCCGTCCGTCCCTGAGAATATGGTTTAAGTCCTAGAAGTTTAAAATAACAAGAAAACTTGGTTGTCAATGAAGTAAGTTGGAGCAAT	TTATACTTTATTAAACATGCTCGC	54.996	AGGTTGGCTAAATTTACTTTATGT	54.858	134	Intergenic
PMSSR00036	scaffold130	350209	350226	Pseudochromosome1	TTTTTTTTTTTTTTTTT	T	CAGCCTGAAGTCTGAGTTTGTGCCCATATGTTGATTAGTTTTATTATTCTACCATTTTTGTAAATGAATTGGCTTTACTTTTAGCACAAGGAAATGAAAGGAAATGAATTCTGTCGTGAAGAATATCTTGCTCTGATGTGACTCTGTTATATGAAACCAGTGAATCAACCGATGGATTCCTTTTTTTTTTTTTTTTTACTTCACGAACAAAATGAACCATTAAAACCAGAATAATTTTATTTGTTCGGTAAGTTGCTCGAACACAGCACTAGCCAGCACAACCAATCCTATCGTATGAGGGGGTCTATTCGGCCATTTCCTATGTATAAAATTATAAACCTGCCCATTCCTTAATTCCACTTTCTAAGCACCAATTG	GATGTGACTCTGTTATATGAAACC	54.589	AAATTATTCTGGTTTTAATGGTTC	54.969	103	Intergenic
PMSSR00037	scaffold130	381140	381154	Pseudochromosome1	AAAAAAAAAAAAAA	A	TTGAAATAATCTATTTATGACGTATAGCCGAGCGGCTGTACTTTTAAAATTTCTATTTATGGCGTATAGCCGTGCGGCTGTAACTGTTAAAATATTCTCTACTTCTGGAGTACCGTCGCGCGGCTACTTACCTATAAAATATCTATTTATGGTGTATAGCCGCACGGCTGTACGGTATTTAAAAAAAAAAAAAATACAAAGCGTATTGCCCAGCGTCTATACTATTTAAAAGTATTATAGGTGAGTAGCCGTCGCGCGGCTAAATTTATACTTTTAAATAGTATAGCCGTACGGCTATACCGGAAAAAAATCTTAACCGCCCGGCTTTACCGTAAAATTTCTATTTATAGATTATAGCCGTTCGGCTATACAAT	GCGGCTACTTACCTATAAAATATC	55.031	GACGGCTACTCACCTATAATACTT	55.203	134	Intergenic
PMSSR00038	scaffold130	406504	406516	Pseudochromosome1	TTTTTTTTTTTT	T	AAACCAATAATTTATAATAATGTGGCTCAAATATCGATAAGCAAAATATGAGAGTTCCAACTCAAGTAGCGTTAACGTAGAAGTCGGTGAGAAAAGGTCTATGATTTTGAGTAGAAAAAGAGAAAATTAATCCAATCTTTTGTGATTGGATGAGAAAGTTTGAGACCATCATTAGCATAATTTTTTTTTTTTGTAACAGAGGTAGGACTGTTTTCTTATTTTCAACCAATAATATAATGACATGTAAAAAATTATTCTGCGTATCATTGCGTTATTAGCTGTAATAACAAAAAGCGATATCCCCATTAAATGGAAATCTCTCTACATTATTAGGGTGATGAACAGTGAGCCTATAAAATATAATGCCAAATC	GAGAAAAGGTCTATGATTTTGAGT	55.1	TTATTGGTTGAAAATAAGAAAACA	55.078	144	Intergenic
PMSSR00039	scaffold130	418760	418779	Pseudochromosome1	AAAAAAAAAAAAAAAAAAA	A	AATAGTCAGTTAAGCCCATTATAAAAAGATACTGAATATATGTATTTTTTTCATGTTCCAAGGGAGAAAACAACAAGTGCCAAACTTAAAATTATGGAAGCTCTCTTGGGCAGAGACCAGGTGCGAGCCCAGTTTAAATTCCATCTGCTTTACGGGGAAACGATTTTTTCTTTTTAAACCAAAAAAAAAAAAAAAAAAAGAGTAAAAAAACCTCACTTACACTACCTTCATTGGAAACCTCCATCACAGAATCAAACCAGTAACTAAAACCATCCATCATTGACCATTAAACTTCAAACCAAAAAACCAATGTAACCTATGCCACCCATTCATTCATAACGCTCAAACAATAATTACCAAGAAAAACAGTACAAACTGG	CAAACTTAAAATTATGGAAGCTCT	55.432	GAAGGTAGTGTAAGTGAGGTTTTT	55.132	149	Intron
PMSSR00040	scaffold130	423360	423372	Pseudochromosome1	TTTTTTTTTTTT	T	TCATCTTGATTTGAAAATATAAGTGCCCTTTGATTGAGTTGGTGACCATTAATAAAATCATGGAATCTTTAACCTCACTTGTGGTAGTGTTTGGGAAATCAGAGACACACAGCACAGGGTTCATGATATTTTAAGCTAACAAGCCACACCTGCTGCATTGCTCTGTAACTTCTCATGCAATTTTTTTTTTTTGTGTGAACACTAGTAATTGTTTAGTAGAAAGATGGCCCATTAAGCAGGAAACAAAAGATGTTTTTTCTTTTGGACAACTTGCGAAGAGGAGAAGGGACAACTTGCGAAGAGGAGAAGGGACAACTTGCGAAGAGGAGAAGAGACAACAGAGCGAGAGCGGTGTGTTTCATTTGAATTACA	ATATTTTAAGCTAACAAGCCACAC	56.094	GGCCATCTTTCTACTAAACAATTA	56.013	104	Intergenic
PMSSR00041	scaffold130	455141	455159	Pseudochromosome1	CTCTCTCTCTCTCTCTCT	CT	ATCTCTCTGTCTCTGTCTCTCTCTCTTCTGCAAGCCATGCTTGTTGCTCAGTAGAATAAGATCATCATCATCACCATCCATCATCATGATAAGATAGCCTTTCATCTCTTTTCACTATTAATTTCTCTCATCTCAGATTCTCACCCCACCCCTTAATTAATTAGCTACACCCTCGCAACGCTCTCTCTCTCTCTCTCTTTGTAAAAGAGCTATCTATAGCTTACTATGGCTGAGGGTTTTGAGCCCTACCATG	GATAAGATAGCCTTTCATCTCTTT	54.556	AAAACCCTCAGCCATAGTAAG	55.273	153	CDS
PMSSR00042	scaffold130	563707	563723	Pseudochromosome1	ATAAATAAATAAATAA	ATAA	GAGTTTGTTGGATGCAGTTCAGCAATGTATTATTAATTCATTAGCTTACCAGTTTTTTTATGTCCAAAATTTTCTCGGAATTTGATTCATGAGCTATATGTGTTAAGCCAGACTTTCACGGCAGAAAAGTTGGATCTTCCACTACTCCCAAACCGCAAAATTATTATTATAAAATAATAAATAAATAAATAAATAAAGATCAAATTACAAGAAGAAAAATGCATGGTGCATTGTCTGCAAACTACAAAGCGGCATGTGGATGTGGTGCATTGGTATTTGGTACCCTCAGGAGGACCAACACTCGGAGGTTTACATTCTATATGTTGGGCCATGCCCATGACTGGCAGATTATTTGAACTATTTCAATTGAGGTTCT	AATTTGATTCATGAGCTATATGTG	55.252	GCATTTTTCTTCTTGTAATTTGAT	55.978	144	Intron
PMSSR00043	scaffold130	573340	573352	Pseudochromosome1	AAAAAAAAAAAA	A	TGTGAGTGAGAAATTTTGCTTTCTGTTGTAGTTTAGACTATCGCTTGTATTTTATATATTTAAAAAGTCTTCCTTTTTACAATAGAAAAACAATAATGGTACAGAGCATTATAATGGCAAGTGAATATTTTATTAGTGAGAGTGCATGATGAATATTTTGGAGTGCAAATAATAAATTACAAAAAAAAAAAACTTAAATTCTTTATTGAAAAAAAAGGAATGCTAACAATCGTCTTTCTAACCTTCTCCTTTAGACATTCTTCATTTTTTGCTTGACATGTGTCATTCTCTTTACACTTAAAACAATGTCATTAATATATTATACAAGCTAACTTTTGCTTTCCAAGTTTATCTTTATTAAATTTATCTCAA	GGCAAGTGAATATTTTATTAGTGA	54.672	ATGTCTAAAGGAGAAGGTTAGAAA	54.907	143	Intergenic
PMSSR00044	scaffold130	574267	574280	Pseudochromosome1	TTTTTTTTTTTTT	T	GCCCAGATGCGCTCCAGTGCAAGAGAAAGAGCTCGGGCAACTGCTGGGTCCCACCAGCCCGGGCAGGCCCAAGGGCAAGTTCTGCCTGGGCTTTAGCCCGAGTTTTGTGACGTCAGTACACGGAAATTCAAAATTTTTTTTATCGTTGTGCCACGTGTCGCGACAGGGACGCTCCGATCGTTTTTTTTTTTTTCAGAAATCCGACGGTCCTCCTTTTTTTGGCTTAAAAAATTCGAAAAAATTTTGAATTTTTTTTTAAAAAAATACCAAAAAATTATGAATTTTTTCCCTATAAAATACCTAACCATTTTATTTAATTTCCACACCAAATCTTCATACAATTCTTCTCCATCCAATATTTTTTACTCACCTC	GGCAGGCCCAAGGGCAAGTT	55.31	TGTGGAAATTAAATAAAATGGTTA	54.919	190	Intergenic
PMSSR00045	scaffold130	684283	684296	Pseudochromosome1	TTTTTTTTTTTTT	T	GTGCAGACCCAGATAAGCAACAAACATGATGTTTATTCTGTTTATACCTTTCCTTTTTCTTTCTTCGTCTTTTTTTCTTTTTCCATTGGTGGTGCCACTATGAAACCATGCTCCTAGGCTTGGGTATATTACACTATCGCTTTGCCACGTGTCACAAATAGTACAACCGAACGGCTATACTTTTTTTTTTTTTAAAAACACCGAGTATAGCCGCGCGGCTATACAATTTATATAATAGACACGCCTGGCGCCATCGCCTATTTTGCCACGTGTAAAAAATAGTATAACCGGTTGGCTAGACTATCTTTATTATAAAAAATTTCCGGTATAGCCGGTCGGCTATACGCATTATTTTTTATTTTTTTTTTTAAAA	CACAAATAGTACAACCGAACG	55.873	TAATAAAGATAGTCTAGCCAACCG	56.178	160	Intergenic
PMSSR00046	scaffold130	815067	815079	Pseudochromosome1	AATAATAATAAT	AAT	AGTTACGCGGTATAAATTCCAGCCTAGTCCCACACAAGTCAAATTGAGCTGGATTTTGCTTCATCTTCATCACTCATGATGACCCACTTGAGGCCTGCCGTTCTCCCTCCACACCCACTCCGATATCATCACCCAATTAATATACGAAAATGGAAGAAAATTAAAACCAAATTGCAAAGAAATAATAATAATATGCACAAAGAAAAACCAACAAATAAAATCTCCGTGTAGAAAAAGAAAAAAAAAAAAAAAAGGTTTTGAACTTTTCAGGCACAGGCTTGAGTTCGAGGAGGCAGAGCAAACAGAGCATCGAGATCAGGGGGCTGGAAGTAACCATTCTTCGGCGGGTCCCGCTGCGTTTCCCCAACCGCC	CAATTAATATACGAAAATGGAAGA	54.637	GAGATTTTATTTGTTGGTTTTTCT	55.127	101	Intergenic
PMSSR00047	scaffold130	836185	836203	Pseudochromosome1	ATAATAATAATAATAATA	ATA	GAAACATTCAAATAACAATTGACATAATCAATCAATTTAATAACATAACATTAACATATACCACACCGTCGGATTTTTCTAATCACGTACCTCTTACTCCTCTGCCTTTGTCAAGGGAGTCAGAATGTGATTGCGATTGCAATTATTAATAGGGAACTTCATGCTAATCACGCGACATATATAATAATAATAATAATAATTAAGGGGTGTGAGTGTACGTAATTAAGTCGACATTTGTAATGAAAGGGACATACTGGAACACATAAAATTTAGAATTCAAATGCGTAGCATGATTGATGCGCAAGAAACAGTGGGAAAATGATTTGTCCAAGATCATAGGTGATTATAATATGCCCTTTACTGTTTTAGGCCTAGTGA	AATTATTAATAGGGAACTTCATGC	55.063	GTCGACTTAATTACGTACACTCAC	54.928	102	CDS
PMSSR00048	scaffold130	836527	836545	Pseudochromosome1	ATAATAATAATAATAATA	ATA	CATAATCAATCAATTTAATAACATAACATTAACATATACCACACCGTCGGATTTTTCTAATCACGTACCTCTTACTCCTCTGCCTTTGTCAAGGGAGTCAGAATGTGATTGCGATTGCAATTATTAATAGGGAACTTCATGCTAATCACGCGACATATATAATAATAATAATAATATTAAGGGGTGTGAGTGTACGTAATTAAGTCGACATTTGTAATGAAAGGGACATACTGGAACACATAAAATTTAGAATTCAAATGCGTAGCATGATTGATGCGCAAGAAACAGTGGGAAAATGATTTGTCCAAGATCATAGGTGATTATAATATGCCCTTTACTGTTTTAGGCCTAGTGAT	AATTATTAATAGGGAACTTCATGC	55.063	GTCGACTTAATTACGTACACTCAC	54.928	100	Intergenic
PMSSR00049	scaffold130	855734	855746	Pseudochromosome1	CCACCACCACCA	CCA	AAAGGTCTGAAAGGGTCTTAGAGTACGGACAGGAAGGAAATTGAAAGAGAACGCAGGCCACAATGTGACCTCTTTTTCGCATCGGTTTACATCAGCCAACTGAAAGACAAACCCATGTTTCTCTGAAAAAGAGGCTCGCCAAGAACTTTGGAAGCAGCCCACAGCCTTTACACGTGCGAGCCACCACCACCATCACAACAGCACATAATCATGCGTGCCTGTCTCAGGACCACCATCGCTACCATCTCTTTCATTGTATTCTAAACCCTAACTCACAGATACCTCATTAACAGAGCTATTCGGTATGATATTCAGAGAAATTGTCACACAAGAACGAGTCAGATTTCCAACCTTCAATTGCTTTTCATAATA	ATGTTTCTCTGAAAAAGAGGC	55.341	AGGGTTTAGAATACAATGAAAGAG	55.154	155	CDS
PMSSR00050	scaffold130	888493	888521	Pseudochromosome1	CTCTCTCTCTCTCTCTCTCTCTCTCTCT	CT	AAGAAAAAACACAAATAATTTAAATAATTTAAAATAATTTAAAATAATTTTTTTTAAAAAGGTCTTGAGAAAGGGCAATATCCAGAGACCCCTGTTAATTATGCCTTGCTCACAACTCCATAAGTACCCCCACCCTCTTCCCGCTTTCTATTCGCCCCCAACCCAATCCTATACATCACACTCTCTCTCTCTCTCTCTCTCTCTCTCTGACTCTCTCTGCGGCAATGGCTTTCGTTCACATGCTCTGCATTGCTTCACTACTGTCACTTTTCATGGCGGCCAACGCCAGAATCCG	ATATCCAGAGACCCCTGTT	55.475	GTGACAGTAGTGAAGCAAT	55.016	190	Intergenic
PMSSR00051	scaffold130	925131	925165	Pseudochromosome1	CCCCCCCCCCCCCCCCCCCCCCCCCCCCCCCCCC	C	TCCAGGTCTGAGTTAATGGGTTGTGTTGATAATTGGTTGACTCGTTAGCCATCCGTTAAGCAAACATGTCATATCAGTGTTATTCACGAATCACCCGTTAATTCATTAAGGACATGGATATTTTTGTAATTTCATATATTTCTTTTTATCTTTCTCTCTCCTCAAACCCCCCAGGCCCCCCCCCCCCCCCCCCCCCCCCCCCCCCCCCCCCCCCAGCGGGGGGCGCCCAAATCTTCTCTACATTGTGGCCCAAAGCTTGGGAGCTACTGTTGGTGTTGGGTTGGTAAAGGCCTTCCAGAAGCACAACTACAAGTCATTAGGTGGCAAGCGGCGCCAACTCGGTGGCTCCTGGCTACAGCAAGGGCACAACTTTGGCTCACGAACGATGACACAA	CTTTTTATCTTTCTCTCTCCTCAA	55.511	CACAATGTAGAGAAGATTTGGG	56.396	106	Intergenic
PMSSR00052	scaffold130	943991	944003	Pseudochromosome1	AAAAAAAAAAAA	A	TTCCACATCGGAACTTCCATCCCTTTGGCAGCATCCATATTCTGTTCCATGCCGATATATGTGAACAAACCGTGAAGAGAAATATTGGAGTCTCACAAGATGATGCCAACCATTTGAATCTCCTTTCAGCAGTCGCATTTCATGAAAAATAACAAAATCAAAATCAAATTAATCCCTACCAAAAAAAAAAAACAAAAAACCTTTGGGTTTTTTATCATCATCCTGTGCATGAGTTGCTTGGAGGCCCACATCGTCCATATCGGCAAGTCGACTGATCATATAATATAACAAAGAAATACAGCTATAACTATTGAAAATCGATGTTGGAGTGCATATATAAACCATTAAAATTTAAACTTCATATAAAAAAAG	AATCAAAATCAAATTAATCCCTAC	54.9	TCTTTGTTATATTATATGATCAGTCG	53.99	139	Intergenic
PMSSR00053	scaffold130	948121	948143	Pseudochromosome1	TATATATATATATATATATATA	TA	CTTTTATGTATTTATGGCATATGAATCCAATAAACTTAATATCATTTGTAGCCTTAAGTTTGGTTTCCCTGGGGCCCAAATTAAATCAATGTGTGCTAATAAGTTGCTCTATTAACACCCCAAGTTTGAGTCAACAAACAGTAATGTGTGATGGTTAAAGATAAACATATGAGCGATATTTATATATATATATATATATATAATGTGCATGTATGCATCCCTAAAGTTTTGAACAATTAAAACTTTCAATTTCACGCTTGAACATAAAATATTTATGGGAGAATTTCCCATATCATCATAACAAGCGATTAAAAAATCTACATAGGCATTGGTCGAACTAACTAAAATTGCAAATAAATGTTGGGGTGCATATAAAAATCAT	AATGTGTGCTAATAAGTTGCTCTA	55.313	TTAATTGTTCAAAACTTTAGGGAT	55.508	153	Intergenic
PMSSR00054	scaffold130	963593	963605	Pseudochromosome1	GTGGTGGTGGTG	GTG	ACTCCACCTTTAATATTGTGTCAAGGTTGGTGGGTGTTGATAATAGAGGCCAAATTTTCCTTCAATTTTATTCCATTTTAAAGATTTTTCATTCTAATTAACCCACAGGCGGGTCCTTATCCATATCACACCACTTCAATTAAAATCCATGGCAGTCTTGTTCGTCGTAGCCATATTCTTGTGGTGGTGGTGTCGCGGCGGTGAAGCCACCAGTATTGCTAAGGGGCTGATGAGAATATTGATATGGTAGCGTAAATTTGAGTAGTTCTTCCAAAAGGATTTGAGGGGTTGAATGTAATGGTGTTTCATTGGGATTTCTGGTCGTGAAGTTGAAAAGACATGAAGAAGATGAAGAATGTTTTTTTTTTTTGG	TATCCATATCACACCACTTCAAT	56.043	TACCATATCAATATTCTCATCAGC	55.179	132	Intron
PMSSR00055	scaffold130	1061055	1061067	Pseudochromosome1	ATATATATATAT	AT	CCACCTTTCGTCCTTTGCATGAGTACTGGATCTACGGTCCACACGACGCGTCACTTTTTTCTGGGCCTCTACTCTCAAGTGGATCCAGTTGTCCTTTAGCAAATCCGTTGGTGTCCTTCGGCCTCTATTCTTCCCGCTTAAAGTGACTATTTTACCCCTAATCTTTATGCAGAAGTACCCATATATATATATTTGTATATCCTAGAAAATGTCATTTGGTTAATGCAAATATTAAGAATTGAAATTATTAATTAAATGAGAATAATATGGTAAATTCACACTTTTTCATATTAAAAAAATTAAAATTAAAAGAAAAATCCGATGATGAATCCTATTTTTATGAAACACAACCATCCATTATCCTTTTTAATC	CTATTTTACCCCTAATCTTTATGC	54.884	ATGAAAAAGTGTGAATTTACCATA	54.8	143	Intergenic
PMSSR00056	scaffold130	1083704	1083716	Pseudochromosome1	TGGTGGTGGTGG	TGG	TCCAGCATAGCCTCAACGAGCTCCAATTCCCCATCCTTGAGAGGTCCAAAGAGTCCACTTTGAGGGGTCTCTCTGCAACTCAGTCCCTGACCCATCTCCCCAAACTCACTCTATCCTTATCGCATTGAAAGGTGGCCTGAGATCACTTCCTCCAGTGCCACCTTCCAACGGCGAAGGATATGGTGGTGGTGGGCAGAGAACCAGCAGTGGCTTAGGCTACAATGAATGTGTTGATGTCCATGGGCAATCTAAGTAGAGGCAGGCACTGGGACTAATGGGCCTCGGAGTTCGGACCTGCCCGCGGAGATTTCGGGCAGCTTCACCGCGCAGCCCCTTGCTCCTTTCTAATGAACAATTTTTA	CCCAAACTCACTCTATCCTTATC	56.12	ACATCAACACATTCATTGTAGC	55.182	139	Intron
PMSSR00057	scaffold130	1088270	1088282	Pseudochromosome1	TGTGTGTGTGTG	TG	TTTGGGTTGGGCCCAAGGAAACTATGAGAGCAAGAAGAGTATGTAAAAGCTACGGCCCTAGCGGAAAGGAACAAAACAACCCATCTAATCTAAAGCACAAGTTTATAATCACTAAGTAATTTTTGTTGTCAAGAAAACCTGGCAAATTTACCAAGAAAAACATCTAAGCTTCCTTTTGTGTGTGTGTGTGTGGAGACAAGGCCATAGCCTAAGCTATTCTAATGTGCAGTTTGGAAAAGAGGGTCGAGCTCGAATGCAAAGGAACGAGCACACTGTCAATCAACATTCAATCCAAACATAAAGTGTGTAGAGTAGTGTTTGATTTCGTTTGATTTGTGATGATCTACTATTCCGCATTATGTGCGGTGAGAT	CAAATTTACCAAGAAAAACATCTA	54.726	AAACTGCACATTAGAATAGCTTAG	54.31	107	Intergenic
PMSSR00058	scaffold130	1093010	1093044	Pseudochromosome1	CTCTCTCTCTCTCTCTCTCTCTCTCTCTCTCTCT	CT	CTCTCTCTCTCCAAACCAATCACTGCTATGTGCCATTCCAGTTATTGGAATATAATATATATATATATCAATCATTTAAAATCGTGCGCATAACAATTGTATTAATCTATAATAAAACAAAACTTAGCCATGCATGTTAAGTAAACAATTGGTTTTGTTAGAGAGTTGGATATCACTCAACTCTCTCTCTCTCTCTCTCTCTCTCTCTCTCTCTTTAGTGGAATGTGGAATGTGGAATGTGGATGTATATACATACATATATGTGTCTCCATTATGTCTTGGTTAGATCAAGAAGAAAGTGGGAAGCTGATTTATCTGTATCTTCCATGCAGCATATGTAATGGAAGCAATAGATAGAATAAATATTTTAGAACTGAAATTTATGGCGCTTTGT	TAAACAATTGGTTTTGTTAGAGAG	54.775	GTATATACATCCACATTCCACATT	54.688	111	Intergenic
PMSSR00059	scaffold130	1115361	1115379	Pseudochromosome1	TTTTTTTTTTTTTTTTTT	T	TGCTTTTGTGTTACTATGATATTGATGTATTGTAGTCGTATTACAAAAATAGTACAACCGCAATACCATATCAATACAAAAACAATACGACTACAATACAACCGCAATAAAATCACAATACGATTGCTGTTCTTGTGGTTTATAGTGAAAACAAAGAGGATTTGGGTAGGAATAAAGAGGTTTTTTTTTTTTTTTTTTGCTAGGTCCATCTAGGGGATGCTGATGATGAATAAGATTCGTTTACTTTGTCCTTCCATGTTGACCAAAAACAGAATGGGCACTGGCCAGCCACCATTTATGTGCAAAGCGTAAGCGTTGGTGATTTCTGTGCGAGCAAAATGGGGAGGATTGGTTTGCTTGTATCAGATTTCACAATCT	TATAGTGAAAACAAAGAGGATTTG	54.701	GACAAAGTAAACGAATCTTATTCA	54.689	110	Intergenic
PMSSR00060	scaffold130	1213164	1213184	Pseudochromosome1	AAAAAAAAAAAAAAAAAAAA	A	AAAAAGCAAACAACCGCAACCACATGCTGTTTAATAAATCCCTTACTATCTTAACGAGGCCCGATAAAGACGAAGTAAAGCAAAAATTCATGTGAAATCTTATTCAATTATTATCGGTCGACACACACTCACATTTCGTAATTATCTCACAATTTTCACCCTATTAAAAACATATTTATTAAAAAAAAAAAAAAAAAAAAGCAAACAAACGCAACCACATGCTGTTTAATACATACCTTACTATCTTACT	TCGTAATTATCTCACAATTTTCAC	55.293	GGTATGTATTAAACAGCATGTGG	56.271	102	Intergenic
PMSSR00061	scaffold130	1254837	1254859	Pseudochromosome1	ATATATATATATATATATATAT	AT	TATAAAGTGTTTTGGGTGTTGGGTTTGTTTATAATTTCAACCTCCATTTTGGGTGTTTTAGTGAAATTCCCAAAAAAAAAGTATGATTATAGGAAGAGTAATAATGACAAGTCAATCTTAGTGACTTTTTCATGGCCTGCCACTGCGCACCTTGCTGAAATTTGGATACATCCAGAAGAGATATATATATATATATATATATTTTTTAATAATACCTTATAATGATGTTTTTATTAATCACGAATTGAATTTTACATAGGGAAGATTTCTGCATTTACTTCACATTAAGGAATTGAAACGAAATTAGGAATTAAATTCTTGATTTTGAAGGAATCCAATTCTTGAATGGGATGGGGTATTCTAATTCCTGGAGAACTAACCC	CAATCTTAGTGACTTTTTCATGG	55.729	CAATTCGTGATTAATAAAAACATC	54.889	135	Intergenic
PMSSR00062	scaffold130	1279398	1279428	Pseudochromosome1	AGAGAGAGAGAGAGAGAGAGAGAGAGAGAG	AG	TTCGTTTTCGTTCAGGTAAAGAGAGCAAGTAAGAGATAACTCGGACAAGCCAACCCTGAAGTGTGGGCTTGTTTGCTTCTTTTGGTTGGCTGGAAGAGAAGAGAGAATGCAGAGGAATTTGGGGGCGTTCCTCGTAAAAGTAAAAAGGCAACAGTTTGGTTCTCAAATTTATAAACATTAAGAGAGAGAGAGAGAGAGAGAGAGAGAGAGAAAAAAAAGAAAAAAGAAAAAAAAAAGAAGGCTCTCTCTCTCTCCTCTCGCTCGCAGAGATTTTAGTGAAAGATGAGTGAGACTGGACGAGAGAGGGTGTTCAACTTTGAAGTCCAACTTTCCCAG	GTAAAAGTAAAAAGGCAACAGTTT	55.421	TCACTCATCTTTCACTAAAATCTC	54.602	157	CDS
PMSSR00063	scaffold130	1319949	1319966	Pseudochromosome1	AAAAAAAAAAAAAAAAA	A	TGCTGAGCAAACTGTTGAATCCTTTAATTCCTTACTCAAATTGGTTCCTCGAACGAGTGAGTGATAGGTTTAGAAGAGAAGTCTTTAAGAACAAAGGTTGTTGGCATATGAGAGTTTATTTTCTCTTGCTAAGCAAACTGTTTTATTCTTTGTTTTAGAAACACTTGCTTTCATCCCCACAAAAAAAAAAAAAAAAATCATTTCATCAACTGTTGTTGGGGGTTACTCTAAATTGTGTAATGATCTATTTTTGTTAATATTTATTTTTTAAAATTATTTTTTGTTTTTATGTTTTTGTACTAATTTGTGTAATATATATTCATTTGATGATTTCATATAAGAGATGTTAAAAACTGTGTTAATAGCTATTTGATGTG	TGAGAGTTTATTTTCTCTTGCTAA	54.732	TCATTACACAATTTAGAGTAACCC	54.434	135	Intergenic
PMSSR00064	scaffold130	1320267	1320283	Pseudochromosome1	AAAAAAAAAAAAAAAA	A	TGCTGAGCAAACTGTTGAATCCTTTAATTCCTTACTCAAATTGGTTCCTCGAACGAGTGAGTGATAGGTTTAGAAGAGAAGTCTTTAAGAACAAAGGTTGTTGGCATATGAGAGTTTATTTTCTCTTGCTAAGCAAACTGTTTTATTCTTTGTTTTAGAAACACTTGCTTTCATCCCCACAAAAAAAAAAAAAAAATCATTTCATCAACTGTTGTTGGGGGTTACTCTAAATTGTGTAATGATCTATTTTTGTTAATATTTATTTTTTAAAATTATTTTTTGTTTTTATGTTTTTGTACTAATTTGTGTAATATATATTCATTTGATGATTTCATATAAGAGATGTTAAAAACTGTGTTAATAGCTATTTGATGTG	TGAGAGTTTATTTTCTCTTGCTAA	54.732	TCATTACACAATTTAGAGTAACCC	54.434	134	Intergenic
PMSSR00065	scaffold130	1335359	1335371	Pseudochromosome1	TAGTAGTAGTAG	TAG	ATATCTTTTCTTCCCTGAGTGAATAAATTTGTACAAATCACATGCCTCCCATCCCATACACCAGAAAAGCTCACATGCCAACAAAACTGGCTGAATTACAAAACTACAAATAAAAGGCAAAAGAATACAAAAGGCACCTATTGAAATACCCTCAGTACTAGTAGTAGTAGTACATATATATTCAGCGGCGGGTTCAAAAAATTTTCAACTGAAGTGCAATTTTTAAAAGCTAAGAACTTAGAAAAAAGAAAAAGACAATTAAACATCCTTATAATTTAAACAATATTAATGTTATTCATAATTAATTAAATAATTAATTAATTAAAAAAAGACAACTAAGCCTCTTCCTC	ACTACAAATAAAAGGCAAAAGAAT	54.962	AAGTTCTTAGCTTTTAAAAATTGC	55.006	137	Intergenic
PMSSR00066	scaffold130	1414039	1414059	Pseudochromosome1	AAAAAAAAAAAAAAAAAAAA	A	AACAAAGACCAGGGAATTAGTTGTAGCTGATGATCTCTCAACAGAACCGAAAATCAAGTTACCTTAGCTTCAGCTTTATATTTTGTGTGCAATTTTGCACTTACAATAACCATCATCTTTAACTCGTTTAGTTTCTGTTTAGTTTCTTTTTGGTTAGGGGCTTTAGCCCTCCTCTGTACCAAAAAAAAAAAAAAAAAAAAGGACCGGCCTGCCGCCCAAGCCATTTTGCCACGTGGCAAAAATAGTGTAGCCGCTCGGCTATACTATTTTTTATTTATAAGGACCGTAGTATAGCTGTCCGGCAATACTCTTTTTATTTAAAAAAAAAAAACACCCGAGTTTAGCCGCCCGGCTATAAGTTCTTTTTATTTTAAAATGAC	TTTAGTTTCTTTTTGGTTAGGG	54.682	CAGCTATACTACGGTCCTTATAAAT	54.655	160	Intergenic
PMSSR00067	scaffold130	1448705	1448718	Pseudochromosome1	AAAAAAAAAAAAA	A	CTGGCTGAGATTGGATGATGCTGGAACAACACGATACAACACCTGGAAGCTTTATAAAGCCCGAGTAGAAATCATGCACATATTGGTTCGACCCTTTGGGGAAGGTGGGGAACTATTTTGTCAAGCCTAGAATCTAGATAAGCCATGCAAAAGAAGCTTTCGAAGATTTTGCTTCTAAACAAAAAAAAAAAAATTCAACCAGTTCGTAAAGACAATCCTGGCCAACAAAGCAGTACATATACATATCTACACAGGAAATATGCAACATGCCTCAAGCATTCGGAAATTCATACAAGCTTCAGTAGTTTAATATCAAAATTACAAAGGCATAACGACACAGTCGTTAGAGTCTAAAAAAAAAAACAACACTACA	AACTATTTTGTCAAGCCTAGAATC	55.281	ATATGTATATGTACTGCTTTGTTGG	54.537	136	Intergenic
PMSSR00068	scaffold130	1455994	1456006	Pseudochromosome1	AAAAAAAAAAAA	A	TACCAGAACACTCCAGCAATTGGCAAACTCAAGTCCTTCCAGGCATCAGAAGAAGGAAAAACTTCATCTATGTTAGTTGTAGATGGATGTATGGGCTTGTGGGGCGCCCTCTTGCTTTTGCACATGATTCTATGAAAAAAAAATTATTACCCAAAGAAGCATAAAAGTGACAGGAAACCGAAAAAAAAAAAACAACAAAAAATCAAACACATAGAGAAACGTCTTGATGATCATGCAAATGGACAAGTAAATTAAGTGGCTAGCTTTATTTGTCAACTATATGGTAGGGATTGGAGACAACAATGATCTCCATGTTGTGATGCTTTTTGCTTGGATTCCATATTACACAGAAATAAAGGTGCCAAGCAAAAT	ATTATTACCCAAAGAAGCATAAAA	55.604	AAGCTAGCCACTTAATTTACTTGT	55.176	124	Intergenic
PMSSR00069	scaffold130	1503134	1503149	Pseudochromosome1	TATTATTATTATTAT	TAT	ATTATAAGTTGAGAACAAACTAAAATCGAGTGAAGGCAGTTAAATTGAATAAATCATCATAAATTCAGAATTACAACAACGACAACAACAAAAGAATTTGTTACATCATATCGCTCGACCCGGTGGCCCGTGGTCTCAAAATGGCAGGGCCCGGCTGGCATCAAATTAACGGCCTCGTTCTATTATTATTATTATTTTTTTTATTTTGAATGTGAACCTCAATTTAAAAAATAAAAATTAAAAAAATTAAAAAAACCCCAAAACTCCCCCCAAATAGTTTCCCCGTCATTGGCCACCCGCGCCACCCGCCACCTCCTCCCGCCCCACCCCCCCAACAACTCCACCTGCCCTCAAAACCCTAATCACACACAG	CAACAAAAGAATTTGTTACATCAT	55.221	GAGGTTCACATTCAAAATAAAAA	55.252	135	Intergenic
PMSSR00070	scaffold130	1547099	1547117	Pseudochromosome1	TATATATATATATATATA	TA	AAATTTGTATTTTATCTTTTCATCTTCGATTTTGTTTTGGAGTCACCTTCATCATATACATTCATCCGATTCCCTTGGTTTGTTTCTTTTTTTTAGGATCTATGTATCTTGTAAGTATCATATATTAGAATCTCAGTCGTTGATTTTAGATTTAGAGTTCAGAGATATATACGAGATTTGTATATATATATATATATAATTAATAATATAAATCATGCGTTCATGCAATTGAATCATTAGAAGTTATTAGTCGTTGATGTATGTAATATCCATCTACATCAAAGACTCAAAATCATTACATGCCCGGCGGCGACATTTCCTTATTGACCTATTTAATATATGGGAATGAAATAGAACCCCAATATTCAAACTTGTAAC	TCGTTGATTTTAGATTTAGAGTTC	54.026	GATTTTGAGTCTTTGATGTAGATG	54.87	158	Intergenic
PMSSR00071	scaffold130	1565839	1565852	Pseudochromosome1	TTTTTTTTTTTTT	T	AGGGAACAGGGACTGGGTTTCTTTAGCATTTAAACCTTATTGTTACTACAAACCTGGCACTAAAGAATTTGACCACCTATATAATCCCTAATTACATTTCACAATCAATTGATTGTTTTGAATTTAATTGCCAGGTAAAAATGCCAGAAAGTGAGTAAATAATTAGATAAATAAATAACATTTTTTTTTTTTTGGTCAATAAATAAATAATTAGTTTGGAACACATAACTGGTTGGAATAACCAAAAAAATAAAAAATTCGATTTCTTGGTCAAATTAAATTTTAGTTATTTGCTTGCTTGGAATAAGAACACTACAAGAAACCTTCTGCAACAATTTGAATAAACCTAAACCACCGCCATCCTCCAACTCTT	AATGCCAGAAAGTGAGTAAATAAT	55.525	ACCAGTTATGTGTTCCAAACTAAT	55.989	104	Intergenic
PMSSR00072	scaffold130	1619797	1619809	Pseudochromosome1	TTTTTTTTTTTT	T	TATATAATCAGATCTATTGTGACTCAAAATGTCATTTTACTGCTGCAGCTATTTACCAGTGAAGACGATGACACTGATCTATCCAACAACTTTGTTGTGAAGACATGCCAGAGATTTATCCCTGTCACGTGTAATGTTCTCTCTTTGGATTTGTTTCCTTCCTATTTCTCAGTTGAAGTGTTTTTTTTTTTTGGGTTCTTTGCATGTGCTTAAAGATTAGATTAAAACTGGAAATTTCTGAATTTATTGGGGGTGATCCTTGTCTGTCTTGGGCTTTGAATATAGCAAGTCCTAGGAGACCATCTTACACTAAAAAAAATGGTTGTAGAGTTGACATACTCCTGCAAATTTGCATCCTTTTGATTATTTTGC	GTAATGTTCTCTCTTTGGATTTGT	55.783	ATTCAGAAATTTCCAGTTTTAATC	55.059	113	Intron
PMSSR00073	scaffold130	1661741	1661756	Pseudochromosome1	AAAAAAAAAAAAAAA	A	GCAACTTGCAAGCAACACTTGGGGCCTGGGTTAAGATTTTCTTTGATTTGCAAAGAACACAACACTATTAGCGGTTTAGAGCAATTGCTCCATTTTACAAGGTTTTAGTTTCGAGTTTTAGTATTTGTATAATAGGTGAGAGTTTAGCATATTATCGCTCTTCTCAATAGGAAAGATCCTAAAAAAAAAAAAAAATCTTTGATTTATATTGCCACTTATGAAAAGTGTTATTGGCATTCAAACTTAATCATCGGTGCACCATTTCATGGAATAAGACAAAATAAAAAGGAGTGCATGGTAACTATCTTGATATGCTAGAAGTAATTTCCTTGGTTTTTTTGTCCAATAGTTAAATTGCCTTCTTCTCAAAAAGTT	AGAGTTTAGCATATTATCGCTCTT	55.175	TTTTTATTTTGTCTTATTCCATGA	55.008	149	Intergenic
PMSSR00074	scaffold130	1692969	1692981	Pseudochromosome1	AAGAAGAAGAAG	AAG	TAGAAGCACATCATCATAGATGAAGCTCAATTTTACATCCAAACACTAACATTAAAAAATAATAATAATTAAGAAAAAAAAAAACAATTTAATTAGTTAGAAACGTACCATTGGAGTCACCGTTTTGTTGGGGCTCTTGAGAGTCCCTTCTTGAACAGAAAGGTTTCAGTGGCGAGTAACAAGAAGAAGAAGATGATGATGATGATGATGAAGAAGAGTTATGCTTTCGAGTGGTCCAGAAATAACGTGAGGATGTTAAGCTTCCTGTTCGAGCTTGAATATCCATTTGCACATCCCAAACCCAAACCAAAGAATATTCCAATCCAAAGTAATCCCGTGCTAGCTACTGCTGATGATCTCGTGGCGCTAACA	TAGTTAGAAACGTACCATTGGAG	55.387	TAACTCTTCTTCATCATCATCATC	55.164	128	Intron
PMSSR00075	scaffold130	1694075	1694091	Pseudochromosome1	TAACTAACTAACTAAC	TAAC	ATATAAATGGTTTTTGGGCTATAGTTAACCAAAAAAAAAAAAACTGTGAGGTGTGGTGAGTAAAGCAAATTGGAAAATACTTTTTTCATTTCACTAATCAAACTACTCAGTTTGTAGATACCAGTCTATTCTTGAGAGCTGCTTAACAATAACTAACTCAATACAGCTGGACTAACTAATTAACTAACTAACTAACTGCCATGTCATCAATCGTACCAGCGATGAATTAGCCAATGTCTGCCAGCCGTTGATCATCTGAAGCTTTGATCAAGTTATTAACTGATGCAGAGGAAATTTTATTTTTTTAATTATTCTATATATGGGTGAGAAGGGATTTTCAAAAAAGATCGAACAGTCGGCAACTGGTGAGTGTAAG	GCTGCTTAACAATAACTAACTCAA	55.074	TTAATAACTTGATCAAAGCTTCAG	54.984	142	Intergenic
PMSSR00076	scaffold130	1703811	1703827	Pseudochromosome1	AAAAAAAAAAAAAAAA	A	AGATCATTTCGTTCCATTTTTTGTAAAATAGTGAAGGATATTCCATTAACGACGACTAGATTATCTCCTATCATCTTTCGCTTCTATGCCTACAGGGCTTATCCCTGGATGGAATAATGTCTAGGACTCGAGACGGCTATACTATTTATTAAAAGAAAATTAGCAAGGGTACTGTTTCGGAAAAAAAAAAAAAAAAGGTCAAAAAATACAGTATAGCCGGCCGGAGATACTCTTGAAATATATTTGTTAAAGAAAATTTTAAAATAACCCCTGCAAGAGTGGGTATGAATCGATTTCTTCTTTTTCCTTATGCTAACTTACCTTACTACCAAGCATATGAATGATCATAAAGTTCGGCCACTATATAATATTTCGA	GAAAATTAGCAAGGGTACTGTTT	55.934	AGCATAAGGAAAAAGAAGAAATC	55.311	160	Intergenic
PMSSR00077	scaffold1308	49138	49160	Pseudochromosome1	CTCTCTCTCTCTCTCTCTCTCT	CT	GCACACATATCCAATAAAATAGTGCCAAGTGGATTTAAATGAAAAAAAAAATTCAACATAATAGAAAAATTAAAAAATATTTATAAAAAAAAAAAGAAAGAAGAAAATATAATTTAAAAAATTGTATATTTTAACATTTAAATTCAATTAAAAATTAAAACAAAGCAACTCTCTCTCTCTCTCTCTCTCTCTCTCTCTCTCTCATTGGGGGGTGATGGTGATGGTTGTGACGGTTGGATTTTCGCCGGACGAAGAGGAAGGTGGATTGGTGGAGTGAGAGAATAATTGTTGGTTGAGATGTTTCCAGATTTTTTGTTTAAATTTTTTTATAATTTTTTTTAA	AATTAAAACAAAGCAACTCTCTCT	55.105	ATCTCAACCAACAATTATTCTCTC	55.715	147	Intergenic
PMSSR00078	scaffold1308	65452	65464	Pseudochromosome1	AAAAAAAAAAAA	A	TTGCCTGCCTTAGTGTCCGATTTCTTTTGGTTTAAATTGAATTTTCTTTTCAAAGTATCCATTAGTTTAGTGATTTGGAGCAATTGTTCTTACAAGAAAGGTCCTGGGTTCCAGTCCTAGCATATGTGTAGTGTATGTGAGTTTAGTATATTATCGCCCCTCTTAATAGTAAAGGTCTTCAAAAAAAAAAAAGTTTTGAATTTTCTTTAAAGTACTTGGAACAGTAATACTGGAATACTCAAATTAAAACTATTATGTTCAAAGTATTATTTTGTTTGTAATTTTGAATATTCAAAAGTAGACTCGTACAATATTCAAAATAACAAAAAATGTTATTGGTTAATGCAAACATAAGAATTGAAATTATTAATT	CCTAGCATATGTGTAGTGTATGTG	54.286	CCAAGTACTTTAAAGAAAATTCAA	54.158	104	Intergenic
PMSSR00079	scaffold131	61559	61571	Pseudochromosome1	TATTATTATTAT	TAT	TTTAAACATTGTTGGTACATTTATATTTTATAATTTTGTTGCTAACGTTTGGGAAATTACTGCTAGTGTTTGAAAATAAAAACCTACAGATTAATTTATGTGGTATTATTATTATTGCTCAATGTATTATTATTTTATTTGGGGATACGTTTTCTACAACAAAAGCTAATTAATGACCTTTGAAATAATTTTTTTTGAAAAAATATATTGAAGTGAGCTATGTTTTTCTAAGTTACTGCTTGTTTTAAATAGCTTGTATTGTTTATTACCGATTACTTAATTATTAATTAGTTAT	TGTTTGAAAATAAAAACCTACAGA	55.133	GGTCATTAATTAGCTTTTGTTGTA	54.745	112	Intergenic
PMSSR00080	scaffold131	92104	92132	Pseudochromosome1	ATATATATATATATATATATATATATAT	AT	CAAAAGGTTTGTTAGGATTTTGTTGACTAAGGGGCTGAAGAATAATCATAACGGTTTGCTTGCCTTACGTACTAGTACAACCATACCATATATCAAATATAAAATATATAAACCATATATTATAAATAACATCTCTCCCTGGAATAAAACAGTGACGCAATTAGTACCTATTGAATATCAATATATATATATATATATATATATATATAATGGTAGAAGTGGTAGAAGGGTTGTCACTTTTGTAATGTTGCATCCCTTAGATTGTATTGCTATATATCTAAATGTTGGGTTGTAACTAATACGTAGATAAGAATGTTGAATTTGAACTTTAAACTTGGTTTGATGGTACTTTGAAGTTAATGATCTTGGGTTTGTTACTATTTTTTTT	ATTATAAATAACATCTCTCCCTGG	54.922	TATAGCAATACAATCTAAGGGATG	54.641	156	CDS
PMSSR00081	scaffold131	243516	243528	Pseudochromosome1	TGCTGCTGCTGC	TGC	AATTGGGTTGCTTTGGGGAAAGTATGCTTTGAAATAGATTTTCGGGGTTATCAGGCCACAGCTGGCCCTCTAATCCCTTTTCTTTTCTTTCAAATTTGGGGGTTCTCGGGCCACAGCTGGCCCTCTAATAAAGCTATGTCGTTTTGCCCAAATAACTTGAAAAATAAGACACATGCAAGGTGCTGCTGCTGCGCAAGCTGCTACCCAGCCTTATTTGGGGCAACAAATCAAACAGATGGTGGGCATGACTTGCCCAGCCATCCACCACATGCAGTGGTCAATATGTTTTGCTCCAGGTGGTGGTTCCGGAGTTGGTGGGGGGTTT	CCAAATAACTTGAAAAATAAGACA	54.726	AAAACATATTGACCACTGCAT	54.689	142	Intron
PMSSR00082	scaffold131	298431	298443	Pseudochromosome1	TTTTTTTTTTTT	T	ACAATTTTAAAAAATTATTATTTAGGGTTTAGGCTTTAGAGTTAAGGTTTAGGGTTAGGGTTTAGGGTTCATGGTTTAGTATATGACCACCCTAAACCCTAAACATTTTTTAAAATTTTGTTTTACAAATTTATAATTTAATGTTTAAGGTTTAGGGTTTAGTATGACGCCAGGGTTGTATTTTTTTTTTTTCTGTCCCTTGCGCACACGCGTTCGAATCCCAGCGAATCCAAATCCCAGGAATATTATTTAGTGGATTCGATGTCGGTTTTATGTTTTACCGACGTCTTACTGCTTTACGACGTCGATGTTTAGCGCGCTTTCTAAAAATTTCACCGCGACCTAAAAATTTCAGATTTCGCTCTAAGTCTA	TTTAATGTTTAAGGTTTAGGGTTT	54.86	ACTAAATAATATTCCTGGGATTTG	54.94	118	Intergenic
PMSSR00083	scaffold131	412210	412222	Pseudochromosome1	AAAAAAAAAAAA	A	TTGATCGGAATTGAGAGAAAACAATGATCGAATTAGAATAGAGAGAGACAGAGAGACAGAGAGAGCTTACTATGGAAAAACTAGAGTCTAGATGGTATGATGGTTCAGTTTGGGTTTATGTAAAGTTATTGGCCTCTTTTTTCCAAAAATAATAAAGATGGTTAGTATCTACATAATTGTAAAAAAAAAAAAGATAAAAAAAAATAAAAAAAAATTGAAATGAATCTGTAAAAAAAATGCAGTACATATGTCAATTTTGGGATGGGCCTATTTCATCTCGTTTAGTGGCATGGCACGAGCCCGGCCATGTCCTAAATGGGCTGGGGTGGGCTGTCGCGAGATTTATGATTTTTATAAATGGATGGGCCCAAC	GTTTATGTAAAGTTATTGGCCTCT	55.185	CCAAAATTGACATATGTACTGC	54.898	147	Intergenic
PMSSR00084	scaffold131	434250	434263	Pseudochromosome1	TTTTTTTTTTTTT	T	ATACTTTCTCAATCGTTCTCCACCAATCGTTAATCACATATAATATCCCTATAGCCAACGAAATTAATGGCGTTAGTATGAATTTACATTAATACTTTTACACTAACGATAAAAAATACTTACCCAATGAACGTAGCGAATTCCCAGCAGAGGCAAAGGCAAAGGCAGAGGCAATTTGCATTTTTTTTTTTTTGCAGTTTGCCTCTACAATGGCTGAATCCAGATTATATATTTCACGAAAGATTTTGCGCGACGAAAAGTGATTTGTCGCTCAAATTTTCTAGCGCAAAAGATAACTTTCGTCGCGCCAAAACTCATTTTCGTTGCACAAACGGTCATTTTCGTCTCGCAAAATACCATTTTCGTCGCGCAG	AAAATACTTACCCAATGAACGTAG	55.838	ATATATAATCTGGATTCAGCCATT	55.223	120	Intergenic
PMSSR00085	scaffold135	4905	4935	Pseudochromosome1	TCTCTCTCTCTCTCTCTCTCTCTCTCTCTC	TC	TTGGGACCACGAGTGGTTTGGTTGCGTAGGTGGTACTGAGATGAAACCGTAGACATGCGGTAGGCTTGAATCGGAATTGTAACGAAGTTTTGGCGATCAAATTAAGCTCGATGGCGGAACCGTAATTATTTCAAAGTAAATTTGAGTAAAAATCAGATTTTCAGTTTTTACCCCTCACTTTCTCTCTCTCTCTCTCTCTCTCTCTCTCTCCTTCTCCCACACGCACAACTCTCTCTCTCNNNNNNNNNNNNNNNNNNNNNNNNNNNNNNNNNNNNNNNNNNNNNNNNNNNNNNNNNNNNNNNNNNNNNNNNNNNNNNNNNNNNNNNNNNNNNNNNNNNNNNNNNNNNNNNNCCTTCTCCTCTCTCTTCCCTGGCCAGCACAGCTCCTGGA	AATCAGATTTTCAGTTTTTACCC	55.703	AGAGAGAGAGTTGTGCGTGT	55.06	107	CDS
PMSSR00086	scaffold135	48252	48264	Pseudochromosome1	TTTTTTTTTTTT	T	CTATTTATGTGAATAGTAACAACCTTTTGTCATGACAAATGGGTGGAAGTGCTCTAAGTACTCAAAAATTACATCTTATAGTAAAATACTTTGAATTTAATCATGTCTAATTTCTTTTAGAGGATCATTAACTTAAATTACAAGTTATTTATTAAGTGATAATAATAAATGATAAATGAATTTTTTTTTTTTGGTCAGCAGTAAATAAAGTACCTTATCATTGTCCTTATAACATGATGGCTCTCAACTTGCAACCGTTGGTGAATTCGTCTAAGTTTTAAGAAAAGCAAGCAAGCAAGCAATCATAACCATGTGCCTTCACTTCATGCACTGGGGAAAGAAGCAAGCATGAATAAATATTTCAGAAGAGCC	TGTCTAATTTCTTTTAGAGGATCA	54.37	CATGTTATAAGGACAATGATAAGG	54.769	133	Intergenic
PMSSR00087	scaffold135	101777	101789	Pseudochromosome1	TTTTTTTTTTTT	T	TCTGAATATGTTGATATAGGTATTGTAAGGAGTTTCGGGAATTTTTAGCGATAAGTTACCATTTGACTTTGACAGCATGCTTGGTACGTTCGTTTCAGACTCTATTCAGGGTTGTTGGAATGCTAGTAGCATCTGTTCTAGCTCCCAAATCTGCGCCAAGCTCCACTTCCGGGTTCGTAATTTTTTTTTTTTCCTTCAAATTTTCCTCCTAATTTTCTTGCTCATTTTCCGTCAATGAAGATATCGATTTCTATGCTTGCTTATAAGAGTTTGATTGGAGAAGTTTCATCTCTCAGCATAATTAGGATTGTGCTATTGAAATCGCATGGTCGCTAGCTATCGTTCAATGCCAGATTATATCATATTAATTCA	CTAGTAGCATCTGTTCTAGCTCC	54.574	TCAAACTCTTATAAGCAAGCATAG	55.153	152	Intron
PMSSR00088	scaffold135	103886	103901	Pseudochromosome1	TTTTTTTTTTTTTTT	T	AAAGTCTATTCCATATAGGGTTTTTTTTTATAATTTCATGTCATATTTTGGGTATATTACTAAAGCTCCCAAAAATTCATCCTAATACAATTACGGATTGGACAATACTTCCTTCTTTACCCATAAGGAGGAACTCCTTCTTACCTAGTAATTTGGCTTGATCACAAACTGACACGTGCCTTTTTTTTTTTTTTTCCTAAAAAATTATTTTTGTTTCTTCTCTTTTATTATTCATAACTGAATTCTTTTTTTCTTTTTAATTGCTTTCATCTATCCCACAAACCAACTTTTTAGTTCTTCATAACTAGGCAAGGAGACATTATAGATGTATTTTAATTTTGTATTCCACGATCTCTATAACTCAATGTTTGCTTG	CTTCTTACCTAGTAATTTGGCTTG	55.873	GGATAGATGAAAGCAATTAAAAAG	55.708	140	Intergenic
PMSSR00089	scaffold135	137633	137649	Pseudochromosome1	TTTTTTTTTTTTTTTT	T	ATATTCAAATATTGCAGTTGATATTCTATAAGAATTTATGATGAAGGGCATTTTTGTTTAATTACCTTGTTAGGGTTTGAAATTGTTGAAAGGTATTGTTGCGGTCAAATGCAGTTATGAAGAATGTGTTCCTTTAAGCAGCATTTCAAGTTGACATTTTGAAGCTTCTTTTGGAATGTTTTTTTTTTTTTTTTTTAAATATGGATGACGTATCCTTTGTTTTACAATATTAATTGGCTGAATGAATTGGATTGGGTACGTATTGGACCTCAAACTAATACAAAGAGATCAAATTCGTCTGCTTTCTTTTTCTCTCTTGAAAAAGCAATGAGGTTTTTTCACTTAAAAAAGCAATGATGTCATCACTTGGGAACGG	AGTTATGAAGAATGTGTTCCTTTA	54.176	TTCAGCCAATTAATATTGTAAAAC	54.697	130	CDS
PMSSR00090	scaffold135	213402	213414	Pseudochromosome1	TTTTTTTTTTTT	T	GCTACAAAGCTGGTTCAAGTTTATTTCTCTGTATGACAAATTGTTGACATAACTATATAACTTTATGGCACTGATAGCTTGAAAAAGTAGATTCCATAAACAAAAAATGCTGATATGTATATGTATGTATATGAGAGATGTTTAATATGATGGTAGACTACTGTAACTTTGAAATTTCTCTTTTTTTTTTTTCCTTCTAGCCATTGTGCTTCAATATTCTTAAGTAAAACAAGAGATCCTTGTTTGGACACATGGGTCCAAGTCTTTGTCCTACTTTATGCCTGTTTGGGTGGCAGGTTGTGACACACAACGAGCTCAAGTCAAGAAAAAAAATATTAAATTAACACTACATTTTTTCACATGGTGACCAAA	TGAAAAAGTAGATTCCATAAACAA	55.063	ACTTAAGAATATTGAAGCACAATG	54.721	146	Intergenic
PMSSR00091	scaffold135	220105	220127	Pseudochromosome1	CTCTCTCTCTCTCTCTCTCTCT	CT	CCCCCACACACCCCACCACTCTTTATATTAAGTTTTAAAAACCTTCTTCCAACTTCCTGTTTTCAAACTCTCTCTCTCTCTCTCTCTCTCCACTCACCTCTCTCTCTCTCTCTCTCTCTCAACTCAACAATACCCAAGTGTTAGAATTCCAGTTACAGTTCTTGGAGAAAGGTAAAGTTGTTCTCTTTCTCTAGAAAATATTAAATTTCAGATTTGTGGTTTCATTTGTTTGTGTTTTTTTTTGGCTGAGAACAAAGAAAATTGTGGGATTTAAATAAAAAATCTCTTTTAGTTTTTAT	GTTTTCAAACTCTCTCTCTCTCTC	54.996	CTGTAACTGGAATTCTAACACTTG	55.065	100	Intron
PMSSR00092	scaffold135	220294	220310	Pseudochromosome1	ACACACACACACACAC	AC	CTCTGTAAATGCATATATTCTAACAGATGCTTCCCCAGAAGTTCTTATCACTTATGATTTGGTAGCGTTATTTCAAGCTTTCCTTGGAAGTGTACACTTCATCAGTACTTGTCTCTCAGCATTACAGTTAAAGAAGAAAAGCTCACAATTACATCAGTGTTAGAAAGAAGAAGGAACACTACACACACACACACACCCACACACCCCCCCCTCTCTCTCCCCCCAGAGAGTTTCTCTCCAAGGTGAGCTACTTGCCCTTGCTATAAGAAGTTATAGATTAATTGCTCTTGCTCTGAAACTTGCCGTTGTCGTTGTTTTGCTCATGCTGAGTTTAAGATTCTCGGGTAACAAATAGAATTCCTATACTATTTTGTCT	AGTTAAAGAAGAAAAGCTCACAAT	55.105	TCTATAACTTCTTATAGCAAGGGC	55.528	152	Intron
PMSSR00093	scaffold135	224205	224241	Pseudochromosome1	AGAGAGAGAGAGAGAGAGAGAGAGAGAGAGAGAGAG	AG	CATTAATGTGTAAGCTTTAAATGGATGCTATCACACACCATCATTCATTAAGCTATTTGTTTTATATCTATCTTTTGGACCATATGCATGCAATCATATGATATCTACTTAATTAAGTTCTTTAAACATGATTTGCTTAATATATAAATTAAAGTAAAGAATATATAATTTCTTGTGGGAAGAGAGAGAGAGAGAGAGAGAGAGAGAGAGAGAGAGGATGGCGGGGACATGGATTCAGAAGGGGGTGGAATCTTGGGTTAGTTTGTTTCCTTCTCTTATATAATTGGCAATGGAAAATTCTTTGATTGGAGGAGGGCATACGATATAAGTCGACAAGAAAGGTATCTCTGCGTGGGACATAACAACCAGAATCCTTACAAGGATCCCAATATTGCA	TTAAGTTCTTTAAACATGATTTGC	54.852	GAAACAAACTAACCCAAGATTC	54.687	157	Intergenic
PMSSR00094	scaffold135	226552	226567	Pseudochromosome1	CTCCTCCTCCTCCTC	CTC	CCCAACCATAGCTCCCTTGACTGACGCGCCCTCCCTATCATTTTCTTCCTCCATCCATCTCTCTATTCCATAAACAACAACCATATCTCTATTTCATTGGATCGAAGTGCAGAGAGCGTCATAACGTCTTTTTTTTTTGGGCTGATTTTTCTCCACAATATTACCAAAGGGATTAAGATTCTCCTCCTCCTCCTCCATCATTCACTTCCTAATACATATTAAGACAAAAAACACCAACCCAGTTTACAGTTACTTCTTTTTCTTGAGCTATGCTTGAAAATGAAAACCGAAGTTGAAAATTTAAAATTTTTTTCGAACTGGGTTGAAGTGATGGATACTCCTGACATACTTAGAATATATGATATTGGTTTTATT	CAATATTACCAAAGGGATTAAGAT	54.94	AGCTCAAGAAAAAGAAGTAACTGT	55.162	114	Intergenic
PMSSR00095	scaffold135	241695	241707	Pseudochromosome1	GAGAGAGAGAGA	GA	TTACACTTTCCCTAAACCCTGTTGAGTTAGTAGTTTGCTTAAAACTTCTAAAAGCCACTTTTACACATTTGCATCTATCTATCAGTGTGAAGTGAATAATATTCTAGTAGTGGTTGTGTGTTGAGAAAAGTCGAGTCTGTCCTTCATATCTATGTTATCCGCAATGGTTTGATACATAATGAGAGAGAGAGAAGGGGGTTGGGGAAGCCAAATCAGAAGAGACAATGCATC	ATTCTAGTAGTGGTTGTGTGTTGA	55.61	GATGCATTGTCTCTTCTGATTT	56.036	131	Intergenic
PMSSR00096	scaffold135	267165	267182	Pseudochromosome1	AAAAAAAAAAAAAAAAA	A	TCAAATGAAATTTATCTGAAATTTGAAATTCAGATGAAATTTATATCGGGTTTGAAAAAAAAAAATTTATCTGAAATTTGAAACCGGAAATCTTATATGAAAATCTTATCCGAATATTTTATCAAAAAATCTCATCCGAAAATATTGTCCAAATTAATTGTTTAGGTAAACAAATTTGTGAAAAAAAAAAAAAAAAATTGAATAGTACCCCTTTGTGATGGCAACTGCTGGAAGTGCAACTTATTTTTTACAAGGGCTGACACTATTCCCGTGAATAGTATCAGCCCTAGCCCCCCCCTTGCCATGGCAAGATTCCAACTGCTGGAAGTGCTCTTATAGAGAAAAGAGTATGATGATTGTATTAGCTGCCTTACTTG	AAAATTTATCTGAAATTTGAAACC	55.073	CCATCACAAAGGGGTACTATT	55.627	160	Intergenic
PMSSR00097	scaffold135	267290	267308	Pseudochromosome1	AAAAAAAAAAAAAAAAAA	A	TTCAAATGAAATTTATCTGAAATTTGAAATTCAGATGAAATTTATATCGGGTTTGAAAAAAAAAATTTATCTGAAATTTGAAACCGGAAATCTTATATGAAAATCTTATCCGAATATTTTATCAAAAAATCTCATCCGAAAATATTGTCCAAATTAATTGTTTAGGTAAACAAATTTGTGAAAAAAAAAAAAAAAAAATTGAATAGTACCCCTTTGTGATGGCAACTGCTGGAAGTGCAACTTATTTTTTACAAGGGCTGACACTATTCCCGTGAATAGTATCAGCCCTAGCCCCCCCCTTGCCATGGCAAGATTCCAACTGCTGGAAGTGCTCTTATAGAGAAAAGAGTATGATGATTGTATTAGCTGCCTTACTTG	TCTTATATGAAAATCTTATCCGAA	54.317	AAAAATAAGTTGCACTTCCAG	53.964	159	Intergenic
PMSSR00098	scaffold135	289993	290006	Pseudochromosome1	TTTTTTTTTTTTT	T	GAAAAACTCTTCAAAACCCTCTCTATCTAAGCTTGCTATTTGCAAATAAAAAATTGTACATTCTCAGTCTTAAGACAACCAGAATACTTTGCTTGCGTATCACTTTATTTATTTATTCCTTTTTACGGTACGGAATTCATATTAATCGGAGGTTCTAATTACTAGTGGTGGACTTAACAATTTTTTTTTTTTTGTTTCTACTAACGCTGGATGGTTTTGACGTACTCAAATGATAAATTAGTCTTAATACCCAGAATCGGACACTAAAGAGATATAACAAGTACCAGATGAATTTCAAGAATCCAATATATTTTGACCAACATTGGACCACTGAGAAGTTATCCACATGCCTTACACTCTGTAGCACGCCACC	GGTTCTAATTACTAGTGGTGGACT	54.949	TTGTTATATCTCTTTAGTGTCCGA	55.078	130	Intergenic
PMSSR00099	scaffold135	333296	333309	Pseudochromosome1	TTTTTTTTTTTTT	T	GGGCTTACTTAGATTAGCAATTTTAAGTTTATTATTAATTTTCAGATTTATGATATTAAGAGTAAATATTAGCTAGGGTTGTCATTTGGTCGGTTTGAATCGGTAATGCGACTTAACAAAACAACAAAAAATTTCGGCATTTTTTGGTATCGGTACTTCACGATTTGGTAATAACTTCAATTTTTTTTTTTTTAATATTACAATAAATTTGATTTTCAAAAAATTTTGTTTTATATTTTGTTGGGTTATATTCTTTTGGTTTATGACAACTAGTTCGCTAATGTTACGATTAAATAACTAGTTATGGCATGTTTACTAATCCGTAATTAGATTAGGAGGAATTGAATTGATGATGAATTAAATTGAGCAGGAG	ACTTCACGATTTGGTAATAACTTC	55.807	TAACCCAACAAAATATAAAACAAA	54.987	102	Intergenic
PMSSR00100	scaffold135	379652	379664	Pseudochromosome1	TTTTTTTTTTTT	T	TATTGTAATTGGGTATTGTTGTTAATTTAGAGATGGTGATGCAGATGGGTTTTGGTTTTATTTATCTAAGTGGGTTTATTTTTTCAAATGGACTCTTTGTTCATTCTGAGTCAATTAATTGGCAGAAAGTTTTTGGTTTTTGCTCTCTTTGTTATTTTGTGTAAACAAGTTAGTGAATCATTTTTTTTTTTTCTCTTCTTTTTAACCAGGTGTGTAAAACATTCGGAAGTTACATTAATGCTCTGCTGAATGTCATGAAAGAACCTTTCCTTTCCCTTTTTTATTGCTCATTTTGACAGTTAAACTATCTTGTTTCCTCTTTTTAGGCATATGTTTTCATCCCTTCTATCCAATTATAATGGTTGGAGAAGA	GCTCTCTTTGTTATTTTGTGTAAA	54.904	ATTAATGTAACTTCCGAATGTTTT	55.395	102	Intergenic
PMSSR00101	scaffold135	387772	387792	Pseudochromosome1	ATTTTATTTTATTTTATTTT	ATTTT	ATTCAATTTCAAGGCTTGAACCTTGAATCAAAGATAGGATTTTGTATGCTTTGTCCTTATTTAAACTCACCATCAACTTGCCTTTAAATTTAGACACACAAAATTGACCACCTTAGCTGATCGCTTTATGTGGCAGCTGATGTGGTCATGTCATGTCAATTAATGAATATTATTATATAAATTTTATTTTATTTTATTTTATTTATTTATTTATTTATTATTATTTTAAAAAATAAAAGTGAAATTTAAAAAAAATGAAAAACAAAAAGTTGGACTTTTTTCGTCTCCAGCACACCCTTCTTCCTCCATCAAATTTACCTATCCTTATCAAAACCAGAGAAGAGATATAGATATACCC	CTTTATGTGGCAGCTGATGT	56.385	AGTCCAACTTTTTGTTTTTCATT	56.198	153	Intergenic
PMSSR00102	scaffold135	500765	500783	Pseudochromosome1	TTTTTTTTTTTTTTTTTT	T	TATTATATTTAAAAGGTATAGCCGAGCAGCTATACTATTTAATATAAAAAAAAATTAAGAAAAAAGGACCCTCCTTTTGCATTAGTTTATATTTTATAGATATTACTTTGCTAGTTTAACATTTCCTCATTTGATATTGAAGAGACTTAAACTTCATACTAAATCAATCGGAGAGTTCAATTTTTTTTTTTTTTTTTTGGGTGTGGGAATGTTTGTCTTTGTTCGACCTCGTTCTCTCGAGTGCTATTAAATTTGATTACTGCACACATTTTTTATCATAGAGAATTGCATGCTGAGTTAGAATGTTCTTAGTAATTACTTCACTTTCCAAACAACAATTTACATAAAGAATACTAGCACCTCTCTTACTGATATACC	TAAACTTCATACTAAATCAATCGG	54.684	AAATTTAATAGCACTCGAGAGAAC	55.418	107	Intergenic
PMSSR00103	scaffold135	577222	577234	Pseudochromosome1	AAAAAAAAAAAA	A	TGACCTCTTCGATCGTTTGTCCACGACCCTCCGGCTTTGATGGAAGAGGCTATTTGTATTTTTGCATAAATGAAATTTTGTAGTAGAAAATTTGGTGTGGAAAGTGAGAAATATTGGAAGGAGATGAATTTGTATGAAGATTTGGTGTGGAAAGTGAATAATATTGGTACGTATTTATAGAAAAAAAAAAAATTCAGAATTTTTTAATAATTTTTTGATTAATTTTTTAGGCAAAAATTGGATAGCCGTTGGATTGGGTAAGATTTTTTGATTGGAGGCTCCAAGAAAAGCTACGTGGCTTATAGCCGTTGGGCTATGTGGGCTGGTGGGTCAGCATTGACGTCAGCGGCTGATTTTCAATTTTTTTTACTG	TGTGGAAAGTGAATAATATTGGTA	55.556	AAAAATCTTACCCAATCCAAC	54.867	123	Intergenic
PMSSR00104	scaffold135	579177	579211	Pseudochromosome1	AGAGAGAGAGAGAGAGAGAGAGAGAGAGAGAGAG	AG	TCTTCGACGTGAACCACTTTATTCGTGTGAATTCTAAAGGGCCTAGTTGAACCCAAATTCCAAATTCCGATTAATAATCGGAGGTCCATCTGCCTCTTCTTGTCCGTAAAACCCTGAGCCCAAATTTTGCTACTCTCTTCCACTAAACCCTCAAAACCCTGACTTTAATATCAATAACACAGAGAGAGAGAGAGAGAGAGAGAGAGAGAGAGAGGATTGGCGGTGACGAAGACGGCTGCTGAAGAAGTGAAAGAAGGAACCATGTCGTCCGATAACGAAGATACAACGTCGAGTTCAGAGTCTGAAGGAGCAGATTCTGTAAAAGAGAACGCTACATTGGAATTTATAGAGAATCTCTCAGATGTGCCGATGGGGCGACTACCTTCAAACATTG	ATTTTGCTACTCTCTTCCACTAAA	55.844	GTTCCTTCTTTCACTTCTTCAG	55.007	137	Intergenic
PMSSR00105	scaffold135	606712	606724	Pseudochromosome1	TTTTTTTTTTTT	T	CAAATATACAACTTCCTTCTAGAAGTAGCTTAAATGGAAGGTCGAAATATTGAGTTCACACAATTTGGAAGGTCAACTTCAGTACATGCATTGAAATTACAGAACATGCAAACCATCTATGATGTACCCAAAAAAATTGCTACTGAATAACCTTTGCTAACCGTTTCAAACAATAAGCTCTTTTTTTTTTTTCCTGGTTAAAAAAGATCTCTAGCTTATTTGAATTTTAAACGCAGAGAAATGTATGTTCACTACCATCAGCTTCCCAATAACTTGTGGAAAACAAAAAAAATTAACCAACAAGTGAAGCAAAATATACTTTCCAATTGTCAAATGTAGATATAGACGTGTGCTTCCTAAATTAAAGAGTAA	AAAAATTGCTACTGAATAACCTTT	54.962	TGATGGTAGTGAACATACATTTCT	55.466	129	Intron
PMSSR00106	scaffold135	639491	639503	Pseudochromosome1	GAGAGAGAGAGA	GA	TCCATCCCCGGCAATGGATTGATAGCCCCGTTATTATATCTTCAACTGGACATCCATATTTCAAGCCCATCTACACATTACCAATTAAATTTTGAATTTAAATCATACCGGCAGTATTTTTAAACAATGATTACGTGTCATTTCATTATTGACCCTAAAATTTTTGGGGGGGCGGGGGGAGAGAGAGAGAGAACCTCTTTTCCCCATTGAGTGTTCTCTTCAAATGTACAACTTGCAAGACTTTTTGTGTTTTCTTCCAATTCATGAATGCCAAGTTCTTCTCTTTTTCTATTATCCCACTTCATATCACTCTTAGAATCCTTGCTGAATTTCCTCCCACAAAGTGTATCTCTTCTGTGAAAGCATCCAGTT	ATGATTACGTGTCATTTCATTATT	54.602	GTTGTACATTTGAAGAGAACACTC	54.841	106	Intron
PMSSR00107	scaffold1461	12374	12386	Pseudochromosome1	TTTTTTTTTTTT	T	GGTTTCTTTCCTTCTCGTTTCCTTTTAAAAATCCCGATTTTGACATGTTGGGCTAAAGAGCTACTAGCTAGCTCCAAATCTTTGATATTTGGGCTTGTGGCTATTAGCAAAAGCCCTTAAAATCTTGATTTTTATTCTTTATTCTTTTTCTTCTTCCTTCGGGTTATGTGCTTCTCTTTGTTTTTTTTTTTTGTTACAAGGTTCTAAGCTTATCAAAGAAAGTTGTTGCTTCAGCTTCAGCCACTCGAATTTTCTTTTTCTATGTTTTTTTCTTTTTCTTTTTCCTTCGAGTTCTGTGCTTCTCTTTGAATGCTTATCAAAGAGAGCATGCTGCTGAAGAAAATTTCCAAAAACGGGTGGTAAGTCTTTTTT	TTCTTTATTCTTTTTCTTCTTCCT	54.396	ACTTTCTTTGATAAGCTTAGAACC	54.702	110	Intergenic
PMSSR00108	scaffold1461	20211	20234	Pseudochromosome1	TTTTTTTTTTTTTTTTTTTTTTT	T	ACCAGTGAGAGGACAACTTGTTTGCATATCATGACCATAATTAATCTAAAAAGGAGGTGATGGAAAAGCTTGAAAGGCAGATACTTCCATCTGGTGAAGCTTGAAAAACAAAAAGACTATTTAGGACAAGGAAAATTTGCTTCACTTCTTATCAGTACAAACTGTAATCTTCTGTCCCACTTTTTTTTTTTTTTTTTTTTTTTCCGGTTACGTGAATAAGTACCTTCAATAAATCAAGATTAAGTCAAGTTTTCTGGCAATCATAAGAGGGCAACTAGTATTCAGACAAACCTTTATCAAATTTTTTGCCATCTGGATCCACTTTCTCAATGGTAAAAATATCATCAAAGAGGAAATCGACCATTCTTACAGAAAGTTTGTCC	GCTTCACTTCTTATCAGTACAAAC	54.351	GAATACTAGTTGCCCTCTTATGAT	55.104	145	Intron
PMSSR00109	scaffold147	7235	7247	Pseudochromosome1	TTTTTTTTTTTT	T	TCCCAAATTATCACTTGAGCAAGCACTTGATGATGCTAATAGAATTGACTACTACTATCGCCACCTCTGTTACCTCCAAGCAGCAATGAAGTAAGTTTTTGTCAATCAACTATTTGAGGCTATATGTGTTTTGGCCTTCTTACATTTCGGTTATTTAATCACTATATTAAACCAATTATGTTTTTTTTTTTTGGGTGTTTGTAGGGAGGGTGCTAATGTGCAGGGATACTTTGCATGGTCTTTGCTAGACAACTTTGAATGGAGCGAAGGATATACTGTTCGATTTGGTATTAACTATATTGATTACGACAATGGACTGGAAAGACACTCAAAACTATCGACGCACTGGTTCAAAAGTTTTCTCAAGAGATC	TCAACTATTTGAGGCTATATGTGT	54.955	AAAGTTGTCTAGCAAAGACCAT	54.927	151	Intron
PMSSR00110	scaffold147	50351	50373	Pseudochromosome1	TCTCTCTCTCTCTCTCTCTCTC	TC	GGTTTTTTTATAAATACATGTCTAGGATTGGGTTTATTTATAAATTTGTATAATAATAATACCACATAAATTAGTCTGTAGGTTTTTATTTTCAAACACTACCAGTAATTTCTCTCTCCATCCTTCAGAGCTTGGTTCCCGTCGTCGCCGACGCTTTCCGGCGATATCTGACGGTCTGCATCTCTCTCTCTCTCTCTCTCTCTGTACAAATTAAAAAACCAACAAATTGGAAAATAAATAAATAAATAAAAAATCGTTGGTTTTTGAATTTGGGTGTGGTTATGAGAATTTTGGGTTGGCTTGTGTCTTCTCCCCTG	ACACTACCAGTAATTTCTCTCTCC	55.045	TATTTATTTTCCAATTTGTTGGT	54.741	145	Intergenic
PMSSR00111	scaffold147	102016	102028	Pseudochromosome1	AAAAAAAAAAAA	A	GCAACCTTAGAAAGAAAGATAATAATTGAAGAATGAGGATTCGAACTTTGAGACATCTTTCAACATTTGAAAGAGACATACACATAAAGCAAAATCTAGTTCCTAACTAGATTTTTTTATAGTGGTATTCATCTTTCCGATCTTAAAAGACATCTCAAGTTCGAATTTCCTCTCCTTAATAAAAAAAAAAAATCTAGCTAGTTGATCAAATGTATATATCCCTTACCAAATAGTTATCTGGAGTCGAACTTAAATTTTGAACTATAAGTTTTGGTCTTGTAATGTGATCATTGTTATTACTCCTTATTATGTTAGTTCTAATTGATCAATTAAGAAAATATAACAAGATAATTACATTAATAAATAGATAGT	GAGACATACACATAAAGCAAAATC	54.912	TTGGTAAGGGATATATACATTTGA	54.719	157	Intron
PMSSR00112	scaffold147	128781	128793	Pseudochromosome1	AAAAAAAAAAAA	A	GTGATATACATATATGAATGACATTGAAAATCAAGCAATCTAAAGACAAGAAAAGGATCTCTGTCTACGTGTGTGTGTATTTATATATCTAATCTAAAGATGCTACTCTTTTCTTCCATCTAGAGGATATCTACACATGAGAGCGACCATGAGTAAAAAACAGGTCAGGACTTCTAACCAAAAAAAAAAAAATGTAACATAATTAATGCTATGATTATGCATCCGAGGCACAAGATTTTACCACCAGAACGGATGTCAACAAACATTATAAAGAATCCTGTAAGTTTCATTCTTAAAATGCCAACAGTCATTTATGCTAGGAATTATAGGGAAACAAAGAATTCTATTAATTAATAGAAATAGGAATATAAG	TAGAGGATATCTACACATGAGAGC	54.589	AGGATTCTTTATAATGTTTGTTGA	54.137	159	CDS
PMSSR00113	scaffold147	148594	148606	Pseudochromosome1	AAAAAAAAAAAA	A	TCATTTTCTGTAATTTTATTACATTGGGGAGCTACTGTAGGTAGTTTCTAGAGTTGTCTTACAATGTGAGGGGTGCAATTTGTTTTTTATGAGAGTTGTAACATTTTGTTGGTGGACCTCTTGTTCATTGAGCATTGTTCTGTGTTTTTGTGTTTCTCTAATAAAATTTTGTTTCTCATTAAAAAAAAAAAACTTATCATTTTATTTTTTTCATAACATGGATGCAGGTTTGGCTGGGAAAAACTCTTCAAAAGCTGGATTCATTGTTGCTAGGAGTGTGCCAGGAGTTCAAAGAGGAGGGCTATATAACTGTCAGTGGTTTTTTTTTTCTTTCTGTGAACTGGATCGTTAATTTCTTTCAAATGCTGCATA	TCTGTGTTTTTGTGTTTCTCTAAT	55.022	ACACTCCTAGCAACAATGAATC	55.985	141	Intron
PMSSR00114	scaffold147	183228	183243	Pseudochromosome1	TTTTTTTTTTTTTTT	T	TATACTCTTTATTTCAAATGCAGCATCTAATAGTTTTTAAATAGACAGTGTAGCATCTCCATTTATTGCAATACAGTGAAAGAACTTTTTCTTAATAAATGTTTTTTTTTGTTTTCAATTCATAGTGGAAATAACTTTAAAGTGGGAAAAGATCATCAATTTTTAACAATGAGAATGATATTTTTTTTTTTTTTTAAAGGTTGGCTATATATCAAAACACTGTCAAAGATGTAGCATATGTGGCACTAATGCTCCAATTGGGCATCACCAGGTTGTTCAGAGCCCTATTTTAGAATCTAGAATGTCTTTATTTTTCGCTCTTTTGATTGTTGCTTAATTTTATTTCAAATTGCTTCTCTGCAAATGGTTGGTTTC	ATCAATTTTTAACAATGAGAATGA	54.838	CTACATCTTTGACAGTGTTTTGAT	55.273	100	Intron
PMSSR00115	scaffold147	186190	186202	Pseudochromosome1	GTGGTGGTGGTG	GTG	TTAGTACAAAAAACAGTGTAAAAAACGTTTGGTAAATTTTAATATAAAATTATTGTAACTGTGAATAATGACTAAAGTAGACATGATGTTAAAAGTGTTATGTACTAATCATGTGGTAGTAGTGGTAGTGATGGAGTGGAGGTGATGGCGGTGATGAAGGTGGAGTTGGTGGTAGTGGTAGTGGTGGTGGTGGTAGTGGCACCATGGTGGTGGAGGTGGCACCATGGTGGTGTTGGTGGTGGTGTTGGTTGTGGAGGTGGTGGTGGATGTGGAGGTTTTGGAGGAGGTGGTGGTTGTGGTGGTGGTGGTGGGAGGTGAATGTGGAGGAGATAGTGGTGGAGGTGGTGGTGGCCGTGGCAGTGAAGGTGGCGG	AATCATGTGGTAGTAGTGGTAGTG	55.038	ACTATCTCCTCCACATTCACC	55.583	200	CDS
PMSSR00116	scaffold147	200570	200588	Pseudochromosome1	GAGAGAGAGAGAGAGAGA	GA	TAATTTAAGGGATATTCTTCTTTCCCGTGTGGCGTGCTATGATTGGGGACGAAAATATTTGCTCTCACATAAGCAAGAGTACCAAGGTTCGTATATAGCTTTGGATCCTATTGTGCGTGTCTTTCGCAAGGAGAGTAGCTCCAAAAGATAAAGGCTTCCTCTAAATTGTCTTTGTTGTTTGAGAGAGAGAGAGAGAGAATAGAGAGATGTAACAGCAAGTCAAAATATATCTTCGACTGGCCATAAACACTCTGATGAACTTTGATCCCACATTTCTGATCTATACGAGACCTGGAAAATATCGTGTCATATCAGTGTTATGTTTTCTAATTCTTGTGCTCATATCATATCATGTCATTTCCAATGTCCACGTGTAAA	AGTACCAAGGTTCGTATATAGCTT	54.868	TATTTTGACTTGCTGTTACATCTC	55.501	150	Intergenic
PMSSR00117	scaffold147	211373	211399	Pseudochromosome1	GAGAGAGAGAGAGAGAGAGAGAGAGA	GA	TCACTCAAGAGAAAAACGATAAATGACCGAATAGAACATGAACCGCGATGTTATTGAGCAATTTAAAAAGCGAAGATTAAAAAAAGGTACCGGTGAAGCTCTCTGCCTCTTGATTTGGGAGTAAAGGAAACGAAACCCTAGCTGTGTAGAAAGTAACAGTGAGAGAGAGAGAGAGAGAGAGAGAGAATGGAAGTTTCAAAGAGAGAGAAAGAGAGAGAGAGGGAAGAGCGGCGAGTTTCCGAGGTAAATTTTGGGGGAGCCCGCCAGGGGCTCCCACGTGTCACCTGTCTGTTTGTACCGGTCATTTTACGAAACCTTCCAAATCTTAAATTTAACGGGAAGTGGGGAGCAAGCCTGAGAGATAGA	AACCCTAGCTGTGTAGAAAGTAAC	55.302	TCTCTTTCTCTCTCTTTGAAACTT	55.169	102	Intergenic
PMSSR00118	scaffold147	292834	292848	Pseudochromosome1	TTTTTTTTTTTTTT	T	CTCACGACCCTCACGTTAGGACAAGGTAAAGCCCTTGTGCAGAGAGTTTTCGAGAGTTGGCAAGCATAAATTAATCAATTAACTAATAAATATTAGTTTATCCGTTTACTTGCATGAATTGCCTACCAAGCCTATACCTAGTTATTTCTTACACGTTGAACCCTTCGCATAGTTTATTTGTTTTTTTTTTTTTTAATAAGACCAAATTTTAATAAAGAAAGAATAAAATTCTAAGGTGTACATATATATTCCCCTTTTTATTGAAGGATTTTTCAAATAATTTTATTTGAGGGACATTCTTTAATGTTTTCTGCAATTTTTTTTCAACAATCTAAATAATCTATTTTTTAAGTCTACATTTATAGATCATCTTT	TAGTTATTTCTTACACGTTGAACC	54.653	GGGGAATATATATGTACACCTTAGA	54.845	116	Intergenic
PMSSR00119	scaffold147	296964	296984	Pseudochromosome1	AGAGAGAGAGAGAGAGAGAG	AG	ACGTAAACTGTGTCAGCAAAGAGAGAGAGAGAGAGAGAGGGCTTTTGCAGATGTTCTCTCGAATTTTCTCCTTTGAAAGGGTTTCAAACCATTCTCTTGGGCTTTTCTGGGTTTCTCTGGAATCTTTTTGTGTCTGAACCTCAGGTTGGGATTCAAGTTTGAGCTCAGCTTGAGGAATTGGCTAGAATGTTTCTTCCACACCACAGCTTAGAGCTTGAC	ACGTAAACTGTGTCAGCAAA	54.405	AGGTTCAGACACAAAAAGATTC	55.118	141	Intergenic
PMSSR00120	scaffold147	297690	297706	Pseudochromosome1	TTATTTATTTATTTAT	TTAT	AGTGCGCCCTTCAAGGGTGTCCCTCAAATACGCTTATTTATTTATTTATCTTTTTAATTCATAAAAAAATAAAAGAGAAACAAGAATTTTGGTTATGTCGTTTAACCTCAATTTAATTTCGTTCATGTAATTTAATTGTTTCATTCAAGAATTTGTAGTTTTTATAATACAGAAATTCTGGGATTACATTCATAATTGAGCAAAAAAAAAAACCTATAGCCACTGGTGG	CAAGGGTGTCCCTCAAATAC	56.956	GAACGAAATTAAATTGAGGTTAAA	55.976	113	Intergenic
PMSSR00121	scaffold147	361320	361354	Pseudochromosome1	GAGAGAGAGAGAGAGAGAGAGAGAGAGAGAGAGA	GA	GTTCTTGTTGCATGCATGCATGAGAAAGAGCTCATTGAGCTGAGAACCAAGAAGCCAATTCAAAACCTTGATTCAGAAAAGCCCCAGTCACCCAAAGTTTCAAGTTTGGCAAGTTGATGATGTCCTGCTCACCTTCCTTTACCTGTTTTTGGACAAATAAAAATTAATTAATGTTGATGTGAGAGAGAGAGAGAGAGAGAGAGAGAGAGAGAGAATGAGAAGAAGATCAAACTGAAAGCTCAATTATTATATACATTTAAAGCAAGTGTTAACTCAAATCTATCAGTCGAAACTGTGTTCAAGTTAGAACTCTGAACATTGAAGCTTGTAAAGGATTCGAGAGCCTTGTAAAGTGCCGCGGCTACTCCGTCTCCCTTGTTACATGCCACCTTCA	CTGTTTTTGGACAAATAAAAATTA	54.749	TGAGTTAACACTTGCTTTAAATGT	55.212	134	Intron
PMSSR00122	scaffold147	382689	382701	Pseudochromosome1	ATATATATATAT	AT	TGCAAGTATTTTATGTGATTTTTACCTAATTTGCACAGGTACTAAAAATTCTATCACGGAAATCCGAACGTTATTATCGTGCAAACGCCATGTATTTTCTACTACCCCTCCCTGCTTTGCTCCTTATTTACAATGGCATCCACACGATAATAAAGTGCGGACATACAAATGAGAGAATAAATATATATATATTAATATATTAGCGACCATACGAGAATACGACCTATGTTAGGGAGAAAAAAAATGGGTTGTCTATAGCATTTTCGCTAGTAACACCTATAGTATACTCTTTGTTTGTTTGTATTTAACCTATATAGTATACTTTGGACTTATGGTAAAATGAAATTAAAAAATGAAACCGCTCAACCATCA	ATAATAAAGTGCGGACATACAAAT	56.138	ACTAGCGAAAATGCTATAGACAAC	56.241	125	Intergenic
PMSSR00123	scaffold147	424704	424722	Pseudochromosome1	CTCTCTCTCTCTCTCTCT	CT	CCTTTCGTGTCCATCCTTCTCCAAACATGAAAAAGCATAGAAAATTCACAGGGCACAGAGAGGAGAGAGAGAGAGAGATGCAATGCCTGAACGAGACGAGAGAGACTCTCTCTCTCTCTCTCTAAAGCCGGGATATTTTCTTCTTGGAGAAGCAGCGCGACCTCAACCCTTACGGCGACGATGCCTTCGCTCGTCTACGCTGGCGTCAAACACAAAATCTAAGCTGCTCTTCAGGTTTGTTTGAATCTCGTCTGTTCTTCATTCCATTGTTTCTGTTTGGTTGCCGAGAAAATGTAACAACGG	GAAAAAGCATAGAAAATTCACAG	55.17	CTGCTTCTCCAAGAAGAAAATA	55.678	127	Intron
PMSSR00124	scaffold147	430633	430653	Pseudochromosome1	CACACACACACACACACACA	CA	TTTTATACAAAAACCAATAAATGATAATAATTTTTTTTTTCCCATTAGAAAAACTGAATGTTGCTTACATATTAATCATCACATTGGAATAAAAGAACGACATCACAATGAACAACACCACAAGTTTATTTTTTTGGAATACAAGCGATAGTCTAAACTACAAGAGGGAGGAGGGTTTCTCACACACACACACACACACAACTATCATGATGCCATGTGGGTTCGAACCTGAGACCATTCATATGCAAATTAAGTCTCTTTTTTCACTGGACTAGATCCTATTGGCAACACCACAAGTTAAAAGATACATAAAGATGTGGATATATTGGTCTAGTTGTACAAGCTCTTTTATATTTGTTTTTTTTTTGAATTATACAAGC	CAAGCGATAGTCTAAACTACAAGA	55.07	AATAGGATCTAGTCCAGTGAAAAA	55.502	142	CDS
PMSSR00125	scaffold147	445000	445012	Pseudochromosome1	TCTCTCTCTCTC	TC	GACAGTTGTAAATTTACTTATTGGACAATGCTATTAATATTCTGAGTTAGAAATATTTTTTGTTTAGCTATATATCTATTGGATTTTTTTTAAGCCCCTAGATGAACGAAAGTTTGAGTTCCCCACTGATCTCATCACAACGCATATCTCCCCCGCTCTCTTTTTTATTATATTTTATTGTCTCTCTCTCTCCCCTCTCCCTCTTTCTTTATTCTTTTTCCTTCTTCTCTCTTCGTCTGCTCCATCTCTCTGTTCCTTCTTCTTGCAGCTTTGGGATGGGCTATCTCTATTAAGTTTTTTTTTTTAAAATCTTAAAAATACTAGTATTACAAATACAAAAAAATATTCGTATGGGTTGTAGCCCAGACAGCC	ATCTCATCACAACGCATATCT	54.74	GAAGAAGGAAAAAGAATAAAGAAA	54.742	107	Intergenic
PMSSR00126	scaffold147	469073	469107	Pseudochromosome1	TTTTTTTTTTTTTTTTTTTTTTTTTTTTTTTTTT	T	CTTGAAATTCAAAAAGTGTTGCGTTTTCAGAAGAGTCTTATCTAGTTGGCCTATAAAGAGGCTACAACATAAAAAGAAAAAAAAAGGAGGAGAAAGCCGACGACATATTAAAAAAGACTGCTTGAGAAATTAAGGCAGTGCAAAGAAGAGAGGAAAAATTTCTACAGGTATTTTGTCATCTTTTTTTTTTTTTTTTTTTTTTTTTTTTTTTTTTCTTTTCTATGTTGGGCATGGCATGCCACAAATCCATGGGTGAGAAATCTAGAAATTATTTGGATGCAAATCCATGGGTGAGTAACCCCAAAATCATTTGGATGCAAATCCATGAGTGAGTAACCTAGAAATTAGCCTGTGGTACTGCCA	AGAAGAGAGGAAAAATTTCTACAG	54.658	AATAATTTCTAGATTTCTCACCCA	55.439	130	Intron
PMSSR00127	scaffold147	527972	527984	Pseudochromosome1	TTTTTTTTTTTT	T	TCCCTGTGTCTTTATCCTGACTTTGATTCACAATATAATGGCATTTTCTGATGTAGCTCTCCTAAACCAATGTACTATTAGCACTCTCACTCCAATAATGGAATGTTGCCGTTTATGTCAGGGCAGACAATGAAGGTGACAATTTTTGAGATGCTTGGGACAACCAAGGAATATCTGGAATTTTTTTTTTTTCTTCTGGCTCTTGAGTTCAATTATTGTTAGTACGTTCAATCCATCGTGCTGATGGTAGTCTTAATATTTTTCTTCCTAGAGGCAAGATGAACCTTTCAAACCATTTTTTGTTTGTTCTTATATTTCCCCTCTTTGAGGCATTTTATCAAGCAGTTTGTCATGAATGTGTTGTTAGAGTAT	CCAATGTACTATTAGCACTCTCAC	55.011	CTAACAATAATTGAACTCAAGAGC	54.466	156	Intergenic
PMSSR00128	scaffold147	599945	599957	Pseudochromosome1	AAAAAAAAAAAA	A	CACTGCTTGCCCTGGCAGCTTCTTATTGCTGAAAACCACATTTTGGGTTTGCGCCCACCCCAACCCTCCCCTTGGGCCCCTCGCTGCCAATGCTCTAATCACTTGAGATACAAGCACTTTGCAACTAATATATGTTTCTAACATACATATATTTGCAACTAATTTGAAACGCATGGCACCAAAAAAAAAAAACAACACATGCTTAAGGTTTCCAAAATTAAATACCTGAAGCTTTTATATTCACATGAAACACCAATATACTATGTGCACTATGTGAACTGTAAGCACATCAATACATTTAGTCCTTCCTGTACTTCTAAATTAGGGATCTAGATCATTTACTTCGATTTTCTCTATTAGGATTTGCTTGAC	CAATGCTCTAATCACTTGAGATAC	55.052	AAAAGCTTCAGGTATTTAATTTTG	55.437	149	Intergenic
PMSSR00129	scaffold147	678467	678489	Pseudochromosome1	AAAAAAAAAAAAAAAAAAAAAA	A	AAGTAGTTGCTGGTACAGTAGAGAGAAATGGAAGGAGGATTAGAAACTCATAGAGAGGGGGCGGCGAACGGGAACTGGTAATTTCAGTCGGGTGGGAGTCTGGTGCAATTTTCTTCTTTGTGGTTTTTCTTTTATTAATTTTATTGTAAAGGTTAAAATTGGATGTGAAAGTCCAGCTGTAAAAAAAAAAAAAAAAAAAAAAGTACTTTTCTTTAAAAAGTAACAAGTAACAGATTTTAAATGAGAGTATCACTATCTGAGATAGGGATACCGTACCATTGTATAAAAGCAATTATATTTGCACTCAAAATTTTAGATTCGATTCCCCTCATTATGGCTTGTTAAAAAACAAACAACAACAAAAAACCGCTCCAACCCCATC	ATTGTAAAGGTTAAAATTGGATGT	55.262	TAATTGCTTTTATACAATGGTACG	55.51	153	CDS
PMSSR00130	scaffold147	725285	725311	Pseudochromosome1	ACACACACACACACACACACACACAC	AC	TAAGAAAAATATACAAGCATATATGCAGGAATTTCACTCCACTGGAACATCAGTTCTATCGTCAACATCACCCATATTCTCCTTCAATATTGAAAATCATCATCATCATGCATACTTTCAAGGACACACAAACACACACACACACACACACACACACATATATATATATATATGCGGTTGTGCTGATAGTCTTGCTCCCATTATTCACTCTCTTTGTGCACTCCATCCAAATTGACCTTTATGGATGACTGATTTAAAAGAAATGATTTAACTTTGGACAAAAAGGCGAAAACAGTTATTAAAAAAAAAAAAAAAAAAACTACAAAAACACTACACA	GTCAACATCACCCATATTCT	55.412	AAAGGTCAATTTGGATGGA	54.991	180	Intergenic
PMSSR00131	scaffold147	737103	737119	Pseudochromosome1	TTTTTTTTTTTTTTTT	T	GGTCGTCACACGAAAATAAAACAAATTAAGAAGGAGAAATGTAATTTAAATGTTTTTCATTTGATGTTGGGGTTCTATGTCATTATATGTAATCTGTGAATTTTGTGACAAATCCTAAATTTGTCTCTATGGAAGGAAAAAAATACTTAATCTTCGTACCAATGCATCATGCTGAAAGTGTTTTTTTTTTTTTTTTGGGTGACCAATCACAAATAAAGGACACATAATTCATAAAACACCATTTTAGAATTAGAATGCCAATTTTCTCTTTTAGTCCATCTAATTTGCTTACATTGTTTACTCTAGTCCATGTACATACAAATATGAAGATTTTGACTTCAATTTAATTCCAACGGAATGGTCACTAATCTAGTTA	ATCCTAAATTTGTCTCTATGGAAG	55.084	AAATGGTGTTTTATGAATTATGTG	55.052	133	Intergenic
PMSSR00132	scaffold147	799444	799462	Pseudochromosome1	ATATATATATATATATAT	AT	GGGTGTTGGAGATCTCGGCCAGGCGTGTTGAGTGACGGTGGCTGGGCAGATGAATATGCGGCTGGGTTTGAAATAGATGAGTATGGCCGACTATTTTGAGTTATGGTGGTTGCTGTGTTTGTTAAATGGAGGCTGGGATATTTGGTTTCGTGGCAAGTTGAGCTGAAACTAATTGACCTAATATATATATATATATATTTAATATATATATTATATATATAGTAATATATGCATATATGGGTGAATGAATCAAGATAGTGTGGTTGAAATGCCTGGTCCATGCGGATGGGCTCAATAAATTGAAGCCCTCCATTGTGATATTATATTGCATAAATTTAATATCATTATATATATAATTATTTGTATGCATATATAAGT	AAGTTGAGCTGAAACTAATTGAC	54.691	AACCACACTATCTTGATTCATTC	54.946	111	Intergenic
PMSSR00133	scaffold147	890181	890193	Pseudochromosome1	AAAAAAAAAAAA	A	ATGGGAGCTTTAGTTTTAAAATACAATATAGTTTACTAATTTGGAATATAGGAATACAATTTCATCTAATTAACATAAGGCCAAAAACCAAAAAGTAGTACCTAATTTTATAATAATAAAATTAAAAAAAATCAAAATTACACACAATGCCACTCCTTCTAAGGGAAATTTATCTTTCTTAAAAAAAAAAAACAGAAAAGAAAAGAAGAAATTATTTTCAATTATATGAGCATTTATTCCTTGGAATTCTTTTCTAGTTGAATACTTTCCCGTCCTGTAAATAGGTGCAAAATTTCATTTATCACAGTGTTTATGAGATAACTTAGCCATGCAGCTTATGCAAATCTTTTTAGGCTGGGTGCTCACAAATGT	CACTCCTTCTAAGGGAAATTTAT	55.074	TAAATGAAATTTTGCACCTATTTA	55.186	151	Intergenic
PMSSR00134	scaffold147	914340	914356	Pseudochromosome1	CACACACACACACACA	CA	CAGACCCAACCTGGCTCTGAGGCCATGTTAGAGAAATTGAATCCTAGCAGGTATGGAAGAGAATATCAAAAAGTATATGAGAGAAGAAGAGAGGAAATAAATCAGAGAAAATGATTTGATGAATTCCTCTGTATTCTGCTGTGTATTTTGGCACCATCTGTTAGAGCACCTTAGCTCAGTCACACACACACACACAAATGAAATAACCGTTGGAGGAGAGATGGAGTTAGACACACTCCTAACTTCAATCTCAGCCATCCATTACATATCATTAGATTAGGACACTTGTCCATTGCCAAGCCCTACGAGACTTAACCAACCGATAGAATTCAAATATTTATAACTCAGCCTATGAGCTGAGGCCCAACCCATAAAG	ATTTGATGAATTCCTCTGTATTCT	55.282	GATTGAAGTTAGGAGTGTGTCTAA	54.564	137	Intergenic
PMSSR00135	scaffold147	922066	922082	Pseudochromosome1	ATATATATATATATAT	AT	ACTGCCGATTATTCCCCAAAATTTAGGAACTGACCGTACAAGCTAACTGGTGAAAATTATCTAAATCATTGAAATAAAAATAATCATCAGTTCACTCATATGCTTGGGAAAAAACTTCCCCAAGAGAGAAGTAAGCTTCTCGGTCAACTTAAGGAAAATAATTGAGCGCATGTTTGATGCATATATATATATATATTGCATGCATAAGTCATACAAGTTGAAGGCTTCCTCATATATAAAGAAAGCAAACGCTTCCAAGCATTTCAAAGAAATAATTCTCATATATATGATCATATGATGAGATCATAACATAACCTAAACATGGGAAGGTGTGGTGTTGGGTGGGGTTGGAGCTGAGGCAACACGCCTACCACGC	TAATCATCAGTTCACTCATATGCT	55.691	AAGCCTTCAACTTGTATGACTTAT	55.59	147	CDS
PMSSR00136	scaffold147	1040771	1040797	Pseudochromosome1	ATATATATATATATATATATATATAT	AT	CCGTCAAAAACTCTGTTAGTTTGCTGACGTGGCATATATATATATATATATATATATATCAGAAAACATCCCTGAGGTTCACACACCTATCACAACTGGTCCTTACGGAATTTTTTAATTTTTTAAATTTAAAATTCATAAAATTTTATTTTTTATTTTAAAATTATTTATAAATGGAAAAACCATTTATAGAAGGATTTTAATCTTGAGAACCTTTTATGAACCCTAAACCCTTAGTT	GTCAAAAACTCTGTTAGTTTGCT	54.769	GTAAGGACCAGTTGTGATAGGT	54.872	104	Intergenic
PMSSR00137	scaffold147	1064929	1065043	Pseudochromosome1	CACACACACACACACACACACACACACACACACACACACACACACACACACACACACACACACACACACACACACACACACACACACACACACACACACACACACACACACACA	CA	ACACACACACACACACACACACACACCATTTTCTGGTAGACAACTCATCCAAGAGTCTCCATCATGACACATATCCACCAACACATATACACACTCACATTTTCTGCTAGACAACTCATCCAAAAGTCTCCACACACACACACACACACACACACACACATACACACACACACACACACACACACACACACACACACACACACACACACACACACACACACACACACACACACACACACACACACACACACACACACACACACACACACACACACACACACACACACACACACAGCTCGAAACTATAAGGTTCTGCTCCTATTTATTGTAGTTATAGGGATAGGATAAACTTTAGTCCTCGAGGGAAAATTTCAACATTTAAAAGGATAAGTTTATCGA…	ATACACACACACACACACACAC	54.986	AGCAGAACCTTATAGTTTCGAG	54.798	158	Intergenic
PMSSR00138	scaffold147	1085168	1085180	Pseudochromosome1	TTTTTTTTTTTT	T	ATTTTGTTTTTGCAAATTTTCTCTCCCTTTAAAAATATATACATGCAACAAAATATAAACTTGTTATGTATTTATAGGGAAAGTGAATAAAATTGTTATGTATTTATAGGGAAAACATCCATAAATTTTTGGTATTTTTTTTTAATTGAATTTTTTTCCTTTTTTTTCCAATTTTTTGAATTTTTTTTTTTTGCTTGATGACATCAACGCCTTCGGGCTGAAGCCCAAGCAGGATCAGTCTTTGAGCTTGCCCGTGCTGCTGGTTGCACATTGGAGGTCCAAACCCCTGCAAAGGGTCCTCTTGCCCTGGCAAAAGGGCCTACGCTGGACATGCTCTTAAAATTGGGTGGCTTATTATGTGAAAAACAAACC	TTTATAGGGAAAACATCCATAAAT	55.28	AAGCTCAAAGACTGATCCTG	54.63	147	Intergenic
PMSSR00139	scaffold149	124223	124236	Pseudochromosome1	TTTTTTTTTTTTT	T	TGAGGTGAGGTTTTTTCTCTAAATTTTTAGAAGTCATTTTACAGAGAGGTAAATTTTAAAAAAAAAAATTTTGAATATAAAATGGGTTAGAAAATAAGACATAGGTGAAAATAGCAGCACTCGATTTAACCAATCTTATAACACATCAATCAATAATTGCTTATTACAATTTAAAGGTTCTTTTTTTTTTTTTGGGTTTTTCTTTTGATTTCCTGACAGATTTCTATTATATTTGATCAATCAATCTTATAAAACATAAATTATTGCATTAAATTATGCATTAGGCAAGCTTTCGATGTCAAATATTTTCATAACTATTATGTATGTCACGTCACATCACATACGTTGATGATTGTTGTAGGGAGCATCTCCA	ATGGGTTAGAAAATAAGACATAGG	54.992	TAATAGAAATCTGTCAGGAAATCA	54.974	148	Intergenic
PMSSR00140	scaffold149	151858	151870	Pseudochromosome1	TTTTTTTTTTTT	T	TGATATATTATTTTTGAAATATCTCTTCCAACCTTCAAATCCATGCAGGATTTGACTACTCAGTTGGAGCAACTTTAACTTTCAATTTTTGCCATTTCATGTTCATGTGGCAATTTGACATATCGGTTGGAGATGCTCACTTAACCATTTGAATAAAAATGAGATGATGTTGACTTATAATTTTTTTTTTTTAATGTAAAATTTCAAACCTTTCACTTTAACTTCAACCCATGAAGTCCATCTTAATACGAGATGATGTTTGCAAATACCACAAACAAACTAATGGCCTTCTCCTTCTACTATCTAGACATAACCCAAATCAAAATGTGACCCTAGCTCCCTCGATTCTAACAACCAATGCTTATGTGTAAA	GAATAAAAATGAGATGATGTTGAC	54.656	GTCTAGATAGTAGAAGGAGAAGGC	54.236	159	Intergenic
PMSSR00141	scaffold149	156778	156804	Pseudochromosome1	TCTCTCTCTCTCTCTCTCTCTCTCTC	TC	TTTGGGTGTGTTTCTATGTTTAAACAGTGCTTGAATTTTTTTATAAATACATGTCTAGAATTGAGTTTATTTATAAATTTGTATTATTTAATTTACACTTAAAGCACAGTCAAGACATGATCTACGCCGCGTGAGCAGATCCTACTTCCTGGCTGTTTTTATTTTCTTCTTACCTTCCTCTCTCTCTCTCTCTCTCTCTCTCTCTCTTTGATGTCTCCATCCATCGTCTACAGTAATAGTAATAATAGTCACTGTCACTCCTTCTGTCCTCCATTTTCTCTATGGGGATTTTCCTTTTTTGATGCCAAAAATAAATGAACCCAAAAATATTTTTATTCATTTATTTTGAGGCAGTTCTTTTTATTTTATTAAATACACAGAAAAAG	ATTTACACTTAAAGCACAGTCAAG	54.846	TTACTATTACTGTAGACGATGGATG	54.631	152	Intergenic
PMSSR00142	scaffold149	174903	174921	Pseudochromosome1	GAAGAAGAAGAAGAAGAA	GAA	GCATGAGGGGCCCACAATCTGAGAATTATGATATGAAGTAATGGTGTTTTTGGTGCGGTAACCGCACCGATGTCACGCAACCATATACTGTCCGAAACCATGTGGTATATCCAAAACCAGAACCACCACCGACCCAGGAAGAAGAAGAAGAAGAATTCGATGAAGGAAAAAAAAAACTCAGAGAAACCAGAGAGAAGAAGAAGACGGCGATGGAGCAAAAGAGAGGGTTAGGGTGATTTAGGGTTTATATATGGTGACGGATTTGGGCCTAAAATAGTATGGGTGGGGGGCTTTTTAGGCTTACAAGAGGGGGCTTTTTGGGTTTACAAGAGGGG	GTATATCCAAAACCAGAACCAC	55.208	CATATATAAACCCTAAATCACCCT	54.835	149	Intergenic
PMSSR00143	scaffold149	192850	192870	Pseudochromosome1	CTCTCTCTCTCTCTCTCTCT	CT	TCCACGTGTCCACTCCACTCTACAGCCATCCACGTGCCCCTTTGAAAGCTCCAAGAAACTTAATCAAATTCTTATTTTTCCATTTCTCCTCTTGCAGTTATCTCCTTTCTTTTTTTCTGAGCGGTGCATCTCCTCTTCTTCCACCCGTGTTACCCACCCCTCCTCCTTCTCTCTCCCTCTCTCTCTCTCTCTCTCTCTCTTTCGACATCCCAAGTTTTAGATCTAACACTCCCTGTTTGTTATCGGTTGCCTGTTGTAGCCTCACATCTAACAAAGACAATTTATTCATCTTCAACTTTTTTATGATTTTGGAACTCTCTTCTTTCTTCTTCTTTTTTTTTTTTTCCTTTTTTTTTTGGTTGTGAACAAATTTTTCTGAT	TCTTGCAGTTATCTCCTTTCTT	55.133	GATAACAAACAGGGAGTGTTAGAT	55.672	155	Intron
PMSSR00144	scaffold149	193272	193292	Pseudochromosome1	CTCTCTCTCTCTCTCTCTCT	CT	TATCTCCTTTCTTTTTTTCTGAGCGGTGCATCTCCTCTTCTTCCACCCGTGTTACCCACCCCTCCTCCTTCTCTCTCCCTCTCTCTCTCTCTCTCTCTCTCTTCGACATCCCAAGTTTTAGATCTAACACTCCCTGTTTGTTATCGGTTGCCTGTTGTAGCCTCACATCTAACAAAGACAATTTATTCATCTTCAACTTTTTTATGATTTTGGAACTCTCTTCTTTCTTCTTCTTTTTTTTTTTTTCCTTTTTTTTTTGGTTGTGAACAAATTTTTCTGATC	TCCTCCTTCTCTCTCCCTCT	57.144	AAATTGTCTTTGTTAGATGTGAGG	56.623	122	Intron
PMSSR00145	scaffold15	23820	23834	Pseudochromosome1	AAAAAAAAAAAAAA	A	TTTTTCATTTATCAATATATGAATACTTAATTGATATTTCCCCTGATGATTCTTTTTTCATGGGACCAAAAAAACAAGATGTCCATACACCCCTCTTGGGTCCCTCGGATAGTTCATAAAAGAGAAGACAACCTTTTCTTTTCTTTTCTTTTGGGACATAACATGAATAACGTTACACAGAAAAAAAAAAAAAACAAAAAAGAGGGCGTCCAAGTTCCATCAACTTCTCACACAGCTCTTAGGACCGACAGACAATATCGTGCCCCCCATACTTTCTCAAGTTCTATTATTAAATATAAAGTTAATCGTAGCCTAATCAATCATGATGACAGAGGCAAGGCAGATGAATTCAATATTCCCACCACCGAAATCAT	GTTCATAAAAGAGAAGACAACCTT	55.172	TAAGAGCTGTGTGAGAAGTTGAT	55.955	130	CDS
PMSSR00146	scaffold15	55481	55497	Pseudochromosome1	TATATATATATATATA	TA	CCAAGCAAAGGCACCCCCACCCCACATGCCCTTGTTTCATAGGGTAGGCACAAAAACTATACGGACAAAATACGGTAACACGTGAGGAGTTGTCCAATTTGCAGCACCATGGATTTATGAACTTTATTTTTGGTGGGTGTACATATTCACATCACATGCAGTACTTTGCTATTATATATGTATATATATATATATAATGGTACACTTCTTTATCACAATATCAGTACATAGGCTGTCCTTGTTGGAATGATGTAGGAGCCAGAACATGAGAAAAACAAAGGGAAAATTCAAGTTAGGGGCCATATGTTTATGTTATATACAAGAAGTTAGGAATGACTATTGTAAAATGATTATTAAAAAAAAAGACGACTCATTT	GGATTTATGAACTTTATTTTTGGT	54.969	CAGCCTATGTACTGATATTGTGAT	55.199	125	Intergenic
PMSSR00147	scaffold15	64121	64163	Pseudochromosome1	AGAGAGAGAGAGAGAGAGAGAGAGAGAGAGAGAGAGAGAGAG	AG	TTTTCTTTTTAATTAAGTTTATAGAGAAAAATGACATTACTGACGGAAAAGTGGCTCAAAGGTCACCCTAGAAGCCAAGAACTAGAAATACTCATGGTCAATGAAAATGAAAAGTTTCAATGTTGCCGTTAGGCCAATAATATTAATTAAAATTATTGTTAATAGAAACAGAAAGCAACAAGAGAGAGAGAGAGAGAGAGAGAGAGAGAGAGAGAGAGAGAGGACCTGGCAATAGATGGTGTTGTTGGATCCAAGCTTGGCGTTGCCGTAGGGATAGAGCTTGAGATCAACTATGGAGATGAGCCCACTTTCAAAGAGCTTGATCAGATCCTTCACGATGAAATCTTCACTGTCGGGACACAGGGTTTCATAGTAGACATCAACTCTAACTTTGTTGCT…	GTTAATAGAAACAGAAAGCAACAA	54.904	TGATCTCAAGCTCTATCCCTAC	55.319	132	CDS
PMSSR00148	scaffold15	76192	76214	Pseudochromosome1	ATATATATATATATATATATAT	AT	TCAGTACAATGAGCTGTAGCTGTGTTATGATGAGGTTCAGCTTGATCATCTGTTGTTTTGCTATCAATTATAACATAGGGTATCAGTTTCACAATACTGCATATTTGACGTTCTGATGCTTATTGTTGTTATCAGGAAACCAAACTCCTAAACTTAAGATATGCACATAGTTATGGCCAAATATATATATATATATATATATTGCACATAGATTCAGTTGCAAAACCACTTTACAGGTGTCTAAGGACTGGAATTTACCTCGGAACCTTGTACTCAGGGTAAAGTTCAGCTACCTTGGCCACGAAGTCACCATAATGTGATATAGCTTCAACGCACAGGTGTCTACCAGTGGCCGATTTGTTCTCATACACTAAAATGTGTG	GTTCTGATGCTTATTGTTGTTATC	54.912	TTAGACACCTGTAAAGTGGTTTT	54.897	135	CDS
PMSSR00149	scaffold15	125684	125697	Pseudochromosome1	AAAAAAAAAAAAA	A	TCTAGTTGCCGCTTTGGCGAAACACTTTGCATAAGACATAAGATGGGAATAACATTGTTTTGCAATTAAGGGTTTCTCGCTATTAAAGGAGTATGTAACGTATACGATTCACTTTATTTTTTTAATTTTTTAAAGCCATTTAATTAATGTGATTTTTCTAGCACTTTTTTCAAACCAAACAAAAAAAAAAAAAGTTAAATTGCGCATGTCAAATGTAGAATTTGACCATGACTTTACTCGTATCAATTTTTGATACGCCATGATCTTCTGTCTCTATAAAATCTAGTATAATCCTTTTTCTTCAATGTTGAGAACCCCATAATTTGAAACTTGGTTTTGTATGAAACTTTTGAATGAAAATCTCAAAGCCTTT	AGCCATTTAATTAATGTGATTTTT	55.467	TCAAAAATTGATACGAGTAAAGTC	54.689	120	Intron
PMSSR00150	scaffold15	211794	211810	Pseudochromosome1	ATATATATATATATAT	AT	ATCTTGGGCAATAGTTTTGCAAGCTTTTGATTGTAAATTTGGGCATCTGAATTCTCATTGTCTACGCATCTTCTGTTCTTTGGATTTTCAGATTTTGCAGTTATTTGTATGGGCAGGCAGCCTATTGGAGGAAGCCCTGCTATTACTATTTTTCTGCATCCAAGCTCATACAGTTCCTACATATATATATATATATAGAGAGAGAGAGAGAGAGAGACATGAAAAATTATTGTAAATTAATAATGAACATGTTGAATACAATATATATTTCTGAAAAAGGCTTGATGTTACACATATGTGCTTGTGATGAGATGCTTCACATGTTTAAGATCTTTCTGAAAGCTCCAAATTACAGCTTTGACCCCAAAAAAAAAAA	TTCAGATTTTGCAGTTATTTGTAT	55.083	AATTTTTCATGTCTCTCTCTCTCT	54.822	142	Intron
PMSSR00151	scaffold15	223384	223402	Pseudochromosome1	TATATATATATATATATA	TA	TCGGGAAATTTATATAAAAAGAAAAAATATATTGCTAGAAATTTGATTGTGTTTTAGTCAGATCCATTTCCACGACTGATTTAAATGTTGGAGGTGATTGATTCTATTGGCACCTAGTGTACATTGCTTTCAATATTAACGCGTAATTTCCTATATATTACATTATTGTTCTTATTATGTTATATATATATATATATATCATATGTGGACTTGACTTGAGCAGAGAATAGTTGGCAAACATATCAATTCATCTACGCGGTATTGTAGTGCAGCTTTGTATACATGCATTATTATATACTATACTATTATTTGAAATAATTGATTGTAGAATTTAGTAACAAAAAGAAAAGAGAGTTGATG	ACCTAGTGTACATTGCTTTCAATA	55.028	AACTATTCTCTGCTCAAGTCAAGT	55.773	121	Intergenic
PMSSR00152	scaffold15	241130	241146	Pseudochromosome1	CTCTCTCTCTCTCTCT	CT	TTTTTTTTTTTTAACATAATACAGTTTTTTCCCCCGCATATTTGACATATCCTTCTATAAATTCTGAATTTGGTGTAAATTTCAAGTTTATTTTCCACATTATCACACCTCTCTCTCAACCCTACTCCAAAGCGTCTCAGTATGAGGAGGGAGAGGAGGCCGTTGCTCCTCCTCCTTCTCCTCTCTCTCTCTCTCTTCCCCCTCTCTCTCCTTCCCTCCTCCCTCCTTCCCTCCTCCCTCCTTTCCCCCCTTCCTCATTTACTACTTGGGGTTTTGGTCATGGGGAGGTTTATTGTACCAGATCTGCTTGGATGGTTTTTTGTGCCCAGATTTGCTTGGATCTTGGATTTTTGTGCCCATATCTGCTTGGATCTAG	CTACTCCAAAGCGTCTCAGTAT	55.504	ACCAAAACCCCAAGTAGTAAAT	55.903	157	Intergenic
PMSSR00153	scaffold15	272404	272416	Pseudochromosome1	GAGAGAGAGAGA	GA	ACATATTTGACCCATTCAAACCTCTGCTTAAGATGTAACTGATGACGATTGCATATCTAATTAAAAGCCATTGCCTGAGAGTTTGTGGTCACTTAAGTTTAAAAATGGGCCCCACAACTTGTACAGAGAGAGAGACAGAGAGAGAGAGAGAGAGAGAGAGAGAGAGAGCAGGGAAAAAAAACAATAGGAACAGTTGCAAGAACAGAAAGATGAAATCCAAAATTCATTGTTATACACTATGAGCTAAAATGAAACATATGGGGTACGAAAAAAATTGAATTGAGGCTCCCTCACTGAGCTCGCAAAGAAAGCCCCAAAACAATTAAAATAATAATAATAAGATACTA	ACAACTTGTACAGAGAGAGAGACA	55.048	TGTATAACAATGAATTTTGGATTT	54.75	123	CDS
PMSSR00154	scaffold15	288082	288112	Pseudochromosome1	CTCTCTCTCTCTCTCTCTCTCTCTCTCTCT	CT	CGCACTTTTCTTTGTTCACCCCAATACTTAAATCATTAAGCTGTAAGTTTTATTATTATGTAAAAAAACCAAAAAAGTCATCCAACTTAATAATTAACCCTAGTACATTTATACACACACCCCACCACTCTTCATATTAAGTTTTAGAAACCTCATTCCAACTTCTTGTTTACAAACTCACTCTCTCTCTCTCTCTCTCTCTCTCTCTCTTTTCTCTCAAATACCCAAGTGTTAGAATTCTAGTTACAGTTCTTGGAAAGAGATAAAATTGTTCTCTTTCTCTAGAAGGTATTAAATTTCGGATTTTGGGTTTCATTTGTTTGTGTTTTTTTTTTTGTTGGGAACAAAGAAAATTGTGATGTTTAAATAGGAAATCTCTTTTAGTTCTTA	ATTAAGTTTTAGAAACCTCATTCC	54.384	ACAATTTTATCTCTTTCCAAGAAC	55.114	137	Intergenic
PMSSR00155	scaffold15	328132	328146	Pseudochromosome1	GGGGGGGGGGGGGG	G	AGTATTTATGGTAAGAGCGCCAATGGATGGAATGTGACTGTTCAGTTGCGTGGTTCTTGTCGTAATCCATGGAATAATATTTCTAGTGGATACCCTGTGTTTCTTCTTGGGTGTAATTTTGTGGTGGGAGGACAGGAGAGGGTGAGATTTTGGGAGGACGATTGGTGTAAGAGAGAAGAAGGGGGGGGGGGGGGCCGGGGGGGGTACTCAAAGGGGTTTTTCCTAGACTTTTCCATCTGTCCAGCGGGGGTGTACTCAAAGAGGTTTTTCCTAGACTTTTCAATCTGTCCAGCAAACAGAATTCCAACATTTCTTCAATTGTGAGTAATGGAGTGTTTCCTCACAATTGGGATTTTGGGTTTAGAAGGAACCTC	ATATTTCTAGTGGATACCCTGTGT	55.131	ATGGAAAAGTCTAGGAAAAACC	55.694	160	Intergenic
PMSSR00156	scaffold15	342757	342769	Pseudochromosome1	TAATAATAATAA	TAA	GATAAGCAAATTGTATGTATGAGAAAAACAATAGAAATCATATATATTACCTCAAGTCCACATGAGTATAGAGCTCAATCAAGAAAGTATATAATTGCAACAACAGTTTTGGGAAGAACGAGCTAAGCTTTTCTTCCATTTCATTTTGTGTCTGCAATAATTCCAATATAATATTAGTAGTAATAATAATAAACTTCTATAATTAATAAAAAATAAGAAAAATTAAAGAGATAATTTGTATAAATATATACCAGATATTCTTGATTGAACAAATTATCATTAACGTCGAGACAGGCATTG	GTGTCTGCAATAATTCCAATATAA	55.262	AATTTGTTCAATCAAGAATATCTG	54.469	128	Intron
PMSSR00157	scaffold15	358536	358555	Pseudochromosome1	TTTTTTTTTTTTTTTTTTT	T	ATAGCCGGTATACAGGGATGACAAATTGGCCATGTTGGTATTTATTGCATCCCAAAAAGAAAGACAAAACAAAAGAAAAGAGAAGCAATTACAGTATAGGAGGTCGGTAGATGTTGATCTAACTCTTTAGGTAGTAGCTAGCTAATGACCAACCTTTTTTTTTTTTTTTTTTTAATCATTCTCTATAGGGGGAGTATTATACTAGGTTGTCTCAAGATTGTCTCATACATGATTCGAACCCGGATGAACTTGAGGGAGGAATGAGAGAGTTTGACTTACTTTTCTACTGTGGTGTCACCTCATATGCAACCTTTGTTGTTTGTTACATATATATTATTAAGAAGTTTTGTAAC	AATTACAGTATAGGAGGTCGGTAG	55.076	AATCATGTATGAGACAATCTTGAG	55.122	148	Intergenic
PMSSR00158	scaffold15	366841	366877	Pseudochromosome1	AGAGAGAGAGAGAGAGAGAGAGAGAGAGAGAGAGAG	AG	GAGTAGTTAAGGTTGATCTAATAAATCATTCCACAACTCTTATTTCACTTTATAAGTACAGATAGCCATCAGCAAGGAACAAGAGAGAGAGAGAGAGAGAGAGAGAGAGAGAGAGAGGGGGGGAGAGAGGGAGAGGGAGAGAAGCCATGGTGTCCAAGGTGCAGAAGAGAGCCTCAGTGTCCAAGAAACTGCAATCCCTTCGTTCCATCTCTAACTCCCATGCGGTACTCATCTGAAACATCTCTTGTTCTTGGCTTTGCATGCCTCTCTCATTCTCTCCTCTACACATAATTATTC	TTCCACAACTCTTATTTCACTTTA	55.12	GACACTGAGGCTCTCTTCTG	55.123	153	Intron
PMSSR00159	scaffold1506	19302	19316	Pseudochromosome1	TCTCTCTCTCTCTC	TC	AGTTGTAAAAATTCGTTTTGATTTTCGGAAATTCCTCCCATTGTGATTTTGTATACGAGCTATATTAAAGGAGAGAGATTTCACACACATTATCAATGTGCTATTAGGTTCGAATCTAAAACCGTCGGTCTACAGTCAAAGATCTTTTTTCACTAAACTAAAATTTTATGTTAAGACTTATCTCTCTCTCTCTCCTTTTTTTGGTCAATTACATTGTGCGATAGAGTTGAAGATGAAGTGGGACCCCTACTATTGTGGGTCCATCATCCCTGATATCGGGTTAAAACTTGTTTTCGAAAGTTGTAGCCGACGTTTTAATAAATAAAATAAAAAGTTGTAGCCGACATAGGTTCTCCATCGGCTTGCCACGTGAG	CATTATCAATGTGCTATTAGGTTC	54.9	CCCACTTCATCTTCAACTCTAT	55.084	155	Intergenic
PMSSR00160	scaffold154	4810	4822	Pseudochromosome1	TATATATATATA	TA	ATAGATAACAAAGAAAATGACCCAAATGGGTCAGTCCCAAAGCAGATAAACAAATACGATGTGGTGTACTGCCCATCAGAAATTCAATATCAATACAGAGCAAAATACAACAAAATTTATATATATATATATATATACAGATTTTCTCCTATTCAGACATGCTGACGCCATTATAAACAGTAACGAAAGCAGAAGGTATAGGTTTAAAATGAAGAGGCTCTCTTAGTAGATATCCAATATGGATTATTGGCCTATATTATCCATTATTTTTTCACTTGGCGTAAGTGGGAATCACAGACAGAACCATATGCCTCTAC	AAATTCAATATCAATACAGAGCAA	55.011	TTTTAAACCTATACCTTCTGCTTT	55.103	130	Intergenic
PMSSR00161	scaffold154	19546	19567	Pseudochromosome1	TATTATTATTATTATTATTAT	TAT	TTCAGCCGTATGTGTATTCAAGATTCTGTCGTGCATGTTTGGGGAGCAAAATCCCCATGTTGATATGCTCATCCCTAGCTACATGTTTATTGAAAATTCTACCATATGGTTTAGTTGCAATGGTCTCCGTGTTGGACTATTCATTCTCGGTACATGTTTTGGTGTGGTGCATGTGGATATTATTATTATTATTATTATTATTTGAAAAGGAAAGTACAACATGTTTTGAGATTTATTGTGCATGTGCATGGAGGGTACTTGTATGATGACTAAATTTTTATGATGTTTTGCAAGCATACGCTTTGGGAAGGGTGTGTTTGCGAGAGAAAGTGTTTGAAAATGTGTTTTCCTAGGATTCGGATATAATATGGATTTTCGATT	ACATGTTTATTGAAAATTCTACCA	54.8	CTCAAAACATGTTGTACTTTCCT	55.263	150	Intergenic
PMSSR00162	scaffold154	44492	44510	Pseudochromosome1	AAAAAAAAAAAAAAAAAA	A	ATAGTTGCTTTAAAACTACAAAAAATGAAGAAAAAGTGCAAGTCAAATTACAAGTCATGCTTCAAAGGAGGAACCCTAGCTTGCGATGCAAAAAAAAAAAACAATTAAAAAAAGGAGGACCCACGCTGCCCGAGCAACCATCGCATCATCTTGACCTGAGCTGAGTCGCAGCACCCTAGCAAAAAAAAAAAAAAAAAATTAATCATGACCACTGCCGTTGCCAGCAAAAGTCGGCAACTGTCGTAGCAACAACCTCCTCCGGCGACTTCGACGCAACCAACCATCGCTTGTCTCATAGTCGGCCTTCCTGTGCAAGCCTGCCAACTAGCATTGAGCAGGAAAAAAAAAAAGGATGACAACACTGCTGCCAACAAATGC	CATCATCTTGACCTGAGCTG	56.863	ACTATGAGACAAGCGATGGTT	56.426	156	Intron
PMSSR00163	scaffold154	97506	97518	Pseudochromosome1	ATTATTATTATT	ATT	AACAAACACAAAAACATATCAAACTTTCTCTCTCCACCAATCACTGCCCTTTCTCTCTCTACAAAAAATTTATAAAACGCTTCTAATGTTTGAACCTTCTCTCTCTAGATTGTTTCTCATTTTCATTTCTCGTTGGGTAGCGTACGGTAATGTTTTTTTTCCTTCCTTATTATTATTATTATTATTATTATTAATTTGTCATTTTATATTTTAATATCTCTCGCTTGTTTGTGAGATGATTAATATTCAGGTGTGGCCATGTTATTAGTTGTTAGTTATTTACCGTAAACAGCCGGTAAGTGCTGTGCGCGGATTGGGGGTGGGGCGCCGCCCGATGAGCTCTTGACGGCGGATGATTACCGGCTATTAACG	CCTTCTCTCTCTAGATTGTTTCTC	54.981	CCTGAATATTAATCATCTCACAAA	55.231	157	Intergenic
PMSSR00164	scaffold170	1668	1680	Pseudochromosome1	TTTTTTTTTTTT	T	AGCACTATTTAAACATATAAACACACCCAAAACCCATCATTATACACACTCAAAACCCATTTATAAATACACCCAAAAAGTTGACTTTGGGGTTGATTTTGGGTGTGTTTCTATGTTTAAATAGTGCTTGGGTTTTTTTATAAATACATGTCTAGGATTGGGTTTATTTATAAATTTGTATTTTTTTTTTTTGGGTTAGAAAAATGGATACAGCTAGCTAATGCATACTAGAGGTGGGCATCAATCCAGCTGATCAGATTACAGCGATTGAAGCGATTATATTATTTCGGTTTAGTATGGTTTTAATAATAAATAAATATATATAAAAAGTCAACAGTTTAAAAACTGATCCGAACCAGTCTGGTTTGGTGC	ATAAATACATGTCTAGGATTGGGT	55.073	ATTAGCTAGCTGTATCCATTTTTC	55.386	103	Intergenic
PMSSR00165	scaffold170	45031	45043	Pseudochromosome1	CACACACACACA	CA	TCAGCAGCCAACTGCAAGTTGTAAGCAATTCTTCATTTAGATTGGAAATTGGATTCCACAAAATGAACACTTTTCTTCTTTCTTTCTTTCTAAATTTAATTCTAGTTTACTCTTTTGTTTTTTTTAGTACAAACGATAATCTAATCTACAAGGAAGGGGGATCTCTTACACACACACACACACACACACACACCAAAACTATGATGCCGTGAGAATTCGAATCTGAGACGTCTAATATGCAGTATTCTATAATTTATGAAAAACTTGAGTGAAGACTTCTTTATTGCATGAGCGAATGAGCAATAGACAAACATAACATGTTACGTGTACTCATCCTACCATGTAACAAGAAAGTCCTCTCACGTAAGTTTT	GATAATCTAATCTACAAGGAAGGG	54.676	AAAGAAGTCTTCACTCAAGTTTTT	54.991	148	Intergenic
PMSSR00166	scaffold170	62806	62818	Pseudochromosome1	TTTTTTTTTTTT	T	ACTTGTCTACTTTTTCAATAATACGTGTTTTTTGTGTACTTTTTTAAAGAAGCGTATAGCCGCACGGCTATACCCCATAAAAAGAATATTTCAAAAGTAGGGCAGCTATACCCATTAAATTACATAATCTAAATTTCTCTTTTTTAATTACTTTAATTAGTTGTTATGCTTTAGTTATTGTTTTTTTTTTTTAGGTGAGTAGGGGGGCAGGGCCCCAGCAACAAACAAAACTAACTATTATCAAAACAGATCCAGCGGGTCTTAGAGACCCCCATCACGTCGTCAGCTAATAAGGTGCCAATCCAAGCTGGAGCAGAATCAAGAGGCCATACGCCCAGATCACCGTTGTAGCTCGCTTGGGCTAGACTGTCA	AAAGAATATTTCAAAAGTAGGGC	55.214	AATAGTTAGTTTTGTTTGTTGCTG	54.867	159	Intergenic
PMSSR00167	scaffold170	69501	69513	Pseudochromosome1	CTACTACTACTA	CTA	AGAGATGTTTTTATGCGCTGCCTCAGAAATACTCTTGTTGCTGCTACAGTAGATGAGTGTTCTACTACTTTTTATTTTTATTTTTATTTTTTGGGTCGAACTTCTTCTACTACTACTACGTCGTTGTATTTGTGTGTTTGGGCTTGAAGCCCTTAGAAATGTGATCAAACAACTACAATATTGTCTAAATCTCTTATCTTAAATAAATCTGAATGTGCACTTCATCCCATTGCCTATTTTATGAAAACTAATTGTTACTTCTTAGATCAATTAGTGTGTAGTTTTATTGCAAATTGCA	CTCTTGTTGCTGCTACAGTAGAT	55.74	ATTGTAGTTGTTTGATCACATTTC	55.052	148	Intergenic
PMSSR00168	scaffold170	96503	96517	Pseudochromosome1	TTTTTTTTTTTTTT	T	AAAGCCCAAGATTTAGCTTGGGTATTTTCAAAAAAGAAAAAAAAAGGTTTTAGCTTAGGTAGTCCCAAAATAGAGAAAAAAATCTAGAATTATCTTTAATAATAAGTGAAAATGATAGAGAAAAAAAGTTGAATTTTATTGGTTAATTGATAAACTGAACAAGTATGCATCTAATAATAGTTTTTTTTTTTTTTATACATACAATTTTTTTTCCCCAAAATAAATACAGATTGTAGTAGGATATGAGAATAAAATAAACAATGAAGTGTCATTTCTTTTCAACTTTTATTTTTTCATTAATATTTTAATGTTTATTATAAAAGGAAACCTAAAATTATCTGAAACTAATGTTTAATTAAAACAAGATTATCAAA	AATTGATAAACTGAACAAGTATGC	54.565	TAAAAGTTGAAAAGAAATGACACT	54.367	144	Intergenic
PMSSR00169	scaffold170	108589	108605	Pseudochromosome1	TTTTTTTTTTTTTTTT	T	CTGATTAAGTAGTTTTATGAAAGACACGCGGAACCGGCAGATTGGAAAATTAGAAACACGCGTCAACGAGCAGGGGTACTGGCCGTACCCCAAGAAGTCGATGGAATTGAATGGTTTTCTTTTATTTATGAAGTGTTTGCTCTATTTTTTATTCTTAATATATTTTTAAGGTCTTTAAACTTTTTTTTTTTTTTTTAAACAGAAATACATTACAGATGAGATCCCCTTGGGATCTTACCATACATATCAAAATAGACTCTAGTAATTACATCCACAGGGAAATTACTAAACCAAATAGATGAATTGTTATAGACGTGCCCCTTTTTTAACTAACTAATCAGTAACCATATTAGCTTTTCTATAAACATGTTTGATA	TGAATGGTTTTCTTTTATTTATGA	55.008	TTTGATATGTATGGTAAGATCCC	54.877	144	Intergenic
PMSSR00170	scaffold170	122052	122074	Pseudochromosome1	GAGAGAGAGAGAGAGAGAGAGA	GA	TCAAAGAAAATCAGGGCTTTGCGAAGGTGTGTGGCGGTGGCTACATCCGAATCTTGGGTGGCCCCGATGGTATATATGTCGATCTGGAAGCTGGAAAAAAAGTACTTGGGTTTTTTTTTCGCTTTTTGGGGGCAGAGAGAACGATTGGAGGGCAGCGTGGAAACTGAAAGATATTGAAGCGAGAGAGAGAGAGAGAGAGAGAAGGAAGTGGATCAGAAAAAGATCAGATCTCGTGATTAGACACGTCGAGCAGCTCATGATTCATGAAGCTGTCACCAGGTCTGCAATAGCTTACAGATGGTAATGAATCACGTCATAGCCTACGCTATGGCTACCTCTTAATGCTCATCACTTAATTGCATGAAACCCTTAATTTGGTTTA	GGAAACTGAAAGATATTGAAGC	54.91	TTCATTACCATCTGTAAGCTATTG	55.474	150	Intergenic
PMSSR00171	scaffold170	162503	162521	Pseudochromosome1	ATATATATATATATATAT	AT	GGGTCGTGACAAAATGATATCAAAGCTAGACTTAATAGGAAGTGTGCCAGCGAAAACACTGGATGTTGGTCCCCATGGAAGGTGGATCGTAAGATCTGTGAGCCCTAAAAGATGTAAGATGAGAAATGGCAAGATCAATATAAAATCCCACATCACTTGGGGAGGGAAATGTGAAGTTTCATATATATATATATATATGTGGGTATTTGACCTCCTAGCAAGATAGTATAAGCTTGAGTCCATAAACAAAACCATGAGAGCTTAGACCAAAAGCAGACAATATATTGTTAGTGAAATAGAGTCGTAATAGTTTTGCATTTTAATGGTTAAAAATCTCATGCCTAATTTCATGTGGTGGTTCTCGTTGCACAATGAAAT	AAGATCAATATAAAATCCCACATC	55.47	TATATTGTCTGCTTTTGGTCTAAG	54.874	154	Intergenic
PMSSR00172	scaffold170	262081	262094	Pseudochromosome1	TTTTTTTTTTTTT	T	TAGTCTTCCTCGGACTAGGGATTGAAATGGGTCAATTTGAGGCTAGATATGGCAATATCATCCTTATCCCTACTCCTCATCCTCACCCCGTCCCCACCCCCATCCCTTATAAGAAATTTCAAGAAATGCCCGTCCCCACCCCCTTTGGGAGGTTGTCTCCCAAACCCGCCTAGAAATTCCTTTTTTTTTTTTTAATTTATAAAAAAATATATCTACCTTACATTATAACACTTAAATTTCACTTTAAAATATCATTTAACTTAGTTATATGAAATTAAAATATAAAATTCAACTAAACTAATCAAAATCATCTTAATTAATTTTTTTTTTTTTTTAACTTCATATTATCTACACCAAAGTCATCTAAATATAA	CATCCCTTATAAGAAATTTCAAG	54.207	TGAAATTTAAGTGTTATAATGTAAGG	53.445	141	Intergenic
PMSSR00173	scaffold170	264175	264197	Pseudochromosome1	TCTCTCTCTCTCTCTCTCTCTC	TC	ACCAGATCGATCTGAAATTGGATCTTCCAGGGGCCGGCATGGATCGGAAATTCCACAATGGAATGAAGAATCCAAGGCCATAATTCTCCATGCATGATGCCACTCCACAACATGGCCTGCAGTTGGTAAGGGAGACCCATCATGTGTAAGCAACCCCATATAATGCAGCCAAGGCAGCCTTCTCTCTCTCTCTCTCTCTCTCTGATGAATAAATAGTCTTCTGCAATGTATGCAGTGGTCACCACTTGGCCCATGAATCTGAGGAAATTACAGGACGTGGGGGCTCACAGATTATGTTTTTGTCAATCATTTGGTTTTGGATTAGCGTAGAATTTTAGATTCACTAATTCCTTTCACTTGAAATTAGTAAATAAGAGATCAG	TGTGTAAGCAACCCCATATAA	55.72	ACATTGCAGAAGACTATTTATTCA	55.068	102	Intergenic
PMSSR00174	scaffold170	279404	279416	Pseudochromosome1	AAAAAAAAAAAA	A	GACGATTCAACGCATCTGGATTTACAGATCGTTCTAAGAGCATAGAAAGAATCTGCCAATCAGACCCACAAAAGAAAAAAAATCATCAAAAATCCAACATTCAAAAACAACAAAAAGATTCCACAAAACAAAAAACTGAATTCCCTCCAAGAAACAAAAACCCATTTGCCCCAAATCCAAAAAAAAAAAAAACTTGAAACAATCAATGAAATTCCAATGAAACAAAAGAACCCACCTCGATCTGGCCATTCGCAGCAGCAATATGAAGAGCAGAGTGGCGGTCATAGACAGTCGAGTGGCGCAAGAGAGCTGGTTCTCTCTCTAGCAAAGCTTCCACAGTGTCCAATTCCCCAAACTGCACGGCACGGAAGA	AAATCATCAAAAATCCAACATT	55.263	TTCTTTTGTTTCATTGGAATTT	55.607	151	Intron
PMSSR00175	scaffold170	294413	294425	Pseudochromosome1	TTTTTTTTTTTT	T	TTTTAATACTTTCATCTTGGTTCCTCCATTTTGCTTCAATAAAATTAATTTTTGTTTTTATGGTTGTTTTCGGTTTTTTCTAATTATTTTTTTATTATAACATAATTGATATCTACATTGTATTTTTGTTGCAGTTTCTACTTTTATTTGCAGTTTTTGTGTGAATAAGTGTTGAAATGATTTTTTTTTTTTAAACTGTTGATTGTTTATATAAATATTGTATAACTGAATAAATATTACAAAATTTGGAGCAACACTACCTATTGATAAGTCCTTAACTTTAGGTCTTTTTTAAATTGATTCAATTGTGAAATAAAAAAAAAATATATTACCACGTGTGTATCTAGGGAATAGTCGCTTCAAAGTGAATTT	TTCTACTTTTATTTGCAGTTTTTG	55.069	AAGGACTTATCAATAGGTAGTGTTG	55.125	141	Intergenic
PMSSR00176	scaffold170	295610	295622	Pseudochromosome1	AAAAAAAAAAAA	A	TTTGTCATGGAAATAACGAATTGGATATCTGAAATAATCAAAACAGAGGTAGAGCCAGAAAAAAAAAAAAAAAAACATAAAAAAATTTAGAATGGGCCAAACCATATTAATTTCTGGACCACCATGTAAATGAGCTGTGGGCTGGAAATCATCATGGGCTAATTTAAATGTTATTTTTTTATTATAGAAAATAAGCAAAAAAGACGAGCACTTTTTTTCCAAAGAAATCAAATAGTTTTTTTTTAAAATATTAAG	TGAAATAATCAAAACAGAGGTAGA	55.047	AAAATAACATTTAAATTAGCCCAT	54.764	148	Intergenic
PMSSR00177	scaffold170	299743	299767	Pseudochromosome1	TCTCTCTCTCTCTCTCTCTCTCTC	TC	ACCAACCAACCAACCTCCAGCCGAGTCGACCAACTCCACGGAGCACAGCGCAGCTAAAGTTTAATTCCCAACCCAACAACAACTCAACCCTGGTTAAGAGCCGACTCAGCGACTCAGATTGACTCGTAGCCGCGCCACATTAAAAAACTCTCTCTCCCCGCTTCCCTTCTGCTCGCTCTATCTCTCTCTCTCTCTCTCTCTCTCTAAAGCTCTCTCTCTCACTACGAGAGACGACCCAAGACCCTGCTCTCATTTTGCAGTCCCCTCGCTCTGCCTTAAGCCCAGACTTTGCAGAACCAAAAACCTTCCGAAACGCCGCGTTTCAGCTGAGATCGGCGAAGACGAGCTATGGAGAAAGACAAAGTCGCTCTGGTGCAGAGCCTG	ACTCAGCGACTCAGATTGAC	55.431	CTCGTAGTGAGAGAGAGAGCTT	54.932	125	Intergenic
PMSSR00178	scaffold170	299990	300014	Pseudochromosome1	TCTCTCTCTCTCTCTCTCTCTCTC	TC	ACCAACCAACCAACCTCCAGCCGAGTCGACCAACTCCACGGAGCACAGCGCAGCTAAAGTTTAATTCCCAACCCAACAACAACTCAACCCTGGTTAAGAGCCGACTCAGCGACTCAGATTGACTCGTAGCCGCGCCACATTAAAAAACTCTCTCTCCCCGCTTCCCTTCTGCTCGCTCTATCTCTCTCTCTCTCTCTCTCTCTCCTAAAGCTCTCTCTCTCACTACGAGAGACGACCCAAGACCCTGCTCTCATTTTGCAGTCCCCTCGCTCTGCCTTAAGCCCAGACTTTGCAGAACCAAAAACCTTCCGAAACGCCGCGTTTCAGCTGAGATCGGCGAAGACGAGCTATGGAGAAAGACAAAGTCGCTCTGGTGCAGAGCCT	ACTCAGCGACTCAGATTGAC	55.431	TCGTAGTGAGAGAGAGAGCTTTA	55.525	125	CDS
PMSSR00179	scaffold170	315199	315235	Pseudochromosome1	TCTCTCTCTCTCTCTCTCTCTCTCTCTCTCTCTCTC	TC	TACTTTAGCACGAGGAAAGAAAAACCCAAAAGAAGATTACTTAGTGAAATATGATGCGATCAGAAAAGAGGACATATTATCACTAAATTTACATCGTGTAGTTATATCTTTAAATCAATATAATGTTTTTTTATATATAATTAAATTAAAAATCAAGGCGAAGAAAGTGACATTAACCGTTCTCTCTCTCTCTCTCTCTCTCTCTCTCTCTCTCTCCTATATATTAAAGACAATCAAAATGTCTCCAAGATCCATTTTGTTGGAGGAGATTCAAACTTGTGTTGTTAGATTAAAGAAAATGAATGTGCAAACGAAAATATTAATTATGAGAAGAATAGTTAAATAACTGAATAATTTCTTTTAAAATAAAAAATAATATCATAAGCACAAATAGAT	ATTAAATTAAAAATCAAGGCGA	55.076	TCTAACAACACAAGTTTGAATCTC	55.39	150	Intergenic
PMSSR00180	scaffold170	316652	316665	Pseudochromosome1	AAAAAAAAAAAAA	A	TTTTGTTTTGTATAGTAGAAAAATATATATATATATGATTGTCGTGATCTATAAAAATCGATGTAAAAGCTTGCACTAGTGAATGGTGCGCACTCTCTTGGCTTGGTTTGGTTGTTTCTGTTTCTTCTCCCTCTGTTGTTTCTGGCTTCTTGCTTTTCAATGAAGTATTTTTTGACCAATAAAAAAAAAAAAAGATGAAGAGAAATTATAGAACCTCAATCGACTCTTGCCTACTCCTACCATTGAATTATTAAGACAAAACCTACCATGATATAGATACTAACTACATTAGTATTTCTACATATATAATAAAAAGCATGTTGGTTTTGAGGCAAAAATGGCGACTAAGTAAAATACTCTTTAATAAATCTTT	TTCTTGCTTTTCAATGAAGTATT	55.17	GAGTCGATTGAGGTTCTATAATTT	55.073	100	Intergenic
PMSSR00181	scaffold170	352988	353006	Pseudochromosome1	AAAAAAAAAAAAAAAAAA	A	GAACTCCAGCCCGTGCACAATTTAAATTAATAATAGAGTGAAAATGAAAACGTGATTATTCTTTATGCAAGTGATAATGGGTATGGGGGAGGGTGATTATTCTAGAATTCCCAATTGGTCATGGGTTGGTATCCGTGTGTGTGAATTTCCCCCCTTCTCCCCCATCCTAACTTTGGCACCAAAAAAAAAAAAAAAAAAGAAGGGAAGGAATTAAAAACAAAAACACCCTCAAACATGATCTAGGTTCTAGTTGGTCATGTTTGAAGTCTTTTAGGTCATCACAAACACACCCTCAAACACGTTTTGATCCGAATCTCTCATCAGTCTCTCTATATGATCGACTAACCTATCTCATCCCCTCACGCCCTCTCATCCTTC	TTTATGCAAGTGATAATGGGTAT	55.497	TTTGTTTTTAATTCCTTCCCTT	56.19	160	Intergenic
PMSSR00182	scaffold170	361547	361559	Pseudochromosome1	AAAAAAAAAAAA	A	AGAACGAACAATAAACGCAAATGCTAATTAACTTCGATCAAATTCAAAAAATTCCATTTTTTCCCAAATTTGATGACCAATGAACACCCTTTGAATCGTAACCGAATAAAATAATCAAAACCCATTAATTCAGTACTTCTTCTTTGACGAATGAAATCAAACCCAATTCTGGTTTCGACCAAAAAAAAAAAACCCCCCAATTCTGGCAATACAGAAATGAAAGCATGATAAATAGAGAACAAGAAATGAAGGAAGCGCGGAGAAAATTACCGAATCGGCGGCTTAAACCAGAAAGAGATAGAGCTAAAGACTGACAGTGCCACTCTAGGGCTTGCAGTTCCTTCGAAATTTTCTATATTTTTATGTCGGTGA	AACCCATTAATTCAGTACTTCTTC	55.005	TATTTATCATGCTTTCATTTCTGT	55.011	116	Intergenic
PMSSR00183	scaffold170	497220	497232	Pseudochromosome1	TATATATATATA	TA	CCCGCCTTGGGCTATTCTAGGCTTGGGCTTGGGTATGTATAAATAAGAGTTTAGGTTTTGGATTTTATCACTTAAATTACATATATAATTTGTTTCATTTCATTTACTTTTCTTTACTCATTCCTAGTTTATAATTGGATGATTAGCACATTAATTTGTGTCAATTATTAATTCAACAATTATATATATATAAAATAAGATGAACAACATATCACATCACCAAATATTTGCATATTTATTCATACCATCCTTTAAAAAAAATATTTGTTTGATACTTATTATTTTTTAAAATTATTTTTTAAAACGTATTACGGTCTAATTATGTAATAACCTCAAAAATAATACTTGGTTGGGGGGTTTGCCTAATTCTAA	TTTATAATTGGATGATTAGCACAT	54.848	ATATTTGGTGATGTGATATGTTGT	55.125	100	Intergenic
PMSSR00184	scaffold170	502756	502769	Pseudochromosome1	AAAAAAAAAAAAA	A	TTTAATTAAGTCTCTGTTTCTCCCTTCTTCTTTTTTCCATGCGTTTCTCTGTTTACGCATTGATGGTGGTTTTATGTTGTGAAGATGCTATGTGCTGATGTTGAATAGGTGGTTTGACCAGCTTGAGCTTGTGGGTGTTTTGGTGGAGGACCCGACCGTAATCTGAATCACATAGGTGTCAAAAAAAAAAAAATTTAGCCCACCCCTGTAAAAAAATCCTAAATCCGTCATTGGTGATCATGGCTCGGTTTAGGCACCAAAAACCCTCCTCTTCCAATTCTTCTCCTTGTCGATGTCGTTATGACGTGTTCTTGAGTTTCAGGGGCAAAGACACTCGAAAGACTTTCACAGACCATCTCTACGCAGCCTTTGT	CTATGTGCTGATGTTGAATAGG	55.048	AATGACGGATTTAGGATTTTT	54.58	145	Intergenic
PMSSR00185	scaffold170	550517	550530	Pseudochromosome1	TTTTTTTTTTTTT	T	CCTTTTCTAAAATCTCTTTCTCTGTACTTGATTTTATCTTTCACTATGAATAAGGGTTTAAACTACTAGTTATTTGTGCCATTAGATTATCTAAGGGTATGTATTGAATAGTTGCTCACAAGACCTCATTTTTAGGTTCTTAGGTGAGCGGGATTGATTGGTATCGAGTGTATACAAGAATTTTTTTTTTTTTGGGAATAAAAATTGGGTTTCCTTGTTTTCTTAATAATAATGCCTCTCCCAACTCATTCTTGACACCATGGAATTGGAACCCTAGTGCTCCTGCCTGTGATAGTAGCAGGTTTTGAGAAAACGAAAAACCAATGAATTGCAAACCGAATGGGAAAAAGGAAACCGATGAATGGTTTAAAGA	GTATTGAATAGTTGCTCACAAGAC	54.968	GGCATTATTATTAAGAAAACAAGG	55.604	136	Intergenic
PMSSR00186	scaffold170	557906	557918	Pseudochromosome1	AAAAAAAAAAAA	A	AATTGAAAGGCAAGCGAGAGACAGAGAGCGAGAGAATGAAAAAAAAAAAATTATATTTCAATAGAGTACTATTCGGTACGGTACGGTATTGACCGGTATCAAAATCTTGATACCGCTACCATACCATACTCGATTAGTACGGTACGGTACGGTACCGAATATCTATCGGTACCAAATAAAACGGTATGAAATCGGTACGGTACGGTGCGGTTAGGGTACGATTTCGGTAT	AGAGACAGAGAGCGAGAGAAT	55.061	ACTAATCGAGTATGGTATGGTAGC	55.799	122	Intergenic
PMSSR00187	scaffold170	560022	560034	Pseudochromosome1	TTTTTTTTTTTT	T	TGTGATAGAATCAATCAAACTACATGGGTTAAATTGATAAAATTAAAACTACAAAGACTAAAGTGGAAAAAATGACAAACTACAGGGACCAAATCTGACTATTTTATTAAGAACGACGTTCTCAGTTATTTCACACTTTCTTCCGTGCAAACAAATAAGAGTAGAACTACACATACCAACTTTTTTTTTTTTCCCAACTCTTATCTCAACAAAAGGTTTGTTTCTTGTAGCATAGAATTAAAATTAGGCGTAGGGGTAGGCTAAATTTTTACTTTGGGTAATACCAGGGTTTTATTTTATTTTATAATAACATGCTTATTATTAACACTATTTTTTTTTTTCCTAAAAAAGATGGGGTGGGCTAGAGCCCAT	TCTCAGTTATTTCACACTTTCTTC	54.681	GCCTAATTTTAATTCTATGCTACA	54.232	130	Intergenic
PMSSR00188	scaffold170	579689	579721	Pseudochromosome1	TTTTTTTTTTTTTTTTTTTTTTTTTTTTTTTT	T	CTGTCTGCATTTATTTGATTTTATCACTTTCCCTGCGTGTGTGACTATGTTCATCCAATCAAATATACTTTCCAAAGTCATCTGCCTTATATACCATTATGTCTGTTGAACTTGGCATATAGAGTGCATACTTCAAGGTCTTAAAATACTATTCTTACCCAGCAGAAGCACTTTGCCTCCTTTTTTTTTTTTTTTTTTTTTTTTTTTTTTTTAAAGGGGGTGGGGGGTTATGCCTCATGTTCAACCTTAACTTTCAATGATGCCCTTAAACATTTTGTAGACTTTCTAGTTAGCAAAATTGAGAAAAGACAACGTAACTGGACTAGTCCATTAAAACAGAAATCATTACTCTTGTGAAGCCTATCAAAAGAACTTGAGGGATTATTACAGCT	AATACTATTCTTACCCAGCAGAAG	55.32	GAAAGTCTACAAAATGTTTAAGGG	55.571	142	Intron
PMSSR00189	scaffold170	606659	606693	Pseudochromosome1	GAGAGAGAGAGAGAGAGAGAGAGAGAGAGAGAGA	GA	AATTTGCCAAATTGATAGCAGCTGGTGATTTAAATTATGCAAGCAAATACAATATATTAGACAGAAATCTAATCACTTCGAGAGTACTCAAATGGCTATATAATTTTCTGATATTTTGTAGGGATGGTACCTCACTTCAAACATTTCCCTCATAAGATATACTGCTAAATCTAAGTGTGCGAGAGAGAGAGAGAGAGAGAGAGAGAGAGAGAGAGGGACTTAGCAAACCTCTATTAGCATGCCACATCAACTAATTAGATGACTTATTAATCTTCTTAAAAATGGATCAAATTAGTAATAGTTTTTATTGATGATGATCAAGCTCTTGTGCTAGACTTTATATGATTTGGTTGTTATGCTGTTCCTTGGAGGTCTCTGATATGATCCCATGAGA	ATTTCCCTCATAAGATATACTGCT	54.695	ATTTGATCCATTTTTAAGAAGATT	54.66	150	Intergenic
PMSSR00190	scaffold170	626343	626361	Pseudochromosome1	CACACACACACACACACA	CA	TTCATGCAAAAGCACCACCCAACCTTGACCTATCTGTATTTTTGTTGCCCTAATCATTCTAAATCCACTCGAAGTCAAACTTACATTTTGATTTAAATCTCAACATTAGCTAAGCTACTCATATTTGACAACTCAGTTAACCTGTTCAAACCACCACCCCTTATATATACATATTCTAATCACACACACACACACACAAAAAACTAATGCAAGTATTGTCTCACCGTCAGATTCACATGAAAACAAAGTAGATGGGGTTAGGATTTGAACTTTAACAAGTAAAGAAACAAATTATTAATGTGTTTGATAAATAAAGGAGTGAGTGAGATTGTAGTTTATACATAGACGCAAAAGATATGCAAGACACCTGACAAAATA	AAGCTACTCATATTTGACAACTCA	55.127	TCTACTTTGTTTTCATGTGAATCT	54.947	141	Intergenic
PMSSR00191	scaffold170	626766	626784	Pseudochromosome1	CACACACACACACACACA	CA	CATTAGCTAAGCTACTCATATTTGACAACTCAGTTAACCTGTTCAAACCACCACCCCTTATATATACATATTCTAATCACACACACACACACACAAAAACTAATGCAAGTATTGTCTCACCGTCAGATTCACATGAAAACAAAGTAGATGGGGTTAGGATTTGAACTTTAACAAGTAAAGAAACAAATTATTAATGTGTTTGATAAATAAAGGAGTGAGTGAGATTGTAGTTTATACATAGACGCAAAAGATATGCAAGACACCTGACAAAATAT	AAGCTACTCATATTTGACAACTCA	55.127	TCTACTTTGTTTTCATGTGAATCT	54.947	140	Intergenic
PMSSR00192	scaffold170	655741	655767	Pseudochromosome1	TCTCTCTCTCTCTCTCTCTCTCTCTC	TC	CATGGCTGCTTCTTTTTTCTCTTTTTCTTCCTTTTTCCTACTTTCTTCCCATTTTCTTCTTCCTTTCCTTCCCCATGCCGTTTCTTTTTACTCCTTTTCTTCCTCTTTTCTTCTTCCTTTCTTCCCAGGCCACACCCACTCCTCCTTCCTTCCATGGCATGAATCCCATACACCCACCCATCTCTCTCTCTCTCTCTCTCTCTCTCGATCCACTAATTAATGGTTGTGATGGTTTGATTGGGTGATGATGGTGGTTGAGTTGGGTATGTGGTGGTTCTTCTTCTTGTCTCTGTTTTTTTTTCTTCTTCTTCCTCTGTATTTTTTTTTCTTAATTTGCAGATTTGTTTATTTTGGGTTGGAGAAGATGGGTGTTGTTCCTGTTGGTG	CTTTTTACTCCTTTTCTTCCTCTT	55.998	ATCAAACCATCACAACCATTA	55.357	155	Intergenic
PMSSR00193	scaffold170	670976	670988	Pseudochromosome1	AGAGAGAGAGAG	AG	TCACCAAGTCGTTCCTCCACCCACATGCTGCATGCATATACATCTAGAAATACCCGAAAGTAACATAGGAGTTTTAAATAACACCCACACGAACCATACCATACATTTTTTAGTGTGAGATTAAATCACGTGCAATTAATCATATATTTTAATGCTTTATATATAAACTATACTTTATCAAGAGAGAGAGAGGGGAAGCTTCAGATCCGAAGGAAAAACCTCCGGATCCTGTTGAATCTTCGATGTTCTCCGATTTTTGGTGGACTTATGTCAATCTACGTACTCAACCTTCGTTGCATTGTCTTGCGAGGCTACTCTTTGAGGTGTTGCGGCTTGGTCATGGTAGATCCACTATTTATTGATGCGTTGAGG	TAAATCACGTGCAATTAATCATA	55.179	GATTGACATAAGTCCACCAAA	55.064	155	Intergenic
PMSSR00194	scaffold170	702568	702580	Pseudochromosome1	ACACACACACAC	AC	TTAGAGCTTAGGCCTCCTACATGGCTATGTTTCATAGGTTGTCCAAATTTTCCAAGTGTGTTGTGAAACAGACGAATGTTGATGGAAATTTGAAAACCACTGCAAAGAAATTCCTTAATCATGTTGATTTTGTCCACAGTTGCATTAGGTGAACAGTAAATAAAGTATAATTAGGCGCATACACACACACACAAGTCCAGCTTGCAAAAAAGCAAATGTCACACAAGTCCGTTATGGGTCACTATCAAGAATAATATGAACAATTGAAATTGGGTCACCAGAAACACACAGAATAATTGACCCTTTTGGTATTTTTCACAGAAAATTTACCCATGATGTAAAGGAAGCATCCCTCCAAGGACATCTCTCTCT	AAATTCCTTAATCATGTTGATTTT	55.3	CATATTATTCTTGATAGTGACCCA	55.118	151	Intergenic
PMSSR00195	scaffold170	722823	722839	Pseudochromosome1	TTTTTTTTTTTTTTTT	T	AAACCTTCTCTCTAACTTTCTCTTTTGGACCTTCTCTATTTTTTACTTGACATGTGTCATTCTCCTTACATTTAAAACAATGTCATTAATATATTATACAAGCTAACTTTTGTTTTCCAAGTTTATCTTTATTAAATGTATTCAATTTATCCAAAAAAATTTCACAACTTTCTTACCATCTTTTTTTTTTTTTTTTAAACGTCAAATTTTTTATTTAAGAAAATGTCTGCTTTTTAAAAAAAGAGAAAATGTCCCTTTTTTATATTAATGACATTGTTTTAAGTGTAAGGAAAATAACATATGTCAAGTAAAAAATGGAAAAGGTCCAAAGGAGAATGTTAGAGAGAAGTCTGCTAGCATTCCTCAAGGTACAATG	AACTTTTGTTTTCCAAGTTTATCT	54.849	TTAAAAAGCAGACATTTTCTTAAA	54.778	133	Intergenic
PMSSR00196	scaffold170	724523	724538	Pseudochromosome1	TTTTTTTTTTTTTTT	T	CTCGCTCACAATTGTTAAGAATTCAGCTCTTGTCCTCCTGTACTGTCTCTAAAAATTTGTTCATGCTAAATTTCACATGATTATAGACGACTAGCTCTCGAATTAAGCTAAATAAAATTGTTACTGCCCTTAAAAACATTAAACAGATTATAAATCTTTTCTTCTAAGAGTTATAATTTGTTTTTTTTTTTTTTTCTCTAGCCACCGCCTGATCTCTCTTAAATGTGGGTAACCACATTGGGTAAGCTGCTAACTGTGAACTATAATAGCTTTCCATTTTAAAAATACTACGAATTTGATTTTGAGTTGGAAGACTTGGTCATGCCCAAATTAATAAAGTCTATATGAAACTGAATAAATATTGTGTCTTGCAAT	TATAGACGACTAGCTCTCGAATTA	54.721	TACCCACATTTAAGAGAGATCAG	55.273	150	Intergenic
PMSSR00197	scaffold170	740666	740682	Pseudochromosome1	AAAAAAAAAAAAAAAA	A	TTGTTGAAATGGAAAGAATCTGAGTTTCCTTGTGTTGGGTTCTTTAAGTTTGTTTAAAAAGAATATAATTTTATTGATTTTATTCAGTATATTTTGTAATAAATCGTAACAAAAAATATTTTTATTTTAAAATATGGATCGATCAAATGTTACTCCCCCTCTTTCTCCTTAGCGAATGACAAAAAAAAAAAAAAAAGTTGACTTTTTTAAAGTAAACTTGGCATTAAGAGTGGGATGATAGGTTATGAAAATCAAACTTAACAACTGAAAAGTGAAAAGAAAACCTAATAACAAACCCAACACAATAATTAACCTAATTAACCCAAAACCAAGCCTAATTTTGTTTTCTTTCCTAATTTCCACATTAAAACGAACT	AATATGGATCGATCAAATGTTACT	55.924	TCAGTTGTTAAGTTTGATTTTCAT	54.966	138	Intergenic
PMSSR00198	scaffold170	917912	917928	Pseudochromosome1	TTTTTTTTTTTTTTTT	T	AATGTTAGCCTAAAGAACACAAGAAAAGGAGCCGGGTAAACTTTAGTTTGAAAGGGTCAAAAAAGGTTCGGCTTTTGACATCAAAGAAGAACTCTACAAAATCATGCGTTTGGTTTCACAACTGCACCCCTTTGAAGCCCTCTAAAAGAAAAGGACATCCGCTAAACCTAAATATATAGATTTTTTTTTTTTTTTTGGCGTAAACTAATTAATACCAAACTTATTGTCATTAACCTAAAGGTTGAAGCCACCCCTAGGCTGCTGAATTGAGCTCGAGCCCAATGCAAATGGTAAAAAATGATGAGTTTAGCGCTCACATTTACTCCCTTTGATCTGATTCCTAGTTTTGAATGTATTTGATTAGGGATTTCAACAT	TCAAAGAAGAACTCTACAAAATCA	55.221	TTAGGTTAATGACAATAAGTTTGG	54.618	158	Intergenic
PMSSR00199	scaffold170	935045	935057	Pseudochromosome1	CTCTCTCTCTCT	CT	TTAAATTTATTTTATTTTATTTTATTTTTACGCTCTTATATCCAAATCCGAACTGAAAACAAAACCCACAAACACACACTCCTCGTCAGTCTTTCTTTTCTTGTTTCTCACACCTCACTTTCTCTCAGCTCCCTCTCTCTCATTAAAATACAATACAATTGACACAGAAACAGTCTCACACTCTCTCTCTCTTACTCTACGACTTTCTCTCTCTACGAACCTCCATCGCCATTGCTTCAAGAATCTCTCTGTACTTGTAGGCAGGCCGGCAATTCGATTTGACTGTAAGTTTCTTTTTTTGAATATATATATTTTTTATTGGTTCTGAATTTTGTTTGGTGTTTTGATCTTCTTCGGTATGAATCGCGCACA	TACAATACAATTGACACAGAAACA	55.056	GCCTACAAGTACAGAGAGATTCTT	55.334	114	Intergenic
PMSSR00200	scaffold170	1022202	1022222	Pseudochromosome1	CTCTCTCTCTCTCTCTCTCT	CT	AGAATTAAGAAAAACACATGATACTTTTGTGTTGGATCAAAGTCCAGCTTGGAAGGAAAAGTCTGCTAGTCTGGAGAAGATTGTCCAAAATATTTCTGGAGTTACTTGTAAACAGCTCGAGGTACTTGTTTTCTTATGTTCTAAAATTGGTCCCCTTTTTCTCTCTTTCTTTTGTTTATACTCTCTCTCTCTCTCTCTCTTACATATTTGTATGTCTGTATATATGTACGTACCTATACATATATGCATGAAACCCGCAGTGCGCTTGTGCCAAAATAACGTTGGTCTAGGGTGTTTGAATGTTCAATGTGTTTTTTGCGAGTGCATTGCAGACATTCACACTTGATTTTTTCCACACACACACACACATATATATATAT	CCTTTTTCTCTCTTTCTTTTGTT	55.421	AACACATTGAACATTCAAACAC	55.066	160	Intron
PMSSR00201	scaffold170	1064424	1064441	Pseudochromosome1	TTTTTTTTTTTTTTTTT	T	TGGTTGCCTTCGACTCCACTGGCAAACCAGACCGACCAAACTAAGGGTACATGTTGTGGTTGCCTTCCACTCCACTGGTAAACCAGACCAATCAAACCGACAATATGAATTTATCCCTCTCCACATCATTTTTTCTTTACCTACAACTAACTATATAAAATTGTACGTTTATCTCTCTTTTTTTTTTTTTTTTTTTTGGAGTAAATATCATGAGATGTTCCCACACTTGAATGGTGGGATTAATTCTCGCTTGGGGTTCGGCTAGTCATTAAGGTATCATGTAGCTCTCCAGCTGTAGGTGATAGTTTGCCAACCACACTACACCTTGTGGTTTACGTTTATCTCTTTCATCACATGATCTTAAACATAAAAATTCC	AAAATTGTACGTTTATCTCTCTTTT	54.289	GAGAGCTACATGATACCTTAATGA	54.618	133	Intergenic
PMSSR00202	scaffold183	34905	34935	Pseudochromosome1	GAGAGAGAGAGAGAGAGAGAGAGAGAGAGA	GA	TCAGAAACGATGCTGAAATTTTCAAATAAATTCTGGCCGGTTTTCGAGCTTTTCACGGCGGTAGGGGTGGCGGTTGCGGCGGAGGAAAGGTAGGGTGGGAAGAGGATGTTGAGCCAGTTCACTTAGGACCGATCCTGTCATTTGTGGCGGCCGGACGAAGGTGCTACCAGCTGGAGGTTTGAGAGAGAGAGAGAGAGAGAGAGAGAGAGAAAAAGAAGAAGAAGAATCTGATTGGGTTTTTCAAAATCCAACTTCGAAATATTTACGGTTATGCCACTGCACTTCCGTTGATCATAACTTCTTTGTTAAAACTCCAATTTGGGCCCACTACGTGTCTACGAACTCGTATCGACGCGCTCTATGTAACAATGCTATTAAATTCTCCGAAAT	GTTGAGCCAGTTCACTTAGG	55.024	GTAAATATTTCGAAGTTGGATTTT	55.102	159	Intergenic
PMSSR00203	scaffold183	66671	66683	Pseudochromosome1	TTTTTTTTTTTT	T	AGGACCCCAGATATGCGGTTTGCCCGATTTGCAATTGCACGCGCGTCGCTCCAGCCCCTCTTGAATTGCCTCCGCCCTCTGTCCTACGTCACCCCGAGGAGCTCGCCTCCAATTAATTTGGCACCGGAAAGGAAATAAATGAAAAAATCACGGGACCGACGCACAGCCCAAATTATTGGATTTTTTTTTTTTCTTTTGGGTTCCTTTGTCGTTAGGTAGGGCTTACAGCATGGCTCAAACGTGGCTTATATACTTTTAGGCGTTATAAGGTAATGGATGCGATCATACCAACTCACATGCACCGGATCCCAAAAGAACTCCGAAGTTAAGCGAGTCTGGGCAAGAGTAGTACTAGGATGAGTGACCTCCTGG	CGGAAAGGAAATAAATGAAAA	56.08	TAAAAGTATATAAGCCACGTTTGA	55.271	134	Intergenic
PMSSR00204	scaffold185	31276	31288	Pseudochromosome1	TTTTTTTTTTTT	T	TAGAACATCTATTCAATAGATCCAACTAATCCCACCACAAAGTCTAAGCTATTTAGAATCAATTAGAAAAGAACTCACAAACATCCTTCGGTGTAAAGTGAACAATCATAGTTAAGGAAACTCGACTAAAATCCTTACCTCTCATCCCCTTTATTCATACTTCACACACTTACTTCACACTTTTTTTTTTTTATAAATATTTTGATTTTGATTTTTTTTAGTAATAGTGGTGGTTGTGCAATGTCGGTTCCTTTAAGCTTTCGATCCAACCCCTGTAGCGAGCTTTAGGTCAATGACTCCCAAACCACTAAGGCATTAGTGCACTGGGTGTTGAACACCCCTAAGCCCTAAGGACTTATTAACTCAAGTTGA	CATACTTCACACACTTACTTCACA	54.715	CACAACCACCACTATTACTAAAAA	55.332	103	Intergenic
PMSSR00205	scaffold185	32356	32376	Pseudochromosome1	AATAAAATAAAATAAAATAA	AATAA	AAAAATTTAAAAATCTAAATTTTTATTTTCCCACCCCCAAAAGAAAATAGACAAAAGAAACAAGAGTAGACTAAACAACTAAATCCTTGAAAATGGAAATAAAAAATAAAGAAAACACTCTATGACAAGAAACTAGGAAAGCAAACGAGAATAACAATAAAATAAAATAAAATAAGACAGAAAATGAGAAAAACAATAAAAGAAAATAAATAGGAAATAAAATACCCGGGAATTAGATACCTTGGGGATTCGAAGGCAGGGGGTAGCTACGAATTTGCAAAGAGGTGCTGACCATCTCGGACAAGTGCAGACTTGTGTCGTATTTGAGCAACAGATACAATATAATGGGGTAGTA	TAAACAACTAAATCCTTGAAAATG	54.726	CGGGTATTTTATTTCCTATTTATT	54.406	157	Intergenic
PMSSR00206	scaffold185	161632	161647	Pseudochromosome1	TTTTTTTTTTTTTTT	T	ATGTGGGGCCCACTTTGGAGCAATTGGATGGTCAAACACCATTTGTGAGAAAACCCAATAGTTACGGCCCCACAGAAGTCACAGGATCAAAATTTGTAACTACACCGTTACTAATGGCTTTAGTTACGAATATTCATGGCTAGTACTACCAAAATTCACGAAAAAAAAGTGACTGTTGTGTTTTTTTTTTTTTTTGGTAGTGTGATGGCTATACATTAGGGTTGCTAAATTTCGGACTCTAATGTATAGAATCCTGAGGTACGCCTCATTTTCTCATTCTTATGCCAAGTCTCTTTAGACTTGTTCATTAGGGACAAGGAGAAGGTGGGATGGAGCCACCAGGGGCAGCTGCCCTGCCCCCACTAAATTTTTTGC	TAGTACTACCAAAATTCACGAAAA	55.163	AATTTAGCAACCCTAATGTATAGC	55.289	101	Intergenic
PMSSR00207	scaffold185	167133	167165	Pseudochromosome1	AGAGAGAGAGAGAGAGAGAGAGAGAGAGAGAG	AG	CAAAGAATGCACGAGGGGCCAAAATACAAAAACAGCAGCGAACAAGGACAGAATTTGAAACAAAGACAGAGGACTGCTGCATACATTATGAAACCAAAAAACTCAATCACCCACAACTTGAAACAAATATTGTCCTCAATGTTTAAAACAAAGAAAAATAATTCGTGCAAATTCATTTAAAGAGAGAGAGAGAGAGAGAGAGAGAGAGAGAGGTGTGTGTGTGAGAACTTTCTGGGTTTGTGTAGGTGCATGGATGAGCAAAGCGTAGAATATGTCAAAGTGAGAGTGGATCGACAATGCGACGAACTGAAACACCCACAACTTGCTTCTTGGAATGTCAACAGACTTGTAATAGCTCCTATAAGTCTTGGAATGCGATGAAATTGGAACGA	TAAAACAAAGAAAAATAATTCGTG	54.883	CCACTCTCACTTTGACATATTCT	55.174	146	Intergenic
PMSSR00208	scaffold185	216384	216403	Pseudochromosome1	CCCCCCCCCCCCCCCCCCC	C	GGCACCCAACAATTATCCAGCAGAGAACCAAAATGCTTGACAAACTAGATCGAGAACATTTTGGAAACCTTGGCTTAGTAATTAGGTATCCTCCATTCTGGTTAGAGATGATGACCAAAGCTAACCAATGGCGGAGGCACGTAGGGACCATAGGGGTCCCATGCCCTTTCTCAACTCTCTCCCCCCCCCCCCCCCCCCCTCCCCTCTTTCTTTTTTTCTCCCCTCTTCTCCCCTCTCTTTCTTTTCTCTTTCTTTCCTCTTTCTCTTTCTTTCTTATTTTTTCTNNNNNNNNNNNNNNNNNNNNNNNNNNNNNNNNNNNNNNNNNNNNNNNNNNNNNNNNNNNNNNNNNNNNNNNNNNNNNNNNNNNNNNNNGGGGGGC	TAGAGATGATGACCAAAGCTAAC	55.413	GAAAGAAAGAGAAAAGAAAGAGAG	54.516	154	Intergenic
PMSSR00209	scaffold185	218028	218041	Pseudochromosome1	TTTTTTTTTTTTT	T	GATCCCCATTTTTCCCCAAAATTTCCCCCCGTTAGGACTTAGCCCGACGGGAATTTTTGTCATCCCTACTCTAACATCAATTCTTAGCTCTGCCACTGAAGCTAACTAAGGTGATACCTCCAGGTATTACTAAGAGGATCAACAAAAATAATACTCATGCAGTCTGACTTTCATATGCGGTTTTTTTTTTTTTCCCAATTAAAATAATATAATAAGGAGGATTTCTAGTACAATCAATCAACATATCCCTTTAGGGATCGTTTGGTATGGTGGACTGTCATGGACTAGACTAAATTATGGGACTGTCTTGGATTGACTTGGTTTGTCCTAAGCTAGATAACAATTGTACTCCATTTGGTATATGTTTGATTGG	GATCAACAAAAATAATACTCATGC	54.858	GATTGATTGTACTAGAAATCCTCC	55.282	103	Intergenic
PMSSR00210	scaffold187	41993	42007	Pseudochromosome1	ATATATATATATAT	AT	TTGGGCAAGGTGCTAAGCTATTTTGTCAAAATTAGAATTTAGATAAACCATGCGAAAGAAACTTTCGAAATTCTGCTCCTGTCAAAATTTCGGCAGCATGTACCCTGTTTTCAATGATGTCCAACTTGTCAGAAAATTTCAAGCAGTCCACAAAGACAAATCTTGCCAACAAAGCAGAACATATATATATATATGAGACATGCAACATGTCTCAAGCATTCGAAAATTCATGCAAGCTTCAGTAGTTTAATATCAAATTACAAAGGTATAACAATGTTGTCGTTAGAGTCTCAAAAGAAAAAAAAAAAAAAACACTACAAACAAAGCAAAATAAAACTACACATGCTGAAGGTTCATGCGTCCTTAAGTCACGA	AACTTGTCAGAAAATTTCAAGC	55.434	AACATTGTTATACCTTTGTAATTTGA	55.491	156	Intergenic
PMSSR00211	scaffold187	51078	51100	Pseudochromosome1	ATATATATATATATATATATAT	AT	CCAATAGTTCATGCTCTTTCATCAAATCATATGTTCTATTCTCTCTCTCCCTTGTGGTTAAACCACAAAAGATAAGGTAGTATCGAAGAAAAAAGAAAATATAAAAGAAGGCTTTGCGTCTTCTGAAAACTCTTTAGGACTTCTTGATCCTTTTAAGTGGGTTTGCACTGTTGCACAAGCATATATATATATATATATATATTGCTTTTCTAGTATATAATCCAAGTCTAATGAGTCAGAATTCTCAACCTTGTTGCAAGTCTTGATGGCCACAAAAAGAAAATAGAACCATTCTAGCTAAACCCCACAAGCACTTTATATTTCAAATTTATCAAAATAACTTGATATAGTTATTACTTAACACCCAGGTGGAAATGCATAA	CTTCTGAAAACTCTTTAGGACTTC	55.071	TTCTGACTCATTAGACTTGGATTA	55.031	122	CDS
PMSSR00212	scaffold187	76247	76267	Pseudochromosome1	TTTTTTTTTTTTTTTTTTTT	T	CCATCTATAATCACATGATGCAATCTTAAAACACATGAAGCACTTACAAACACGAACCTTAACATGTACTGATCCGTAGTGTGCTTAATGTTTTTCAGGACATATACCCCTTTATGACTTAGCAGATTGCTTGAGCCATGGTTTTTTTCTTTTTTTCTCTTCTGTATTGCGTGTAGAAGCTTTTTTTTTTTTTTTTTTTTGGACAGAGAGAAAACTGGCTATGGGTGCCTCGAGATATTCATGTCGGCTGGCGGTCGGGCCTCTCACCATGGTGATTTGAGTGTTTCTGTTGAAACCGATGATGGAAAGGAAATGGATTTCCCAATACTTGGATTCGAGAGCATCGCATTTAGCATATCTCGAATCTCTCAATGAAAGCA	ACATATACCCCTTTATGACTTAGC	55.011	CATAGCCAGTTTTCTCTCTGTC	55.871	124	Intron
PMSSR00213	scaffold187	225070	225082	Pseudochromosome1	AAAAAAAAAAAA	A	TGAGGGTTTTCTGCTATTGTTTAAGGGCAATGATTTTCCCACTCCTATTTTATCCATTTACACTCAGTTTTTAGTTATAAAAAAGGAGTGTAAGTGGATAAAATAGAAAAAAAAGGAGTGGGAAAATCACCACTCTTGTTTAAAGATAACTGACGACTGAAACTCTCGATTTCATTGAGGAAAAAAAAAAAATATTCTAGATTTCAAAAATTAAAATCAGCTTAGTTTTAAAGGCAAAATGTCACTTTTGGTTTCCGTAGATTACCACTAACTTCCTTATAATTTCACTTTGATTAATTTTGTTTATGTAGTTTGGATTACATATATTTTAAAGACAATCCCTAATTTATATCATTTGAGAGTCTTAGGCCG	CTCTTGTTTAAAGATAACTGACGA	54.896	AAGTTAGTGGTAATCTACGGAAAC	55.105	142	Intergenic
PMSSR00214	scaffold187	251624	251640	Pseudochromosome1	CTCTCTCTCTCTCTCT	CT	TACTTGGTTCTAATTTCATAAACTCAAAAACAAATTTTAAATCCAAAGCCCAATAAAACCGTTTGTTAGGCCAATTTTTAGAAACCCAAACTCAAAAAAAACTCAAAAAATCCCAATTATTACAAACAAAAAAGTGAGGTTTTATATATATTTTTTTCTCTCTCCTCTCTCCTCCATTTCCTCTCTCTCTCTCTCTTCCCTCCGTTTCTTTTGTTAATTTCAATTTGGGAATTAGGGTTTCTGATTTTCTCATTTTAATTTCAATTTTTTTCAGATCTTAAAAATAGTTTAAAGTTCAATACAAAACAAGTTTTTATATCATAAAATCAATATTTAAACATTCATGTTTTTTATAAAAAAAAATTCAGGATTTTTT	AATCCCAATTATTACAAACAAAAA	56.078	TGAAATTAAAATGAGAAAATCAGA	55.102	155	Intergenic
PMSSR00215	scaffold187	268988	269010	Pseudochromosome1	TATATATATATATATATATATA	TA	CGCACCCTTTTCCCTAATGCTTAGGTTCATATTTGGCCATTGGTTGGCCCATTTTGTACTTAGCTAGTTTCCTTTTATTTGGTCACCATATGTAGTAGAACTAACTTAGTTTCTAAACCTTTGGTGGATACTTAGGCCATTACTTGGCCCCATTTTGTAGTATACTTTTGCCGACCTCTTTATATATATATATATATATATAATGATATTTTTTGGAAGAGATAATTTTATGATGCCCATTCTTCCAATAAAAATCATTGCTTCATTACGAAATATTTCTTTGTGGCGGACTATCTTTCCTCCATTTCCCAGACCGTTGGGTAATATTTTTTCAAGAATTGACCATTGATCGAAGAGTCATGGACCCGACCATTTTGGTCAC	TTGGTCACCATATGTAGTAGAACT	54.714	CATCATAAAATTATCTCTTCCAAA	54.579	157	Intergenic
PMSSR00216	scaffold187	290700	290712	Pseudochromosome1	AAAAAAAAAAAA	A	CATATCTCCACTTACTCATCCAATGGTTGATAATTTGGGTGCATGGATACAAACCACCGAATTGATCATCAGATCCAATAACTTTTGGTTTCCAAATTTTGTACACGTGGACTCTAATCACTACTAGAAAAAGGGGTCATAATTCGTAGTTGTTTATTGTTGGTTTATAGGTTGTATCCGAAAAAAAAAAAATTATTTATTTTTGTTATAAGGATTTATTTTTATTATTAATTTTTTTATAAATAAGTTGGCACTGCAAACTCAAGGGTAAAACTAACGTCGCCTCCAACCCCACCCACATTAGGTGGCTTGGGAAATTGAACAATGATGACATTTCCCTCTTCGGGGCTCACAAAATCTGGAACGACTATT	TACTAGAAAAAGGGGTCATAATTC	55.098	ACGTTAGTTTTACCCTTGAGTTT	55.509	159	Intergenic
PMSSR00217	scaffold187	293680	293712	Pseudochromosome1	TCTCTCTCTCTCTCTCTCTCTCTCTCTCTCTC	TC	CGAAAACCCGTACCGATCCGATATTTATAATTATTTTATTATTTAAATACTAATATATGTATATGTTTATTAGTGGCTGGATATTAAGTTATTGTAGACTGCCAAACACTGAAACACTACCTACATTAACCCTAATTTCCTTGAAGTTGTTTTGTTAAAAATCTGGAAATTCCCTCTCTTTCTCTCTCTCTCTCTCTCTCTCTCTCTCTCTCCCCTGCATGTAGAAAATCTGGAAATCTGGAAATTACTGTTCATCTGAATGGTTTTTCCTCTGCCATCTCCTCCATCGGCCACCAAACTTCGTGATATTGGTATCAAAACATCAAGCTCACTTCCCTCTTCCTATCGCGACCCTTCGCCGCCTTCACCGCTGCCCGTGGTAGCCGAAAATT	CTACCTACATTAACCCTAATTTCC	54.666	AGATGAACAGTAATTTCCAGATTT	55.353	141	Intergenic
PMSSR00218	scaffold187	354600	354622	Pseudochromosome1	TATATATATATATATATATATA	TA	TTGATCTAGGGATAAAGATAAAACCAGCTCAAAAATAGGTAGTCTAGAGTTGGATCCCTCACATCAGTCAGACAGTTTGAAAGACAGCTCAGAAATTTGAGTCTGTACAAGTGTCATTTTAGATTCTGTTGAACATGATATATGCCATTTAAAACTCAATGTCTTAAGGGTTACTACATCTATATATATATATATATATATAATGGAAAGCACTATTGAGGCATACAGTCAACCGCGCAAAACTGGGGCTACAGATTTTTTGCAGCTTAGGGCAAGGTTCAGCTAGGCCAATCCTAACGAGAAATTTGATCCCAACAAATTTTAAATGAAATCATTCTCATTCATTTTTTGGCAATGTATTTGACAATTTCAACTTATGGAG	AAAACTCAATGTCTTAAGGGTTAC	55.076	ATCAAATTTCTCGTTAGGATTG	55.188	160	Intron
PMSSR00219	scaffold187	377021	377043	Pseudochromosome1	AAAAAAAAAAAAAAAAAAAAAA	A	TCGGACCGGGCCAACCAGTTCGGTTTGGTCCAGTTTTTCCACTGTTTTTACTAAAAACTGAATCTGACCGGACCGAATGAACAGTGTCGGTTTCGGTTCTGGTTCGAGCTCTGCACCGGACCTAACCGGACTGTGCCCACCCCTATTTACAACCTTCCAAAATAACACAATCTCTATTCCAAAAAAAAAAAAAAAAAAAAAAGATAGAACCTATTTTCCAAAACAACAATACATGTTTTCCAAAAACACAGTACCTGTTTTCCAAAAAAACAAAACCTGTCTTACAAAATATCACAAGCTATCTTCCTAACACAAGGCAACTTGTCTTCCAAAATAACATAATAACCTAATCCAACCAGCTAATAAAGGTACAATTGTCTCA	CCTATTTACAACCTTCCAAAAT	54.337	TGTGATATTTTGTAAGACAGGTTT	54.853	155	Intergenic
PMSSR00220	scaffold187	386097	386115	Pseudochromosome1	ATATATATATATATATAT	AT	CCACGTATGGGAAGTGTCTCACACGCTGGAATATTCCAACGCCACGTGTGAGACTCAATAATCACATTTTCTTCCCATACACGGGAAAATTTCCGACGCCACATATGGGAAGTGTAGTATCTGAGGGATGGTACTCAAATATCAAAATGATAGAAATATTCATAATTTAGCGATCTGCTCATATATATATATATATATTTCATTCCATAATCATACAAGTCTATAGTAGAATGCAACGTAATTTAATCAATGGAAATAATGTTATTTTAAACCAACGATCATGCACATAAGCATAAATTCCTAAAGATCCTAAGACAATTTAAATAGAAATCAACGCTTGTTTTCACACAAATTTCATAAAATACTGTACTCCACAAT	GATGGTACTCAAATATCAAAATGA	55.076	CGTTGCATTCTACTATAGACTTGT	54.803	112	Intergenic
PMSSR00221	scaffold187	485594	485615	Pseudochromosome1	AATAATAATAATAATAATAAT	AAT	AATTGTATCTATCGAAAGAATAATGCTACTCTTGTCACATTCACATGCCACCTTATGTGCCATATAAAGTGATATGAGAATGTGATATATAAATGTGGTAAGAGTAGCATTATTCATACCAAAATAAATAAATAAATTGTAAAAATGTCTTTGGGCTAATAAGCCAGTCAGCTCCATTTAAATAATAATAATAATAATAATAACAACAACCAGGTTGACTAATGTTAGGCCTTCTCCAACTCATGAAGGGCTAAACCCAAATTTTCCTCCTCTAAAAAGTAACTATTTGGATTTTGCCCGGACTCAAATCGTTTTTCATCCCAACCCTCCAAACTCAAATTTTAAGGCCGCAACTTTATTAAATTGTTTAAGAATGATTTT	ATGTGGTAAGAGTAGCATTATTCA	54.955	GAGAAGGCCTAACATTAGTCAA	55.403	144	Intergenic
PMSSR00222	scaffold187	485829	485850	Pseudochromosome1	AATAATAATAATAATAATAAT	AAT	AATTGTATCTATCGAAAGAATAATGCTACTCTTGTCACATTCACATGCCACCTTATGTGCCATATAAAGTGATATGAGAATGTGATATATAAATGTGGTAAGAGTAGCATTATTCATACCAAAATAAATAAATAAATTGTAAAAATGTCTTTGGGCTAATAAGCCAGTCAGCTCCATTTAAATAATAATAATAATAATAATTAACAACAACCAGGTTGACTAATGTTAGGCCTTCTCCAACTCATGAAGGGCTAAACCCAAATTTTCCTCCTCTAAAAAGTAACTATTTGGATTTTGCCCGGACTCAAATCGTTTTTCATCCCAACCCTCCAAACTCAAATTTTAAGGCCGCAACTTTATTAAATTGTTTAAGAATGATTT	ATGTGGTAAGAGTAGCATTATTCA	54.955	GAGAAGGCCTAACATTAGTCAA	55.403	145	Intergenic
PMSSR00223	scaffold187	486276	486297	Pseudochromosome1	AATAATAATAATAATAATAAT	AAT	ATAAATAAATTGTAAAAATGTCTTTGGGCTAATAAGCCAGTCAGCTCCATTTAAATAATAATAATAATAATAATAACAACAACCAGGTTGACTAATGTTAGGCCTTCTCCAACTCATGAAGGGCTAAACCCAAATTTTCCTCCTCTAAAAAGTAACTATTTGGATTTTGCCCGGACTCAAATCGTTTTTCATCCCAACCCTCCAAACTCAAATTTTAAGGCCGCAACTTTATTAAATTGTTTAAGAATGATTTT	AATAAATTGTAAAAATGTCTTTGG	53.866	AGTTACTTTTTAGAGGAGGAAAAT	53.484	154	Intergenic
PMSSR00224	scaffold187	503591	503629	Pseudochromosome1	TCTCTCTCTCTCTCTCTCTCTCTCTCTCTCTCTCTCTC	TC	TGCCTGCCCGCCTGCCTGTGCCCCGCCTGCACACGCACTCTAAATCAGTTGAGGACGAGGCAGATAAAGACATTTATTTGAACACTTCCTTCAAAGTTGACGCATTCTCTCTCTCTCTCTCTCTCTCTCTCTCTCTCTCTCTCCAGTTTCTTGCATAGATAAAGCTAATTATTAAGATGGGATTTTGTTTACTTAAACAATAAATAATTAAAAAAAAAATTGACATGAAGAAGAAGGAATGAACTATACCCAACTCAACCTAACCAAACCCTTCTTACTCAGTCAGACTATTAAATTTTCTTTAATTTTTTTTTTAATCCGTT	AGACATTTATTTGAACACTTCCTT	55.422	GTTTAAGTAAACAAAATCCCATCT	55.021	131	Intergenic
PMSSR00225	scaffold187	513089	513113	Pseudochromosome1	TTTTTTTTTTTTTTTTTTTTTTTT	T	TAATTTTTGGATTAAGTACATAAAAGTACCCCATTTTTAGGGGTCGTTTCAAATTAGTACCCAACCTTTTAAATTTTTAACGGGCATACCCAACCTTTCATAAAACATACAAATTAGTCACTCTGTTAATCAGGCTATTAGTGGAGGCGTTAAGTGATGACATAGTTGCTCCAATGTGGCTTTTTTTTTTTTTTTTTTTTTTTTGCTGAGGTGGAGAAACTTAATTTT	TTAGTCACTCTGTTAATCAGGCTA	55.283	AAAATTAAGTTTCTCCACCTCAG	55.921	115	Intergenic
PMSSR00226	scaffold187	523588	523602	Pseudochromosome1	TTTTTTTTTTTTTT	T	GCATCAATATCGAAGTTAGATTTAGAGTATGAAAATGAAAAAGTAAGGTTCTGAGAGCATATAATGAGGTGTATGTTAAATATACACCATTTGTGATCAGAATCACCCACTATGGAGAGGTGTAAATGAGTGTAAATTTGCATCACCACAATGAGATGCAAATTTAGATGCACATATACATTTTTTTTTTTTTTACATTTCTTGTAGGTGAGACCTACATGAGAAAATGTGAGAAAAAGTGAAACCTACATCAGAAAAGGTGAAAGAAATCAATTATACATCTTTAGATCTACATTTTCCCCACTGGAGCAAAAATCACATTTATAACCTCCGGAGGTGTAAAGGGGATGTAAAAGTGACTTTACACTCCCTAA	TATGGAGAGGTGTAAATGAGTGTA	55.624	CTTTTCTGATGTAGGTTTCACTTT	55.997	149	Intergenic
PMSSR00227	scaffold187	563002	563014	Pseudochromosome1	TATATATATATA	TA	TGTCTTGCCAATTTATTTTAAGGGCTGTCATTATCAAGGTGAGTGGTTTATGTAATGTGTTCTAAAAGTTCTTATTTTGTGATAAAATATGAAAACCATGAATTATCATGGATTTGTTATATTTACAAATGTCTCTCTATTTCAAGTCAAGCATGTCTAATTTGATGTAATCTTTCACACTATATATATATAATTGGAATATTTATGAAGTATGTATTATTCATGGAACATGAGAACTTCAATGTTGGAGTATCCGATGAATAGATGTACCACACGGGAACATAGGGCAGTGAGGCCAATAGGGGTCACGTGGTTGGTTACGTGCTATGAAGGATAACTAAGATATGAAAGGATGATGTGATATGATTTGGA	TATTTCAAGTCAAGCATGTCTAAT	55.068	AGTTCTCATGTTCCATGAATAATA	54.701	101	Intergenic
PMSSR00228	scaffold187	571389	571405	Pseudochromosome1	TATATATATATATATA	TA	AGCTCAAGAGAGACCTATGTGCACCATGTTCAAACATGACTTACAAACTGCTCAAGTTATATGACTCGGTAACTATTCTATGAATCTAGATGGTTGTTCCTCATTATTTGAACCTTATAGGAACTCTTCATTTATGTAGATGGACACTTATCTAAATTGTAATCCAATGTTTAAACAAACTATATATATATATATAATGGATTTATGCACGGTTTATTCATTCTAATCAACATTTTATTTTTGAACTTTTCATTAATGTGCATTACATACAACTTATATTTCATCATATTTATATCTTATTATTAGTAAATTTTGAGTTTTATTTGTTCAATGCATTCATTGATAACGTACATAACATCTATGAGAGTTTTGCACC	TCTTCATTTATGTAGATGGACACT	54.753	AAATGTTGATTAGAATGAATAAACC	54.978	111	Intergenic
PMSSR00229	scaffold187	602980	602992	Pseudochromosome1	AAAAAAAAAAAA	A	GGGAAAAGGAATGACTTTGTGATTATCATTAAAAGGTATGATATTGCAGGAGCTGGTAAATTCAAGACCAGCCGGATTATGTTATGTTGTGAGAGGGGTGGCCAATTCAGGAAGACAAAAGTTCTAGAATCAGATAACAAGATAGTACATAAGCTTGGTCAAAGTTCAAACCTTTCAAAGAAAAAAAAAAAAGTGAAGTTTACTGGCATGAAGAAGTGTGGTTGCCCTTTTTCATTGAAGGGTGTGGACAGTGGTCTTGGAGATGCATGACAACTTGAGGTTGTATGTGGAGTTCATGACCATCCCGCAACACTAAATATGAAAGGGCATTCATATGCATGGAGATTAACTGTGGAAGAGGATTTACAAGTG	CAAGATAGTACATAAGCTTGGTCA	55.541	ACTTCTTCATGCCAGTAAACTT	54.927	100	Intergenic
PMSSR00230	scaffold187	606039	606063	Pseudochromosome1	ATATATATATATATATATATATAT	AT	GCGACACCTCATTGCATCTTGTTATAATGTAATCCTCATAACTTGGTTAGTGAATCAGTCACTTACATTTTTTCCATATGAGAGGGCTCCATTAGTTTCAATCTATCGTTGTGAGATTTTTGTTGGATTTGTTAATCACAACCATTAGATTAAGGTAAAACAATTCAGATGTTTATGCATATATATATATATATATATATATATTGTTTGCGTACTATTCTTTTCACATAACTAGATTAATTAAAGTTCTTAGATTTTACATGTTTATTTGGTAGGTCAACACCCTATGCCACCAAATGATGAGCATTGATTAAGGTGTGCAATAATAACTGCATCAGATTGGCTTACGCCATATCAAGATCGTATACGTCAGTTTAGATATGA	GATTTGTTAATCACAACCATTAGA	55.149	GTTATGTGAAAAGAATAGTACGCA	55.534	107	Intergenic
PMSSR00231	scaffold187	624690	624706	Pseudochromosome1	CTCTCTCTCTCTCTCT	CT	GGGGAATAGCTCTAAATGCCACCCTTTTTATAATTTTAACTGAAAATACCATCTCTCCCCAAAATTTTTGCAACTATCACCTATAAATATATATTTATTGTCCACTTATTGCACACATATCACATATGCTGAAATATTGTTCTCTCTCAGCTCGCTATTCACTCTCTCTGTGTTCGCTTGCTCTCTCTCTCTCTCTCGCAGCTTTCTCTTCTGAATCGTTAAACCCTCCCTCGACCCCATCTTTTAGGTATGTCTTCTGAATAGCTACTTGCAACCTTGAAGCTATACTGGATC	CATATGCTGAAATATTGTTCTCTC	54.994	TTCAGAAGACATACCTAAAAGATG	54.675	139	Intergenic
PMSSR00232	scaffold190	83806	83828	Pseudochromosome1	TTTTTTTTTTTTTTTTTTTTTT	T	AATGAGCACCATCTGATTGAAAACCCCTTACTTGTTATATTCGTAAAGCATATTGGATCCTTCACCGACCAAAAAGAAAAATATTTTGGGTTACTTTTGGGCTCAATTACGTGCCTTATTAGCTTTTGCTTTTCGTGCAGAATCTATTTAGTGACGAGCTATGAATCATTCATGCAAATGTTTTTTTTTTTTTTTTTTTTTTGGTTACCAGTTTGAATAATTAAGAGATGTGAATTTTACATGAAACAGGGATGTGATGCTTCGGTTCTGTTGGACGACACAGCCAGTTTGACAGGAGAGAAAACGGCAGGTCCCAATGCTAATTCTTTGAGGGGTTTTGAGGTCATCGACACCATTAAAACCCAATTGGAGAGCCTTTGCC	CAGAATCTATTTAGTGACGAGCTA	54.997	TCACATCTCTTAATTATTCAAACTG	54.711	100	Intron
PMSSR00233	scaffold190	87254	87266	Pseudochromosome1	AAAAAAAAAAAA	A	ATTTCAAATTTCAAATTTCAGATAAATCAATACAACTAATAAAATAAAATACATGAATGACCACTAATTATTAAAACAAAACAAAAAAACACAACGAAATGAAAGGCAAGATTTTATTTTATTGGATAATATTTTTGGATAAGATTTTATTTTATTAGTTGTATTGGTTGGTATTTATAGAAAAAAAAAAAAGTATGAGGATTTGGTGTTAAAAGTGAAGAGTATTGGTTAGTATTTATAGACACTGGCGGACCTGGAATTTTTTTTAGCAGAGATGCAATATTGACTAAGTATGAAAAATGGTTTTTCAGAATAATCATTTTCTCAAGATAATTTTTGGTAGCTTTTATTCCTTATACATTAAATAAGAAA	TGAAAGGCAAGATTTTATTTTATT	55.706	CAATACTCTTCACTTTTAACACCA	55.437	128	Intergenic
PMSSR00234	scaffold190	130075	130088	Pseudochromosome1	AAAAAAAAAAAAA	A	TGCTCCTATAAAACTATGAAATTTTGTTTATTATCAGTTTTTGTTTCTCAATATTTTCTTGTTTGGTTCCCTTGAAAATTGAATCTGGGAAATTGATATAAGTTTAAGCAATGGAAGGCAGGTGGTTTCCAATTTCCTTATCGTGTTATGAAGTCCTGTTTCTCTTCTAAAGTCAGGAAGAAAAAAAAAAAAATTGACCCGCCCAGGCCGCCTAGGCCGATTTTTTCTGACACTGTTTTTAAGATGTAGAAATACTTGCTGAAGTTCATAGCTTGCCAATAGAATGATGCATAAACTGACAATATTGTGAAATGTTAAAGCTTGTTTGACAGAAGTGTTATTATGTATTGCGAATAATATGCATTCTTTTTCA	GTTATGAAGTCCTGTTTCTCTTCT	55.159	ACATCTTAAAAACAGTGTCAGAAA	55.022	103	CDS
PMSSR00235	scaffold190	144143	144158	Pseudochromosome1	TTTTTTTTTTTTTTT	T	GTTAGCTTGTATAATATATTAATGATATTGTTTTAAATGTAAGAAGAATGACATATATCAAGCAAAAAAGGAGAGAATGTCCAAAAGAGAAAGTTAGAGAGAAGGTTGTTAGCATTCCTCATATAAATATATATGATATGGCCACGTATTGATACGGTGGTCCTGTATTTGTGTTAAGTCTTTTTTTTTTTTTTTGGTCAACATTTGTATTAAGTATTGACCTGACCGACCCCAACCAAAGTTATTTATTTTTTTCTCTTGCTTTTGATTGAGGACAATACAAACCTGTCCTTATCATGAACTTATTAATCAAGTGGATTTGGGATTTTGTTTGCTTTTCGATATGTTGAAATTAAAACTCATTAATTTTTAATA	AGTTAGAGAGAAGGTTGTTAGCAT	54.98	GGTCAGGTCAATACTTAATACAAA	54.434	136	Intergenic
PMSSR00236	scaffold190	178029	178073	Pseudochromosome1	AGAGAGAGAGAGAGAGAGAGAGAGAGAGAGAGAGAGAGAGAGAG	AG	CTTTTTATTTATTTCTTTCAATTCACACACCCAAATTCTAGAATATTCTTTATTTTCGAATCAGGTCGTGACATTTTCTATATCTTATGTGTTCGTATATTTTGTTTTTGTTTCCGTGTGGGGTAAATCTGGTTCTGCCTTTCCAACATACAATTACTTGTTCTGATGCTTGCTTTCTTTAGAGAGAGAGAGAGAGAGAGAGAGAGAGAGAGAGAGAGAGAGAGGGTGGGTGGCATGAAGGTAGATCAAATTTAAGGCTTTTCCTTACATGGAACAATGATTGTTGCTGGTCTTTAACACATTGGCTTTGTCAAATTAGAGACTATGTTGAGAAGAATATTTCTCTGTGTATAGACAGAGCCAGAAAGCTAAGAATATATAGAGAGATTTACAAACCCT…	ACATACAATTACTTGTTCTGATGC	55.231	AAAGCCTTAAATTTGATCTACCT	54.865	116	Intergenic
PMSSR00237	scaffold190	195485	195497	Pseudochromosome1	GGTGGTGGTGGT	GGT	AAGAATCTGTGGCTACACTTTGATGGTACCATTTGTGGATGTAAAAGCCACCCTAAAAAATATGAATCAGAATTAGGGAAAAAAGTTGGAATTGATGAGTTTGAGAGAGACTTTCGAGCTTGGAAGGATATGGGCACCCTGCAAATTCTGCAATCAAAAACAATATGCTTAGAGAAAAAAGGTGGTGGTGGTGAGGATATTGGGATGGTTCATTATAAAAGAAAATAGGTAGGACTTTTTGTTTTTTGTTTTTTTTTTTCCTTTCTTATTTTGTTTTTTGTTTGGGGTCCCCACATAACGGAGGTGACAATATTGGAAGAAGTCCAAACTCCAAAACACAGTAACATTATTGCTGACAGTGTTAGTTAAATT	AATTGATGAGTTTGAGAGAGACTT	55.527	ATTTTCTTTTATAATGAACCATCC	54.9	137	Intergenic
PMSSR00238	scaffold190	334088	334124	Pseudochromosome1	TATATATATATATATATATATATATATATATATATA	TA	AACACTTTCAAATTGTTTTAAAAAATAAGGGTTATTTTTAACTTGATTTCACTTTTTTGAAAACGGAAAACGAAATATGTTACCAAACATCTTTTCTTTTTTCAAAAGTATCAGTTTCAAAAATAGTGAAAATGAAAACTGAAGATGAAATGGTTATCAAACGAACCTTAAGATTGTCTTTATATATATATATATATATATATATATATATATATAAATTTTTGTCCATTTGGTGTTGGGGAGTTTATTTAGTTACTTATCCGTTTATATAGTCCTACATACCCATTTATTTAGTCCTATTGAAATTGATATT	CAAAAATAGTGAAAATGAAAACTG	55.133	GTAACTAAATAAACTCCCCAACAC	55.32	139	Intergenic
PMSSR00239	scaffold190	366324	366346	Pseudochromosome1	TTTTTTTTTTTTTTTTTTTTTT	T	TCATTGCATGATTGCATCCATGGAAGTAGGACCTTATAATTGAGTGTAGGCCTTGAACACTTTGCTTTATAGCCTTTATCCATGCATTGAGAAATCAAAGAAGAATGACATCATCTTATCAACAAGAAAAAAATAAAAAATAAAAAATAAAAAGAGAAGGAGAATGACATCAATGGGCCCTTTTTTTTTTTTTTTTTTTTTTAATAATAACAATCAACGGTCCATTTTTTAGTAGACCAATTCCTTAGCCCAACTGAAACTTCATTTTTGGGCCTTGGGCCGCTTGTTGTTATTGAACTCTGCCTTATGCACTACCATTTGCATTCAACAGCCACTAGGACAAGTCTTTTGTAATGAAATATATTCGATTAGCGTCATACTT	AAAATAAAAAGAGAAGGAGAATGA	54.962	GCTAAGGAATTGGTCTACTAAAAA	55.432	106	Intergenic
PMSSR00240	scaffold190	370286	370299	Pseudochromosome1	AAAAAAAAAAAAA	A	GGAATTTGTCAACAACTTTAGACAAAAGCTGTTACAATGAGGAGGTATAGGTGAGGGGTCCAATCCAATCCAACCATGTTGAAGTTTAATGGTTGGATTGGACACCCCTCACCGCCATACCCCTTCATCATAGCCTTTTCGACTTTGCCTCTGCCTTTAATGAAGTTTATATTTGACTATAAAAAAAAAAAAAGTAACCTAAACTCTACCTCTTGGTTTTGTTGTGTCATTGAATTCAGATCTAATACATATAATCCACAATGATATCTCTTTGATTTGTAGTAGATTTGAGTTGTGTTATAGAACAATTATTAGTTCACATCTTATTGGCAGTGTAGGTTATAAGGATAAGCCAACAAAGTTTTATTATGAT	TGCCTTTAATGAAGTTTATATTTG	54.843	ATTAGATCTGAATTCAATGACACA	55.511	100	Intergenic
PMSSR00241	scaffold190	396768	396808	Pseudochromosome1	GAGAGAGAGAGAGAGAGAGAGAGAGAGAGAGAGAGAGAGA	GA	AAGCGATACAAATAAATAATTGCAATGAAAAAAATGTCACACAAATGACATACTTATAGAACCAACGTAACATTACACAATTTGTTATGCAAGAACTACAACATGATCTCTACAACATGATCTCTACAACATGATCTCTACTACTAACGAGGTAAGCCCCAAAGGAAACGGGGGGAGAGAGAGAGAGAGAGAGAGAGAGAGAGAGAGAGAGAGAGAGAGAAGGGAAAAATTTAGAGTGCCATGTTATACCTGCATCATTCTCTTCCTGCAAAGTGGTCCCAAAATTCCTCCCAAATATGCTTGCTCTTCTGAATTCCATTTTGTTTTCAGTAAGTGTCCCTGTTTTGTCTGAAAATATATATCGTATTTGACCCAAATCCTCATTTATATTCAAGGACCT	ACATGATCTCTACAACATGATCTC	54.936	ATAACATGGCACTCTAAATTTTTC	55.873	133	Intron
PMSSR00242	scaffold190	438025	438037	Pseudochromosome1	TTTTTTTTTTTT	T	TACGGATGTTTTTCTGAGCAGGTTTCTAGGTTTTTTGGCAATCGAATTCTCATATGCCATTTTGGGGAATTTCATTTGTTTAGTTGCAACTTCTCATTCCTTCCAAGGTGGGAGCTTTGGACAAGGTTGATCTTTGATCTACGTGGCATATAATTAGTATGAATTATTAGGGTTTAATGGTTTTTTTTTTTTCTTCTAACGAGAGTTGAAATTCAATGACCCACGTGGCAGATGATTAGTATGGACTAGGGTTTAATGGATTATATATTTATTTATAAATTTGTATTATTTATAATCCAGACTAGAGCTAAATGGGTTGAATACGGACAAACAAAACAATCAGAAACATCACTTGAACAATTTTCAGTACAT	CTTTGATCTACGTGGCATATAAT	55.272	AAACCCTAGTCCATACTAATCATC	54.823	123	CDS
PMSSR00243	scaffold190	647317	647330	Pseudochromosome1	AAAAAAAAAAAAA	A	GCTGGTATATTATATGTGTTGGCAACTTGTTTGCAGAAACCCCATGAAAATGTATGTACAAGTCAAACCTCTTGAATTGAAGGACTGTCAAACTCTTGAAAATGTGGAGAAATCATGTTGTGGGGAAACCCCTTTCACATGTTTAGTTATGATCAATTTTCTTACCCCCCACCCCCAAAAAAAAAAAAAAAAAGAAAAACAGAAAAAGGAACAAAAGAATACAAACATGTTTTTTTTAAAAAAAATCTTCTTGATTGGAAAGAGAATACATTTGAATTTGTAACATATTCATCTTCCTCTACAACATTTGAATTTGAAATGGGCCCATTAGTTTATGTTCTGACCACAGAAAAAAGACAACATTGTACCTTTC	TTAGTTATGATCAATTTTCTTACCC	55.121	GTATTCTTTTGTTCCTTTTTCTGT	55.183	110	Intergenic
PMSSR00244	scaffold190	678729	678741	Pseudochromosome1	TAGTAGTAGTAG	TAG	TTTTTTCTTTTAGTTCTATTTATGTTTGGTAGTTAAATTCTTTTTTATGACTATGCTATCCACATCTCAGAATGCCACCAAAAACAGAAAATATAGCAGTTGCCCATTTTTAAAATTTTAAATTAATTTTTTGCTACTTTAAAATTTACCCAACCTAAGATATTGATCTAGTAGTAGTACTAGTAGTAGTAGAGTTGGCTCTGTATTTGAATTCAATCAACTGGGGAAAGGCTACTTTTATTCAGAAAACTCGAAAGGATTGTCAATTCGGGAAAAGCAGTGAGTCCTAACACAACACAATTCGGAAGGTGATCATGGTACAAAACTCAAAGTAGTAAAATTTCGATGCCATCTTTCAGGTCATACTAAAAC	AAATTTACCCAACCTAAGATATTG	55.008	GAGTTTTCTGAATAAAAGTAGCCT	54.702	111	Intergenic
PMSSR00245	scaffold191	63738	63759	Pseudochromosome1	TTTTTTTTTTTTTTTTTTTTT	T	AAAAGAAAAGGTATGATATGAATGAGGTGGTATTTTCTATTTTGACAGGACGGTGAAGAAGCCTCTTGCAGGGTGTTTTTCTGTCAACAACTTAACACTTTGGGAAATATGCATAGATCTAATATCGAAAACACACTTGATTGCAACCAATAAAATAAGAGCAACACAAGGAGATAAGACTTTTTTTTTTTTTTTTTTTTTGAGAGAAGAGAAGAGAAGAGAAGAGAAGGCTTGGCTTGTTGTGTGTCCCTTGAATCTTCATTGCCTAAACAGAATAGCCATCTTCTATATCTCTGCCGTTATATATATATTTTTTCCTTTTTCTCAAGATGCCAATCCGTGCTATATATTGATCATATATCCAGGGCTCCACCCCAGGTG	GTTTTTCTGTCAACAACTTAACAC	54.939	TCTCTTCTCTTCTCTTCTCTTCTC	54.811	153	Intergenic
PMSSR00246	scaffold191	66658	66680	Pseudochromosome1	AAAAAAAAAAAAAAAAAAAAAA	A	GTGAGATGAGAGGGTAATGTTTGTGCAGAGGCACTGTTACTGACTGCTGCAAGCATTTCAGTTGCTGCCTGTTTCTGGTAGATAATGCTTCCTCATGGAAAGCTGCTCCACAGCATTAGAGATCATCATATATATAATATATATATGTATATCTATCTTATTAATTATACTTTAAATGCCAAAAAAAAAAAAAAAAAAAAAACCCCTCTCATAGAGAGTAGATCTGAATCTGCTCATGATATATATATCTTCCTTCCTCATTTTCATTTTCAACAAATTAAAGAACTGATCAGATATCGTACAATTGATATATATATACCCTCCCTCCCTCCCTCTCTCTCTCTCTCTTTCCAAACCCTTGTTCTGCAATTAATTTGTTATA	CTGGTAGATAATGCTTCCTCAT	55.208	GCAGATTCAGATCTACTCTCTATG	54.316	159	Intergenic
PMSSR00247	scaffold191	99817	99835	Pseudochromosome1	ATATATATATATATATAT	AT	ATAAATATATTTGTGTTGGGATTTGAAGACTGTGTTTCCGAAAACCACCAAGGAATATATCCCACTTTGTTCTTGGTACTTTTAATTGTAATTTTATTAAAATAAAAATGAGAGAGCGAGAAGTTGAATTTAGGACCTTAGATATAAGATTAAAAAAAAACAAAGGAAAAAGAAGATGAAATATATATATATATATATTTTTGCTACAATTTATAGAAAATGAGTCCTCTAAATATGGTAAAAAGAACTATACTTAATAAATGTGATAGATGTAACACTAGATAAGAAGGAATATTAGTTACCATTCTCCTTTGACAATGTGAACTGGAAATCCAAGTGTTCATTTTATAGATCATCTTTTGCCGTTAATTTTTAAAA	GAGAAGTTGAATTTAGGACCTTAG	54.907	ACCATATTTAGAGGACTCATTTTC	54.934	122	Intergenic
PMSSR00248	scaffold191	113417	113447	Pseudochromosome1	AGAGAGAGAGAGAGAGAGAGAGAGAGAGAG	AG	CAGAAAAGCTAACAAGTATGATGCGAGTAAATGGATTTGATCAACAACATAGCCATTAAATACAGTCCAAGAATTTCTATCATTTCCATACCAAGAGAGATGGGGAGAAAGGAAAGGGCATTTGCCATTATGTTCAAACTATATATATATATATAGAGAGAGAGAGAGAGAGAGAGAGAAAGAGAGAGAGAGAGAGAGAGAGAGAGAGAGGAGTAAGGTTGAAGAACCCGTGAAGAGGGTATTATATAATTATATACAATATAAGCTGGTCTCTCATCTCATGTATATATGGCTTATGGCTTTTTGGCATGGTGGGGAGCCTGGGGGCAGTGTTGATTTCGCACTTTATTCATTACCAACTTATATAAATGAATAAATAAAACAAAAGCG	GAGAGAGAGAGAGAGAGAGAGAAA	54.787	GCCATATATACATGAGATGAGAGA	55.167	136	Intergenic
PMSSR00249	scaffold191	115274	115292	Pseudochromosome1	ATATATATATATATATAT	AT	TTAAATATATTTGTGTTGGGATTTGAAGACTGTGTTACCGAAAACCACCAAGGAATATATCCCACTTTGTACTTGGTATTTTTAATTGTAATTTTATTAAAATAAAAATGAGAGAGCGAGAAGTTGAATTTAGGACCTTAGATATAAGATTAAAAAAAAACAAAGGAAAAAGAAGATGAAATATATATATATATATATTTTGCTACAATTTATAGAAAATGAGTCCTCTAAATATGGTAAAAAGAACTATACTTAATAAATGTGATAGATGTAACACTAGATAAGAAGGAATATTAGTTACCATTCTCCTTTGACAATGTGAACTGGAAATCCAAGTGTTCATTTTATAGATCATCTTTTACCGTTAATTTTTAAAAT	GAGAAGTTGAATTTAGGACCTTAG	54.907	ACCATATTTAGAGGACTCATTTTC	54.934	121	Intergenic
PMSSR00250	scaffold191	154922	154934	Pseudochromosome1	ACAACAACAACA	ACA	ACGCGGTGTATTGGTAGGGAAAATATGAGGGCTTTGTAGCACGCCACTGCCAATTTGGAGACTTGACGAGTGTTACTATCAGCAAGACAACAACAACAAACCCTGTTCTGAATTTCTCCCACAACTCTTCAAAATTTCATCCAGTTTTGGGATCAGACAATAATTCTTCGGAATTTTATGACGATGATGCCAATGACGAAGAAGATGGTGGTGGCTGGGAGCGCAGTGCAGTTTAAAATATTCTATTTATATAGTATAGCCGAACGGCTATATTCTAT	AGACTTGACGAGTGTTACTATCAG	54.648	ATAAAATTCCGAAGAATTATTGTC	55.034	121	Intergenic
PMSSR00251	scaffold191	158312	158326	Pseudochromosome1	TATATATATATATA	TA	GTTTAAATTTAAATTTGTGTGTGTTATTGAAAATTTTGTAAAAAATACGTGTACAAAACATTATAAATACGTACATGTACAATACGACTATTGCATGTTTGCTTTTTAAAGAGAAAGTGAGACGTTTATAGAATATGAATGTATTGTTGAAAAATACGTACCTACATATGTGTATATATGTATATATATATATATGAATACATATGTAAAAGACTATAGCCGCTCGTCTATACTATTTATTAAATTCAATTTATAAAAAAAAAAAACCAATAATGCCTCTTGCCTGTACTATAAATCTAAAACTGAGTATAGCCGGTCGGCTATACTATTTTAAATATAAAAAAGGTCCCCCACCCATTTGGAGCCACGTGTCA	ATTGTTGAAAAATACGTACCTACA	54.904	TTAATAAATAGTATAGACGAGCGG	54.275	101	Intergenic
PMSSR00252	scaffold191	187925	187945	Pseudochromosome1	GGGGGGGGGGGGGGGGGGGG	G	CGCCGCCACTGGCCCGAGTTCGCCTCCTCACTCGACCGGCCCGACTCGTTCTCCGCCGCGCTGACCCGGATCCGGACCAACGCCAACCACTTCCGGGTCAATTACTTGCTCCTGATCGGCGCCTGTGGGGCGCTCTCGCTCATCGGAAGCCCGGGATGGCTTGTGGTGACGGCGGCCGGCGGGGGGGGGGGGGGGGGGGGTGCTTTTCTTTCGGGGGGAGCCCCCTGGGGGGGCTGGGGGTGCCGGCGGCCGTCGTGGGGCTGTGGCTGGTGATCTACTTCTTCAGGGAGGACCCACTTGAGGTGTGGGGCCACCACGTCAGCGATTGGGCCGTGCTGGTG	GGTCAATTACTTGCTCCTGAT	55.9	GGTCCTCCCTGAAGAAGTAG	55.452	200	CDS
PMSSR00253	scaffold191	228660	228684	Pseudochromosome1	CTCCCTCTCCCTCTCCCTCTCCCT	CTCCCT	TAGAGCTCGTTGAGACGAGTTTGTAGACATGCGGCACGCCCAATTCCGAGTTGTAACGAAGGAGAAAAAGTCTGAAAACGAAAAGGATGCAAAAGTAATTTTAAAATTTGTTACTGTAGCAAACAGCACATTACTACAGTACCGGGCAGTTTTAAATTTTCTTTTTCTTCTTCTTCTTCCCTCCCTCTCCCTCTCCCTCTCCCTCTCCTTTCGCAAGAAACAGCCCCCCCGTCACTATTCACCCGCCCGGATTTTGGGCCACCACAGCCACGTCCGGCCACCAAATCCGGCGGGACCGGTCCCAAAATGACCGTCTGGTCTTCCTCTTCCAACCCCAGTCAAGCCCCGCTGCCTGCCGCCGTGTTTTTGTCGGAAAATCGAAGA	CAAACAGCACATTACTACAGTACC	55.786	GAAGACCAGACGGTCATTTT	56.665	204	Intergenic
PMSSR00254	scaffold191	253023	253035	Pseudochromosome1	AAAAAAAAAAAA	A	AGAACTAAGAGACTTCAAGTCTTTATTTAATTATATAAGAATAATTTAGGGACTTTAGGTTCTTGCATAAAATAAAAAATGGAAACCAAAGAAAAGAACCAAGTAAAGTGAAATACAACAAAAATAAAATAAAATATTACAATAAAATAAATTGTTGAAGCTTCTGGTTCCAATGAAAAAAAAAAAATCAAAGAGCTTCAAGTCTTCATTTGTCTTTTAAGAATTGGGGAACTTCAAGTCCACAAATATTTATGTTATAAGGATTGAATTCTAAGGATCTTCTGGCCCTTAGATGATTGAATAAGAATTAAGGAACTTCTAGTCCTCCATTAATATTTATATTATAAGCATTGAAATCTAAGGATCT	AACCAAGTAAAGTGAAATACAACA	54.927	TCTTAAAAGACAAATGAAGACTTG	54.864	126	Intergenic
PMSSR00255	scaffold191	280899	280913	Pseudochromosome1	CTCTCTCTCTCTCT	CT	CAAATTAAATATAAAAAAATGATTGAAATTATTTAAAAGATGTAAAAAAATAAAGATAAAAATGTCTCCTTTTTTTTCTTCTCCCTAATCATCACCCCCCACCACCTTCTCCCTCATCTCAACCAGCCTCACCGCCCAAACAACACATACCTAAAGAAAACCCACCCCAAATTCTCCCATCTCTCTCTCTCTCTAGTCAACCGCTACCCCCTCAGCTGTCAAAAGGCTCAAAACCCACAAACAAAATCACTAAATTGACTTCAAATTTCATATATGTGGTAGTCCAAATCTCCATTGGTGGCTGCCAAAGAAAGAGAGACAATTGGGAGGTGAGAGACAAAGGGTGAATTGTTGGTTAGGATTTGATGATGTCG	CAAACAACACATACCTAAAGAAAA	55.442	ATGAAATTTGAAGTCAATTTAGTG	54.546	135	Intergenic
PMSSR00256	scaffold192	64205	64222	Pseudochromosome1	AAAAAAAAAAAAAAAAA	A	TCGGGAGCGAGGTGGGACCCAGCAACACGGGCTGGCCCGAGCTCCAGCCCGAGGTTTGAGCTGACGTCAGCGTGCTGCTACAGTGCCTTCGTCCACGTGGCGCGCGCTAGGCTCTCCGATCAGATTTTTTCCAGCAATCAAACGACATCCAATTTTTGTGCAATAAAAAAATGAAAATTTAAAAAAAAAAAAAAAAACCAAAAAATTAATGATTTTTTTTTCTCTATACCTTATTTTCCATTTAAGTAAATGTCTTTGTCTTTTTACTTTCATTTATTTTTATGTTATTCTATTTACTTAAGTTTACAATGTAAATAAGGAAGTACCCCCCATTTGGATTCAAATAAAAATGCTGGAAAATCAAATTCCCACCAAAT	AAACGACATCCAATTTTTGT	54.642	AATGAAAGTAAAAAGACAAAGACA	54.367	135	Intergenic
PMSSR00257	scaffold192	74089	74111	Pseudochromosome1	AAAAAAAAAAAAAAAAAAAAAA	A	GTGTTTTATTATAGATTTTTAATAATATACAAGTAGGTGGATGACGACGGTTTCAACTAGGTCCATATATCAATGCCTCCTGACTCTGTTGGTGTAGGTGGTGTTGCCAGTTGATGTGGCGGTAGTCGGTGATCGACAAATGCAGCGGCGGTTGCCTCGGTGGTAACGATTTCATTGATCAAAAAAAAAAAAAAAAAAAAAATTTAACGCACAAGGAAACCTTGTGAATTTCAGGTTTGATTGATATTTGGGCAACATAACTTGGTTTTTTTCTTTAGAAATTTTTTGGGTTATTGTTTGTGGCTCCCTATGAACTGAACACCTTGAATGGGTTCAAAAAAAGGGATCTACAATTGATTGAGAGAATGAACCAAATCTTTGC	GTAGTCGGTGATCGACAAAT	55.057	CAAATATCAATCAAACCTGAAAT	55.066	129	Intergenic
PMSSR00258	scaffold192	85907	85943	Pseudochromosome1	GAGAGAGAGAGAGAGAGAGAGAGAGAGAGAGAGAGA	GA	TAGACAAAGGCTTTTAACTTTATTAACCACAAATACATGACATAGTTTCATTATTGTAATTTTAGAAAATGTATGGTCTATACCAAGCCAAATTGTTAACAATTATGTCATGCAATACACAAAAATCTTATTTGTCATAAAAGAAGGGTCTACCAATAATGGTGTGTATGGACATGATGGGAGAGAGAGAGAGAGAGAGAGAGAGAGAGAGAGAGATATGTTACGTACCATTGTTTTCCTGTAGTAGATGGAGTGAAGGTGTCTTAGGTTGAGGCGAAGGTATGTGGATCACACAATTTGGTGGAGACTGAATGCCTAGTCCTGTTGTTGGAGCGCCAGCCATAAATTGGATTTCAGCTGCTGGTACATGTTGTGCTTGTGGGCTACACATGCTTA	ATTTGTCATAAAAGAAGGGTCTAC	55.005	AGACACCTTCACTCCATCTACTAC	55.746	135	Intergenic
PMSSR00259	scaffold192	86797	86827	Pseudochromosome1	AGAGAGAGAGAGAGAGAGAGAGAGAGAGAG	AG	AGAAAGATGAATAAAAAATCAAATTGAGAGAGAGAGAGAGAGAGAGAGAGAGAGAGAGAGAGAGAGAGATAGAGAGAGAAAGAGAGATTTATTTTTAATTTTAATTTTTTAGTTTTTAATATTTTATTTATATTTTAATTAATTTAATACAAAAATACCATTTAGCGTCTAGGACCATTTGTCCTAACGAAACTAAAGTTGAAAAACCACATGAACAATTTTGAAAATTAAGGAATCAAAATACGAAT	AAAATCAAATTGAGAGAGAGAGAG	55.355	TAGACGCTAAATGGTATTTTTGTA	55.271	157	Intergenic
PMSSR00260	scaffold192	91281	91301	Pseudochromosome1	TAAATAAATAAATAAATAAA	TAAA	ATGTCATTCGTTAATACAAACATTAAGAATTGAAATTATTAATTAAAAGAGGATAATATGGTAAATTCAGACTATTTCATATTAAAAAAATTAAAATTAAAAGAAAAATCAGATAATGGATCCTATTTTTATGGAACACAACTACCCATTATCTTTTTTAATTCTAAAATAAATTAAAATTAAATAAATAAATAAATAAAAGCCTCTCACAGGCGCAGATGCGCTTGCAAAGAGGCTAGTAGATATTATGTGTCATTATTACTTAGGAATTTGGAATATTTCATGGTTTTCTATTTTGGATATTTTAATTTTAATATAACCAGTTTATTAGAAATCAGAAAGTCCTATCTTGTAACATATTTTGTTTTTAGTTTTCAAAA	TCCTATTTTTATGGAACACAACTA	54.953	CCAAATTCCTAAGTAATAATGACA	54.544	154	Intergenic
PMSSR00261	scaffold192	105578	105597	Pseudochromosome1	AAAAAAAAAAAAAAAAAAA	A	AGTAGCTGTCTTTCATATAATTCATCTATAGTTGCATGTTACAGGCATGTGACAGTGATATTGTCGGAATTTTAAGTTCACTGGGCTGAGTTCCAATTTTTGAAATGTAAAACTGATATGAGCAGTTAAGCGCCTTAAAAACTAACCACCTTAGAAATGAGATTTATCGTCAACTGTGTGAAAAAAAAAAAAAAAAAAAGGGCCTTATCAAACCAAATTTTAGGAAAGAATTTTTTTATCATGCAAAAAGTTCCAATTTTTGAAATGTAAAACTGATATGAGCAGTTAAGCGCCTTAAAAACTAACCACCTTAGAAATGAGATTTATCGTCAACTGTGTGAAAAAAAAAAAAAAAAAAAGGGACTTATCAAACCAAATT	ACTAACCACCTTAGAAATGAGATT	54.646	CTGCTCATATCAGTTTTACATTTC	55.068	145	Intergenic
PMSSR00262	scaffold192	124786	124803	Pseudochromosome1	AAAAAAAAAAAAAAAAA	A	GACAAAGTGGCAGCATATTATATATTGTGAAAGCATTGTTTAAAGTTTTCTGGGCTTTGTTGCTTTTTTGGTTTTGTATCTTTCGGCCTGCTGTATTTGTTGGTTTTGGGCTGCATTTGGATTGAGTTTTTCTCATTTTGTAATGTTTCCCATTATTAATGAATAGAGTTTCCCTTGACCAAAAAAAAAAAAAAAAACAATAACAAGTTGGGTGTGTCATAAGACCCGCTATCAATAGTTTTAGTGATGCATTTCACCTAGCAAATCAACCACACCGATCAGTTGTCAATTGTGATCGTAATCAAGATGCTGGATGTGGACATGAATCGCTGCAATAAGTCAATTGGGCTCCAAGGCCGTGATTTAAACTTCTTATT	TGAGTTTTTCTCATTTTGTAATGT	54.966	GTGAAATGCATCACTAAAACTATT	54.565	135	Intergenic
PMSSR00263	scaffold192	183850	183862	Pseudochromosome1	TTTTTTTTTTTT	T	GCATTTTGGTTGGTTTTCTAGTTAAAATTGTTGTATAGCATCATAGTAAATCAAAAAGAACTAAAATGTAGCAGTTTGGAAACTTATTAGACGACGATTTTTATAATAAATCATGGTCTTTACAGATAATTAACGACGGTTTTTATAAAAAAGTGTCGTCTATTATAGGTAAAGATGACCTTTTTTTTTTTTAAAGGGTCATCTATTGTATGTAAAGATGACGGTTTTTTTATAAAACAAACTGTCGTCTTTATAAACAATCCACGACGGTTTTATTAAAAACAGTCGTCTTTTCTCCTATAATTAACGATCTTTACCTCTAAACAACAACGATTTTCTTTAAAAACTGTCGTCTTTACAGATAAACAACAC	GAAACTTATTAGACGACGATTTTT	55.29	AACCGTCATCTTTACATACAATAG	54.466	148	Intergenic
PMSSR00264	scaffold192	195562	195577	Pseudochromosome1	AAAAAAAAAAAAAAA	A	AAATGTATCGATTAGCCACCCTGACAGTATCATACCTTAGAGCTCCCAGGTTAAAATTCTGAACCACATTTATGGCATCACATGCCATAAAATAAAAATATCTTGACACCTGGTTAAAAATATATTGACATGGTCCATGGATAGCCCGACCCTGGAAAACCAAAGAAAAGAAGAAGAAGGAAAAAAAAAAAAAAACCCATGAATATGCTTGCTCTATCCTGGGGAGATCATGTGACCCAAAAATTGTGGGTCATTTAATGAGATATGTCTTGACCCAAGGGAACCAATCTTGAAGAACCAGCTAATGGAGGGACACCACAAACCCAATTCCCTTGGCCACTTGCCCTAAGCTAGGACCTATTCCCCACACAAGTT	CTGGTTAAAAATATATTGACATGG	54.792	CATTAAATGACCCACAATTTTT	55.751	151	Intergenic
PMSSR00265	scaffold192	212961	212973	Pseudochromosome1	ATATATATATAT	AT	AACCACATCTGTGCTTGAATAAGCCATTTAACAAAAAAATGGAAATGCAATAAATATTTAAAATATATTGGATATGCAAGTAACAAAATAAAAATAATGGAAATGCAATTAACCTTACAAATAAATTGGAAGTGCAAGAAATATGAAGAAACAATTGGAAATGCAATAAATATTAACAACATATATATATATTTAGGACATTAAACTTAATAAAACGAAAATTACAAAATACTTACCTCGTTAGTACGATTTTTCCCATTTCTATACAAGTTCATCGTTTTTGCAAAGGCATCTCTCCATTTTGCCATCTCTTTGTTGAGAAGTTTCTACCTACTTGACAATGTCATTTCCGTACGAGGCGAGTCTGGAATT	AAATATGAAGAAACAATTGGAAAT	55.3	ACTTGTATAGAAATGGGAAAAATC	54.952	133	CDS
PMSSR00266	scaffold192	214710	214724	Pseudochromosome1	AAAAAAAAAAAAAA	A	CCCAAAGAGTCTCTGTGACTTATTCCAAACATAAAGAAACTGCAAAAATAATGGTGATGGAGATCCGACACCGAAACATAGGTAGAGATCCAACGCCGAAAGATAGGTGGAGATCCAAAGCCGAGACATAACTACCTATAATAGTTGGAGAAAAATCATAACAAAACAAAGACAAATAGGAAAAAAAAAAAAAATTTCCTAAAAGTGAAGGAAGAAAAGAGGGAGGAAGAGAAGAGGGGAGAGAGAATATTTAAATAGTTTGATATTTTAACATCGTCAGAGTTTTAATAGCTATGGTATGAAACGCTATGACAGATTGCTACAACGTTTTTGTATTGCTATCAAAGGTTATTTTCTTATAGTATTTTAAGCCC	AAAATCATAACAAAACAAAGACAA	54.984	GCTATTAAAACTCTGACGATGTTA	54.862	141	Intergenic
PMSSR00267	scaffold192	226586	226598	Pseudochromosome1	TATATATATATA	TA	AAATATATGCATCAACTACTTAACTAGTTAATTAACCACCTTGCTCTCTACTTGCACATTATTCCAATATCATATTTATACTCTTATAACACAATTAATCATATGAGCAAATATAAATAGGTGATGAAGAAACAGATAATTAATGCTCTACTTGCTAAACCTCAGTTCTCGACATACAAGTATATATATATAAATAACATGTATAAAAAGTTTTTCAAATAAAAACCTCAACAAGTTTTTCAAATAAAAAACTCAACAAAGTTTTCCACTGGATACCTGTTTACTCACCCACGCCAATGAGGTAAAATAACAGAATAACTGTCCAGTAATTCTGAAAATACGGATGCACAAGTAATGCAAAGTCTACAGGAA	ATTAATGCTCTACTTGCTAAACCT	55.109	TTTTTATTTGAAAAACTTGTTGAG	54.904	112	Intergenic
PMSSR00268	scaffold192	251111	251128	Pseudochromosome1	AAAAAAAAAAAAAAAAA	A	CTGGTGATGGGAATGTTTCATCTGTGGAGTGAGAATTTATTAAACAAAAGTGATAATTTCCCCATGAGAAAATTTATTAATGATCAAACCCAAATTTGAAAACAAAAAAGGTAAGAAACTGAATACACTGAAGGCAACAGCAATGACCCAGAACTTAAAATCCTATCCACCCAAAAAAAAAAAAAAAAAAAAAAAAAGGGCGGTTCGAATTCAACAATAAGTTAAGAAAATTCACATAAAATTTATCTTTGATGAAGTCTTTTCCTCAGACCAAATAAAGGTTAGAAGAATATTTCATTGAGAAATAAAGTACAGAGGTGAAAATTTGTAAAGGGAAAACAGGAAAGCTAATTGCATGGGAGTTAGGCTCCTAATAC	GACCCAGAACTTAAAATCCTATC	55.272	AGGAAAAGACTTCATCAAAGATAA	55.612	122	Intergenic
PMSSR00269	scaffold192	266267	266293	Pseudochromosome1	GAGAGAGAGAGAGAGAGAGAGAGAGA	GA	TAGGTGGAGGAAATTTCGGCACCTATGCCAAACCACTGGCAGACATTTTCAGTTCACCGAAATAACGGTTTGGGTCGGCTTGGTATCTGTTTTCGTGACGGCGGATGATTGACGAAGATGGCAAGCCAGATACGAGACACAGACAGCAAGGTGGTTTTACACACCAAATCTCTGGATCTTGAGAGAGAGAGAGAGAGAGAGAGAGAATAAGAGAACAAAGGGAGCAACACAGAGAAGCTAAGGGAGAAAGAGGGAAGATAGAAGAAGCAAGCGGCACAACATCATAACATTATATCACAAGCATTAAATACAATTAAATATTATAAGCTCGTTTGGTACGTCGGACTATACTGACAAATTTCTGTCGGATAGTATTAATTTGTTTC	GTGGTTTTACACACCAAATCTC	56.147	GATATAATGTTATGATGTTGTGCC	55.355	146	Intergenic
PMSSR00270	scaffold192	280249	280261	Pseudochromosome1	TTTTTTTTTTTT	T	AAAAGACCTCCCGGGAAAAATTATTTATATAAATAATTTTTTTTTTTTGGAACAAATAATGAGAAGACAAACATAGTCCCTCCGATGAAAATGAAATTTTGATGATGTCAATTAAGCGGCTGATTTGGCTGAATTTTTTTGTTTTTGTTTTTGTTTTTGTTTTTTTTTTCTTAACGGGGATGATTTTTAAAGGGGTACTCAGAAAAATAATGAACCTCAAACGTGTCA	AGACCTCCCGGGAAAAATTA	59.772	ATTTTCATCGGAGGGACTATGT	58.849	100	Intergenic
PMSSR00271	scaffold192	344018	344032	Pseudochromosome1	AAAAAAAAAAAAAA	A	TGGCACGTGAACTACAACTCGCATGTGGCAGGTTTTCGTGTACTCCGCTTTATGCTTTTTCTTAATGGAGTGTTGTTTTGAGCTGATAATTTATTCGGGCCCAACCATGAATTTTTTGGGCCTCAACATTAGCCCCTTTAAATGTAATTAAGGATTTTTATCTAAAAAAATAAATGCTGCAAAAAAAAAAAAAACCCATTCAAATATCTAAAACAATAATTAAAAGAAAACAAATAAAATTTTGATATTTTTTAAAAAAGAGGCGTCAGACTCATGTGTTCTATTTGGTAAGCGTGTTATTTAGCGAACCACTTTTCAGGCTCACTGTATTAGACGAGCGAGTGATGCGTTTTTTTCACTATTGGACTGTACAG	CCCCTTTAAATGTAATTAAGGATT	56.21	AAATAGAACACATGAGTCTGACG	56.077	154	Intergenic
PMSSR00272	scaffold192	388547	388567	Pseudochromosome1	ATATATATATATATATATAT	AT	TTAAACAATTTAATAAAGTTTCAAACTTAAAATTTGAGTCTAAAATGTTGGGGGGAAAAACGATATGAGTCCAGGCAAAATCCAAATAGTTACTTTTTGGAGGGGAAAAATTTGGGTTTAGCCCTAAGTAAGTTGGAGAAGACCTTAGGTGTACTTTTAGTTTTTAGTTTTTTATGAAAAATATATATATATATATATATAAATATAAATAATTGCAAAACTGGCTAAAATGGTCATCTTGAAAAACAATTATTTAGTAATAGCCACTTCCACATATGTCATTCCAAAATGACCACAAACTATCTCGTATTTGCTTAGATGTCCCTTCTTCCTAAATCATTACCAGTAGTCCCCGCTAGTGCCCCAATTTATTTTGTGTA	CCTAAGTAAGTTGGAGAAGACCT	55.19	TATGTGGAAGTGGCTATTACTAAA	55.123	154	Intergenic
PMSSR00273	scaffold192	388751	388771	Pseudochromosome1	ATATATATATATATATATAT	AT	TTAAACAATTTAATAAAGTTTCAAACTTAAAATTTGAGTCTAAAATGTTGGGGGGAAAAACGATATGAGTCCAGGCAAAATCCAAATAGTTACTTTTTGGAGGGGAAAAATTTGGGTTTAGCCCTAAGTAAGTTGGAGAAGACCTTAGGTGTACTTTTAGTTTTTAGTTTTTTATGAAAAATATATATATATATATATATTAAATATAAATAATTGCAAAACTGGCTAAAATGGTCATCTTGAAAAACAATTATTTAGTAATAGCCACTTCCACATATGTCATTCCAAAATGACCACAAACTATCTCGTATTTGCTTAGATGTCCCTTCTTCCTAAATCATTACCAGTAGTCCCCGCTAGTGCCCCAATTTATTTTGTGT	CCTAAGTAAGTTGGAGAAGACCT	55.19	TATGTGGAAGTGGCTATTACTAAA	55.123	155	Intergenic
PMSSR00274	scaffold192	402570	402582	Pseudochromosome1	TTTTTTTTTTTT	T	CTGCTGTGTTGAAGTTGTAAGAAAGACCATGGCAAGGACACGATCTTCAGTTTGTAAGAGAACAAGACTATAGAGGTCTTAAGTGCACTACTGTGTAGGAAGAAAAGCTAAGGAGAATAATAGTCTCCTCCTATATTGAGAGAAGGAACAAAACAGAGAGTTCAAGAAATGGCTCCAGTGTTTTTTTTTTTTCCCCTTAAGCTTTCTCCTTCTTTATTATGCTTTGAGTGCTTTAGTTAGATAAAAAAACTCTTAACACTTTTGCTATGGTTATTTTTTTTTATATATTTTTTCCTGAATTAATTGTTTATTGTCATGTAAATGGTGAACTGTAGGATTGGTAGAGCTGTACTATAATGGCATCCATGGTGT	TATATTGAGAGAAGGAACAAAACA	55.047	TAACCATAGCAAAAGTGTTAAGAG	54.946	142	Intergenic
PMSSR00275	scaffold192	402872	402885	Pseudochromosome1	TTTTTTTTTTTTT	T	CTGCTGTGTTGAAGTTGTAAGAAAGACCATGGCAAGGACACGATCTTCAGTTTGTAAGAGAACAAGACTATAGAGGTCTTAAGTGCACTACTGTGTAGGAAGAAAAGCTAAGGAGAATAATAGTCTCCTCCTATATTGAGAGAAGGAACAAAACAGAGAGTTCAAGAAATGGCTCCAGTGTTTTTTTTTTTTTCCCCTTAAGCTTTCTCCTTCTTTATTATGCTTTGAGTGCTTTAGTTAGATAAAAAAACTCTTAACACTTTTGCTATGGTTATTTTTTTTTATATATTTTTTCCTGAATTAATTGTTTATTGTCATGTAAATGGTGAACTGTAGGATTGGTAGAGCTGTACTATAATGGCATCCATGGTGT	TATATTGAGAGAAGGAACAAAACA	55.047	TAACCATAGCAAAAGTGTTAAGAG	54.946	143	Intergenic
PMSSR00276	scaffold192	418350	418362	Pseudochromosome1	TTTTTTTTTTTT	T	GATGACGGTTTTTATAAAAAAGGGTCGCTTATTATATGTAAAGATGACGCTTTTATAAAAAAGGGTCGTCTATTATTAAGTAAAGATGACGGTTTTTTTAAAAATGGGTTGTCTATTATATGTAAAGATGACGCTTTTTATATATAAAAAAGGGTCGTCTATGATATGTAAAGATGACCGTTTTTTTTTTTTAAATCGGTCGTTTATTTTATATAAAGATGACGATTTTTATAATAAAAAAAAAGGTCGTCTATTATATGTAAAGATGATGGTTTGTTTAAAAAAAGATTGTCTATTATATGTAAAAATGACGCTTTTTATTAAAAAATGGTCGTCTATTATATGTAAAGATGATGGTTTGTTAAAATAACC	AAAAGGGTCGTCTATGATATGTA	54.723	TTTTTAAACAAACCATCATCTTTA	55.078	137	CDS
PMSSR00277	scaffold192	444771	444784	Pseudochromosome1	TTTTTTTTTTTTT	T	GGGTTTTGATTTAATTGGTTCCCACAATTATGTTTTATGAGATTCTAACAAGTAGACATTTTGGGTTATTAAGGTTGAGCCTCAAGTCCGATTAGTGATCAGTTTGTGCATACGCGCTCGTGACTCAAGCCATACATCATGGCTGTACTGTAGCCTCTAAACAATCCACTAAATTTCAAATTTTTTTTTTTTTACACTGTCGTATAATGGTCAAAGTACAATGGAATTTGAACAAATGGATGAAAATTAGGAACAATCAGCCAAAGAACTACAAACAAATGGGTTTAATAATTATGTGTATGTTGACAATCATCAAAGGACTAAAAATAAATGTTTAATTTTACACGAGGGTTTAATGGAAATTTAATCTTAT	CTGTACTGTAGCCTCTAAACAATC	54.398	TCCATTGTACTTTGACCATTATAC	55.036	100	Intergenic
PMSSR00278	scaffold199	2850	2880	Pseudochromosome1	CTCTCTCTCTCTCTCTCTCTCTCTCTCTCT	CT	ACATTCTCGGATCTTAAAAATGCAAATTTGTTTTTGATTTACATTTTTCAAAAATGTATTGAGAAAACGTTACCAGACATACCCTTGTTTTGTTGATAATACATACATGCATGTGGACTCATTTTAGTTTTGTTTTATTTCACATTCTTAATGCTGCAACTCGAATTTGAGATATATTAACTCTCTCTCTCTCTCTCTCTCTCTCTCTCTTCGCAGGGGACGTCCTCAATGCGATCCTAGATAAGTTACAGTATAACGGGCTGTCATACCCCAGTAGCTCAAGGTGCGATCAACTAGACTCGGATACTGACAATTTGAAGATCACGTGCACAGAGGACTGTGGACATGTCAATAAAAGTTGCCATATCAAAGAGTTGCAAGTCACAATTA	TGGACTCATTTTAGTTTTGTTTTA	55.133	AGCCCGTTATACTGTAACTTATCT	54.868	149	Intergenic
PMSSR00279	scaffold199	77640	77652	Pseudochromosome1	AAAAAAAAAAAA	A	AGCAGCGCCTTTACGGCGTTTGCTTCATACCCATGAACATATCGTATAAATATCGATGTCGATAATATTGGAAGATATCGATGTCGATAATTTCGGTCACACTTCAGCAATATTTTGTCAAAATATCGCTATAATATCGTTATAATATCGAAAATATCGATGTAATGGAAAAAAGGAAAGAAAAAAAAAAAAGCACAAAAGGGATTCAAACCTTGCCATTTCACTCCTTCAATGCCTTAACTACCATGTTGCTTATGTTTCTATGATAATATGCTAAAATATGTATATTTATATTGTTTTGTTTTGAACAATTACATGCAAAACTATTTTGGTAATTTATCATTTGATGACTGCTTTTCAGAATACACTTAC	GAAAATATCGATGTAATGGAAAA	55.151	TAGAAACATAAGCAACATGGTAGT	55.028	114	Intron
PMSSR00280	scaffold199	104820	104836	Pseudochromosome1	CTCTCTCTCTCTCTCT	CT	GGGACCACAGGTGGTTTGGTTGCGTGGGTGGTTCTGAAATGAATTCGTAGACAGGCGGTAAGCTTGAATCGGAGTTATACCGAAGTTTTGGCGATCAAATTACCTTCGGTGGCAAAACCGTAAATAAATTGAAAAAGGTATTAGTTAAAAAAAATCAGTTTTGTTTTCAATTTTACCTCACTCTCTCTCTCTCTCTTCCCCACGAGCTCTTCTTCTTCTCTCCCGAGTTACTGTTCACCCGAACAGAAAAATCCACGCCGCCACCACTTCCGGCCACCCCAGCTCTCGAGACTGGTCCCATTCGACTCGTAATGAAGTCCCGGACCTAAACCACCTGATTTCCCCACCGAAAATCTCTAGATTCGTTGACGGTATC	CCGTAAATAAATTGAAAAAGGTAT	55.152	AACAGTAACTCGGGAGAGAAG	55.297	118	Intergenic
PMSSR00281	scaffold199	191540	191553	Pseudochromosome1	TTTTTTTTTTTTT	T	GGAGGCCGGCAAGTTTGCCACCTCCATTGTTGTCGGCGCGCCTCATGAGGAGAGAGGGAGAGAAGAGAGTGGAAGAGAGAAGATGCTGACAACGATGGAGGAGGGGAGGGGGCACATAGGATGGATGATGGCGGTGGCGACATTGCGGTGGAGGGCAACACCAGTAGGGAAGAGAAATGATTTTTTTTTTTTTCGTTAAAAAAGAGAAATGGGAAGAAAGGGATAAGATGATAGAGAGTCGGCGGTGGGAAGAGAAGAGAGAGGAGGGTTTGAGTCGTGGGTGGTTGTGGTTGTGATAATGGCTACTGGGAAGAGATAATGGGGTTGAAGGAAGGGAATTGGGGATTTTTCGGTTTTAAAGTATTATTTTTAT	ACACCAGTAGGGAAGAGAAAT	54.492	TCTCTATCATCTTATCCCTTTCTT	54.762	100	Intergenic
PMSSR00282	scaffold199	191817	191831	Pseudochromosome1	TTTTTTTTTTTTTT	T	GGAGGCCGGCAAGTTTGCCACCTCCATTGTTGTCGGCGCGCCTCATGAGGAGAGAGGGAGAGAAGAGAGTGGAAGAGAGAAGATGCTGACAACGATGGAGGAGGGGAGGGGGCACATAGGATGGATGATGGCGGTGGCGACATTGCGGTGGAGGGCAACACCAGTAGGGAAGAGAAATGATTTTTTTTTTTTTTCGTTAAAAAAGAGAAATGGGAAGAAAGGGATAAGATGATAGAGAGTCGGCGGTGGGAAGAGAAGAGAGAGGAGGGTTTGAGTCGTGGGTGGTTGTGGTTGTGATAATGGCTACTGGGAAGAGATAATGGGGTTGAAGGAAGGGAATTGGGGATTTTTCGGTTTTAAAGTATTATTTTTAT	ACACCAGTAGGGAAGAGAAAT	54.492	CTCTATCATCTTATCCCTTTCTTC	54.762	100	Intergenic
PMSSR00283	scaffold199	204449	204461	Pseudochromosome1	CACCACCACCAC	CAC	AGGATAGTCCTCAATTATGTCTTTTTTTTTCCTTTCGTTACTTGTGGAGGGGCAATTCGATTAAGTTATTAATAAATTCATTCCTTTTAAAATTAAACAATACAAAATAAAAAAATTTCCTCTCTCTCTCTCTCTCTCTTCGTATTACACCTCAACCACCACCCAACCCAAAGTTACCCTCACCACCACCACTCCAACCCCACCCAACAACCCGCTGCCCAACATCATGTAAAGACACGTTTAAAAAAAAAAAAAATTCAGATGTTATATAAATACATAAATAAACATTTTGGTCCTCTAAGTTCAGCCCAAGTCTTTGGGTTTTAGCAAACCCATTTATTTGCTTTTAAGCCCAATACAATGAGCCTAATG	TCTCTCTCTCTCTCTCTTCGTATT	55.113	TTTTTAAACGTGTCTTTACATGAT	55.014	125	Intergenic
PMSSR00284	scaffold199	220705	220735	Pseudochromosome1	TTTTTTTTTTTTTTTTTTTTTTTTTTTTTT	T	CAGGACCACGTGCTAGCTGGTCTCAGGGGATCCCAGGCGCCTGCATCATCAGATTCTTTGGTGGTGCAGCTTGTTAGCGCTAGGCGGCGGCACCGGCCTGCCACCACCACCGACACCACATCGACCGATGGTACTGGGGCCTTGGGGGCATCGCTAGGTATATATACCCTTCAACTTTCCTTTTTTTTTTTTTTTTTTTTTTTTTTTTTTATGGTTAAATTTGTTATTTATTTAACAGTATTGTCCTATTTGCAGCCAAGAGGAACACCCGAGGATCGTGTCGGCAGCTGAAGACGGCGAAGGTCACCCGGGTGACCAACAGTCGTATCAGCATCGGATACGACGAGCGCCATCGGGCTGCACTGACTGCCCAGTTGCATAGCTCCTTGG	TATATATACCCTTCAACTTTCCT	51.173	CAAATAGGACAATACTGTTAAATA	50.486	104	Intron
PMSSR00285	scaffold199	321286	321298	Pseudochromosome1	ATATATATATAT	AT	GGCCTAAAGCTATAGCAAAACATGCTTCCAGTCACCATCAAGTTAAGTGCCATCCCCTCCCCAATTGATGCGTGAAAAAGATTCAACTTTTGTTGCAAATTACACACATCTCTTTCACAAAGGAGGCTGGACCCGCGGTCACCTTCGGTGGCTGTCCCTTTCCCTCCTCCACGCCACCAAATATATATATATTGCATATATAAAATATGTTCATGTTCACAACTATGGACGAAAGTGGGGTCGATTTTGTTAATTTATTGTCAATTCTAGTCTTTAAATAAGGACCTTGGGTAGTTCTAATCTTCGAAGTCATCTTCCCCATTATACTTTCTGTCATGTAGATGTAGTCTTTATTCTGTTGGAGGAGGTCGT	ATTCAACTTTTGTTGCAAATTAC	55.343	ACTTTCGTCCATAGTTGTGAA	54.89	156	Intergenic
PMSSR00286	scaffold199	363186	363210	Pseudochromosome1	TGTTTTTGTTTTTGTTTTTGTTTT	TGTTTT	ATGAAACTGTGTAATTCGAGCACCACGTAATCTAACCTCTAATCAAGTAACTATGAAATGAGTGGCGCACTGGTTTTATATAGGTTCTTTTCTATACCTTAAAATTAATACATATTTCTCTTTTGTAATTATTCCTATGCAGCACATACTTTTTGCACGTTTAGTTTTGCAAAAGAGGTGTGTTTTTGTTTTTGTTTTTGTTTTCGCGTTATACTGGAAGAGATCCAACCCTGCATATTTTCTAATGAAGCCTAACATTTTTTCATGCTCTTCCTTACCATTTGAACTAATCTGAAAAGTGGGGTTTTCTCATTTGGTTAGAGGGGGCCGTGATCATGGCTACAGATTGTGCAGTGATCCTTCTATTCATGACT	ACATACTTTTTGCACGTTTAGTT	55.08	TTTTCAGATTAGTTCAAATGGTAA	55.063	155	Intergenic
PMSSR00287	scaffold203	68437	68449	Pseudochromosome1	TATATATATATA	TA	AATATTAGCATTGTTGCGTGTGTGGGATGGCACAGAGCAACAACAACACTTGACATTGTCCGTTGCTGATGTCTCATGTTGTCACATCGTTGTGCCTACTTCCTTTGTTTTTCACATGAAATACTTAATGCGTGGGCCAAAGTGCTTTTATAACGTGATCAGCGAAATATGCGCATAATCTATATATATATAATCACAATTAAAAAAATAATAAAATATTTAAAATATCAGAAAATATCTTTAATTAATGTAAATATTAAGAATTGAAATTAAAAAAAATTAAAAGAAAAATCAGATAATGACTCATATTCGCATGCGGAGAGGCTAGTTATATATAACCAGTGCAGGCAATAAAAACTCGTCAAAAATGTT	TTTATAACGTGATCAGCGAA	54.563	TGAGTCATTATCTGATTTTTCTTT	54.21	160	Intergenic
PMSSR00288	scaffold203	96648	96660	Pseudochromosome1	CCACCACCACCA	CCA	TTATAAAAATGACATTGTCTACAACCATCATCGTTACCTCCACCTCTATCACCACCAGCACCACCACCCACCGCGACCACCACCAGCACCACTTCTACCACCCACCATAACAACTACCACCACCCACAACTACCGCCACCACCTTCTTCACCTTCACCCCTAACTCTATCTCTACTACCACCACCACCACCACCCCACCACTGCCACCACCTCCACCACCACCTCCACCATATGATTATAGCACATGACACTTTCAACATCATGTCCATTTTAGTCATTATACACAGTTACAACGGTTTTATTTTAAAATTTACCAAACGGTTTCCACACTGCTTTTTATACTAACAATACTTTAAAGAGTTAAATGTCAAA	CCCCTAACTCTATCTCTACTACCA	55.182	ACCGTTGTAACTGTGTATAATGAC	55.043	141	Intron
PMSSR00289	scaffold203	132123	132148	Pseudochromosome1	CCCCCCCCCCCCCCCCCCCCCCCCC	C	TTTACCGTTGGCGCGTGCATTACACACGCCAACAGTAAAAAAAAATTAAACCGGGTGATGACGTCGCACATGACGTCAAAACACGCGAGCTCGACCTCGAGCTGAACTAGCCTTCGGGCCAGCCGGACTTCATGGGACCCATTCCCAGCCCGGGCTTGGGCTCACCGCTGGAACGACGTTCCCCCCCCCCCCCCCCCCCCCCCCCTGACCGGTGGAAATGCTCTTAGGTGTCAGACTTAGAACCATTGTGTCAGCTTGACTCCAGCTACTGCTTACCTTTGCAGATTAAATAGCCTCATGGAAAAACATAACTAAAGCTGCTAGGAAAGGAAGGACTGAAGTTGAGTAGCTCTAGGCTT	CTCGAGCTGAACTAGCCTTC	57.048	CTAAGTCTGACACCTAAGAGCATT	56.178	145	Intergenic
PMSSR00290	scaffold203	142900	142916	Pseudochromosome1	TAATTAATTAATTAAT	TAAT	GCTTAAACATTTTTAATATCTAGCTGTAAAAAGGCAATGTTAAACAAAAGATTGGCGTCAAAGAAAAAGAAAACATGAATTAGTCATCATTCAAGTAAAAGAATTAGGTGGTAAGTTTTTTGGCTTCATGTTTTTAAAGTATGACCTAGGGACATATATTATATCTAATTAATTAATTAATTAGCAATTTAGAGATGTTGCTTTTGACAAGCATAAACAATGTTGACTTTAATGCTTCCACCCTTTTTTTTCCACAACGGCTCAAAATTTAGCTAACAGATCAACTAGACCATATGATGTTGATTGTGCCGACACGGCATCCATTATTCTTGTAGTGGTGGAGAAATTAGCTCAATTTAAT	ATTCAAGTAAAAGAATTAGGTGGT	54.672	TTAAAGTCAACATTGTTTATGCTT	55.153	144	Intergenic
PMSSR00291	scaffold203	148370	148384	Pseudochromosome1	AAAAAAAAAAAAAA	A	AAAATGTCACATGAGCAGGTTATAGCTTGAGCACCATTAATCTTGGAATATATTTTGATCAAGTATAGTGCGGCGGCTCTCCCCTTCCTTGAATTATATTTTGAAAAAAGACATATATATCATACCCCATCAAGAAAAAAAACAACTTTATATATTCGTATTAATCTATAAGGAAACATTAAAAAAAAAAAAAACGAAAAGAATCAAGTCACCCACATATCATATATCCATTTAGTGCATTTATCACTAAGTTCCGACTACTTTCACTAATAATATACAGAGTTTGATGTCTAGATGCAGAGAAAAATTATTTTCGTGCCACATATAGCAAGTGTCGTCTAATTAAAACATATACATATTTTGATTTAATTAGA	CATATATATCATACCCCATCAAGA	54.876	AGTGATAAATGCACTAAATGGATA	54.9	137	Intergenic
PMSSR00292	scaffold203	150628	150645	Pseudochromosome1	AAAAAAAAAAAAAAAAA	A	TTCATTTTTGCTTCTTTTAAACTATTCATATTGGAAACCCTAGTCTCCTCTTAAAAAAAAAAAAAAAAAGAGTATTTTTACTCACCACTTTAATCCAGGATGTATGCTTACTACCATTCTTAATACTTGACATGTGTTCATAAATATAATCATGGTTACATAAATCAAAGTAAAAAATTAATCATGGTTTATGCCTATGAACACGTGTCAAGTATTAAGAAAAGTGGGAGCATACACATTGTGTTAAAA	CTATTCATATTGGAAACCCTAGTC	55.331	CACATGTCAAGTATTAAGAATGGT	55.095	115	Intergenic
PMSSR00293	scaffold203	177301	177313	Pseudochromosome1	AAAAAAAAAAAA	A	CAGCATTGATCTTCTCAGCCTTAGGCTGTAGTAATTCGAGAAAAGGTTGTGACCGGGAACTTGCTTGGTGATCATATGCTGCCCCATATACCAAGTTAAAATATTGATAACAAGAAGAAAAATATATAATGCGCAGCTGGAAAATGAATTAAAAGGTTTAGTTCCTGCAAAGTATTTATTAAAAAAAAAAAAGGAATTTTGACAAACTGCAGAAAAAGAAATGTACAACACACCTGATTCAGCATCTTCGAATTCTGATGCCTGAGCACTACTCAAGCTTGTTGTATCTGTAGCTTGGGAACGCATTTGGAAAGTATTTGGATTGAAACTAGAAGAAACAGAATTTTCCATCTCAGAATTGAGTGCAATTTC	TGGAAAATGAATTAAAAGGTTTAG	55.983	GTGTGTTGTACATTTCTTTTTCTG	55.725	100	Intron
PMSSR00294	scaffold203	203746	203758	Pseudochromosome1	TGTGTGTGTGTG	TG	GCGGATGTGGCACACCCACAATCATTCGATTAGTTAAATGGTCCAGATTTTATGAAATGTGAGTAAATACACCGTCTCTAAATGCAAAGCCTCGGTTCCAAAACTTCATGATTCATCAAAAAAATAAAAAAATCTTCCTCAAGGGGGAAATAGCGGTTAGTAGCAAACAAGTCGAGTCTCTGTGTGTGTGTGTCTCTCTCTCTCTCTCTCTCGTGATTAAGTCTCAGCCTTTGGCCTGTGGAGCGATGGCTTCGGCGGCAGCCGGGCAGATAAACACCGAAGAGTTACCTTCATGGGGGTCTCGAAGCGTCGACTGTTTTGAGAAACTCGAGCAAATTGGCGAAGGCACTTATGGGTCAGTCTCTCTCCCTC	GTAAATACACCGTCTCTAAATGC	54.933	ACTTAATCACGAGAGAGAGAGAGA	55.833	160	Intergenic
PMSSR00295	scaffold203	225003	225047	Pseudochromosome1	TCTCTCTCTCTCTCTCTCTCTCTCTCTCTCTCTCTCTCTCTCTC	TC	GTGGTCTTGTTCCAGTTTACAGTTTTATGCATGCATGAATCTAACACATACATTACTAGCCGGGAAAACCTTACATCCAGGGAAGTGTGGATCAAAGTTGCAGCATACCTGTTAGCTGTTCAAATTTTAAATTGCTAAAGCAAACTATTGATGAAGTCGACCGGCATTGCTCTCTTGGTATCTCTCTCTCTCTCTCTCTCTCTCTCTCTCTCTCTCTCTCTCTCCCCCCTTTGTGCTAAAGAAAAAAAGATAATTGTAGATAATTAGTTCATGTAAGCTCTGTTAGCTCCAATATTTATAATGGCATTTCATTCCAGATATTTTGCCTCTTCTTTTAGAGAAGGCTCCACTTCCAGCAAAGCTGAAATGTCCCTTTCACAGCTCACATGTAAGTTTCCA…	AAATTGCTAAAGCAAACTATTGAT	55.79	GCTAACAGAGCTTACATGAACTAA	55.059	159	Intron
PMSSR00296	scaffold203	234027	234075	Pseudochromosome1	GAGAGAGAGAGAGAGAGAGAGAGAGAGAGAGAGAGAGAGAGAGAGAGA	GA	TTGGGTTTGTTTAGGTTACAGAAGGGATTCGAAGAGAGACGGAGTTGGGGTTTGGATTTGGGTATAGGAAAAAACAAAGAAGAAGAGGAAGAACTGGGTTTCGAGGGCAAAACTGTGGGTTTTGTAGATTGTTCTTGATCTTCTTCTTCATGGGAAGAGGTGTAGTTAGCTAGATGGGAGGAGAGAGAGAGAGAGAGAGAGAGAGAGAGAGAGAGAGAGAGAGAGAGAAACTATGAGATAGAGTTGAGAGAGAGAGCTGAGAGAGAAACCAAAAACTGATAAAAAATGTTATATGACTGATAAGTGGGCAATAAATATATATTTATCAGTGATATTTGCAAAATTTATGGGAAAATATGGTATTTCCAGTTAAAATTAAAAAAATGGTGGCATTAAGTG…	AGATTGTTCTTGATCTTCTTCTTC	55.2	AGCTCTCTCTCTCAACTCTATCTC	54.713	133	Intergenic
PMSSR00297	scaffold203	258507	258519	Pseudochromosome1	AAAAAAAAAAAA	A	NNNNNNNNNNNNNNCCCGTTGCCATGGCAAAGGGCAATTACTATTCTTTTTTTATATTTTTTTCACAACTTTTTTTACCTGAATAATTAATTTGAATAATATTTTCGGGTTCCTACGTGTCAATACTATTTATATCTCATAATCGGATAAAATTTTCAATTTCAAATTTCAGATAAATTTAAAAAAAAAAAATTGGCTAGTATTTATAGAAAAAAATTCATTAATTTTTGGGTATTTTTTAAAAAAATTTCGAATTTTTTCCAGTATTTTATTGCAGAGAAATTGGCTGCCGTTGGATTGGAGGAAAAAATCATATCGGAGAGCTCAGACGACGCTACGTGGCAACAGAAAAAATAAATAAATAAGGCAGTA	TCAATACTATTTATATCTCATAATCGG	54.569	TCTGCAATAAAATACTGGAAAA	54.493	159	Intergenic
PMSSR00298	scaffold203	280299	280313	Pseudochromosome1	GAGAGAGAGAGAGA	GA	CGTTTTCGACACCTAATAGAGGATCAGCTTCGCTTTCTTTTGTCTGCAACCAATTTGTGGATAAGTAGTGTTAGTAGAGTCCACATGATATATTCAAAAGTATTCCAGAATTAAAGGGATAAATTGAAGTAAAATATGAAAGACCAATGAAAGGATGAGTGGGAGTTAGAGAGGGCAAGGGAGAGAGAGAGAGAACCTCCTATCAGATAACAATATGGAAATTATAAAAAAGAAACATGTGAATGAGATGTGAAAAAACTGGAACCACCTGGGGAAATTGTTGTGGAGGAAGGGGAAAGTTGTGGAGGAGAGAGAGGGTTGTGGATGAATTTCTGAATTTACCCTCACTTTTGACAGAAAATTTAACAGAGTTT	GTATTCCAGAATTAAAGGGATAAA	55.044	TTCCATATTGTTATCTGATAGGAG	54.437	121	Intergenic
PMSSR00299	scaffold203	392797	392812	Pseudochromosome1	AACAACAACAACAAC	AAC	TTAACGGCACACAAAAAGCGTGCCGTAAATATCAAAGTTGTAAAAGCTCCAATTTGGTATAGTACAGTGATAACAATTGAGCATTGCACCAAAGATCCGAAACAGTGGAGGAACTGCCATGACAAACCTCCAGTATACTTACTCAAACATTATCATGCACATCAACATTAATATTGTTTGAACAACAACAACAACCAAAAAATCATTGCATTCCCCGTTATTCTGAAAATTTAACCGTAATTTTCAACGTCTAGTACCTAATTATTGCTGAACTTTCACTAGAACTTAGAATTCTAAAGATACACATATTTTTTTTAATCAATTGTGAGTCTCATGTTCGTTAATAGTGTGTGGAGGATACTGTTACCCTCTTTT	ACTTACTCAAACATTATCATGCAC	55.231	TCAGCAATAATTAGGTACTAGACG	54.904	135	Intergenic
PMSSR00300	scaffold203	410356	410368	Pseudochromosome1	AAAAAAAAAAAA	A	GGTGTAAGACTCCTTTATGTTCACGAGAGCGGGCATTTATAAAATTCAGATAATTGGCCAGCAAAGTAACCTAGGTCTGCATAAGTTAACTTCCTATTCAGAATTGATTACTTCACAAGATAAAACTTTTCTTATGCTCCAAAACATCCAATTTTCCTTCTCTCATACAAATCTTGAAAGAAAAAAAAAAAATTAGACAAATTGAAAACCATTTCGATATCAAGTTGTGACCAAAAAAACAAAAAACACGGTGCTTTTACTGAAGTTGCCAATGGGATCTAGCCCAGTGAAAAATGCAAAATATGGGTCTCCAGTTGGAATCACCACGGCATTATAGTTATGTGTGTGTGAGAATTCTCCCCTGTAATTTAG	TCAGAATTGATTACTTCACAAGAT	54.87	AACTTGATATCGAAATGGTTTT	54.668	129	Intergenic
PMSSR00301	scaffold203	468566	468588	Pseudochromosome1	ATATATATATATATATATATAT	AT	TTTGACCCAAAATTGTTGTAGTGTCAATGGTAGCAATGGTCCCTAAACTTGTACACAAGACAACTACATCAACTAAAAATTGAATTGAAGGACTAAAATGTAACTCATCTTCAAATTCCTGGACAATTGCTCTAGTTAAGCCAACTTTATTTCTTCAAAACATAATATACTGGGATGTAAATATATATATATATATATATATGTACCTCCTGTACTGGTTGACGGGGTAGGAGGACTAGACAGTGGCGGTGGAGGAGGACTAGACAGTGGCGGAGGAGAAGACGGCAATGGTCGGACAGTTG	GCTCTAGTTAAGCCAACTTTATTT	54.887	CACTGTCTAGTCCTCCTACCC	55.416	117	CDS
PMSSR00302	scaffold203	476437	476453	Pseudochromosome1	TATATATATATATATA	TA	TTTGTTTCTTTCATTGCATTCAATTTCACTAATCACTACTACAAAAATCGAAATAGACGACATGAATCCACCGTCGTGAAATCGACCGCCATGTTTTGATATATAAAACAACGACGGCTAATACCCGACGTCGTTAAAACATTCAAAGTAAAAAAATATTACAAACCGACGTCTAATTACTATATATATATATATAAGCGTAAAATGAAACATTCGACAAAATTAGATGACGTTTTTATTAAAACAGAGACGTCTAAAGAGTGTTACATGTCAAGATCAAAACAAGCACCAACATACAGATAATTATCCACGTCCCTAATTGTAGGAATACAGACTTAGCCTAGAAACAGTTGTGGTTAACTTATACTACGTTAAA	GTCGTTAAAACATTCAAAGTAAAA	54.786	TAACACTCTTTAGACGTCTCTGTT	54.41	137	Intergenic
PMSSR00303	scaffold203	489098	489116	Pseudochromosome1	ATATATATATATATATAT	AT	ATTTTATTTTTATTTTTATGGACACAAGTCAATATACGTACCTCAACATGTCATGCCTAACCAAACAAGGGAAGTTAGTTTTAGTTTCCTTGTTTATATTGATTGTAATTAATTTGGAGTAGTCTACAAGTAGTAACCTAGTTAATTTTCTTTGTAAATTTAGCTTGTAAACTCTGTATAATATATATATATATATATTTTGATGAGATTAGCCCATTTGTTTGGTAGGTTGAAAGCCCATACAAATTAGAAGTAAGGGGGCAGCAAAGGCTCCAGCATTTGACTGAAAGACAAAGCCTTGGAAGGAGTTGGGAAGACCACGTAGGCTGCTGGGAGGGAAGGAACAAGCTTTCACGCAAAACATCCAAGGAACCAAAA	AATTTTCTTTGTAAATTTAGCTTGT	54.451	CTTACTTCTAATTTGTATGGGCTT	55.328	114	Intergenic
PMSSR00304	scaffold203	510408	510420	Pseudochromosome1	TTTTTTTTTTTT	T	CATATAAATCATAGTTTCATTAAGTAATTTCTAATAAGCTTTATCATAAAGAAAAAAATACATATTAAATGCAATAACAAAAAATACATATTATCAAAATGAATATATGAATAGGTTGTGTGCTCTTTTACTTGCTTGATTATGATGTTAAATCTAATGTTTGCAATTGGAATATATCTGTTTTTTTTTTTTCGCATCAATTGAATAAGCTTCACAAATGCAAAGTGCAAAAATATAAATAATTAGATTAAGATATTGTGCCCTTTTTAAAACCCTTTTCCCACCAAAAGGTAGGAGAGAAAAGAATATTTTATTAAACACCGCAAAAAAGAGAAAAAGAATAAAAATAGATTGAAAACAAATAATATTTCC	TATATGAATAGGTTGTGTGCTCTT	54.955	TATTTATATTTTTGCACTTTGCAT	55.205	138	Intergenic
PMSSR00305	scaffold203	545674	545710	Pseudochromosome1	GAGAGAGAGAGAGAGAGAGAGAGAGAGAGAGAGAGA	GA	CTGGAGGACTGCATACTCCCACTGCCAGAATCCATGAGAGAGAGAGAGAGAGAGAGAGAGAGAGAGAGAGAAATGGAAAGACGTGGAGGGGGACAAAGATATGGAGGAGGTGAGAGATATTTGGTTACTTAAAATACAAAGCTCAATTAAGAAGAGGAGAGAGAGAGAGAGAGCTGAAACTGTGAGGTAAGCTGATGAGAAAGTACCAACTATGAGAAGCCATATATGAAAGCTAGCTCTGTGAGATCTGC	ATACTCCCACTGCCAGAATC	56.626	ATATCTCTCACCTCCTCCATATCT	56.512	108	Intergenic
PMSSR00306	scaffold203	553492	553512	Pseudochromosome1	GAGAGAGAGAGAGAGAGAGA	GA	TTTTAACCAAGCATTTGGCTGGTTTTACTCAAGCCTCCCATTTAAACCTCCGGCCAATTTTGGAGCCCAAGACCCTGGATTGAAATCATTATGTGCTTTCAATTTTGGTTTTTGAATTTGCAGCCAGAGCAGAAGTTTGATTGGCTAATTTGAATACCATATTCCGTCGAAGTGAGGGAGGAGAGAGAGAGAGAGAGAGAAAAGAAATGAAGATTAGTCATTGAAACCTTGAATCCCCCCGCCTTCGCTCACCTTAGATATGAAAAGATAGACTATGGAGCATAGAAAGTCGCCGATCTCTATTGTTTCCGGCGTGAAGAGAGAGAAAGGGAGAGATAAGTGATGGAGAGAGAGAGAGAGAAGAAAAAAGAAAGTCGGTG	AGTTTGATTGGCTAATTTGAATAC	55.873	TATGCTCCATAGTCTATCTTTTCA	55.149	151	Intergenic
PMSSR00307	scaffold203	553656	553676	Pseudochromosome1	GAGAGAGAGAGAGAGAGAGA	GA	TTTTAACCAAGCATTTGGCTGGTTTTACTCAAGCCTCCCATTTAAACCTCCGGCCAATTTTGGAGCCCAAGACCCTGGATTGAAATCATTATGTGCTTTCAATTTTGGTTTTTGAATTTGCAGCCAGAGCAGAAGTTTGATTGGCTAATTTGAATACCATATTCCGTCGAAGTGAGGGAGGAGAGAGAGAGAGAGAGAGAAAGAAATGAAGATTAGTCATTGAAACCTTGAATCCCCCCGCCTTCGCTCACCTTAGATATGAAAAGATAGACTATGGAGCATAGAAAGTCGCCGATCTCTATTGTTTCCGGCGTGAAGAGAGAGAAAGGGAGAGATAAGTGATGGAGAGAGAGAGAGAGAAAGAAAAAAGAAAGTCGGTG	AGTTTGATTGGCTAATTTGAATAC	55.873	TATGCTCCATAGTCTATCTTTTCA	55.149	150	Intergenic
PMSSR00308	scaffold203	561830	561845	Pseudochromosome1	TTTTTTTTTTTTTTT	T	GTTTGCAGATTTAACATAGAAAAGCCACAACCATTCTACCAAAACTCAACCACTTCTCAATCAATTCAAGAAGCAGTTGGTGATTAGGTCAATAACTCAATTAGGTCTTAGTTTTTTTAATTTATAAATAGGGTATATTCCCAGTTCAAATATGAGATGTTCTGCAATTTCCATTTCTTGTTTTTTTTTTTTTTTGGGTATTTTAAACAAAAATGTATTTATATATGACTGTTATTAAACACAACTGGCTTCATACGTGGGATGTTGAAAACCAACAAAGACGTGCCCTCCTCAAAGAAAACAAGGGCCATGACAGATTGACAAGGCTGGGGTGAGTCAGTCTAAAATTCTAGAGATCATCATTTAACGCAAGAC	CCAGTTCAAATATGAGATGTTCT	55.111	AGCCAGTTGTGTTTAATAACAGT	54.917	110	Intergenic
PMSSR00309	scaffold204	61142	61166	Pseudochromosome1	TCTCTCTCTCTCTCTCTCTCTCTC	TC	TAAAGCCTACCCTAGAAGCAAACATTTCTTTTGCTGTTGGATAGTTGGACTGACCCAACCCTAGAAGCAAACTTCATCGCAACCGTTCGTGTGAACATAATCTCTCTATCAATCTCTTTATTCGTATCGTAATCGATGCCTCATTCTCTCTCTCTCTCTCTCTCTCTCCCCTATAATGTTGGAGTTGATGTTTATGGATCCTAGTGCTATTCTTACACACATATCACTTTCCTTTACTATATTACCCTTTCAGTACCAAAAGAGTCGCGCAACCCAAAACCCAAAACCCACCCCCACAAAAAGCTCTTTGCTCGTGACAGCTTCTTTGGATTTGCATGAACCAACTTG	TTCGTGTGAACATAATCTCTCTAT	54.903	ATGTGTGTAAGAATAGCACTAGGA	55.011	137	Intergenic
PMSSR00310	scaffold204	72331	72355	Pseudochromosome1	ATAAATAAATAAATAAATAAATAA	ATAA	TCATATAAAGAGGTTTTGTAGTTGTTTTTTACTTGGTCGGAGGATGTTTTAAATTTGATTTACGTGAATGTAAGATCGATATATATGTATGATTTGATACCTTGATTGGTTATGAAAGTATAATTTTGATATTAATATTCTTACAAAAATAGTCTTACAAATATTAATATTCTGTTGTTTATAAATAAATAAATAAATAAATAAAAGTCTTTTAATGGCAGTCACGATAACAATTTTCTGAAAAAACAAATGTATGGCTTTTGAAATATGCAAATTTTAATTTTGTACTTGGCTGTTTGAAATCATTTAAATAAAAAAAAACAAAAAGAAATTAGGAAATATTGGCTTTTGAGTTTTGAATCCCAAGTTGACCCCAAAAAAAAG	ATGTATGATTTGATACCTTGATTG	54.962	TTCAGAAAATTGTTATCGTGACT	55.72	158	Intergenic
PMSSR00311	scaffold204	143739	143753	Pseudochromosome1	GAGAGAGAGAGAGA	GA	ATTCTTATGGGTTTTTCGGACTTGAGGGCGACGTGGGTTGGGGTGTTGAGGATGGTCCGAACGGTGTCATTTGTGGGGGGTTGGGTAGAGGAGGAAGATGGTTGAGAATTCCATCGCAGATCGGTCTCTTGATCTTGGATCGATGATCGCAGATCTGGCAACGTGGTCGTCGTTGCTGCGGAGAGAGAGAGAGAATCTAATCTGATTAAAAAAAAGGTAAACCAACGAATTTGAGTCAGGTTTTTAAATAAAAAGGGTGTAATTATCTTTTAAGTGATCAATATACGAAGGGCCAACGAAACTGGTCTTCCTCTTTTTCTAAATCCAAAACAAAATTCAATTCCTATGTAGTAAAACTAAAACAGAAATAGTGT	CAGATCGGTCTCTTGATCTT	54.362	TTTTATTTAAAAACCTGACTCAAA	54.508	137	Intergenic
PMSSR00312	scaffold204	144908	144922	Pseudochromosome1	AGAGAGAGAGAGAG	AG	CCCAAGTGTCTAAGTTCAAAAACCAGGCTCCCAAAAGAGTTTTTGAAGAGCTTGATGTGACTCTAGAAAAACACTCTCAGGTTCTTTTCACCAATAGCCAAGTAGACATAATAAGTTGATGAGTGGCTTAGCTTGAGTAGCTTGTGGCATGGGAGCTAAGCTTTCGCAAGTTTAGCAATTAGAGAGAGAGAGAGGAAGCGTGAGTTTCTTACAAAGAACAAAGGGTTAAAATGGAACAGAGGAAGATTAGGGAGATTTCTTTCTTAGAGAAAGGAGAAAACAAACAAGGAAGAAGATTGGGTGGCTTGAGTAAATTCTCAGTTGCTTGACAAAGCTTGGTCAGGCCTTAGATGGTGATTTTGTTGGGTAGAAGA	CCAATAGCCAAGTAGACATAATAA	54.714	ATTTTAACCCTTTGTTCTTTGTAA	55.572	142	Intergenic
PMSSR00313	scaffold204	152950	152976	Pseudochromosome1	GAGAGAGAGAGAGAGAGAGAGAGAGA	GA	TCCTCTTGTTCTACGTCTGCTTCGTCTTCTTCGGATGAGCTTTGCTCAGAGTCCGTTTCTCTCTCAATGACCACCTTTGGGAACGCCATTCTTCTAGTTTGTGGGGGCATTTTCGGAAGTTAAGGATACTGGGGTGGAAAACAGGGGACCAGAGGAACAAGCACTGGAACAGAGAGTGTTGAGAGAGAGAGAGAGAGAGAGAGAGAAGTTGGGGGCGAAGCGAAGGGACAAAAGCCGACCTTTAACTTCGAGAGACGGGAGAGAGTTGAATTTACCAAAGTATCCTCCATATTTTGACATTGGCGTCTCTAGTTTTGAAAGCTTTTACACTT	AGCACTGGAACAGAGAGTGT	54.879	AGGATACTTTGGTAAATTCAACTC	55.005	127	Intron
PMSSR00314	scaffold204	153632	153658	Pseudochromosome1	GAGAGAGAGAGAGAGAGAGAGAGAGA	GA	TCTTGTTCTACGTCTGCTTCGTCTTCTTCGGATGAGCTTTGCTCAGAGTCCGTTTCTCTCTCAATGACCACCTTTGGGAACGCCATTCTTCTAGTTTGTGGGGGCATTTTCGGAAGTTAAGGATACTGGGGTGGAAAACAGGGGACCAGAGGAACAAGCACTGGAACAGAGAGTGTTGAGAGAGAGAGAGAGAGAGAGAGAGAAGTTGGGGGCGAAGCGAAGGGACAAAAGCCGACCTTTAACTTCGAGAGACGGGAGAGAGTTGAATTTACCAAAGTATCCTCCATATTTTGACATTGGCGTCTCTAGTTTTGAAAGCTTTTACACTTTCGAACAGACACAACCAGGGAGGAGAATGATATGGAAATTGTATTAAAATATAA	AGCACTGGAACAGAGAGTGT	54.879	AGGATACTTTGGTAAATTCAACTC	55.005	127	Intergenic
PMSSR00315	scaffold204	174709	174721	Pseudochromosome1	TTTTTTTTTTTT	T	CATCCCTCCTATCTTCCTGCATGCCGAACATATAAATCATGACAACAGATCTTCAACAAGTGCTACTAAATACCAAATGGTTGCTTCATATCCATAATGAGAGAGCCATTACGAAAAAATAAGTGAGTGCTAAATCATTTAATCAGAACAGTTTTTCAAAGTAACCAGAGCTTATCGAAGTTTTTTTTTTTTAATCTCTTACTGTTTTACCCTCCTATAATTAGTCAAGTTGTCAACTATCATTGATCCCTTAAAGTTACCACAACCTGTTAATATAAGTCATAACAGCCACAAGTTCCAGGAAAATAAGCCATGGTTACCACTTACCATTACACTCCCACATCCAAGCCATGCATAAAATAGATTCTCACT	TTTAATCAGAACAGTTTTTCAAAG	54.885	CAACTTGACTAATTATAGGAGGGT	55.046	105	Intron
PMSSR00316	scaffold204	241374	241399	Pseudochromosome1	AGAAGAGAAGAGAAGAGAAGAGAAG	AGAAG	CATTTTCTATGGGACACCGGCGCTGAGGATACGTGTTTCCCTCTCAACTCTCCTGATGATGCCACCCAAGATGCTTAGTAATTTAAAAATTTTATAAAAAATATATATATATACAGAAGAGAAGAGAAGAGAAGAGAAGAGAAAAGAGCCGTCACCTTCCGTTTATTTCCCAATTTTACTCGGAATTTGGTATTAGAAAATCCAAAAAATAAATAAAGAGAAAAAAGAAGAGACTAGAAAGAGGTCCTTTTTTTTTAATATTTATTTGTTCCTGAAATTTTGGTGGCGGTGGCAAATATGGGGGGTGTTGTGGTGGTGG	CTCTCAACTCTCCTGATGATG	54.901	CTAATACCAAATTCCGAGTAAAAT	55.14	156	CDS
PMSSR00317	scaffold204	271355	271372	Pseudochromosome1	AAAAAAAAAAAAAAAAA	A	GGGATAGAGGAGGCGTTGGAGAGTGCTTTCGGTGGCGTTGTCGAATGCCTTGGCAAACGGGTTATCGGGTAATTCCGGTGACAGCGTTTCCGGGTCTTTGCCTGTTGAAAAAATATTAATTCAGATGCTTTTTTTTTCGGAAAATTATAAATAATAATGTTAAGTTTATCATTCTCATTTAAAAAAAAAAAAAAAAAGAGTTTATCAAACTTTTTATTTTTAATACAGTCGATATTGGAGGAGAGAAGTTTCGAACAAAGAAAGAGATTTATCAATTTTTTATTTATTTATAAAATCGATATTGAGGAAGTAATACAGTCGATATTGGAGGAGAGAAGTTTCGAACAAAGAAAGAGATTTATCAATTTTTTATTTAT	ATGTTAAGTTTATCATTCTCATTT	51.22	AAATTGATAAATCTCTTTCTTTG	51.779	122	Intron
PMSSR00318	scaffold204	280885	280900	Pseudochromosome1	TTATTATTATTATTA	TTA	ATATATGAACATGAAGTTCATTACTTTTTTGTGCCTATATGAACCTGAATTGGTTGGAAATTCGATTCTTAAACTTGTAGTTTTATCTACATATTGAATCCACATTAATATTGAATTATTTCAGAATTTTATAGTCTTTAATAAATTTATTTTATTCCTCGTTTATACAACTTTACTCATTTATTATTATTATTAAGATTTTATTTAATTTTATTTATATTGGGTTATTAGTTAATTTCTTTTTACAAGTAATGTTATATTACCACCCCAATATTGACAGTCAGAGGCATCTATTGGAGAAACTTCTTAATTTCTTTTGTGGGTTGTATTACAGCACCATTAAAATAGTTGAAGATTATGAAATTATGAACCAAA	TCCTCGTTTATACAACTTTACTCA	55.151	AATATTGGGGTGGTAATATAACAT	54.929	120	Intergenic
PMSSR00319	scaffold204	333737	333749	Pseudochromosome1	TTTTTTTTTTTT	T	TGTTGTATTGTTCGACCGGCCCAGATCGATATTATCAATCAAAACGGATCAACCCATATTTTGAAGGCCATGGTTTGGATCAAAACTCTTAAGCCCAACCTATTTCAGAACTTGGCATATGCACGCATCAAACCGATGTTCACCTTGCTCAGTCAGAACTTGGCTGCACAATTTGTATGATTTTTTTTTTTTATTTTAACAACTTATCATGTGACATTAAAGTTTTATTTTTATTTTCTATAAAACGATATTTTAAACTATTCTAATGTACGAGGAGAATAATCAAACTCGAGTGCAACAGAGCGGGTTTAATATCTCTTAATCAATTGACCTAACCCACATTTACCATGTGACACTAAATTTGAATTTCAC	CACCTTGCTCAGTCAGAACT	55.529	TTTGATTATTCTCCTCGTACATTA	55.022	147	Intergenic
PMSSR00320	scaffold204	468804	468816	Pseudochromosome1	AAGAAGAAGAAG	AAG	ACGTATTTTTCACTTCTTGTTTCTCTTGCCCAGTTAGCTCATTAAGCTTTATAATTTTTGTATAAATTGGATAGGCCTCCACTTAGTTTTCTAAAAGGATTGTAGCATTTAATTGCTAACTGAGACTACTACAACAAGTGTTGAGTTTGATCGAATTATAAATAAGAATAATACAATTCCAAGAAGAAGAAGAAAGCAAAGAGCCTACATAAGATGCATCAGACCAACCGTGAAGCAAAATTTCAGAATAAACTTCCTCCTCCACTGGCAATTGAACCGGTGA	GCATTTAATTGCTAACTGAGACTA	55.003	AAGTTTATTCTGAAATTTTGCTTC	55.395	151	Intergenic
PMSSR00321	scaffold227	9611	9623	Pseudochromosome1	ATAATAATAATA	ATA	GATATTTAGATAAACCTTAATCATCATTAGCTGATTCGTTGCTTTCCATTCCACCATGCCAAATTTGTACATTATTATCGTAACCTCATAGGCACAGCGACGGAGATTACAACGCACGCGATGTATGGTGCGTACCTTCCGTTGTGTAGAGATCACTCTTTGATGCTTGGAGGTCCTCGTATAATAATAATATATAGTTGGACTGGACTGGACTGGAGAATACTATTTGACCTTTGATTCTTATTAATGCTGTCAATAAGTCAGACTATCCATCCTGGCATTTTTAATGTTTTGTGGCTTTTTTTATTTTGTTGCTCGGCATTTGCATGTTCTTTTGGTATATTTTTGGTGTTGGACAAATTGTTTCACAAT	GTTGTGTAGAGATCACTCTTTGAT	54.362	GATGGATAGTCTGACTTATTGACA	55.122	134	Intergenic
PMSSR00322	scaffold227	121491	121505	Pseudochromosome1	GAGAGAGAGAGAGA	GA	GGAAGGTGAAAAGAAAGTGCGTGCTGCTTCTTAGGAGTTCGCTCGAAGCCTCATCATCATCGTGATTAGCGAGTGTTCCGTACATTTCTATGAGTAATATATACTTATAGAGAGAGAAAGAGAGAGGGGGGGCTTGGGGTGGGGGTTATGTCGGTGGGTGAGGGGGAGGCCGTTAAGGAGGAGAGAGAGAGAGAATGAGATGAATCAGACGATGATGGTGGTGGCAGGTTCACAGCCTGGCCTGATGGGATGGCGCGTAATCATTGGCGCTCCCATTCGGCCTTTTCTTGTCGTCTTCTGCCACCTCAACCTCCCTTTCTTTTAATTTTGTTTTAAAATTTTATGTTTGAAAAGGAAAAATAAAAATATCCCAC	GTGTTCCGTACATTTCTATGAGTA	55.241	CATCATCGTCTGATTCATCTC	55.565	145	Intergenic
PMSSR00323	scaffold227	180131	180145	Pseudochromosome1	AAAAAAAAAAAAAA	A	GTTTTATTGATACTTTTTTTGGGTTTTATTGGTTAATTTGCGTTGGCTCTTTAAGTCAAAAACATGTATACATTTGAGTTGATTTTGTGCATCACGCAGTAGCTCAACCTTCTTCTCTGTTATTGCATACTGTGAACAACAATCAAGCCAATATAAATGTTCTACAGCTAACTAAACCCGAAAAAAAAAAAAAACAATAGGGAGCAAGTGCAGAGAATATATCGGAAATGCATAAAATTGCAAACTTGCAACAGATAAAAGGGCAATGAGAGGCATTCACATATATACTTATTACCTAATTAGAGTATTACACATGTAAAATATAATTAAAATAAATAAATATACATATAAACGATTCGATTTAGTTTAGACTG	CAAGCCAATATAAATGTTCTACAG	55.123	GTATATATGTGAATGCCTCTCATT	54.297	145	Intergenic
PMSSR00324	scaffold227	180538	180551	Pseudochromosome1	AAAAAAAAAAAAA	A	TGCATCACGCAGTAGCTCAACCTTCTTCTCTGTTATTGCATACTGTGAACAACAATCAAGCCAATATAAATGTTCTACAGCTAACTAAACCCGAAAAAAAAAAAAACAATAGGGAGCAAGTGCAGAGAATATATCGGAAATGCATAAAATTGCAAACTTGCAACAGATAAAAGGGCAATGAGAGGCATTCACATATATACTTATTACCTAATTAGAGTATTACACATGTAAAATATAATTAAAATAAATAAATATACATATAAACGATTCGATTTAGTTTAGACTG	CAAGCCAATATAAATGTTCTACAG	55.123	GTATATATGTGAATGCCTCTCATT	54.297	144	Intergenic
PMSSR00325	scaffold227	227925	227937	Pseudochromosome1	AAAAAAAAAAAA	A	AGGTAGGGTAGTTTGGAGAGATCTGGTTCATCCACTAAGTTTTCTTGGCCAAGTTGAACATCGAGCTCAGCTTTAGCCTTTTTTAACACGTGCGGATTGTTAAGTAGATTAGACAATGCCCATTCCAGTGTCACTGCTGATGTATCAGTGCCCGCCAATAGCAAGACCTGATTTATTAAGAAAAAAAAAAAATTATCAAATCCACAATGAAATACTTTTATATAAATTTATAAATAAACCCAATCCTAGACATGTATTTATAAAAAAGGGCTTGTCCAATATAGATCCATACATTTTCTATTTCCTAGACATATACCCATCACTCTATAAATCTATGTGTAAAACCCAATTTCAAATTTAAATGACCAGTAG	TTGTTAAGTAGATTAGACAATGCC	54.721	AAGTATTTCATTGTGGATTTGATA	54.726	121	Intron
PMSSR00326	scaffold227	235375	235390	Pseudochromosome1	AATAATAATAATAAT	AAT	CTATAATCCGTGAATAATACTTCACGAAGCCCACCACTCAACTTAAGAGTTCCGAGAGGTTAGACTCTCATAAACGTTCTCAAAGGTACGACTGGCGAGGAAGTATCCTTACCGGTAAATAAAACAAAAGAACATTCATATATATATAATTATATACATACTAATCATATGATGTAACAGAATAATAATAATAATTACTCATAATAATAGTATATAGATATAACCAATATTTGATTGTACCGGGAAAACAATCCAACCGGGGGACTGTTTGACTAGTCCACATGGCAGAGCCATTCCTCAATTCACCATGTGTCTAGGGAACGAGCCGTCCAACTGGGGGACTAACTCTCAGCCAGCACGTACAGCCGACACAGT	CGGTAAATAAAACAAAAGAACATT	55.934	TTTCCCGGTACAATCAAATA	55.601	135	Intron
PMSSR00327	scaffold227	247326	247342	Pseudochromosome1	ATATATATATATATAT	AT	GCTCGTAACCATTCATACTACAACCCGCTCAGTAAGCCTCAGACATTCGAGTGACTTGAGCCCACTTAAGCTTGTAGCATAGCATGTTGCTTAAATAAAGATTTTCCGCTTGGTGTTGTACTGGGCCGAAAATATATTTGGGTCCAGCCTTAGATTTTTTGGGCCTCAACATATATATATATATATATATATATATTTTCTCCATATCCGTCGGGGATTTTTCAAGTTCGAATATCTCCATACCCAATACCCATTTGGCCCCCGTAGGGATTTTTGTCATCCTTAACTCTATGTGGTACTAAGTCACTTATGTATCTTACCGTACAATGTATAAAGTGTAAAATATTGTAGTAAATTGTTATATATAAATGATTAT	ATGTTGCTTAAATAAAGATTTTCC	55.233	TATGGAGATATTCGAACTTGAAA	55.732	159	Intergenic
PMSSR00328	scaffold227	271738	271751	Pseudochromosome1	AAAAAAAAAAAAA	A	TTTCCCATGAACAAAACGGGACCTAAGTGTTGTTGGACTAGTAGATGAGCATCCAATTCAACTCTAGCCTTTCTCAGCACTTGTGGATTATTGAGTGGATGCACATGGCCCATTCCAATGTCACTGATGATGTATCGATACCAGCCAATAAAATGACCTGATAATTGCTTTTGTATTAGCAAAAAAAAAAAAAGTCATCAACTTTATAAAATTGTAATGTAATGCAGTAGATATAATCTTAAACTAACCAGTATAAGGCCCTTGATGAGTTGGTCAGTATAATAATCAGGTTGTGTCTCCTGCAGGGGAAAGCAAATGATCGATCATGTTAGTTCCATTTTTACCCTTTGTCATTTGCTCATCAATCAGACCT	GACCTGATAATTGCTTTTGTATTA	54.672	CCTGATTATTATACTGACCAACTC	53.982	136	Intergenic
PMSSR00329	scaffold227	279303	279319	Pseudochromosome1	AAAAAAAAAAAAAAAA	A	TTCCGGTTTTGATGCCCACCCCTACAAATATAGGTGTACTAAACCAAACACCAAGAGGAAGGAGTAGAGCACCAATAAAGCAGCGGGGGAAGGGTTGAAGAGGTTTGACAAAGCGCCGATGATTAGAAACAAATCCTAATTGGAAGAAGAGCATGTTTAACTAGTAAAAAAAAAAAAAAAACTTAATTTGAATACTAATTGGAAATAAATAAATAAACGATTCAGCAATCGAGTATGAGAAGAGAGCATTCATCCACCCCAAAAAAAAAAAAACAAGATTAGCTAAACAAAAAAAGAATGTTATAACGAAGTGTACTAACTTAAAACTATAGAGGAAGGAGTAGAGTGGCGGAACGGTGTC	ATGATTAGAAACAAATCCTAATTG	53.739	TGCTGAATCGTTTATTTATTTATT	54.442	109	Intergenic
PMSSR00330	scaffold227	282446	282462	Pseudochromosome1	TTTTTTTTTTTTTTTT	T	GTTTTCTCATGTTTGGTAATAGTTGCCTTGCGCATGGGAAAATATAGGGGAAAGTTAATCCACCCTCTCTTCTTAAGTTTTGTTTTCCTTTTCATTAGAAAGTTTAGAAAAATGAGCCAACATTAAATATACATTTTTCATGACCATATTATTCTCATTAACAATATAATATTAAATGCATTTTTTTTTTTTTTTTGATTTCATATGCGTATAATTGGTAAATTAAAAATTTTTGTTTTACATTCATACACAAACCAAACATGTGTAAGGAAAGAAAGTGGTATTTCTTGATTACTTTCTCATGATTACCAAACATGGAAAATGAATCTTCATTTCTCATCCCTTAGGAAATGACATGGGAAGTGATTTCCCCTCA	AAATGAGCCAACATTAAATATACA	54.919	TTTTTAATTTACCAATTATACGCA	55.224	120	Intergenic
PMSSR00331	scaffold227	283665	283678	Pseudochromosome1	AAAAAAAAAAAAA	A	GAGAAAGCTTTTTTTTATTTTAAAGAAAAAAAAAAAAGGAGGAGTAGAAAGTGTTTAGGGGATGCATATACTGCTTCTGTGGTTAGCTAAGCTTCGATGTTTCCTTTTTTAAAAGGCTTTTTGTTTTTATTTATTTATAATTATGTAAAATTTGTTGTTACAATGCAAAAATAGTATATTAAAAAAAAAAAAATAGATGGACTTCGATCAGAATCAAACTCAAGCAGTTTTGTTAAGTGAATACGCATTAGAGCCAACTCCACTAGACACTCTTGTGTAAATGTCTAGCACGACATAATATATATACAATTCCTATAATATTAATATATATAAAATATAAATGTTTTTTTTTTGGGGCCCTCAAAAATTCGGG	ATGTAAAATTTGTTGTTACAATGC	55.252	GCTAGACATTTACACAAGAGTGTC	55.026	147	Intergenic
PMSSR00332	scaffold227	285099	285111	Pseudochromosome1	TATATATATATA	TA	TTACGGATATTTCGAGGGATATATCGTTATCGTTTTGGGTATCGGGAAAAAATCAACAAAAATGACAGATATAGGCATTGAAACACATAATTTTGGTGTAAAACTTTCATAGATGTTATGTACATTGTCAATGAATGTATTGAACAAATAAAACTCAAAATTTACTAATAATAAGATATGTATATATATATATGATGAAATATAAGTGGTATGTAATACGCGTTAATGAAAAGTTTGAAAATAAAAAATTGATTAGAATGAATAAACCATGCATAAATCCATAGTTTATTTGAACATTGGATTACAATTTAGATGAGTGTCCAACTACATAAATGAAGAGCTCCTATGAGGTTCAAACAATGTGGAACAACC	TATAGGCATTGAAACACATAATTT	54.919	TAACGCGTATTACATACCACTTAT	55.049	156	Intergenic
PMSSR00333	scaffold227	347898	347910	Pseudochromosome1	GAGAGAGAGAGA	GA	TTTAACTCCAATAATCTTTGAGAAGCGTTCTCACGTCTCTTAGTCAGATTGGACAAATATATTGTCATGATTTATCCAACATGAACTAGATGTGGCTTTGCTTGATTGATTTGAACTTTGACAAAGATACATGAGGGTCGGACTATAATGTCATGAGGGTAGAAGAAGGGTGAGGTGATCGAGAGAGAGAGAGGATAAATTTGTTAATTACTATTTTGACTTCTCATTAGTTGATGAAAGACTTCTTACTTATGAAAGTTAAACATGCTTGCTTTTGCGTCTAAGTATACCTAACCACATTATATTTAATTCATTCTGTCTAATCTAATTAAAAAAGTA	TATAATGTCATGAGGGTAGAAGAA	54.86	CTTTCATCAACTAATGAGAAGTCA	55.476	102	Intergenic
PMSSR00334	scaffold227	348055	348067	Pseudochromosome1	GAGAGAGAGAGA	GA	TTTAACTCCAATAATCTTTGAGAAGCGTTCTCACGTCTCTTAGTCAGATTGGACAAATATATTGTCATGATTTATCCAACATGAACTAGATGTGGCTTTGCTTGATTGATTTGAACTTTGACAAAGATACATGAGGGTCGGACTATAATGTCATGAGGGTAGAAGAAGGGTGAGGTGATCGAGAGAGAGAGAGGATAAATTTGTTAATTACTATTTTGACTTCTCATTAGTTGATGAAAGACTTCTTACTTATGAAAGTTAAACATGCTTGCTTTTGCGTCTAAGTATACCTAACCACATTATATTTAATTCATTCTGTCTAATCTAATTAAAAAAGTATTCTCCATGTTTCGCAGGGTATCACTTCAGAGT	TATAATGTCATGAGGGTAGAAGAA	54.86	CTTTCATCAACTAATGAGAAGTCA	55.476	101	Intergenic
PMSSR00335	scaffold227	375316	375344	Pseudochromosome1	TCTCTCTCTCTCTCTCTCTCTCTCTCTC	TC	CATTTTGGGGCGGTCCCTAACTTTCTCTATCTTGTTGGAGTGGAGGGAAGAATCTTCTTCTTCTGGTCAAATGAATTTTTTTGCGACATAAAAGTCCAAATGGCCATTTTTGTATGAAATGCCTGGCCACTGGCCGCAGGGTGCCATTCATAAAAAGTTAAAACACGAATATTTCTTTCTTCTCTCTCTCTCTCTCTCTCTCTCTCTCATCCAGTTCTAGAAATCATTGCTACCTTCTTCTGCGCAGGAATTCGTATTGCATCGTATTCTTCTTAATAATTTTTCGCCTTTGCTTTATTTTCACACTTTTCTAAAATTACTAGCATCAATTATTTCTTAATTTAATCTTTACAATATTGGAAGAAAATCCCCCACTTGCTGATAAAAA	CATTCATAAAAAGTTAAAACACGA	55.516	GGCGAAAAATTATTAAGAAGAATA	55.443	144	Intergenic
PMSSR00336	scaffold227	375617	375645	Pseudochromosome1	TCTCTCTCTCTCTCTCTCTCTCTCTCTC	TC	CATTTTGGGGCGGTCCCTAACTTTCTCTATCTTGTTGGAGTGGAGGGAAGAATCTTCTTCTTCTGGTCAAATGAATTTTTTTGCGACATAAAAGTCCAAATGGCCATTTTTGTATGAAATGCCTGGCCACTGGCCGCAGGGTGCCATTCATAAAAAGTTAAAACACGAATATTTCTTTCTTCTCTCTCTCTCTCTCTCTCTCTCTCTCCATCCAGTTCTAGAAATCATTGCTACCTTCTTCTGCGCAGGAATTCGTATTGCATCGTATTCTTCTTAATAATTTTTCGCCTTTGCTTTATTTTCACACTTTTCTAAAATTACTAGCATCAATTATTTCTTAATTTAATCTTTACAATATTGGAAGAAAATCCCCCACTTGCTGATAAAA	CATTCATAAAAAGTTAAAACACGA	55.516	GGCGAAAAATTATTAAGAAGAATA	55.443	145	Intergenic
PMSSR00337	scaffold227	418003	418023	Pseudochromosome1	ATAAATAAATAAATAAATAA	ATAA	TAATAATTTGAGCTCCTATATTTAGGTATAATAGTGAATCTCCCTAATTAAAATAGAGTTTTTTTATTTAAACCTGCACTTCTTTTTGTTCACCCCATATTCTAAGTTTACCACAACTTCTAATTCAAATTTTCACAATTTCAAATAAAACCTCACTATCTTCCTAAATACACACCCAACATAAATAAATAAATAAATAAACTCATCAACCTCACACCCCACACCCCGCTATCTTATCCTTCACCACTATATGTTCACCTCAACCTCATAAAAACACTGTTGTCAAA	CAAATAAAACCTCACTATCTTCCT	55.154	GTGAACATATAGTGGTGAAGGATA	55.02	117	Intergenic
PMSSR00338	scaffold227	445483	445499	Pseudochromosome1	GATAGATAGATAGATA	GATA	CTTCAGGAATTTTGGGGAGCAAAAGTCTGGTCACGAATATGGATAGATAGATAGATAGAGCTCACAACGCAGGAAATTGGGGATGGAGACCATTTTATTTCATTTTCCCATGATTTATTACAATTCTTTTTTTAATTTGACTTTTAATATTTAAAGTGTGTGCAAATATAATCCATAACAACTCTAACAGCCAACGAACAATTTGATTCTTTCTTCTTTTGTCCAAAAACAATAATA	AAAAGTCTGGTCACGAATATG	54.412	AATTGTAATAAATCATGGGAAAAT	55.138	105	Intergenic
PMSSR00339	scaffold227	450626	450652	Pseudochromosome1	TATATATATATATATATATATATATA	TA	GGATATTCAAGTCAACTATCAAAAGATTGAAAGAAAATTTGTGGGATATCCAAAAAGTAAAATAAAAAGTTACATAAAACGTCCCTCTCATTTAGCAGTTACCGTTCAATGTTTCAGGAGGTGAAGAGATATGGCAAACGTCTCCTCTCCTCTCCCTTTTGTCTGCTATGTATGTATATGTATATATATATATATATATATATATAATGTTTGATGTTTCCGACCCATGATTGTAATTATAATACGACTTATGAAATGCTTTCGAAAACAAGAACGTTCTGCTTACTTGAATCATATCTGAAATCCAAAACAAAATCAAAAAGTCAAACTCAACGAAAACACTTCTATTAGATCTGGACACAATTAAAACACACATGCAGCGTTAC	CCCTTTTGTCTGCTATGTATGTAT	56.59	TGGATTTCAGATATGATTCAAGTA	55.598	154	Intergenic
PMSSR00340	scaffold228	41278	41290	Pseudochromosome1	TATATATATATA	TA	TAGTTTCTTGTTGTTTTGTTTTGTTTTTGTTTTTGTTTTTTTTTTTTTTTTTTCTCAGACCTAATCTTTGAGGTCATAGATAAAAAATAGACTATTCAGATCATTGAAATACAATATAGAGTGAGCTCACCAAGCATGTCCATCAAATAAAATTATTTAAGAAATCCCTCAATTGATGCTTATATATATATAAACCGCGACTTATGTATTTTGGGATATGTTTATTGCAACTTGATCTAGTCTTTGACTCTCATGTCGCCCCATTCCATATGCTAATAAACTATATGACTAATACTTAATGGATCACAAGTAACGTACATGTGTGAAAAAAAGAAAAAAAAAGTTTGGTAAGGATATGAGTAAGATACATTT	CATTGAAATACAATATAGAGTGAGC	54.321	ACATGAGAGTCAAAGACTAGATCA	54.906	155	Intergenic
PMSSR00341	scaffold228	48401	48414	Pseudochromosome1	TTTTTTTTTTTTT	T	TAGCCTGCTAGGGCTGGGCGTTGAGACCGGGAGACGGAGAAAACTAGATGAATGACAGGCTAGTCTGATTTGCTATGATTGTTTTCTTTATTTTCTTGACTATTCGTTTGAAAACTGAACCGAACCAATCTGCACAGATTTGGCACTAGTTTGAAATTTTAAAAGCCGCAGTTGCTTTTTTTTTTTTTTTTTTGGTTACAAAAACCTAGGGATAGCTACAAACTTAGTGCAAGAAACAAATGATGAACATTACAAGAAAGCTGGCTATGCCAAGGCAGGGCGCCTAAGGATGACATTGTAAACTGTGGGGCAGTCGACGATAAGGAAGGGAGTAGTGATTGTCGCCCGCTGGGGTGCTGAACCAATAGAGATA	TTTATTTTCTTGACTATTCGTTTG	54.864	TAAGTTTGTAGCTATCCCTAGGTT	54.984	140	Intergenic
PMSSR00342	scaffold228	79547	79575	Pseudochromosome1	GTGTGTGTGTGTGTGTGTGTGTGTGTGT	GT	GTGTGTGTGTGTATGTGTGTGTGGCCTCAATTGGTGTTAAATACGTGGAGAAGTAAGCTGTAACTGTGCAAAAAAATGATAGTCAATACAAGCAAGCATGCAAGAGCCGTGTGTGTGTGTGTGTGTGTGTGTGTGTACTGGGTCACACATAAAACAGCAACAGAAACAGAGGTCATTTGAAAACCGTAAAAGTTGGACCTAAAACCAATTGGAAACTATGGAGAGGCTCATCAATTTAAAGATCGAGATGCAAAGCTTAGAATGCCCGAGGTGGGAATTTAATATTCTTAACACTCCCCTCGAGTGTGGACAAATA	AAAAATGATAGTCAATACAAGCAA	55.083	ATAGTTTCCAATTGGTTTTAGGT	55.242	148	Intron
PMSSR00343	scaffold228	86907	86920	Pseudochromosome1	AAAAAAAAAAAAA	A	TGGGTGTAGTGAGCAATTTTAATTTTAGTTTTAAATTTTTTTGTCGTTAACGGTAATTATATGCAAGGATAAAATAGGTTATTCATGTTTAAAATTAGTATATGGTGCAAAGAGCAAATAATGGGGTGCCAATAAAATCTCCCTAATCAAAATTGAAAATGGGAAAAAATTACCAACCTGAAAAAAAAAAAAAGGCTATTTTCGTTTGTGCATGCAGGTGCATGCTTGTGGCTGAGGTGTTGTCAAGTTGGGTATTGTCGAAGAAAAAAATATTATAATGATTAAGACATTATTCTTTATTTTATTATTAAGTTATGATTTCAAGACTATTGGTTTGTAATATTTTATTGTTGTTTTTATTATTAAGTTATGA	CAATAAAATCTCCCTAATCAAAAT	55.044	GACAATACCCAACTTGACAAC	54.542	130	Intergenic
PMSSR00344	scaffold228	190190	190202	Pseudochromosome1	CACCACCACCAC	CAC	AAATTACTCCAAAGAAGAGGAGACTAAAGGAGGAGAAACTCACAACCTCTCAAAAACCCTTTTGTTGAAGTGACGGCTGCAAAAGAAATGAAGGGGTCATTTGCCCAAAACATCTAGGTTTGAAACAAACAAAAGCAAAAGAATATCATAGCCACCCACCACCCAACCCAAAGCCACCCTCACCACCACCACTCCAACCTTACCTAACATCACCCATCTAGCAACCAACCCTTACCACCCTCCCACGACACAACTTCTCAAGACACCCCCACACCTCTCTCTCTCTATTCCTCTCTCTTCAAACAAGCCCAGCCCCGACATCNNNNNNNNNCCCCGCCACGACCTCCCCCTTCCCTAGCCCAGCCCCGATAG	AACAAAAGCAAAAGAATATCATAG	54.1	CTAGATGGGTGATGTTAGGTAAG	54.788	100	Intergenic
PMSSR00345	scaffold228	200422	200434	Pseudochromosome1	TTTTTTTTTTTT	T	ATCAATGGGTCAACTCGTACTCAAGGTCAACTAATGTGTTAATTCAATTATAATTTATATAAAATTAAAAAACTACATTTGAAAGGCTTGAAAAGCTTGAATTTCACTATATATGGTATTATAAAATTGAAGTACCAACATCAATGTTTTATTTATTTTTTAAATATATAAGTATTATTGTTTTTTTTTTTTGGGTAAATTGTCGTATCCCCGTGTCCTAGTTTTTTTAATATTTTTCATTTCCCCGTGTCGTCTTATATGCATCCATGCAACATAGAAAAACATGCTTATTTGTTGAAATGCGTCATGTGCTTTCAATTTTGTCTCAGTTCGCCCCCTGAACTTTAAGATCACTTTGTATACCCCTTATGC	CCAACATCAATGTTTTATTTATTT	54.423	TAAGCATGTTTTTCTATGTTGC	54.952	156	Intergenic
PMSSR00346	scaffold228	271287	271301	Pseudochromosome1	TATATATATATATA	TA	TGGGGCGCAAGTTATCTACTCCAAACTAAGTCTGCTAGAATTTGTTTTGCTAGCAGTGGCACGCTCGCACACCAAAGAAAGCTGACTTGTCAACCAGTTTATGGTTCTCAAGGCAGTGGGGAACTTTGCCCTTCCATCACAGGAGTGAACGCAAAACGGGCAAACACTTTCTTACCATATTATATATATATATATTAAAGAAAATGTCTATTTAAAAAAAAAAAAAGAGGAAATGTCCCTTCTTTTTTTTTAACATCAAATTTAGATTTTTTTTTAATTTTTTTTTAAAAGGGCATTTCCTCTTTTTAAAAAAAGCAAAAAATTTCTTTAAAAAAAAGAATGAAAGTTAAAAAAAAAAATAATAATATGGTAAG	CTGACTTGTCAACCAGTTTATG	54.998	AAGGGACATTTCCTCTTTTT	54.555	160	Intergenic
PMSSR00347	scaffold228	272603	272622	Pseudochromosome1	AAAAAAAAAAAAAAAAAAA	A	TATTTATAATTATTTGAGCTGCCAAGCCCAGTGATATGGACGCCCGTCAAACTCCAAACCATTTTCATTTTGATTGACAGCTCAACCAATGGTCTAGATGCCATCCATTCATTATTGTTGGTTTTTTCAAATTGGTGCCCCAATTTTTCAATTCCATCAAATCGTAGATATTTCGTCCTTAAAAAAAAAAAAAAAAAAATCAAATCGTAGATAAACCAAACTACAATATATAGAGGCAAATTGTTACTTCGGAATATCTGATAAAATTGAAACAGTATAAAGAAGATTAGCATAATTTATCGTAAGAATGGCACACATAGATCGAGAAATAGCGCATAAAAAAAGGCAACGGTAGACTAACAAACTTGACTACAAATGC	CATCAAATCGTAGATATTTCGTC	55.609	TTATCAGATATTCCGAAGTAACAA	55.022	110	Intergenic
PMSSR00348	scaffold228	281979	281997	Pseudochromosome1	ATATATATATATATATAT	AT	CTAGTCCCTTTAAGAGTATTTTGAGGCACTTGAGTGATAGGAAAATTGAATTAGAAGAGTTTTGAACTTTCGTCAAATTTGTATGGTTCTAAACTAGACTTGGCAAGGAACACAACGCAATTAGTTTTGTCGAATTTGGTCAACTTTGGTTATGTTGAATGCGGCTACAAAGGTTTGGAAATATATATATATATATATGTTTTCTTCATATATGCAGAAAACTAGCTACGAGCCCAACTTTGGAGTTTGATTTCTTATTCTTTTTAGCTCCATTTGGAGTGGGGTTTGTTGGGTTGGAAACCAGAGACAATAGGCTTTAAATGTTTTATAAGTTTATCCATTTCCACTCATGTTTGTTCAGTCAAAATAAAGCACAAA	GAATTTGGTCAACTTTGGTTAT	54.955	AAATGGAGCTAAAAAGAATAAGAA	55.14	144	Intergenic
PMSSR00349	scaffold228	289082	289100	Pseudochromosome1	AAAAAAAAAAAAAAAAAA	A	AATAAATAAAGAAAAATCATTCCTAAAGAATAGGGGAGTGCGCAACAAACCAAAAACACCAACTATCTTTACAGATTGGTTTCTTCTTCTGTCTATTCCACAGCAAAGCAACACAAATATACATGGATGTATGCAGGCTTGTGCCCACAACAAAGCAACATAGATAATGCAAATAGAGACAAAAAAAAAAAAAAAAAAGTATGATATTATATAGGAGAACAAGTATGTGAAGAGAAAAGATGAGAACCTTCTTCACTTCTCAAGTCTGTTCTTCTCCCCCCAAAACAAACCAACGTGAGAATCAGATGTAATAGGGTGTGATTTTTTATGCGGTTTGGTATTTATATCATCCACTGAAAAGTCTCACATAATACATCA	GCAACATAGATAATGCAAATAGAG	55.182	TCTCTTCACATACTTGTTCTCCTA	55.091	100	Intergenic
PMSSR00350	scaffold228	296740	296766	Pseudochromosome1	ACACACACACACACACACACACACAC	AC	TGTTTCAATGATATCGGATTTAAGTGATTTTTTTATTTTTTTTATTTTGGTAGAGATAATCTTTGGATGAGTATCTACAAATAAACAGTTTGAATTAATGAAATACAATTCGTAATAAGCCCTACAAGGGTGTCCCTCAAATAAGCTAATTTGAGGGATTCTTCAGTAGAAGCTTTATGTACACACACACACACACACACACACACCATTCCCCTTCTATCGAGGGAGAGTGTCCCTATGAATATATATATAAAATCATTAAGGTATCTAATTGCTAGCAACAAAACAGATAAATACGATCCTTGAAGAAAACACTAAAATAATCAATTGGTTTTGGATTTAAGTGATTTTTTGCATATATGATCTTGGAGTGAATATCTAAAACT	CTAATTTGAGGGATTCTTCAGTAG	55.65	AGGATCGTATTTATCTGTTTTGTT	55.389	158	Intergenic
PMSSR00351	scaffold228	315857	315875	Pseudochromosome1	CTTCTTCTTCTTCTTCTT	CTT	AAAGCAATGAAAGCTTCGACATCAGACTCAGACCAAGGTGGAAGAGGCTTATCGCGCTTGATGAACTTGGAGTAGTTGCTGAGGAAGGAGAACCTCTCGCACCAGAAATCCCTGTAACCATCCCAATGCTTTTTGAAGAAATACTGAGGTGACGAAGGATCGGCCATATCCTATTGCCGCCTTCTTCTTCTTCTTCTTTAATCTAAAATCAGAGTGTCGCTGTTACTCTTCTGCTCGTTCCAGATTTCACTCTCCTTTCTCATTTCATTT	CTTTTTGAAGAAATACTGAGGTG	55.095	GAAATGAGAAAGGAGAGTGAAAT	55.823	138	Intron
PMSSR00352	scaffold228	343769	343801	Pseudochromosome1	CTCTCTCTCTCTCTCTCTCTCTCTCTCTCTCT	CT	ATTACTCTATGCACCCAACTTGAAAATAAAGGTTCAAACTCTTCCAAATCAATTTACCCATCTCTCAAATGACTCAAAATACTCTTTTAGAAACTAGAAACACACAAACACCAAGTTAAAACCAAAAACTCGAAATTTCTTCTCTTCTCTTCTTCTTTTTCTCATTGTTCTTAGTTTCTTCTCTCTCTCTCTCTCTCTCTCTCTCTCTCTCTCCATTATTTTCTTCCTCCTACCACAACTCACCTCCCCTAGTTCTTAGCTTAAGTAATTACTATCCCTAGCCTAGACTAGATGACTCACCTCCCATGGATTAACAACTCATCCCCCAAAATCAGATTTTTTTTTTTTTTTTTTTTTGAAGAGAAAGAGGGAAGGGGGGAAGAATGGAGGGA	TCTTCTCTTCTTCTTTTTCTCATT	55.111	TACTTAAGCTAAGAACTAGGGGAG	54.89	125	Intergenic
PMSSR00353	scaffold228	356684	356701	Pseudochromosome1	AAAAAAAAAAAAAAAAA	A	TAATTCCAAAATGTACAAAAAGAGAGAGAGTGAATTACCTCTTGGACTCTCTGACCACTCCTCTCCATCTCTGCTTGAGAAAGCCTTTATTTTTCTCTCTGAGCAAACTACATCAAAAAAAATGAAAAGGATGTTAGTCATGAAGAAAAGAATAGGCAAGAAAAAAATGGAGATCTGCAGAAAAAAAAAAAAAAAAAGGAAGGCCATGTTTTTTCTGTCACAGCCTCTCTCCCTTTCTCTCTTGGATGATTCACTTGTTAGGCATACAGGCAAAACAAAAACAAAAAAAGAGAGAGAGAAAAGTGGTTGTACGCCACTTGTGTTTCTGGAAAAAAAATATATGAAGCAGCCATGTTTTTCTTTTATTGGAGGAAAGC	TTAGTCATGAAGAAAAGAATAGGC	56.131	GTATGCCTAACAAGTGAATCATC	55.522	134	Intergenic
PMSSR00354	scaffold228	359284	359298	Pseudochromosome1	AGAGAGAGAGAGAG	AG	TGGAGACTCCACGTTTTTCTTTTTGGTCAAAGGAGGAGCCGAGGAGGCTGTCGTGACAGAAACATGTTTTCTAATTACCATTAGAGCAATAAGTAATCTAGAGTGGCCTTCGAAGGAGGAGCCAAGGAGGCTGTCGTCAAAGGACAATTTGAGCCATAGAAGATGCGGATGGTTTCACACAGAGAGAGAGAGAGATAGAGGGGCAGGGTCAAAAGTTGTTTGACAAAAAAAAAAATGTTGGTTTTGTA	AATAAGTAATCTAGAGTGGCCTTC	54.521	GTCAAACAACTTTTGACCCT	54.23	137	Intergenic
PMSSR00355	scaffold228	388538	388550	Pseudochromosome1	TTCTTCTTCTTC	TTC	TTTTGTTTTCCCTAAAAATATTTTCCAAAAACAAATCCAATTCATGAACAAAAGTTGAAAACGAAATTATGTTGTTTTCGTTTTCAACGTTTTCATTTTCAGTCCATACTATAATTCATTTTTTCCATCTCTCTTTCTCCAATCAACATCGATTCTTGTCTTTGAAATTCTCCATAGCTATTCTTCTTCTTCTAAAATCTCTAAAATCGTGATTTACTTATCAAGCACCAGACCCAAAAAAAAAAAAAAAAAAAATTCAACTGAGGAGCACCACTGTGGAAACCCATCTCCCCCGATCGAGACCCATCGTCTAGTTTGCCGCACCGGCACCTCCAAAGCACGATCACCACCAAAGCAATCGAACCATAACTG	CATTTTCAGTCCATACTATAATTCA	54.553	GTCTGGTGCTTGATAAGTAAATC	54.881	140	Intergenic
PMSSR00356	scaffold228	394348	394372	Pseudochromosome1	CACACACACACACACACACACACA	CA	ATATATTATATGGTTGTTACATGTTAGTAAAAATATTTTATGACAAAAGCCACCAAAGATTGTACCTCGTGTCTCCCATTTCCATTTCACCTTTTGAAATTGGCCAATGAGATGAAAGATGGTTTGTGGGTACAATTGGTGATGTCATCTTTCACCTCACTCTCACCAACTTGCATGGACCACACACACACACACACACACACAACTCTCTCTCCCCTCACACCACAACTCNNNNNNNNNNNNNNNNNNNNTCCCCTCACACCAAATTCGGCACGACCCCTAGGAGACCCACTTTAGGTCTTCATGTAATTTCGAAAAATATTGGGTCCAAAATTTAAAATATGGTATTTTCTGTTTTGACCCATAATTCTTAAAAATTGTGAT	ATGTCATCTTTCACCTCACTCT	55.382	AGACCTAAAGTGGGTCTCCTA	54.667	160	Intergenic
PMSSR00357	scaffold228	416377	416409	Pseudochromosome1	TCTCTCTCTCTCTCTCTCTCTCTCTCTCTCTC	TC	TCTAAACCATTTTATATTTGTTCATATTTATATATAAATGTCTCAGCACCCGAGAAGAGACAACGGGTTCCTTCAGCATATAACAGGTTTATCAAGTAAGTTTAATACAATACTTTTATCACAAATTCTGTTGCTAAGATGGACATATTATCTCATTTTTAATGTCTCTCTCTCTCTCTCTCTCTCTCTCTCTCTCTCTCTCTCTCTCTCTCCCAGGGAAGAAATTCAAAGGATTAAAGCTAGTAATCCTGACATTAGCCATAGGGAAGCTTTTAGCACTGCAGCTAAAAATGTAAGTCATGGATTGATAACAAAGAAAAGAAGGCATCATGTCTCTCAACTTTTTCATATCTGGGAGGTCCTGTAGTTATTAAAGTAGTATCAAGCTTCTT	TATCACAAATTCTGTTGCTAAGAT	55.068	TAGCTTTAATCCTTTGAATTTCTT	55.14	126	Intron
PMSSR00358	scaffold228	418643	418669	Pseudochromosome1	GAGAGAGAGAGAGAGAGAGAGAGAGA	GA	ACCTCTCTCTCTGTGGGAGGACCACATAATTAACCACTGTGATATTGCATGCATCTGGGAATTCACCCCAGAGGACCATAGGTTAAAGTTTTTGGCTGCATATATTATATATATGTGTGTATATATATTTACACAACCAGCTTATGAGTGTATATCGAGCTGTCATGACTGATGCAACACGAGAGAGAGAGAGAGAGAGAGAGAGATGCCATTTGTGTATATTCACAAGATTGATGATGCAGACGTTCTTGCATGCTTCACCTGTCTCTTACTGGGGGCTCAGATGATCATAATAGCATTTTTTAAAGTTTTCTATCCATGATTATATAGATTTGTTATAAATAGTTTTGAAAGTTTTCTTAGTTTTTTTCTTTTTCTGTTTAAAG	TATTTACACAACCAGCTTATGAGT	55.028	CAGTAAGAGACAGGTGAAGCA	55.724	149	Intergenic
PMSSR00359	scaffold228	469721	469734	Pseudochromosome1	AAAAAAAAAAAAA	A	CCGTCTGGAAAAGGTATGAAGCCAGGACCTCATCATTAATGAACGGTAATCATTTAATCAGTAAACTGAGTAGCATTTCAACAAAAATGAACACCAGCGGAGTTGTAAAGTTGTTCTCATTTCATCATAACAAAAAATAACACTTTTCGCTAAAATGTTGAAAGGAAATAATAGGGAATGAAAAAAAAAAAAAGAAAGAGACAGAGGTACAGAGAGAAAGTGACGATCCCTCCAAATAAGTATATACTTTTTTTAGTGACAACCATTAAATTTATGCTTCTTAAAACGTTTGCATCTGCATGTAATATAAATCCATTGCTTGAATTTCAAATCTTAGCCTTCTGAACATTAAGAATGCAAGGCCAGAAGAGAA	AGTTGTAAAGTTGTTCTCATTTCA	55.022	ACTTTCTCTCTGTACCTCTGTCTC	55.208	121	Intron
PMSSR00360	scaffold228	476623	476635	Pseudochromosome1	AGAAGAAGAAGA	AGA	TTGTTTAGGTAAAAAAAAAAACCTAAAAGTGAATAGTATTTGCCTTTTATTATGGCAATGGGTGAAAACACAACAAACCTTTTCCAAGGGCTGCCACTATTCATGTGAATAGTAACAGCCCTTACCCTTTGCCATGGCAAATGGGTGGAAGTGCTCTAATATGCTGCCACCGCCATAGCCAGAAGAAGAAGAAGGTTCATATAAACCTACAAAGGGGATCTGGAGAGCGTGGGATTGGGGAAGCAAGCCATCAACATGCATCATGCTCAAGCAATCTAGGTATTGGTCAAAATTGACCATTAAACTACAAATCCCACAGCTCCATATCAAGATCTTAGATATGAGGATGGGTTGTAGGGGAGAAACATCAGC	ATAGTAACAGCCCTTACCCTTT	55.392	GATCCCCTTTGTAGGTTTATATG	55.921	112	Intergenic
PMSSR00361	scaffold228	479955	479967	Pseudochromosome1	GAGAGAGAGAGA	GA	ACTTGATATTTGGATTTTCAAGTATAGCCAGGTGAATTGCTGCATCGGGTTCTCCAGCGGTTCTAGGTTTAAGTGTGTGGATTGAGCTTGATCTGTGAAATCTATGGCTTATGTTGAAATTGAAGAGTACGGCCGTGAAGGAACATTCTGTGAAGCAAGTCTGAGCCCTATAATCAAATTGAGAGAGAGAGAATATTACTACCCAACACCTGTGCCTTCAGAGAGATTGATTTGGCATTTTTAGTTTTTGTTGTTTTTGGAAAAAGAGGGGTGGGGGTATTTCATTTATTAATTGGGTATGCCTTATTAATATTTTTTAATGAAAATTTAACAGATGCTTGAGATGTGTGATAAACCTGTCTCAGACCTCTT	AAGTCTGAGCCCTATAATCAAAT	55.444	CAAAAACAACAAAAACTAAAAATG	55.214	103	Intergenic
PMSSR00362	scaffold228	480708	480720	Pseudochromosome1	ATATATATATAT	AT	AAAATATGGGACCCACAGTGCCACGTAGGCAACTAACAGACAGATCTGATGGAAACCCTAACGGTGGAATCAGATTGTAACAAATTTACAAGCTTAAGGTATGCAATTGTAAAAATTGAAAAGCCAGGTACTAGCATGCCTTAATGTTGTAAGTATAAGGTACTAAACTGTAATTAACCCATATATATATATTTCTTCTTCTTTTTTTAAAAGTCTCGTGACTTATATAAAGCACGGATACTAAAATTGTGTGCCTTTGTACTGCACACATTCCAAAATATGGTGGTCTATAGAGTACAAATATTGCAATTGTATCTCTTAAGTCACATTTCTATAAATTGTGCTTCATATATCATGTCTCATAAATAGAGA	GTACTAGCATGCCTTAATGTTGTA	55.563	TACAAAGGCACACAATTTTAGTAT	55.044	134	Intergenic
PMSSR00363	scaffold228	540806	540819	Pseudochromosome1	AAAAAAAAAAAAA	A	CTTTTTTTTTTATAGCCAAAGTTAAGAAGGGGATGGGTGGGAGAAACAAATATTAGGGTCCATGTTTATGTTTTTGTCTATAAATAAATTTCAGTTATTGATCAATTAAAAAAAAAAAAACACTTGGTACTTAGGCCATCTCCAGTCATAGGGCTAAATGTAGTTTAGGGCTAAAAATTTAGCCTTCCAAAACATTAATTTTTTAAAGAATAGTACAGGGCTAAATTTTTCCATCTCCAACCATGCAGGACTATATTTTAAGGTTCTTCATATTTTATTATTTTGAGAAAAACTATGGTA	ATATTAGGGTCCATGTTTATGTTT	55.088	AAATTTTTAGCCCTAAACTACATT	54.272	131	Intergenic
PMSSR00364	scaffold228	568128	568140	Pseudochromosome1	CTTCTTCTTCTT	CTT	AAGCAAGAAACAGAAATAGAAAACAAAATCTTTTTCTTCAATTCTCTCAGATTCTTCTCATTCTCTTTGATGTTTTCATTTATACCTTGCAACAGACCCATCTGAGTTTTTCTTCAATTCTCTCAGATTCTTCTCATTCTCTTTGATGTTTTCATGGTATCAGGAGCCACAAGGCTAACGCTTCTTCTTCTTCGATCTTGATTCCGCTGTTGTCTTCTCTCCCCGTTCTTGCTCTATCTTCTTTCTACCTGTTCGCTTTGTCCCAAATTTCTTGCCATTTCTTCAATTTTTTTTTTTCTTCAGAAATTCTTGATTACAATGGTGACTGCTTCTCAGTTAGTTCTTGCTCAATCTCCGATTTCTTCTTTAATT	ATCTGAGTTTTTCTTCAATTCTCT	54.844	GAACAGGTAGAAAGAAGATAGAGC	55.019	155	Intergenic
PMSSR00365	scaffold230	96745	96757	Pseudochromosome1	TGTGTGTGTGTG	TG	ATTACGAGAACATGTATGTACAGTTGCACCTAGCCCCGCCAATTCCTCCACAATAGCATACCTAAAAACAACACATTTATATGTAGTACTACGTACACTAAACTAATTACTATAAGCATTTGTTTCACAATACAAGTTTAGCGAGAAAATATAATACCCTACTACACTCTCTTATACGTATGTGTGTGTGTGTATATATATATGTATAAATATATGCATGATATTACAAGTTTTTGTTTTTTGATGAGGAAGCACTTATCAGAGTGAATCTTTTGGTCTCGAAAAAAAGAAAAGAAACACTTTCAGATTGCAAGCATAAGACCATCTCCAACCCTTGGGTTGGAAACTCAAATTTTGAGTTTAGCCTCCAAA	TTTAGCGAGAAAATATAATACCCT	55.013	AAACAAAAACTTGTAATATCATGC	54.594	103	Intron
PMSSR00366	scaffold230	98136	98156	Pseudochromosome1	TAAATAAATAAATAAATAAA	TAAA	TTTTTATCACAAATGGTCTTCACGTTTACGAAATTATCACGAATAATCATTGAGTTTTTTTTGTGACATTAATAATCCTTAACGTTTGGACTTTTTATCACAAATAGTCCCTACTGTTATAAATTTTGTTAAGTATAATAAATGGAACTCACATGTCCAATCACATTGTGACATGTGGATTAAATAAATAAATAAATAAAATATTTTTTTTTAATGAAAATCCATTAAAAAACCATTTAGCCTCTCCTCTGCCCTCTCTCCTCCCTGTGCTTTCCCTCTCCCTCTGTTTTTTTGTTGCCTCTACAACCCAACCACCCCATGCCCACCCGCTTCACTCGAGCTATTAGGTTTTGGTCTGCAGCATTCTTATGTTGTGTGGG	TTTTATCACAAATAGTCCCTACTG	54.59	GAGGAGAGGCTAAATGGTTT	55.128	157	Intergenic
PMSSR00367	scaffold230	104105	104127	Pseudochromosome1	AGAGAGAGAGAGAGAGAGAGAG	AG	ATACAACTATAATAACAATTAACAACTGTTTGGAAGTACTTCTACAAAAGGCTAAGATCACTTTGTTCTAACAATGTTTGACGAAATTTTTTTGAAGTGTTTCTGGAAGCACTTGGTCATAAATGCTTCCTAACAAAGCAGTTCCAAACAATATATATATGTGTAGAGAGAGAGAGAGAGAGAGAGAGAGAGAGAGAGAGAGGGGGAGAGGAGGGGTGTTGCGGTTGACATCCCTTGGTTTTTAATTTATAAATTTGTATTTTAATTTCTTTCAGCTTTTAAATTTTATTTTTATTTATTTTTTCAATTGAATTCAAATATTTATAATTTTTTTATATTAATAATCTGAATAATAGTTTAATGGATTGGATTACATTGGCTA	GTCATAAATGCTTCCTAACAAAG	55.057	TATAAATTAAAAACCAAGGGATGT	55.345	136	Intergenic
PMSSR00368	scaffold230	126928	126942	Pseudochromosome1	TTTTTTTTTTTTTT	T	GAATCTTGACTTTTATTCATTTTTTCCAAAAATCAATATTGACTTGGGAACTCCTTCAAATAGGAAAAGAAAATTCTAGGGATGCAAAAATTGACGAAGAAAAAAAGAGCTCCGTTTTATGCTGACTGCTAGCCACCTATACTGACAAAATATAGATCAGGGCCATCTTTGGGATCCTCGTTTTTTTTTTTTTTACATTTCAATTTCCCCTTTTTTTTTATTTTTTTTTATTTACGGATAAGAGTAGTTTAGAGCATTATCCATTACTATAGGCCATTACCCGAGTTTCTATTGTCTCCTTTGATTTTTTTACTTTGCCAGAGTTATTACCCATATAAAGAATTTAGCATTTTCATATTTAATACTCGTATTAT	CTAGCCACCTATACTGACAAAAT	54.571	ATGCTCTAAACTACTCTTATCCGT	54.957	129	Intergenic
PMSSR00369	scaffold230	134912	134938	Pseudochromosome1	TTTTTTTTTTTTTTTTTTTTTTTTTT	T	TGATTCCCTCTCTCCTCAATATCGCTTTTGTTAAAGAAACAGAGAGAGAGGTTACGGAGAGAGACAGAGCCACATGTCTAGTACCGCGCATGTATATACCTTTCTTAGATCTCTCAATTTCTAGAGAACAAATGTATTCTCCTCATTATTTTTCTTTTTTGGGTTGATATGGGTAGGAGATTTTTTTTTTTTTTTTTTTTTTTTTTGAGGTCAAAATCGAGTTTCATTCAATAGAAGGCCAAAGCCAGTTCAACCCAAAAAATGAGTTCAACCAAATGCAGTACAGAAGGCGGAGAGCCCACTATAGTCATTAAACTCATGAAGGACATAAAGCCCACCTAAAGGCAAAAGCTCACAAAATACAACACTCACATATGAAGCCCTAA	CCTTTCTTAGATCTCTCAATTTCT	54.583	GGCCTTCTATTGAATGAAACT	55.154	142	Intergenic
PMSSR00370	scaffold230	167789	167801	Pseudochromosome1	TTTTTTTTTTTT	T	TTGGTATGTTTTTTATCTCCCTAATTTCAGATTTTGTCTCTCTTGATTTGTCTAATTTGTCTACATTTTTTTTTATTTCTGGTTTCTTTTTAGATTTTCTGATTTGGTTATCAGGAGATGAGGAGGAAGCTTGCAGATTTATAACTTTTTCTTTTGCAGGTTTTCTATGTGAGTCGTATGTTTTTTTTTTTTGTTGAAAATTTGCAGGTTCTCAATGGTTTTTTTATACTCATTTTACAAGTTTTCTATGGAAATATGGACCAATGGTAAAATTTCTCTTCCACCTAATTTTNNNNNNNNNNNNNNNNNNNNNNNNNNNNNNNNNNNNNNNNNNNNNNNNNNNNNNNNNNNNNNNNNNNNNNNNNNNNNNNN	TATAACTTTTTCTTTTGCAGGTTT	55.832	AAATTAGGTGGAAGAGAAATTTTA	54.875	152	Intergenic
PMSSR00371	scaffold230	173733	173745	Pseudochromosome1	TATATATATATA	TA	GAACCCAGGTGCAACACTATTAGTCCTTATGTTATCTTTTGCCCACTCACATGCCAAGTTTTTGGCTAATTGATTCATTGCTCCTGAAAAACAAAACAGAAAACTTCAACATTTAAGGTCAATTCTTCAATTGCAGAACACAAAGTTTCTTGGTTTTTTTCTAAGTACTAAACCCTATATTATATATATATAAATATGTGTGTGTGTGTGTAAGGAAATCAAGGCACCTTTGGTGGCAGAATATGCAGATCCAACTTCCACCGAAACCACAC	ACTTCAACATTTAAGGTCAATTCT	55.422	ATTTCCTTACACACACACACAC	55.001	117	Intergenic
PMSSR00372	scaffold230	183266	183278	Pseudochromosome1	AAAAAAAAAAAA	A	TGGTACTTTTGTTCCTAATCGTGCCTTCGGGGCCTAAGCATGAATTGGCAATGTTGCAGTGCCTTTTCTTTCCTTCTATTTACTTTTGATCCCACTTAGAGCATACTTAATTTGGTGATCCCCACTTTATTAACATGAAACTGATCGTGATATAAAAAAATTTAAATTTTAAAAAAAAAAAAAAAAAAAAAACCATCACATTGCTAACTAGTTAGAAATACATAAAAACAAGCACATGATCTGGATATGATCATCTTACGTGGTCAGCGAGGGGAGTTGTGATGAACCAAGGCGCAACACTGTTAGTTCTTATGTTATCTTTTGCCCACTCGCATGCCAAGTTTTTGGCTAATTGATTTATTGCTCCTGAAA	CTTAGAGCATACTTAATTTGGTGA	54.874	GATCATGTGCTTGTTTTTATGTAT	55.17	147	Intron
PMSSR00373	scaffold230	213687	213699	Pseudochromosome1	ATATATATATAT	AT	AAGAAAGGCAAGTATTGGTTAATTAAGGTAAACAATTGGCATCCTCTATACTCTCTTTTTATTCCGAGATGTCTCCTATTACAAACTCTATACTTTAACACACTAGCTCTTTTTGTCTAAACACAGTTCTTTTTCTTCAAAATGAATGGTGCTTCACACCATTGCACTCCATCTCCATTGATATATATATATTGTATATATTTTGGGTGGTAGTGTGCACAATTTTATCCTATAAATTGTTTTATTCCAACCAACATGAAACATTTAACCTAATTCACGATTTAGTTGCTAAAATTGATTAGTATCGCGATAAATAAGAACAATCAAGCTCAAACGTGCCTAATTAAAATACATCATATTCGAAAGATAATA	TTTAACACACTAGCTCTTTTTGTC	54.958	GGTTGGAATAAAACAATTTATAGG	55.345	159	Intergenic
PMSSR00374	scaffold230	274533	274547	Pseudochromosome1	AAAAAAAAAAAAAA	A	ATTTTTCTAAATTTATTATGAGTTTTATAATATTATATGACCAATATATTGTCCCATCTAATACAGTTGGGCAAAAATAGATCGCTTTCTCTAAAAAACTTTTTGATATGAAACACATTTGTATCACTTTATTTGAATTGAGTCAAAACAGTAGAGAATACATGCAGTTGGATTTGACCCAAAAAAAAAAAAAACAGTGGGATGGGAATGGAACTCAGCACCTAATTAAGCCAACACCACAAAATAATATAAAATTTATAATTAAAAAATCATGATTGAGAGGGAAATGGGGCCCAATTTGATGGAGGCCATTCCAATTTCCATGCCAGATATAGGTGTGGTCTTTGTAGACGAGTGAAGCCAAGCAAGCCGAG	GTCAAAACAGTAGAGAATACATGC	54.968	TTTTATATTATTTTGTGGTGTTGG	55.213	113	Intergenic
PMSSR00375	scaffold230	296329	296344	Pseudochromosome1	ATAATAATAATAATA	ATA	ATGCTTCCTACCCTTTTCCCAAACCCCACAAAGAAGTTCCCATCATTTTTGGTAACTAAACCCACCAAATTTAATATAATTAATTAAGTGAGTAATTTTCATGTTATGTTGTCAGACTGTTAATCTTGAATCACACATTAGATTCAAAATATATTTCGTCAAATTCGACAGTCTAACAACATAATAATAATAATAAGATTCATGCCACAATTAATTTGCTAACTTGTTTTGACCACTTCATTGCAGGTGAGTGGTGGAAGGCTGATCCAGAGGCTGTTATTCGCCAGGCTCTTCAGACTGGAGCAGGTCCAAATGTCTCTGAAGCCTACACAATTAATGGACTTCCAGGGCCATTGTACAATTGTTCCAAAAAGG	TCATGTTATGTTGTCAGACTGTTA	55.039	ATGAAGTGGTCAAAACAAGTTAG	55.263	143	Intron
PMSSR00376	scaffold230	301256	301268	Pseudochromosome1	AAAAAAAAAAAA	A	TGATTATGTCATGATTTAACTGAAATCAGTCTCCACATATCAATCAAGTCTTTCTTTGAAAATCCGGGATTGAATATGTTGTGCCAAAACTTCCAGTAAAAGATATTTACATCCTAATTCCCGACCTATGCTAGAGTATAGGAAATGACAATACAATTTTCATACTAACATTATTTTTTTAAAAAAAAAAAATTAGAAATTTGGAACTTCTTGTTATCAATGAAATTAACTTGTACCGTCGAGTTTTCTATCTTTAAGTAGGTCTGTATGTAAGGTAAATTTAGCCCACCCTATTTTCAAATCCTGGGTCCGTCCATGGTGGGATCAGTTCTTGATCTATATTCTATAGCACATTTTGCAAATGAAGTGGAA	ATGCTAGAGTATAGGAAATGACAA	54.276	TACTTAAAGATAGAAAACTCGACG	54.292	133	Intergenic
PMSSR00377	scaffold230	423529	423541	Pseudochromosome1	GAGAGAGAGAGA	GA	TATGTTTTTCTTTTTCTTTTTCCTGTAGATCTGTTAGAACAAGAAAGAAAGTACATGTTAATCCAGCTTTTCTGCCCTGACCCTGAGAGTCCGAGTCACATGAGGGGGTGGTGTAAAAGGCACATGACCAGTGAGATGGGTGGGTTTGGCAGCTAGCTAAGCTGCCTGGCCCATGCATATGAGAGAGAGAGAGTTGGGCAGGGTTAAAATAAAAAAGCAGCCCCAAGAAAGCTGGAAAAAGTGCAGCAAAATGTAGATTATTGGATAAAATCTGTGGACAGCAA	GTAAAAGGCACATGACCAGT	55.143	TATCCAATAATCTACATTTTGCTG	55.411	155	Intergenic
PMSSR00378	scaffold230	430122	430137	Pseudochromosome1	AAAAAAAAAAAAAAA	A	AACCCCATACATCAACAAAAGTACAAACCAACAAAATTGAATCGAAAGAACAAATATACATAATAGTTCAAAGTAGCCATATAGAGATGCAACTCTTATAAAAATGAAGCGAAAGCAGGTCAAGCCCTCACAAAGGATTAGCTTCAGAATCCACTAAAAACCAAAAAAACTGGAGGGGTTAAAAAAAAAAAAAAATAATAAAAAACCTTTCTACTCACACAAGCTAATGGCATCCAAAATAAATTTATATCGTCGGGCGAACATAAATACATACACAACTAAATTTATGATTATAGAAACAAGCAATCAGTGTATTACCTTCCAACAGGGTAAACATCAACAGAGTTGCCTAAAAATTTAGTTTTCAGCTTTGAT	GAGATGCAACTCTTATAAAAATGA	54.758	ATTAGCTTGTGTGAGTAGAAAGGT	55.658	145	Intron
PMSSR00379	scaffold230	456937	456955	Pseudochromosome1	GTGTGTGTGTGTGTGTGT	GT	CACACAATTAGATTCAGTGAAAAAAATTTGAAGATGCCCAAAAATTACCAGAAATCAAATGAAAGAAAATTTAATTGATATAGAAATACTGAGTATAACAAAAAATTCTCAAAGAAATAGCAGAGTGAGGAATTTAACAGTTCTATTTCTTGGCATAATTAGGGATTGTTGATGAACCGAGTGTGTGTGTGTGTGTGTTTTTCTCTGCCCCTAATCCAACTTCATTGGCTAAAAAGGCCATTCATTGTTGATGAACCGAGTACAGTGGTGAAAAAGGCAACAGCTAGAGGCAACATCTAAGATTTATAGACATTGTGTTCAATAACTACCATACTGGTAGCTCTGTTTTAGCTAATTAATGTTTTTGGCTCTTTGGCT	CATAATTAGGGATTGTTGATGA	54.341	TGTCTATAAATCTTAGATGTTGCC	54.646	159	Intergenic
PMSSR00380	scaffold230	457234	457252	Pseudochromosome1	GTGTGTGTGTGTGTGTGT	GT	CACACAATTAGATTCAGTGAAAAAAATTTGAAGATGCCCAAAAATTACCAGAAATCAAATGAAAGAAAATTTAATTGATATAGAAATACTGAGTATAACAAAAAATTCTCAAAGAAATAGCAGAGTGAGGAATTTAACAGTTCTATTTCTTGGCATAATTAGGGATTGTTGATGAACCGAGTGTGTGTGTGTGTGTGTTTTCTCTGCCCCTAATCCAACTTCATTGGCTAAAAAGGCCATTCATTGTTGATGAACCGAGTACAGTGGTGAAAAAGGCAACAGCTAGAGGCAACATCTAAGATTTATAGACATTGTGTTCAATAACTACCATACTGGTAGCTCTGTTTTAGCTAATTAATGTTTTTGGCTCTTTGGCTT	CATAATTAGGGATTGTTGATGA	54.341	TGTCTATAAATCTTAGATGTTGCC	54.646	158	Intergenic
PMSSR00381	scaffold230	469963	469979	Pseudochromosome1	AAAAAAAAAAAAAAAA	A	TTTGGTGTCTGATGGTCTTCCAGGTCCTCCTTAATTTTTGTTTTTTAGAGTTGGAGTTTTCCGTCTTTTGCTGGATTGTAGTGATTCAGATGAAGGAGACTCTGTAGTTGTCTCAGTTTCTGCTTTCTGTGTATTTCCTATCAGTTGCCTTTTGGCTTGGAATCTAATTCATGGTTGACCAAAAAAAAAAAAAAAAGGCACGAAAATCAGGAATTTGTGCTCTTTATAAAGCACAAATTGATTTGAAATTGGAAATTATGTACATTTAAGCATTTTATATATACTATAATATGCGTGCAAAACAAATTGTTTAGGCACGAATGATATAAATGTGGCCTATATATCCAGTTTCTTGGTTTATGGGGCATGCTGTGAT	TTTCTGTGTATTTCCTATCAGTTG	55.366	AAATGTACATAATTTCCAATTTCA	54.75	144	Intergenic
PMSSR00382	scaffold241	32664	32682	Pseudochromosome1	CTCTCTCTCTCTCTCTCT	CT	AATATAGAGCTCACGAAATTTAATTAAATCAATCTTTGTAAAAGGCCCCCCAAGAAACCCCTACCTTATTTCCAAAGTTAACTCCAAGTTAAGAAAACACACAAGCTACGACCTCTGACTCCTCCTGAGAAATTGATCACCACTTGCTTTCTCTTGTTTTCTTTCTTCTTTTCTCTCTTTCTCTCTCTCTCTCTCTCTCCTATTTTTTTTCTTCTCTTTGCATGTACTACTATGCCATGTCCTGTGTTTTCAATAATCAAAGGAAATGACCCCTATTTATACTACAAAAGAGGCGGCAACTAAATGGTTTCCTATTGGTTGGGGTTGCAGAGCTTATAAATTTGGATAACTATTCATTGCAATTGGCGGCAAGACAAA	TAACTCCAAGTTAAGAAAACACAC	54.67	GTAGTACATGCAAAGAGAAGAAAA	54.884	152	Intron
PMSSR00383	scaffold241	52119	52132	Pseudochromosome1	TTTTTTTTTTTTT	T	AAAATATGATCGTTCTTATGCTATGTTCATTAGATGAATTGGACATCTATTTGAGTGATCGACATGGGGCATTGTATGTCATTTTTTTTCATTAGATGCAATTTCTGTCCAATAGTGTTCATTTTCTGCTCAAGAATGAAAATGAAAGGCAAAGAAATAACTTTATTTCGTAATGGCCAGTTTTTTTTTTTTTACTTTGTAAAAGGATTTGAAAACAACTTGATTTGGATGTTCCTTTGCTGCATTTTGAGTACTTGGTACCATTTTGTTTTCTTGGTCCTCTTGTTGTACATCATGGGACAGTGTATCCATGATGCTCTAATGTAGCTTGCATCAAATACAGGGCAGAAATGATAGTTGAAAGAAAACATAA	ATAGTGTTCATTTTCTGCTCAAG	55.487	AAAATGGTACCAAGTACTCAAAAT	55.32	156	Intergenic
PMSSR00384	scaffold241	76019	76036	Pseudochromosome1	AAAAAAAAAAAAAAAAA	A	AAATTCGATTACAATCCTGGTAATTTATATGTAACTGATTCAATATGTTTCAAAGACAAATCAAAAGAAGAAGAAAAAGTGCCGACCCGGTGTGAGCGGGGATTAGTCTGGGTTGTGGTTAAGGCTTAAAGGTGCCACCCATAGTTGGGGCCCATCCAGGACCACCTCGTGGTTCAAACCAAAAAAAAAAAAAAAAAGAAGAAGAAAAAGTACGTAAAATAACATGAGAAAAGGAATAATTTCAACAAAATGTAAGCCTTGATGGAGAAGGTGAGATATATTTAATGTTGCTATAGCTTAGTTAGCATTTATCTATATGCTTTCAATCTTGTTGCCTGGCTTAATTGAAACAATACTA	ATTAGTCTGGGTTGTGGTTAAG	55.058	ATTTTGTTGAAATTATTCCTTTTC	55.073	150	Intergenic
PMSSR00385	scaffold241	76355	76373	Pseudochromosome1	AAAAAAAAAAAAAAAAAA	A	AAATTCGATTACAATCCTGGTAATTTATATGTAACTGATTCAATATGTTTCAAAGACAAATCAAAAGAAGAAGAAAAAGTGCCGACCCGGTGTGAGCGGGGATTAGTCTGGGTTGTGGTTAAGGCTTAAAGGTGCCACCCATAGTTGGGGCCCATCCAGGACCACCTCGTGGTTCAAACCAAAAAAAAAAAAAAAAAAGAAGAAGAAAAAGTACGTAAAATAACATGAGAAAAGGAATAATTTCAACAAAATGTAAGCCTTGATGGAGAAGGTGAGATATATTTAATGTTGCTATAGCTTAGTTAGCATTTATCTATATGCTTTCAATCTTGTTGCCTGGCTTAATTGAAACAATACTATTCACGTAAGGAACCGCTT	ATTAGTCTGGGTTGTGGTTAAG	55.058	ATTTTGTTGAAATTATTCCTTTTC	55.073	151	Intergenic
PMSSR00386	scaffold241	129382	129395	Pseudochromosome1	TTTTTTTTTTTTT	T	TGGAATCATACTTTAAAGGAGAGGCAATGTGTATTTATGACAGTTAAGTTCAAATTACCCTGCCAGATATCGTAATTGATCAGGAAAAAAAGAAAAGAAAAAGAACAGCTCTGTGGGATTGCTTGCATTTCTATGTCACTTTATGACCCTAATATATGGTAATTGTATGTAACTAGTCTCTTTTTTTTTTTTTGGGAAATAACTACCAGGGAAAATGAACAGCTTTCCAAGTACGGTGACACCAAAACAGCTCGCAGCATAATGTTGATAGAGCTTAAGAAACTTATAGAAGCAAATCCCCTCTTTCGTGATAAGCTTGTTTTTCCCACTCTGAAGGCATCAAGACTGAGGACTCTGATCAATCAAAGGTGAG	TTTCTATGTCACTTTATGACCCTA	54.934	TCTTAAGCTCTATCAACATTATGC	54.931	153	Intron
PMSSR00387	scaffold241	144501	144513	Pseudochromosome1	TTTTTTTTTTTT	T	AAACAACTCACTAAGATTCTATTACTTCTAACTGCCTTTGAGAGGGTGTGCATGGTTTTTGGCGCGTTCATGGTACTGGGTAATTTGTTGAGATTTAGGTGAATTTGCGTAAAAGCCTTGTTCTTGCTTTGAAGGACTGAAATAATGGATTTCAATCAATCAGTTGATGAACTCTTGTGATTTTTTTTTTTTGTTCAACACTTACTAGGTCTTGCAAAGGGTCCATTATTTGACCCTTTCTCTTTAGAGTTGGAAGGATATAGTTTGTTTCTTTGCTGTATACCTGGGTTTTGTTTTAGATAACTTCTGTTAGAGAAAGATTAATGTCTGTTTGAGTTTTC	ATAATGGATTTCAATCAATCAGTT	55.895	AAACAAACTATATCCTTCCAACTC	55.005	129	Intron
PMSSR00388	scaffold241	169267	169289	Pseudochromosome1	TTTTTTTTTTTTTTTTTTTTTT	T	AAAAAATTTTTACTTGGTCATCTCCTCTGATTTTTTTTTTTTTTTTTTTAAGATGACCTTGAAATTAATTTAATTAGAAAATAACTAAAGCAAGTGCATATGATTTAGGTCTTTTCAAGAACATAGACTAAGCCCTTTGCTTATGTGTAAAGGCTAAACATGTGACCATGGTTATTGGAGTTTTTTTTTTTTTTTTTTTTTTGAAACCATTAATAATTCAATTGCTAAAAGTTAGGATGATGATTAGGACCATTGTACTTAACCAAGAATTGAGAACTTGGCCCCTAGATAATGTTACTTGTTTCAGCTGCTAGCTCTCATGCAAATTAATCAGAAAGTGCTTTTTAACACCCACATAAA	AAGTGCATATGATTTAGGTCTTTT	55.525	GTCCTAATCATCATCCTAACTTTT	54.934	159	Intergenic
PMSSR00389	scaffold241	182844	182856	Pseudochromosome1	GAGAGAGAGAGA	GA	TACCAGTTTATTTATCTATCTATATCTATCTATTATGGAATACGTATACGCTGTATATTTCTGTAATTTTAGTTTTTTATTTGTTGGAGGAAAAATTGGAATTTATTGGAGGCAGAAGAATTTTGCGGTGAATATGACAAATGGCCAATAAAATAAGAGAACAGTGACGGAGAGAGAATGGAGAGAGAGAGAATTGATAGAGAGGGCTCTCTCGGTCCTTTCTCAGCGGCTGGCACACACCGTTTTACAGCTGGAGGTTTCAATACCTCCATTTTCACTTCGGTAGTTTTCATGACGTGCCACGTGGCCTCATACCAGAACATAATAAACCAAAAGGGTTAACTACAAGTTTGCCCTCATAATTAAGAAAAG	CAATAAAATAAGAGAACAGTGACG	55.151	GTGAAAATGGAGGTATTGAAAC	55.328	133	CDS
PMSSR00390	scaffold241	218247	218267	Pseudochromosome1	TATATATATATATATATATA	TA	TATCTGTTTTTTTTTAATATGAAAAAAATATGAATTTACCATATTATCCTCATTTAATTAATAATTTCAATTCTTAATGTTTGCATTAATCAATAACATTTTTTGGTATTTTGAATGTTTCACCATTCTCTACATTTTGCTTTATATATATAGATAACGGACACATCACGTGCCTTTCATTATATATATATATATATATAATGTGCGCGCATTTCATATTTACATATTGCATTTCAAATTTCACTTTACTACTTGAGAGTTTCCCAAAAGACTTTACTACCCCGAAATTTTACTCGAAATTACCTAGAAAATTGAAGAGTTATGAAATGCCCTTGGCCACTCATCAAAAGAGTGAAAATAAATATTGTAACAAAAAAATA	ACCATTCTCTACATTTTGCTTTAT	55.525	TAGTAAAGTCTTTTGGGAAACTCT	54.978	158	Intergenic
PMSSR00391	scaffold241	425635	425655	Pseudochromosome1	GAGAGAGAGAGAGAGAGAGA	GA	CCTCCAACTAGGGGTGGGCTCGATTTGGGTTGGTTTGGTTTTGGGCTCAACTCGAACACCAAATCGTAGGCCTCAGTGTGGCTATTTTGGAAACCGTGATGAAAACTGACCACTTCGGTTAACCGAACTTGGTGGGTTGGTTTGGTTCGGTGGGTTTTTTGGCTTTCTTAGAGAGAGAGAGAGAGAGAGAGAGAGAGAGAAGAAGAAGAAGAAGAAATAAAAGCGATGGAGAGAGGGAGAGATGGAGAGGAGAAGAAGAAAAAAAAAAGGAGAGATGGAGAAGAAGAAGAGAAAAAGAAGAGAGAGAGAGAAGAAGAAGGAAAAAAAAAGAGGGAGACGGGGAGAGGGAGTGAAGACAGACGTAAGAAGAATGAGAAAAA	GTGATGAAAACTGACCACTTC	54.642	ATCGCTTTTATTTCTTCTTCTTC	55.448	132	Intron
PMSSR00392	scaffold241	463743	463761	Pseudochromosome1	TGTGTGTGTGTGTGTGTG	TG	TATGAAGAAAAAGGACCTGCGTTATAATCAAAAGCATGGTGAATATGAACCTAATTCTAGAAATGATAATAGAATTCGCTAACGGGGTCCTTAACTTGCAGAATCCCCACAGTATCATAGTTGTGTGTGTGTGTGTGTGAGAAATCCCCCTCCTCTATAGTTAGTTTAGACTATCGTTTGTACTAAAAAACATATTCTAGAAATTATAATAGAGGGCGTGGGAGAGTATATCTAAATATGAACTTATATTCAATCAACCTTTGTATTTATTGCATACTAAACTTTTGGCTCACAATGGCTCTATTTGCGATATTCCTAT	TCTAGAAATGATAATAGAATTCGC	54.087	TCTAAACTAACTATAGAGGAGGGG	54.546	115	Intergenic
PMSSR00393	scaffold241	494722	494741	Pseudochromosome1	TTTTTTTTTTTTTTTTTTT	T	TCTTGAATACAATAACAAATCAATTACATATCAATTTCTTTCATTTTTGTTTTTCAAACCTGTACTTATCAATACAATCAATATAAATACACAGCTGCAGCCATATTGGTTGAGTAAGCTTTTCACCCTATTTCAAAGTCTTTACATGGTATCAGAGCCTCTAGTCTAACGACACCTTAATTTTTTTTTTTTTTTTTTTCTGTTCTCATGGCTACCAACAACTCAGGTGCTGCTCCTACCAATGATGCAAACCCACCATCATCTTCAACCAACGTTTCTGCCACACCCACAACCAACAATTCTCTCACACCCACCCATGCTGCTCCACCTGCAGTTTCCACTATTGTTACCATTAAACTCGACAGAACCAACTATCCAC	CCTCTAGTCTAACGACACCTTAAT	55.242	GTGAGAGAATTGTTGGTTGTG	55.643	151	Intergenic
PMSSR00394	scaffold241	497801	497828	Pseudochromosome1	TTATTATTATTATTATTATTATTATTA	TTA	TCGTATAGCCGTTCGGCTATACTCGGGATATTTTGTTATTAAAAGCGTATATCCGCCGGCTATACTCTGGAGATAGATATATATTTTTAAAAGCGTATAGCCTCCCGGCTTTACTGGCGTCTTTTTTTATATATATTTATTATTTTTATTATTATTATTATTATTATTATTATTAGAATTAATTTATTTTTATTTGTATGATTAGTTGCACCATAGATATGATTATCTCTAGTAGTCTTGTAGGTACCATTCACTTATTTAAGTAATTAAAAGTTTCGACCAAAAAAAAAGAAGTAATTAAAAGTGGGTAAGAGGTCTTAGGTTTGTCAAATCAAAGCTGCCAAGTGGATGTAGC	ATATTTTTAAAAGCGTATAGCCTC	54.82	GAGATAATCATATCTATGGTGCAA	55.179	149	Intergenic
PMSSR00395	scaffold241	520520	520536	Pseudochromosome1	GAGAGAGAGAGAGAGA	GA	AAGGAGTAGCCGCCAGGGAGTTGGCCGCCGCCTAGGCCGCCTAGCGCCCACCTAGTCCGCCTAGCTCCCGCCTAGGCCGCCTAGCGCCCGCCTAGGCAGCCTGGGCTGGTCTGGGCTGGCGTTTTGCCGTTGAGGCGTCGACGCTTAAGGTGGCATTGAGGCACTGCATGAAGAAAGACCGAGAGAGAGAGAGAGAATGAAGTCGAAACAGCGAGAGGAAGGAGTGTAGGCTGTGCTGGGAAGAAGAAGACATCTAACCTAATTTTTAATACAACTAACGGGTTGGGTTTTGTAAAATGGGCTTAAACCTTGTATTAAAATGGCCCTATATATCAGTTTTTATTTTTATTTTATTTTTTAATATAAAAGTAAACCT	GCACTGCATGAAGAAAGACC	58.444	TAATACAAGGTTTAAGCCCATTTT	57.477	157	Intergenic
PMSSR00396	scaffold241	552267	552279	Pseudochromosome1	GAAGAAGAAGAA	GAA	TATTTTATATGAAATATCTATATAAACAATGAGAACCAAATTTTTTTATTATTATTTTTTTTTGGGTATGCTAATTAATACAGTGAAAACCAAAAATAAAACATATATCATTAGTAATATATAAACAAGAAAAGAGAGAAAAAAATAAAAAGAAAAGAGAAAGGAGAAGAAAGAAATGACGAAGAAGAAGAAAGAGAAAGAAAAGAAGAAAAATGAGAGAGAAGACAAAAATGACAGACACGAACCAAAAAAGAGAAAAGAGAAAGGGGAAGGAAGGAGGAGCCCATTCTCGAGGGGAATGAAGGCAGACAATGTTTTGGGCTTGTTTTTTTTAAATTAAAATTTCTTTGGTCAGAGTTTTGATTGTGCTTA	GCTAATTAATACAGTGAAAACCAA	54.745	TCTTCTCTCTCATTTTTCTTCTTT	55.111	156	Intergenic
PMSSR00397	scaffold241	661180	661197	Pseudochromosome1	AAAAAAAAAAAAAAAAA	A	TTTGATTCTCCCTTCTCACAATATCACTTGTATCGAATGTAGTAAAATTATCAATTAATTCCATCAAGAAGCTGTAATTAATCCAATGTAATCCAATGTGGTTTTGGAGGCCCTAGGCAAATTACTAAAATGTGGCCTTCTATTCTCTATGTATCTTTTGCAATATTTTTTCGATAAGTTAAAAAAAAAAAAAAAAATTATATGAGCTCAAGTCAGAATTATAACCTAAAAAGAAACAAACAAAATGTAATTCACCAAATAATAGACTGGATCCATGTCCATTTTAATTGAAAATGTCACATCCAGTCCAGCACACAAACTGGGCCAAAGAGAAGTAGTTAGCCACAGTTAGCTTACTGTCACCACAATGAGTAGTT	AATTACTAAAATGTGGCCTTCTAT	54.789	TGAATTACATTTTGTTTGTTTCTT	54.984	135	Intergenic
PMSSR00398	scaffold241	664588	664601	Pseudochromosome1	TTTTTTTTTTTTT	T	AATGTACCAGTGAGTGATTGGAAGCAATGAAGATCGAAAGTGTCAGCTTGGAGGAGCTCGATGCCGAAACAACCCGATATCGGCGACAGCTGCTGAGAAATGGCGTGCATAGAGTGCCACAAGCTTGCAACCCTCAAGCTATCATTAGTGTCCATCCGTCCCGAAGACCCATAATCCTAATTTTTTTTTTTTTCCAGAAAAAGAGAAAAAAATCAAAATTCGATAATAGATGAAAAATTGAAGTTCCGATTACCAGAGTTTTGGGTTTCTTTTACCTTGTAGAAGATCAATCCACCTGATTTGTTGATGATGTATAGGCTGTAAATTGCTGCCATTTCCAAGGGGTATTTCGGAATCCAATAGAAATATATGA	CTCAAGCTATCATTAGTGTCCAT	55.295	TTTTTCATCTATTATCGAATTTTG	54.743	105	Intron
PMSSR00399	scaffold241	727935	727955	Pseudochromosome1	ATCTCATCTCATCTCATCTC	ATCTC	TGAATAGAATGACCTGGCTGCTGCTATATGGGGTTCTGTTCAAGCCGCAAAACTAGTGAAGTGTATTGTGTGGGACTGCATTGGACGCAAAGTGCTTCCTTGTATCAGAGGGGATTGAAAGATTATCTTTAAGTGTTCCATGGTCTTAAAAACTTGAGTTTATAATGAATTTGAATAATAATCTCATCTCATCTCATCTCCAGGTTGAGATTCCAGTTATGATGAACTTATGATGGTGGTTTTATCCGGACCCCACCCTACCGAGGACAAATTAAAGTTTGTTAATTGTAATTATAATTTGTAGCTACTACTTGGTTCTCTTTCTCATATGATTCAAATTCTTTATTTCTTTTTTTTTTTTATATCATCTTTCCAAAATT	ATTATCTTTAAGTGTTCCATGGTC	55.603	TCATAAGTTCATCATAACTGGAAT	54.701	112	Intergenic
PMSSR00400	scaffold241	741255	741275	Pseudochromosome1	TGTTTGTTTGTTTGTTTGTT	TGTT	GGTGGTGGCTTGGGTGTGTTGAGTAATTCCATGGAGGGTTAGGTATAGGGTGAGTGAGGGGTTGGGTTTGGCGAGGGGAAAGGAGAGAAGAGAGAGGCAGAGAGGAGAAAAAAGAAAAGAGAAGAGAGAATGTAGGCGATTATTGTGAGAATATATATAAAATTAATGATACGAGTTTAATGTTTGTTTGTTTGTTTGTTTTGGATTGAATGAATAGAATGACCTAGTTGCCGTCATAGGGGATTCTGTTCAAGCTGCGAAACTAGTGAAGCGTATTGTGTGGGACTGCATTGGACACAAAGTGCCTCCTCGTATCAAGGGGGGATTGAACGATTATCTTAAAATGTTCCATCTGTGATGAACTTATGGTGGTGGTTGTA	AGAAAAGAGAAGAGAGAATGTAGG	54.631	CAACTAGGTCATTCTATTCATTCA	55.294	118	Intergenic
PMSSR00401	scaffold241	764543	764557	Pseudochromosome1	AAAAAAAAAAAAAA	A	GTTGAGGGAATATTTATGCCTTGTTTGTGTTGAATGTGTATGAGGAGTGATACCAAGAGGTTGCATATCTTTTTAAGTTCCCTTTGTCATATTTCCTTATGCATATTTGAATATTTAAACATTATAGCCGTGCGGCTATACTCTTTAAACATATTATGTCTTAATTATTATATAATATTTAAAAAAAAAAAAAACAAATTCAACAAAATAATTCATTAGAATTTATTAAGCCATTTATGAAATCGGTAAAATATTTAAATATTCACTAATGGTGCATTTCTGTCTGTCTGCAAATGAGGACAAGACGTGAGTGCCAAATAATTGCCAACAGTTCCAGTACAAATTATGAAAATACTTCTTCAATCAACCAAGGC	ATATTTAAACATTATAGCCGTGC	54.664	TTTCATAAATGGCTTAATAAATTC	54.03	132	Intergenic
PMSSR00402	scaffold241	772644	772664	Pseudochromosome1	ATATATATATATATATATAT	AT	TCTCCCTCCATACATTCTTTTTTGTATTGAATCGTTTGTTACCTTTTGCTTTGCCATCCTAGAATGCTTGGTGTTTTAACTTTCGTCATGTTATGTGGATGCAATGTGAATTATTCGTGAAATGACGATGAAAAATCTGTTTCTTGAGCTTCAAGTTATTATTACCAAACATGTACACACATATATATATATATATATATAATGGAACAGTAATCCAAACAAAAAATACAGGACAATAAAAGGAATATGAACAATGATTGAAACACTATAGGTGAGAATTCACCAAGCTATATATGAATTTTAAGAGTCGATCAAATCCAAGGAAAGGATCCATATCCTATTTTAAAGTATCAAATTTTTGGCTAAGTAATTTATGTTAA	TGAGCTTCAAGTTATTATTACCAA	55.232	TCATATTCCTTTTATTGTCCTGTA	54.88	106	Intergenic
PMSSR00403	scaffold241	782396	782408	Pseudochromosome1	AAAAAAAAAAAA	A	TAGTGATTGGTGTCAGCCTGCTTTGTACACACAATGCCTCCTGGTGTCAAGGAACTGAGAGATTATCTTAAGATGTTCTTGGGTATTAAAAAGTTGAGTTTATGATGAATAATGTGTTACATCCCTAGGTTTGGGCTATAGTCCTTGCTCTTTTAACAGTATGAATGAAATCCATTTCTCAAAAAAAAAAAATACAGTAATTAGTTACTATGAAGGAAGTTAAGAGTAGTTATCTCTGCACTTAGAGGTCTTGTCCGAATCATTCCTTTTATATCGCTTGTATTTAAAATAAACAACAGCAAAAAAATTTCTATGGAGTCAACTAGTGTTGCTACTTCTCTAACCTCTCACATGGCGTCGGTTTTACATGGA	GCTCTTTTAACAGTATGAATGAAA	54.831	AAATACAAGCGATATAAAAGGAAT	54.873	139	Intergenic
PMSSR00404	scaffold241	813846	813860	Pseudochromosome1	CACACACACACACA	CA	AATGAAGCAAAGGCCAATATGAGTATAATTGGAAGAAAAGGACAACAAGCATACCAAAACTTTTGCGCTTCCAAAGTCACACAATTTTACTTGGTGGGTATGCGGATTCACCTGCAAAAAATATGAACCAAATTTCAAACCTTTGCTGTTTTATTTACTCCATAACCACTCCCATCCCTCCACACACACACACAAGAGGAAGGCAGTGCTGCACACAACTATATGGTTAACTACATATTAATAGGCATATAGGGATAAGAGAATCAAAGTACATACCAGAAGATTTTGAGGCTTAATGTCCCGATGGCACACTCCAATGCAGCGGTGAATGTAGGATAATGCCCTAAAGATCTGCCAAATATGGATGAAATGAG	CTTTGCTGTTTTATTTACTCCATA	54.893	CAAAATCTTCTGGTATGTACTTTG	55.008	148	Intron
PMSSR00405	scaffold241	848936	848964	Pseudochromosome1	TCTCTCTCTCTCTCTCTCTCTCTCTCTC	TC	CTCTTTATTTTTTATTTTTCTCATTCTTCTTATATCTGTCTTCACTCCCTCTCCCCGTCTCCCTCTTCTTTTTCTTCTTCTCTCTCTTTTCTTTTTCTCCTTTTCTTCTTCTCCATCTCTCCCTCTTTTTTTTTTTCTTCTTCTCCTCTCCATCGCTTTTATTTCTTCTCTCTCTCTCTCTCTCTCTCTCTCTCTCTCTCTCTCTCTCTTTCTTCAAAAAGCCAAAAAATCAAAACCGAACCAAACCAAACCACCAAGTCCAGTTAACCGAAGTGGTCAGTTTTCATCAATTATGGTTTGGTTTCGGTTTTCAAAATAGCCAAACCGAAGTCTACGATTCGGTGTTCAGGTTGGGCCTAAAATCGAACCAACCCAAACCTAGCCCAGG	GCTTTTATTTCTTCTCTCTCTCTC	54.46	AACCATAATTGATGAAAACTGAC	54.965	144	Intergenic
PMSSR00406	scaffold241	891717	891741	Pseudochromosome1	CTCTCTCTCTCTCTCTCTCTCTCT	CT	ATTGACCGTCAAAGTCAAACGTTAATTGCTGACGTTGCAGTCGTGGGACCTACCTCATAACCAAACAGTAGCTAGAAAGAGACGAAACGAAGGACAATTTTGAAAAAAATAAAATAAAAACTCTTTAAAAATATTATTAAATTAGATTTTTAAAAACAGAAAAAATATATATATTCCCCACTCTCTCTCTCTCTCTCTCTCTCTTCCTCCTATCTCCCTCACTCTCTCTGCCCAGAACTTGAAAACCCCACCCACATGTCCAACCACCTCCTCACCCAACCACCATTGAAGCCATACAAACCCCGCCCACATATCTGTCCATCCCCGTGAAACATGGGCCACCATATAGTCCATTCATCATAGTAGTGGATAGGATCAGTTGAA	CAGTAGCTAGAAAGAGACGAAAC	54.62	AGAGTGAGGGAGATAGGAGG	54.94	160	Intergenic
PMSSR00407	scaffold241	996615	996629	Pseudochromosome1	ACACACACACACAC	AC	AGACTAGCAGAAGCAATTTGCATGAATCTCAGATAACGGTGAAACCAGAAAACAAGAGAAAAAATAAAAGCAGGCAGCTGGTTGTTGTTTTCAACAGCACCCTGCAGGCACTGTGCTTCTGCATATCCTCAAATTCATTCATTCATAGCAATCAAATATTTCAGTCACAATAAATCAGAAACACACACACACACCATATATAGGTATATATGGGTCTGGTGGTCATGTGCAGATTGCAGGGGAGGCATAGACAATGGCCAGCAGAAACTGCTAGTGTTGATAAAGCATGATCCATGTTTTGGGTCCATTTAAAATCTTGGCTCCGCGGCCAAGAAGAAGGCATGCATTGATATTTATTTAGAGGTCAGTGGTTT	ATTTCAGTCACAATAAATCAGAAA	54.891	GATCATGCTTTATCAACACTAGC	55.819	135	Intergenic
PMSSR00408	scaffold241	1000564	1000582	Pseudochromosome1	TTTTTTTTTTTTTTTTTT	T	AAGCTACCAATAATGGCTATGTTCTTGAAGCTTTGTGGCAATTCAGAATAACACAGTGCTTTACAGCTCCTCACCATGCCTTTGTCCGAGCTTTATCGGATGGCCGGGAGGGTTGATTCAAGTCAAGATTTTGAGTAAGTTCTGTTCCACATTTTTACCATCTTTGCACTCTTACCTCTCTTTTTTTTTTTTTTTTTTGGTGTCATTGAGATGTGTTCTGTTTTCCCATTTAACATTTGCGGAAATTTTTCTTCTTTTCCCCACTTTTCCACCTTGTGGGATTTAATGCAGACCTGTAAATGACTTTGTTGAGCTAGTATGGGAAAATGGTCAAATTATG	CAAGTCAAGATTTTGAGTAAGTTC	54.332	ACAGAACACATCTCAATGACAC	55.028	103	CDS
PMSSR00409	scaffold241	1008704	1008732	Pseudochromosome1	ATATATATATATATATATATATATATAT	AT	CATATCTCTAATTGTTTTGAATTATTTTCATGGTAAAAATTTCAAAATATATCACTTGTTGAAAATCTAAAACACATATCACCTATCATCTTCTTCAGGCTATTCATGAGATGGATAGATTTTGAAACCCCTACTTTGAAAGTTGCATACCTATATATTCTTATCTGAGAAGGTATACAAATATATATATATATATATATATATATATTCCAATATGAATATAAGTAAAAAGCAGGACACCTCCAAATCACAAACCATGGAAAGACAAGGTTACTTGCATGATGCTCCAAGTTGGTATTCATGAAAAATATCAATTAATACCCAATAACATGAAAAATATAACAAATTAAAGCATAATCATAACTGGGTTTTGATGGATTATAGCTCA	TATTCATGAGATGGATAGATTTTG	55.159	GGTGTCCTGCTTTTTACTTATATT	55.185	141	Intron
PMSSR00410	scaffold241	1126851	1126870	Pseudochromosome1	AAAAAAAAAAAAAAAAAAA	A	ATGGTATTAAGGCCCTCTTTGAACCGTTTGCGCCTTTCAAGCTAACCGTATGCATGCATTTTACCAATTATAATTCCTAACTTTAGCTTGAAAAACAAGAATTTACCTTTGTAGGGAACTCATGAGCTTTAATTTGGATGTGTTTTCCATGCTAAGTTTGGGAAGGGATATTACATATTGAAAAAAAAAAAAAAAAAAACAGAAGAGAACTTCACTCAATTGGTGAAAGAAAAGAGAAAAGTTGTGGTTAATTGACTTTGGATTCAAATTTCAATTCCAAGTTTCTTTATTGGCCTCAAAAATAAATTTATGGTTGTTCAAATAGAAGAAAGGATTGTGAAATACATGTTCAAGATCTTTCACACAATCTAAAATACGT	AAAACAAGAATTTACCTTTGTAGG	55.233	TAACCACAACTTTTCTCTTTTCTT	55.744	159	Intergenic
PMSSR00411	scaffold246	23639	23661	Pseudochromosome1	AGAGAGAGAGAGAGAGAGAGAG	AG	TCTATATTTTCGGCGGGGAAATCGGGTGGTTTAGGTCCGGGACTTCACTACGAGTCGAACGGGACCGGTCTCGAGAGCTGGGGTGGCCGGAAGTGGTGGCGGCGTTGATTTTTCTGTTCAGGTGAACAGTAACTCGGGAGAGATGGAGAAGAGCTCGGGGAGAGAGAGAGAGAGAGAGAGAGAGAGAGAGAGAGAGAGAGAGAAGTGAGTGAGGTAAAATTGAAAACAAAACTGATTTTTTTTTACTAATACATTTTTCAAATTATTTACGGTTTTGCCACAGAAGGTAATTTGATCGCCAAAACTTCGTTATAACTCCGATTCAAGCCTACCGCCTGTGTACGAATTCATTTCAGAACCACCCACGCAACCAAACCACCCG	GGAGAGAGAGAGAGAGAGAGAGA	55.438	AAACCGTAAATAATTTGAAAAATG	55.867	117	Intergenic
PMSSR00412	scaffold246	29371	29387	Pseudochromosome1	TATATATATATATATA	TA	TCATACAAGACATAAATTTTTTATAATACACATGTCATTTACTCTTATAACATGAGTGTATCCCACTTCTCTTCCAGCCAGCGTATCTCATTCTCTTCAACAACAACAATCATATAAATCATGTACAATGTTCTAAATAATTTTCGAGCCCCATTTTGGTGAGATTACATATGTATATATTATATATATATATATAAGCATATAATTAATAAAGGAGCAAACTATGAAGAAGCAGAAGACTGTGAAGAAGCTCGCAAAGTCCAGATGTTGTTGGGATCCACAGGAGGAGGCATCTGATTGTAATATACCACACAAGGGCTCTCATGATTGTGCACTCCATCATATGTGGTTATCACATAGCTCGAGTCTTCTCGGT	TATCTCATTCTCTTCAACAACAAC	55.316	TCTTCATAGTTTGCTCCTTTATTA	54.575	147	Intergenic
PMSSR00413	scaffold246	30620	30636	Pseudochromosome1	CTCTCTCTCTCTCTCT	CT	GCAATCGACAACATGCCTTTCTCTAGTCATCTTCAACCCCAACATTTTGAACCGTTTGATGTGATCAATGGCAATCGACAACTACATGCCTTTCTCTAGTCATCTTCAACCCCAACATTTTGAACAATATTATTGGATGCAGAAGCAGCAAACATAAGCATGCCTCTTCAACAGTAAGTCCTCTCTCTCTCTCTCTTCCACCGGATCAAATAGCCTAAATAATGCTTAGGGATGGCAATGGGTCGAATCCATGGAGGGTATTGTCATTCCCATCCCTATCCCTATCCCCATCCTCTTTAAGCATTTTTCCCTTATCCCTGCCTTAATACTGGCAAAATTCATATCGGGGATTCCCCATTCCCACCTTCGTTGGGGA	AACTACATGCCTTTCTCTAGTCAT	55.589	CCTAAGCATTATTTAGGCTATTTG	55.893	151	Intron
PMSSR00414	scaffold246	47904	47928	Pseudochromosome1	ATATATATATATATATATATATAT	AT	CTAAAATTTCAATAAATCAATTGAATGGTCAAATGATATCAGATTCAAGTGATTTTTTTTGTAGAAATGATCTTTGAATGTGTATCTACAAAATAGATTTGGATTAGTGAAATACAATCCGGAGTGGGCCCTACAAGGGGTGTTCCTCAAATAAGCTTATTTGAGGGATCCCTCAATGGAATATATATATATATATATATATATTATTCAAGTCAAAATCTAATATAAAATTTGGTGGAAGTCGTGGGGCACATCTAAGAGCCACTTAACAATATATTGATATGAAAAATAAATAATATATATGTAAAACGAGGCAGGTTTTGGTTTTTGGAATTAGAATATTATCTATTTCATGCCCTGAATAT	CAAAATAGATTTGGATTAGTGAAA	54.653	ACGACTTCCACCAAATTTTA	54.818	157	Intergenic
PMSSR00415	scaffold246	86758	86788	Pseudochromosome1	TCTCTCTCTCTCTCTCTCTCTCTCTCTCTC	TC	TTATTCGGGAAGGAATTTGGGGATTTCAGTTATACCATTGCGTAGAGCACATCGAGATGGGTCCGTAGACACATAGTGGGCTCAAATCTGAGTTGTAACGAGAGAGATACGATCAAAATTCAAGTAGGGGTAAAATTGTAATTTTTTGAAACTGGTTTTTAAAACCAGAATTTCTCTCTCTCTCTCTCTCTCTCTCTCTCTCTCTCTCTCCCGTGAGCAGACCCCCTCCCCCTCATTTTTTCTCTCCAGCTGGTGGCTCCAAGAGCTACCACAGCCATCACCGGCCGCCACTTGGGGCGGCACTGGTCCCAAATGGACCACAACCTCTTCCTCTTCCAGCCCCAGTCCTTTGCTGCCACGAGCCACCACGAATACCGCCAGAAAATCAAG	TTTTTAAAACCAGAATTTCTCTCTCT	57.554	GTGATGGCTGTGGTAGCTCT	57.898	126	Intergenic
PMSSR00416	scaffold246	109848	109870	Pseudochromosome1	ATATATATATATATATATATAT	AT	ATTTTGTTTTTAATTTGAATTTAAGTATTAGCTAGAAAACAACTCTTATGATTGCATTTGACACACTTTCTTCTCTGCCTGTTTCTTGTTAAGTTTATATTCTCGTTCTGTTTCATCACAGATTCACAGTTTTGGTTCAAAGTAAGGCATTGTACTTGGTGAGAATTGAGTATGCCATGCATATATATATATATATATATATTTTTTTATTTTTTTTTGTGAGAGGGTCTCAAGTCCCTTGAGTTTCTAATGGCAGCAGTGTTATTTAGAACAGATATATGTTGGTCAGTAATCAATTGTGCGCAAGGAAATCAACAAATGCTCAAAATGTTAGGTTCGGTTGACAATTCATGTGCTTCTCTATATCTAATATGGTATCTAG	ATTGTACTTGGTGAGAATTGAGTA	54.831	ATATCTGTTCTAAATAACACTGCTG	54.036	130	Intron
PMSSR00417	scaffold246	122412	122428	Pseudochromosome1	ATATATATATATATAT	AT	GGCCACTGTCCTCGTGCTGGTCTTTGAATGCCTTTTCTTTTTCTCAAAAAAAAAAAAAAAAGTATGTGTTTCAATTATACGATATGAAGTCTTTGTGATTCAACAAACGATATATTTAGACAAAAAGAAAACATAACAAAAGCAGAAAATGAAAACCTAACGACATCTGGCAAGACTGGCATATATATATATATATAAGAATTAAAATTTTCATGCCTAATTCCAAGGGAACCATATAGCCTCACAAATCAGTTTATAATTTTCGTTCGTTCATTCACAACCTAACATCAACAAGATGCTTGTACAGTACAAGCATCTTATAGTTACCCATAAAGAATTGTTGGGTGTGCGCAGCCCAAAAGCTTGGCTCAATAAT	GACAAAAAGAAAACATAACAAAAG	54.401	ACGAAAATTATAAACTGATTTGTG	54.606	148	Intergenic
PMSSR00418	scaffold246	124218	124231	Pseudochromosome1	AAAAAAAAAAAAA	A	TTTTACAAATCAATCAGATTCATAATTGTCAACTAATTTATCCATGGCATAGGGGTTGGCACCATAGTGGAAAAGTGGGCCAAACTCTCCCCCTCCCTCCAAGTGCACCCGGATTCGATGTAGAAGACAATCTTAAGGCAACCCAATATAATTCACCCTTCCCTCCCTAACCAATGACCCAAAAAAAAAAAAATATCCATGAGGTTGTGCAAAAGGTTAAAAGGAAAACTTTAAAATGGTAAATCTCCTAATCTCCTCACAAAATACGATACGTAAAAACGACATGATCTAAAGGTAATATTAATGAGGTGTGAAGAAGCTCATGATGAAAAATAGTGGTGCAAAAACACTCAAGGCATAACTCAAGCCGTGC	GATTCGATGTAGAAGACAATCTTA	54.585	TATCGTATTTTGTGAGGAGATTAG	54.658	160	Intergenic
PMSSR00419	scaffold246	130907	130937	Pseudochromosome1	GAGAGAGAGAGAGAGAGAGAGAGAGAGAGA	GA	TAGAAGAAGAAAGAAAAAAAAACAGATAGAGGAGAGCGAGAGAGAGAAGGGAAGAAGAGGGAAAAACGTATGGAGTGGGTCTTTATGTTTTACTGTTTTGGATTGTGATGGAGGAGAGAGAAAAGGGAAGAGGAAGAAGAGAAAGAGAGGGAGAGAGATGGAGAGATAGAAGAAGAAAGGGAGAGAGAGAGAGAGAGAGAGAGAGAGAGAAGTAGAATAAATAAATAAAATAAAAAGGGAGAGATGGGTGAATGCCCAAAAGAGAGAGAGAAGGCTTGGGAAGTCAGACAAAAAATAAATAAATAAATAAACGTTGGGAAGTGGGAGAGGGAGGTAGGGAAACGTGAAAGTGTAGAATAAATAAATAAAATAAAAAGGGAGAGATGGGTG	GTTTTACTGTTTTGGATTGTGAT	55.041	CATCTCTCCCTTTTTATTTTATTT	54.489	160	Intergenic
PMSSR00420	scaffold246	173784	173799	Pseudochromosome1	GAAGAAGAAGAAGAA	GAA	GATCCTTTTTTGACATAGAATGTTGGTGGTCAGTCTGCCCAGGTTGGAGAAGTGTTTGGTAAATTTTCTATCCTTCTGTTCCTTCTACCTTTTCCTGCTGGATTGATTTATGAAATTGTCATTTCTTGTGCAGTTACTTCTGTCATAACTGCTGGGGACCTGGAGTTTCCTTCTGGAAAGGAAGAAGAAGAAGAAAGATCAAGCAGAATAGACTCTCGTTGAGGCAACTCCTTCTGTCAGAAGGAAAAGAAAGGAAACTGCTCAACCTACGACTTCAGGTGAATTTTGACAATTTTCTTAGTTCTGTTATGTTCTGGTTTATGTTCTAATGGCCTATTTTCTTCTTATTTCAGCTGAAGGTCCTTCTCCTCCTCC	TAAATTTTCTATCCTTCTGTTCCT	54.856	ACGAGAGTCTATTCTGCTTGAT	54.983	160	Intron
PMSSR00421	scaffold246	198699	198719	Pseudochromosome1	AAAAAAAAAAAAAAAAAAAA	A	AAAAATAGTAAGAATCATGCCAAAAACTATAGAAATAGAACCCAATATGAACCCAATATTTTCACAGATGACCAAGCTGCTTGATATCCTTGACGATTATTTGGCCATAGAATTAGAACTAGGGCCACAAGGCCATATATATTTTGGGGCGGGGGGAGGGAGGATCATGCTGCTCCAGGTAAAAAAAAAAAAAAAAAAAAGAAAAAGACTGATCCTGCCAAGAAGAAGAGAGACACAAGTCATGCTGCTATAAGGTCTGCTATTATGACGACTGCACACACATTATATAACATTTATAGACGAATTATTGATGATACAAACTATAAACAATGAATCAACCAGTTCGACCCTAGTCATTTGTTATCAACCAAATCTGAACT	TTATTTGGCCATAGAATTAGAACT	55.604	ATGACTTGTGTCTCTCTTCTTCTT	55.597	147	Intergenic
PMSSR00422	scaffold246	213672	213690	Pseudochromosome1	ATTATTATTATTATTATT	ATT	GCTGGACCCTGTTGGCCTTGACCTTACTAACTTAAGCGGTTTATAGCATTTACTCATGCACTCGAGGTCTTAGGTTTGATTTTCCCTCCCTCAATATCTCATGTATAGAAGAAAAAAAAAACTTTAGAAACGTCAAAATTCATACATTAAATAATAAAGTTATGGTTATAAGATTAGTGAATTATTATTATTATTATTATACAGTTATCATCCATGAAATTTGAATTTAGGACCAAATAATCATCAGAATAGGATATGGAATCGCTCTTTTATA	AAACGTCAAAATTCATACATTAAA	54.96	ATTCCATATCCTATTCTGATGATT	55.041	135	Intergenic
PMSSR00423	scaffold246	220483	220498	Pseudochromosome1	CCACCACCACCACCA	CCA	CGTTGTTGCCTCCACCACCACCCCCAAAACCACCACCACCACCCGCCGCCGCCACCATGACCATCACTGCCTCCGCCACCACCTCCACCACCACTTCCAACCTTACTATCAGCCCCACCACCATCACTGCCACCGCCACCTCCACCACCTCATCCCACCACCACCTTCACCACCTCACTCCCACCACCACCACCACTACCACTCCCACCTCCTCCACCACTACCTCCCCCACAAACCACCATCATCACTGCCATCGCCATCACCTGCCATCGCTATAAACTCTATTAAAATTAATAATAAAATTATAACAAACTCAGTTAAAATCTATACACGAATTTAGTCAAAATCTATGTGAAGTTTGTAGAATTTAGTCAA	ACCACTTCCAACCTTACTATCAG	56.527	AGTGATGATGGTGGTTTGTG	56.725	160	Intergenic
PMSSR00424	scaffold246	220634	220649	Pseudochromosome1	CCACCACCACCACCA	CCA	TCGTTGTTGCCTCCACCACCACCCCCAAAACCACCACCACCACCGCCGCCGCCACCATGACCATCACTGCCTCCGCCACCACCTCCACCACCACTTCCAACCTTACTATCAGCCCCACCACCATCACTGCCACCGCCACCTCCACCACCTCATCCCACCACCACCTTCACCACCTCACTCCCACCACCACCACCAACTACCACTCCCACCTCCTCCACCACTACCTCCCCCACAAACCACCATCATCACTGCCATCGCCATCACCTGCCATCGCTATAAACTCTATTAAAATTAATAATAAAATTATAACAAACTCAGTTAAAATCTATACACGAATTTAGTCAAAATCTATGTGAAGTTTGTAGAATTTAGTCA	ACTTCCAACCTTACTATCAGCC	56.589	AGTGATGATGGTGGTTTGTG	56.725	158	Intergenic
PMSSR00425	scaffold246	223222	223237	Pseudochromosome1	AAAAAAAAAAAAAAA	A	ACAAAAGAGCTCAAATGAGAAAATTCCGAATGCTTTTGCTCTACTGCGGTGAATTTACCAAGCTAACATGGCCCACCCAATTTTTACTAGCCAGAATAAATGTACGAAATGTTATCTACAATTGTCACATGATATTTATCACCTTATTCCAAAAGAAAATACTATAATTTTTATTCGGTTAAAAAAAAAAAAAAACCATCTCTTACTTATATATATTTTCTAGTGTGTATACTCTATATAGCCAAAATGACGGTCGGTTTAGGGTTAGGTTTAAGATTTATTACAAAGAAAGTTAAACGAAAGTCTGAATTGGACTAGTTTTGACTATGAACATGATATTTTCAAGAAAATAGAAGTAAATAATATAATTTCATG	CATGATATTTATCACCTTATTCCA	55.061	AAATCTTAAACCTAACCCTAAACC	55.59	152	Intergenic
PMSSR00426	scaffold246	264376	264402	Pseudochromosome1	ATATATATATATATATATATATATAT	AT	AAGGAACCTAATCTCTTTCCCAATTTCAACTTCCCCTTGTGATATTTTACCCGTGATGGTTAGTTTGACTCCTTTTCTGGACAGCTCCCTGCTTTCCTGCTTATCCCTCTCTGAGATTGTAACTTGCTTATCTCCTTGGGAGAATTACCTTCTCTGAAAAGACAGAAGAAAAATCTCTGAATATATATATATATATATATATATATTGTAAGAGGGATTTGATCTTCAGTTTTTTCAGAATCAACTTGATGTCATGAACCCTTCAATCACTTCTTCTATGACAGTTGCCATTGCTGACTTTCCTTTATCCCAGAGATGTCACGTGGGATTGTTCCTATTTCTGGGCTCTCTCTTCCTATTATATTGGGCCTGTGAGGCCCAGATTA	GAGAATTACCTTCTCTGAAAAGAC	54.844	AACTGTCATAGAAGAAGTGATTGA	54.927	147	Intergenic
PMSSR00427	scaffold246	295167	295179	Pseudochromosome1	CTCTCTCTCTCT	CT	ATACCAAGAGTGCTGCTATTTCCACTCACCTGTCCTATTTTCCCACCCACCTTATCTTCCCACCCACCATATAAATTTTAAAAAACACAATCCTATTTTTCCACCCACCAATATTCCTAAAATACCCTTTTAATTATTACCTCATTTCCTCTCTCCTTTTATTCTCTCTGCTCACGTCTTCTCTCTCTCTCTGATGGCCCACACATCGCTTTCATTTCTGTTGTATCTTATTTTTCATCTCTCACG	CCTTTTAATTATTACCTCATTTCC	54.724	CGTGAGAGATGAAAAATAAGATAC	54.243	121	Intergenic
PMSSR00428	scaffold246	300946	300973	Pseudochromosome1	AAAAAAAAAAAAAAAAAAAAAAAAAAA	A	CTTCTTCCTGAACATCAGAACATATTTTAATATCAAGTGAATCAATAAATCAACTGGCTGCTGCTTGGATGAATTTTTTTTTAGCATATTAATGATTTGCATAACTTTTTTTTCTTTTGGGGGTAAAAAAGACAGAAACATACATGTAGATGCAATACTAATGCAGGTATTCGTGCACCCAAAAAAAAAAAAAAAAAAAAAAAAAAACACAAAAGGATTTGATACAGCCTCGTACGTGTACATCCAATCCTTGATATATATATGATTCAATAATTGGCGTGCAAGTTTTTAGTTAGATTATCAACTTCTTTTTCATAGAGACAGATATTCTTATCCCAAATAGCTAAAACTCCCACAAACTTGGTGAGTGTGAAATTTACAAAATTA	AGCATATTAATGATTTGCATAACT	54.29	GTACACGTACGAGGCTGTATC	54.949	159	Intergenic
PMSSR00429	scaffold246	342307	342319	Pseudochromosome1	TATATATATATA	TA	ATACTTGAGAATTTTACTTTCTAAGTTTTGTTGAAATCTTATTGGACATATTTTCTGATTCTTGTTTAAATGTAGGCTACTACACCAGAGTACAAAGCTTATCAAGAGCAAGTTCTCAGCAATTGCTCAAGATTTTGCACATAAAAGAATCTTTGTTTTTGAGACAAGATCTTAAATTTATATATATATATAATGTATATATATAGTTATTCTCTTATCCGGATATCCACACGTTTTTATCATGCGGGTGCTATTGTAAACAGGCAAGAAAGCAGGGAGGGGTAGTATAAAACATGACATCCACATGATAATAACGTTTCGATGTCCGCATAGGAGAATTTCTGTATGTGTATATAGCTTCGGAGAGAGATA	AAGAATCTTTGTTTTTGAGACAAG	56.106	ATGTCATGTTTTATACTACCCCTC	55.493	156	Intergenic
PMSSR00430	scaffold246	342616	342628	Pseudochromosome1	TATATATATATA	TA	ATACTTGAGAATTTTACTTTCTAAGTTTTGTTGAAATCTTATTGGACATATTTTCTGATTCTTGTTTAAATGTAGGCTACTACACCAGAGTACAAAGCTTATCAAGAGCAAGTTCTCAGCAATTGCTCAAGATTTTGCACATAAAAGAATCTTTGTTTTTGAGACAAGATCTTAAATTTATATATATATATATGTATATATATAGTTATTCTCTTATCCGGATATCCACACGTTTTTATCATGCGGGTGCTATTGTAAACAGGCAAGAAAGCAGGGAGGGGTAGTATAAAACATGACATCCACATGATAATAACGTTTCGATGTCCGCATAGGAGAATTTCTGTATGTGTATATAGCTTCGGAGAGAGATAA	AAGAATCTTTGTTTTTGAGACAAG	56.106	ATGTCATGTTTTATACTACCCCTC	55.493	155	CDS
PMSSR00431	scaffold246	397892	397904	Pseudochromosome1	TTTTTTTTTTTT	T	ACCTAACTGAAAACTAGTATAATTCAATACAAAAACGAAGTTGTCATGATTCCATCCAAGCCATTTGCAAAACTTTTTCAAAAGCTAGGAAAATAAATAACTTACAGTTTGGTAATGACTAAGTCCTCTTCGGCTATAATGTTTAATATCATTACATGCATATTACTTATAAGGAGAGAGTTTTTTTTTTTTGTTGAGAAAATGTGAGAGAGTCTTTTACTTTACATCCAGATCAAAGCCCTCTCGTATTCTTCCCCAACAAGTAGCAAAAAGATTTCACTCCATTTCTTGGAAAACCAAATGACTCTTCTCTCTTCACTAGAGTAGAAAACAAGATGGAACTTCAAACATTTTCGTCAATTCTATTAACCT	GTTTGGTAATGACTAAGTCCTCTT	55.061	TTTGATCTGGATGTAAAGTAAAAG	54.701	131	Intergenic
PMSSR00432	scaffold250	16785	16797	Pseudochromosome1	TCTCTCTCTCTC	TC	AAAGAAGCAAAAATGGACAAAAATGCCCTTATTTATTTTTAGATTTCCTAAGGAATCCAATACATTTGCATGTCTTTGATTTGAAAGTTGAGCGGTTTTTTTGTCTTTTTTGAAAAAACTTTGGCTTTTTCCAAAAGTGAAAACTTTTTTATGTCTAAAACCTAAAAAATCTTATTCGTCTCTCTCTCTCTCCGTATTTAGATATTTGATGCTTTGTTGGTTTTGCCTTTTTCTGATAAAATTCTTGTCGGTTAATAATAATATTTTTTGGTAATTAATTATTTGCTGTTTCTCTCAGTTATATATTTAATTATGAACTAAAACTAATAATGCATTTTATAATCTTTGTTTCTTAACACACCATGATACCAT	ATGTCTTTGATTTGAAAGTTGAG	55.306	AAACCAACAAAGCATCAAATA	55.009	154	Intergenic
PMSSR00433	scaffold250	70090	70106	Pseudochromosome1	ATATATATATATATAT	AT	TCTTTAAATATTGGATTATATACCGTTTAAATATTTGATTATATTTTAACCGTATAGCCGCACGGCTATCTTCTTTAAATATTCCAATATATTAAAACAGTATAGCCGTTCGGCTATACCATTTAAATATTCGAATACATTTAAAAAGTATAGCCGNNTCCCTCTCCCATATGCATGCTAATATATATATATATATTACATATATATATTATCTCACAACGAAATAATATAACTTGCATTACATTGGATTGAAATTGAAGCTGGATAACGTAGTTCATGTTGAAATAATTAAATATTTTGTACACTTGACCCATGGTTCCAATCCAATTACATGGCCCCTCAAAACTGCAGCTGAAACAAGAAAGAATCCTAGCTA	ATATTAAAACAGTATAGCCGTTCG	56.056	GCAAGTTATATTATTTCGTTGTGA	55.469	149	Intron
PMSSR00434	scaffold250	149258	149271	Pseudochromosome1	AAAAAAAAAAAAA	A	CTGTTGTGACTCCTATGAATATATTCCATCACCCAGAAAATCACAAAACGCAATTTAAGCCCACCTAATGTTTGACACACAAAAAACAAATAAAGACTGCATTACATATATGTTTGTCTTAATTTCTGTGTTTTTTTTACTCGGACATGCTACATGTTCTTTCATTTCTCTGTTGACTTTAAAAAAAAAAAAATTAACAAAGTGATAAATAAAACTTTATGCCTGATGTCTTTGTCGAATATTTCAAAGAAAGTCACCTGAACTGAAATAAGCATGCATGGTGTTTGGGCCATGAGTCTCCTATAAAGGTCTACATGAGCCCATTTACACTAATGCCTTAGGTTAAATAATTATATTTAGGTTAAACTTTATT	TGTTTGTCTTAATTTCTGTGTTTT	55.039	CAGGCATAAAGTTTTATTTATCAC	54.346	115	Intergenic
PMSSR00435	scaffold250	224085	224110	Pseudochromosome1	CCCCCCCCCCCCCCCCCCCCCCCCC	C	TGTTTATAAATGGGTTTTGAGTGTGTGTAATGATGGGTTTTGGGTGTGTTTATAAAGTGTTTTGGGTGTTGGGTTTTTTTATAATTTCAGCCCCCATTTTGGGTATTTTAGTGAAACTCCCTTAAAAAAAATAGTATCGCCACGCATCTACATTGGTTTTGACACTGTGGGTTCCCCAACCCCCCCCCCCCCCCCCCCCCCCCCCTCTTTCTCTCCCATAGCCGTTCGGCTATACTCCTAGGTATTTTTCAAAATAGTACAGCTGCACGGCTATACCTGGGTAATTTGTTTTTAAAAATAGTACAGCCGCACGGCTAGACTTGTTTTCACACCTAGGAGGGTCCCTTTTTCTTCTTAATTTATAAATAGTGTAGCCGATCGGCCA	ATTTTGGGTATTTTAGTGAAACTC	55.021	TGAAAAATACCTAGGAGTATAGCC	55.262	156	Intergenic
PMSSR00436	scaffold250	224397	224421	Pseudochromosome1	CCCCCCCCCCCCCCCCCCCCCCCC	C	TGTTTATAAATGGGTTTTGAGTGTGTGTAATGATGGGTTTTGGGTGTGTTTATAAAGTGTTTTGGGTGTTGGGTTTTTTTATAATTTCAGCCCCCATTTTGGGTATTTTAGTGAAACTCCCTTAAAAAAAATAGTATCGCCACGCATCTACATTGGTTTTGACACTGTGGGTTCCCCAACCCCCCCCCCCCCCCCCCCCCCCCCTCTTTCTCTCCCATAGCCGTTCGGCTATACTCCTAGGTATTTTTCAAAATAGTACAGCTGCACGGCTATACCTGGGTAATTTGTTTTTAAAAATAGTACAGCCGCACGGCTAGACTTGTTTTCACACCTAGGAGGGTCCCTTTTTCTTCTTAATTTATAAATAGTGTAGCCGATCGGCCA	ATTTTGGGTATTTTAGTGAAACTC	55.021	TGAAAAATACCTAGGAGTATAGCC	55.262	155	Intergenic
PMSSR00437	scaffold250	231600	231628	Pseudochromosome1	ATATATATATATATATATATATATATAT	AT	GATACTAGATAGAGATAGCCTTAATAGCATTCACATGACAAAAGCGAGAGGCTTCACAAGTTTTGCCCTTCCTCCTGAGCTGGTCTCTGCAAACTCATAATCTCTTTACTTTACATCAATCAATCAATCCAATAGCAATCTGTCTGTCTATACGTACGTCTCATAAATTCATATACATACATATATATATATATATATATATATATATTAGACATAGTAATTAATTAAAATAAATATATGACCCAAGTAGCATGCATGCATACATCAAATTCAAATGCATGCTGGAGTTGAACAGATTAAAAGCTCCACCCTTTTATGCTCAATTGCTGATGGAAATCTTGTGCACAATGTATCATTTATCTTTTTTGGTCAAAGTAATAATATTGCA	TACTTTACATCAATCAATCAATCC	55.076	GCTACTTGGGTCATATATTTATTTT	54.442	145	Intergenic
PMSSR00438	scaffold250	231838	231866	Pseudochromosome1	ATATATATATATATATATATATATATAT	AT	GATACTAGATAGAGATAGCCTTAATAGCATTCACATGACAAAAGCGAGAGGCTTCACAAGTTTTGCCCTTCCTCCTGAGCTGGTCTCTGCAAACTCATAATCTCTTTACTTTACATCAATCAATCAATCCAATAGCAATCTGTCTGTCTATACGTACGTCTCATAAATTCATATACATACATATATATATATATATATATATATATATAGACATAGTAATTAATTAAAATAAATATATGACCCAAGTAGCATGCATGCATACATCAAATTCAAATGCATGCTGGAGTTGAACAGATTAAAAGCTCCACCCTTTTATGCTCAATTGCTGATGGAAATCTTGTGCACAATGTATCATTTATCTTTTTTGGTCAAAGTAATAATATTGCAA	TACTTTACATCAATCAATCAATCC	55.076	GCTACTTGGGTCATATATTTATTTT	54.442	144	Intergenic
PMSSR00439	scaffold250	274272	274289	Pseudochromosome1	TTTTTTTTTTTTTTTTT	T	GTTTTACCATCTTAATGCTGGCCTACTGCACAGCTGGTAACTCCAGTCAAATAGTGTAAAAGGAACTTGCTTGGTTTTTTAAAATTTGTGTTACCATATGGACTGTTACTGTTATGAGATATCATGTGGTTCTATGCAAGTGGAGTTTCTGCCCTATGTTTTTTTTTTTTTTTTTGTGTGGTAGTATTTTCTCTTCTATCCCCTACCACCTTCTTTTTCGAAGTATGGTATTGTTTGGAGTTAATCCTCAATTAATAAGTTGGAAGCTATATGCCATTTCTTATCTTTGCTGGGAATCAAATGAAAGTAGAGGGCCTAAGAGCTACTCCACCGCAGCACCAAAACCGGGTGAAAG	ACCATATGGACTGTTACTGTTATG	54.979	GGGATAGAAGAGAAAATACTACCA	55.084	110	Intergenic
PMSSR00440	scaffold250	324158	324172	Pseudochromosome1	TATATATATATATA	TA	TTTTTATTTTTATTTTTTTTAGTTTTAAAAAATGTGAATTTACCATATTATCCTCATTTAATTAATCATTTTAATTCTTAATGTTTGAATTAACCAAGAGTATTTTCTGGTATTTTGAATGTTTCACCATTCTTTGCCTTGTGCTTTATATATATATATATTATTTTTTTCATGACATTATTATGAGAGAGAAACAATGCTTTAATAATATTTTTCTTGACCCCTTCAATAATATTATGAGAGAAAAATGTTAGCAACATTCTCTCTCACCTAACAATGTCATTAATGAATGAGACGAATTTGCTGTTATTTTTCAAGTTTATTCTTTCATTTTTCTTTA	TTCTTAATGTTTGAATTAACCAAG	54.726	GGGGTCAAGAAAAATATTATTAAA	55.059	150	Intergenic
PMSSR00441	scaffold278	27872	27886	Pseudochromosome1	TTTTTTTTTTTTTT	T	CTGAGCTTCTCAGGCTTCTCTCTTCCTTCAGCAAAACAACCAGGTATTTTTCCCATTCTACCCCTCGCTTCATTTCCCGTTTGGTTTCCTCAGAAAATGTACAAGGAGAAAAATTAAAAATTAAGGGACCTTTTGATAACTATTTCAATTTTAGTTTTTAGTTTTCTTTTTTCTTTTTTCTTTTTTTTTTTTTTGCTAGAATATAGAGGAAAAAGTTAAAAGAGGGAGAATGGAAGTGAGAATGAGAGTGAAGATGGGATTGAGAGGGAAGATGAGAGAGGAGGAAGGAGTACCAAAAGTGAAAACAAAAACTAAAAACTGAAATCTATTTGATATTGTTTTCACTTGCAAGTTTTTGTTTTCTCTTTTGTTAC	AAATTAAAAATTAAGGGACCTTTT	55.314	CCCTCTTTTAACTTTTTCCTCTAT	55.828	116	Intron
PMSSR00442	scaffold278	65433	65457	Pseudochromosome1	AGAGAGAGAGAGAGAGAGAGAGAG	AG	GGGGTTAGGCCGAGAGAGAGGGAAGGAGGCAAGTGGGGTTGGAGTTGGGTTGGTTCACGAGGTTTTGGTTAGCCTTATTTTTATGCGTTGCGTGTTGGAGTGTCGATGAAATGAAAGGGTGGACCTGACTTGGTGGTGGTGCTTTCTTTGGTTTGGTTTTAGTTTGGCGTCGTGGGAGAGAGAGAGAGAGAGAGAGAGAGAGAGAAGGAGGACCCACACACCCACGCCACTTCCAACTAATCAATTCCTAAATATTGGCAAATCCGTCGTCGTATTCAATTATATCAGTTTTTGAATTTAAGGATCCAATCCAAATCCGCCAAGTCATTGAAATTTTATTAAATCCACCGATTTCGAACACCCCTAATCATCGAAACAAATTAG	CTTTCTTTGGTTTGGTTTTAGTT	55.977	GCCAATATTTAGGAATTGATTAGT	55.063	118	Intergenic
PMSSR00443	scaffold278	217993	218009	Pseudochromosome1	AGAGAGAGAGAGAGAG	AG	AGGATGGCCTGCAAAGGGACACGTGCCAATTCCACAGGGTCCTCTGAACCCCTAGATGCACCTTTTTTCTGCGTGCCCATTGTCTTCGTCTTCTTCAGATGAATCTCGATAAATTCCACGAAGAACAGAGAATTGAAGCGGTTAATTTAGAAAAACCCTAATCTAAACCCACTTCTGAACAGAGAGAGAGAGAGAGCTTGTGAAGCATATTCGACTGTAGTATGGGGGTCCGTTTCCTATGCGGTGACGGCGTTCGCCGTGAGATTGTCCAGCCATTAAGGGATAGCCACGTCATCGGCGTTATATTGTAATTTAACGAACTAACAAATTAATTGTCCAAACTTTTTAAAAACTCTGCCTCGGGCTTTAGGCTGAA	GGTTAATTTAGAAAAACCCTAATC	54.04	ATACTACAGTCGAATATGCTTCAC	54.568	102	Intron
PMSSR00444	scaffold278	221800	221814	Pseudochromosome1	TCTCTCTCTCTCTC	TC	TTCCCGCCACCCGATGAAAACACAATCATTTTAATCACCAGAAACCAACGGTCGAGATCTACACCAACTTGCCACATTCCGCTACACCCGGCCGTGTCAAATCAGACATCAACCCCCTGCGTGTTTCGTTTTGGGTCCTCCTCTGTTTTCCCTAAAGCTAAAATCACACGCTTCTTTCTGTCTCTCTCTCTCTCCGAACTTTTTCTTCCATTTTCTCTACAAATTTTATTTCGTATTCTCGCGGTTTCCAGAGGCTTCCAATCTGAAAATATTTGTTTAGAATATATTCTTCCCTGATTTTCTTGAACTCAAATTTTGTTTCGTTTGTTGGAAGCAAAAGCAATTTTCTTTTTCTCGTTGAGCTCGGAAATTC	GTTTTCCCTAAAGCTAAAATCAC	55.622	CTAAACAAATATTTTCAGATTGGA	54.653	136	Intergenic
PMSSR00445	scaffold278	240514	240529	Pseudochromosome1	AAAAAAAAAAAAAAA	A	TCGATTCAAGACTTGGCTTTGGTCTACAGTGAGAAGCTTTGCAAGAGTTTGAGTCTGGGTTAATTCGAGGTTGTTGAGAGTAAGCGTATTTTGAAGGTTGTTCAAAATAGGTTCAATTGATTTGCTGTTGGATCCTCGATACTGAGCTTTCTTCCTCCATTTATAGGCTTCAAGGTCTTCAAAAAAAAAAAAAAAGATAACTACTTGATGGGCGTTGCTGCTTCAAACCATAAAGAATTCACAAGATAATGAGAGCATGCCTTTCAAGCTGATCAATTGTGGTGCTTTCTAGTTTCAAACTTTGGGACCACTTTGCAGGAGGTGCCGCAACGAGTCAGCTTTGGGTTTTTTACCATTCTTTACTTGTCAGGAATT	GAGCTTTCTTCCTCCATTTATAG	55.703	CATTATCTTGTGAATTCTTTATGG	54.88	108	Intergenic
PMSSR00446	scaffold278	245820	245833	Pseudochromosome1	TTTTTTTTTTTTT	T	TTTTAAAATTTAAAACTAATTACAGATGGATATGAAATTATACTTTTACCTCTTTAATAAAACAAAAAAAATCTATTTGTTGGTATATTTATGCTATAATTTAATTGTCGCCAACGTTGGATAGTAATTGTCTTTAGTTTTGGAAAACGTGCAGACCAATTTGAACATCTTTGATCTGACTTTTTTTTTTTTTAATATCTAGCTTTGATCGGACTTGATTTCTTTTACTATGATCATCTTTACTACCTTAACTTTTGAATCCCATGGTGGATATATGAACTACAGAATGATCCACAATAAAAACAAAAGTAGATTATACAAACTAATAAGACCAATCAATTAGCACATACACTAATCCTTAAAAACGTCATGC	AACGTTGGATAGTAATTGTCTTTA	54.247	GGGATTCAAAAGTTAAGGTAGTAA	55.166	151	Intergenic
PMSSR00447	scaffold278	247800	247812	Pseudochromosome1	TTTTTTTTTTTT	T	CTCCTGGTGTTTGGGCCCCACTTTGCTAACCATAATACTAGCCTATTAACAGTAGGAATTACCTTGTGTTAATTTTGGTCTGAACAATTACATATTCATCAATGGATAAGTAATTGAAGGATAGATATTCAGTGTATCTTCTCACCCATTCAATTCAAAATAATGGATTTCTTCTTCTTTTTTTTTTTTTTTCAGAATTTAAAACAATGGATTTGGTTTTTTAAAATGGTAAAAGGAAACAAAATCTGGAGGATAGGTTAAAGTGTTCATTTGCTCTTTTGACTTCTTTTGGAATGTTCGATTCCAAATCTAGAATTTGGTTCATGTTTATGGTCAAATTCATAACATTGTTTTGAATCTGGTTTAAAAACA	CAAAATAATGGATTTCTTCTTCTT	55.204	AAATGAACACTTTAACCTATCCTC	55.005	117	Intergenic
PMSSR00448	scaffold278	498626	498638	Pseudochromosome1	AGAAGAAGAAGA	AGA	CAGCAGACGACGAGACTCCACAGCATGGACTATAGATGACAATGACGACTGTGCAAGGAGGACGACTTCTCTGGGCAGAGGGAGAAAAATAGAACAAGGAGAAGGAGTAGAGGAGAATTTTTGAGAAAAAAAAAATGTGCTGAGAGAAAGGAGAAGAAGAAGCAGGCGGTAGGAGGAAAGAGAAGAAGAAGATGAAAAAGAAGGAGCAGCAGAAAGATGCAGAGATCTGGAAAGAAAAAGGGGGTTCCCAGAAAAAAGAAGAAAAAAAAAAGAAGAGAAAAAGAAAAAAGGAGACCAGAGAGAGACGAAAAAGTTTGACCCAAACAAAAGTGTAAATTAAAAAAGAGAAAAATTATGTAGCGTAAAGTTGTT	AAAATAGAACAAGGAGAAGGAGTA	54.907	TTCCAGATCTCTGCATCTTT	54.983	147	Intergenic
PMSSR00449	scaffold278	544990	545013	Pseudochromosome1	TTTTTTTTTTTTTTTTTTTTTTT	T	GGACTTGCGTATGTTTGATATGATTGAGCATCAAAACTCTAAAGCCTCTTCACCCAAAAAAAAAAAAACAAAAAAAAACTCTAAAGCCTCCTCATCAGTTGAGCTCCACACAGATGGACAAACGTGGCTCTTGACACGTTCACGTTCCAATCAATTCAAACCTTTGATTAGATCTATCTCTTTTTTTTTTTTTTTTTTTTTTTATAATTTCTTTGGGCACTAAAAGCCTTCTACGGCTGAGTCTGGGGGTGATGAATGGATATATATATTGTCAAAGTCTTTGTAGGCCCACCATGGAACCATTGAGTTGGGGTCATTTTCCAGATGATTAATTATTATACAAATTTATAAATAAATCTAATCCTAAACATGTATTTATAAAA	AAAAACTCTAAAGCCTCCTCAT	55.612	CTTTTAGTGCCCAAAGAAATTA	55.565	153	Intergenic
PMSSR00450	scaffold278	545114	545138	Pseudochromosome1	TTTTTTTTTTTTTTTTTTTTTTTT	T	AGGACTTGCGTATGTTTGATATGATTGAGCATCAAAACTCTAAAGCCTCTTCACCCAAAAAAAAAAAACAAAAAAAAACTCTAAAGCCTCCTCATCAGTTGAGCTCCACACAGATGGACAAACGTGGCTCTTGACACGTTCACGTTCCAATCAATTCAAACCTTTGATTAGATCTATCTCTTTTTTTTTTTTTTTTTTTTTTTTATAATTTCTTTGGGCACTAAAAGCCTTCTACGGCTGAGTCTGGGGGTGATGAATGGATATATATATTGTCAAAGTCTTTGTAGGCCCACCATGGAACCATTGAGTTGGGGTCATTTTCCAGATGATTAATTATTATACAAATTTATAAATAAATCTAATCCTAAACATGTATTTATAAAA	AAAAACTCTAAAGCCTCCTCAT	55.612	CTTTTAGTGCCCAAAGAAATTA	55.565	154	Intergenic
PMSSR00451	scaffold278	587658	587680	Pseudochromosome1	ATATATATATATATATATATAT	AT	GATGAAGATTATGCTGATTCTATTATGTGCTAAATTTTGTGCTTAAAACCCAAAATCAAATCGATTGACCAATCATTAACTACAATTTAAGATTGAATCAAAGGTCGAAGGACGGAATTGAATAAAAATAAGGTTTTTTTTAACACGTGAGTGACATGACTATAGTATTGGATAAAGCCGATATATATATATATATATATATTACATAGATGCATATCTATATATAATTATATTTAACTCTACCCCTCACCTTGCATTCTAGTATTCTAGTATTCTACCAACCAACGAAGAAAAGGCTCTGCAGATGAAGATTATGCTGATTCTATTATGTGCTAAATTTTGTGCTTAAAACCCAAAATCAAATCGATTGACCAATCATTAA	GGAATTGAATAAAAATAAGGTTTT	54.376	TAGAATACTAGAATGCAAGGTGAG	54.853	156	Intergenic
PMSSR00452	scaffold278	607235	607249	Pseudochromosome1	GAGAGAGAGAGAGA	GA	TGTGCGACTGAAATTGAAGGGGACGGTTGGGATGGGAGTACGTGGCGGTTAATCGACGGTTCTGAGCTCTCTCAGCTCTTCTCGTGCCCTCCCAAAGTGGTGACTAATCGACTCTAAGCTTCGCCATGGCCGGTCAGACTGACAGTTTGAGAAGAAAAAAGAGAGAGAGAGAGAGAGAGAGAGAGAGAGAGAGAGGCGCGTGCCGGAGGGTGAAGAAGGAGAAAGGCACGGGCTTTGCTCGAACACGTGTGATGGAAACCGCACGTGAGAAGTGAGCTCCGTTTTAAGTTGGGTCTTGGGCTTATGACATATTTTTCAATGGGCTGGTCTTGTGTTCAACTCACGCGACATTCTATTAAATAAATGGGTCTTTG	AAAAGAGAGAGAGAGAGAGAGAGA	54.418	AAAAATATGTCATAAGCCCAAG	55.231	160	Intergenic
PMSSR00453	scaffold278	656856	656871	Pseudochromosome1	TCTTCTTCTTCTTCT	TCT	TCTATGAAAAATATATATATATATATTACAAATCCTGTTTTAGCAAACGACGTCGTCACTTGAGATCAGTCTGACATCTTCTTCTTCTCTCCCTCTCTGTCTCTCTGTCTATCTCCCCCTGCAGTCTGACATCTTCTTCTTCTCTCTCTCCCTCCCTCTCTACCTCCCTCCAGTCTGACCTCTTCTTCTTCTTCTTTCCCCCTCCCTCCCTCTTCACACGCAGCACCCAGGGGCTCCTCAACGGCAAACTTCGCCCGGAGGTTCGTATCCGAAAAGTCAGATACTCGTGTCTGGAATGTCGGATACTCGTATCCGTTAGTCAACTGACGTATCCGTTGACTGCGATACGTATCCAATGCGTATCGGACCGTATCC	GTCTGACATCTTCTTCTTCTCTCT	55.252	ACTTTTCGGATACGAACCTC	55.888	154	Intergenic
PMSSR00454	scaffold278	675245	675280	Pseudochromosome1	AAAAAAAAAAAAAAAAAAAAAAAAAAAAAAAAAAA	A	CACAAGTTGATATAATTTCATCATTATGAAATTGATCGTAGAAAGCCAATCTAATTCAGTTGGATTCTAGCTTCAAATTTGCACTTGAATTGGATGCAAATTTGCCAAAAACCCCTGTATACAAAGGTGAAATTTTCTTATGTAACAAAACAAAAAAGTGTACGAGACTGACTTGGCAGGAAAAAAAAAAAAAAAAAAAAAAAAAAAAAAAAAAAGGCCCCAATCACCGAATTTTGCCCTTTCTTCACCAACCCAGTGGCCTGGTCCCCGCGGATCGTTGATCCACGCGCCACCACCTGCATGGCAAAAAGAAGAAGCCAAACAAGCGAATCGGAAGGACCCCTTTTTATAATGAGGCCAACAGCGTTGAGTTGAGTAGCAGCAGCAGCCTAAAT	AAAAAGTGTACGAGACTGACTTG	55.48	GTGAAGAAAGGGCAAAATTC	56.412	106	Intergenic
PMSSR00455	scaffold278	749431	749443	Pseudochromosome1	AAAAAAAAAAAA	A	GCAATACCTGAAATAAATTCTAAATCATTAAACACGTTGCAGAAGCAATATGTATATGTACCATGAGAGAGTGGGTGTTAGCCGTCTAGTTGCTGAGAAAATGTTATAATGGATATGAAGATTAAGGTTTAAAGCCTGGTGAACCACTCATCAAAACTCAAACATGCAAATCAAAGAAAGAAAAAAAAAAAATCAAGAATTTATAGTGCACCTTAGTTTTTTTTAATGTCATTTCAACTACTAATTTTACATCTGTAATATCACAGTTCAGTTGAAATCATTACAATCTTTAGTTTAAATATATAAAAAAATCAAGAGTTGTAGAAAATACACACCTTTGTCGCTGACATAACTGTTCAACTCGCATGTCGC	TAATGGATATGAAGATTAAGGTTT	53.351	ACTAAGGTGCACTATAAATTCTTG	54.027	111	Intron
PMSSR00456	scaffold278	776910	776932	Pseudochromosome1	TTTTTTTTTTTTTTTTTTTTTT	T	CTTTCTTTTATTTCCTACCCCCCTCTCTTTCCCATAAGGATATGGTTGAATTCAGGGAGACAACATCATATGTGACCGCGTTACATGGCCATGTGATGTGCTTAGTTGCTCCAAACAAAGCAACAAAATCATTAAAAATCAAGACCCAAGCTTTCTCAATCTCATCTTCTTCAACTATTCTTTTTTTTTTTTTTTTTTTTTTCCATTTGGTTTGACATATTCAAAGTTTTTTTGGCCCCAGATTGAGAAGTAAATTTATCCTTATGTGATATCTCTGCCAAATTTGAAGCTCTGAAACTTGGTTTGAAATGATATATTGGCATGTTAATGTTAAGCTGACAAAAAATTTATCTTATTTTGCGTTTGTTGTAATATATTATTG	TCTCAATCTCATCTTCTTCAACTA	55.133	GCAGAGATATCACATAAGGATAAA	54.57	125	Intergenic
PMSSR00457	scaffold363	72666	72678	Pseudochromosome1	TTTTTTTTTTTT	T	CTTGTGTCCATTTCAACCTTGTGTTCCTAGAAACTTTTCCAGACGGAGGGGCTAGGGGGATGTGCAAGGAGGAAGGAGGGGAGGGAAGAGGAGGAAGAGAGGGATGGAGGGCAGCGACCCTTTGGGGACGGCGGCTAAAACTTTTCTCTCTTAAGGTTTTCTCACTTAGGGTTTAGTTTTTTTTTTTTTTTTGGTGTGGGTACAGATTGTTCTTCGAAGTGTATCGAAAGCCCAAATTGAAATAGTTATAAAGTTTCAAACGACGACATAAACATTTAAACCAATTCATGCGTACCATGCAGCGAAGGAAAAATAAAGCTGCATATATATGTCTGTCTAAACCAAAAAATAATAAATAAAAAGAAGAGAGGA	TTCTCTCTTAAGGTTTTCTCACTT	55.071	ATACACTTCGAAGAACAATCTGTA	54.979	100	Intergenic
PMSSR00458	scaffold363	114178	114196	Pseudochromosome1	CTCTCTCTCTCTCTCTCT	CT	TTGTAGGGTTCCTCTGAAGGAGTTGTTCCTTGTTGAACCTTTTTTTCGGTTCCATAATATGGTTGAATATGGAGATTTGCCCCATTCTTCATATGTTCTCATGTGAATAACAGAAACCCATTGACAGAGACCCCATCTATCACCATGCCAAGATCTAAAACTCTCTCTCTCTCTCTCTCTCTCTCTCTCTCTCTCTCTTCCCCCCTCCTTGTTCAGCTGGCCATAGTGAAAACTCCAATATACCCCTCACAACAAGAGCACGTGCCATTCACACGGTCAAACTCGATAGATTCTGTTATGGAAAGACCCAATTGGAACTACTTATGAAGTTAAAGGATGAAATTGCCTCAAAAAAAAAGTTCACATACCCAATTGCAA	CCAAGATCTAAAACTCTCTCTCTC	54.981	TATATTGGAGTTTTCACTATGGC	55.242	106	Intergenic
PMSSR00459	scaffold366	26965	26977	Pseudochromosome1	TCTCTCTCTCTC	TC	TTATTATCTTTTACCAAACAGGTTGGGCTTTCAAAAATTTCAAAATAATCACTTATAGCCCCAAATAAGCAATGTCAAACGGGCACTTATTCTGATATAATCACTTGGGGACTTGAAATTACTTAAGTGCCCTCCATATAAAAGCATATCTATTGTGGAGTTATTGGCACACTTCTGACTTCTCTCTCTCTCCTTCCTCTCTCAGCGCTTTCTCTCTCCATCGACCACCACCACTCTCTTTCTCCTTCTGTCGCTAAAACCTAAGCAGCACTCTCTCGTTCTCTCTCTGCAGTCAATGTTAGGGTTTGTTGAGGGGGTTCTTGAAGGTGAAAGAGAGGCTTTCTTCATTAATGCTCTCTCCCTTCAACAATC	AGCATATCTATTGTGGAGTTATTG	54.534	GAGAGTGCTGCTTAGGTTTTAG	55.39	133	Intergenic
PMSSR00460	scaffold366	80234	80248	Pseudochromosome1	TTTTTTTTTTTTTT	T	GAGATCAATTGTGATTGATTATAATTAATTGTGATCTTTAATTACCATCACATATCTTCTTTTTTTTAGGGAAATTAATGTTTAATTCAATTTCAATTCATGTTCTTTTTCTGTCAGTGGGAATATGTATACTTGAGTGACTGAAAAAATCTTGACATTTCACTTTGATTTGATTAACCCTTTTTTTTTTTTTTAATAGAACAAGGAATTAGGAGAGATTTGCTCCTCAGTTTGCTTTGGATTAACCATTAATTAAAACAACATAGCTTAGGGCAGGATATAGACCATTAAAATGCAACGAATTATGTAGAAATGTTTGTATAGGTTACAAAGTTCTTCCCATCAATTTTGGTGAGAAGGTTAATTGGCTCCTG	TGGGAATATGTATACTTGAGTGAC	55.02	AATCTCTCCTAATTCCTTGTTCTA	54.835	103	Intergenic
PMSSR00461	scaffold366	139971	139989	Pseudochromosome1	AGAGAGAGAGAGAGAGAG	AG	TCTCTGGTTTAAATGTACTACATCTGTCATCTATGTGGCCTCAGGCCTCGTAGTCATATTTTGATATAACTTCTATAATTAATATTAATGTTGGGGTATGTATAGCTAACTTGCCAGCCAGCAAAGAAAATAAAGGAGAGAGAGAGAGAGAGAGAGAGAGAGAGAGAGAAGAAGAATATTAAATATTATTTTGCATAATTTCTTGATTAATGTTTGTCATGCAACGAATTCCACATCATACATAGTGTTAAAAGTGAATAAAAATGGGGAAATGGAAAACTCTGGATTAAAAATTTAGGACATGGGTGTCTAAAGTATATCCTTGAGTGCAAATATAATTTCGTATAG	GAAAATAAAGGAGAGAGAGAGAGA	54.668	AACATTAATCAAGAAATTATGCAA	55.027	100	Intergenic
PMSSR00462	scaffold366	179211	179235	Pseudochromosome1	ACCACCACCACCACCACCACCACC	ACC	ATGCTGCCACTACCACCACCACCACCACCACCACTACCACAACCACCAACTCCACCTTCATCACCACCACTACCTCCACTCCATCACTACCACTACCACCACAACCACCTCCTCCTCCAAAACCTCCACATCCACTACCACCTCCACAACCAACACCACAATCACCACCATGCTGCCACTACCACCACCACCACCACCACCACCCACTACCACAACCACCAACTTCATCTTCATCACCACCACTACCTTCAATCCATCACTACCACTACCACCACATTATTAGTACATAACACTTTTAACATCATGTCTATTTTAGTCATTATTCACAGTTACAACAATTTTATATTAAAATTTACCAAACAGTTTTGACACTGCTTTTTGTAC	ACTCCATCACTACCACTACCAC	55.625	GTGATGAAGATGAAGTTGGTG	55.56	160	CDS
PMSSR00463	scaffold367	11281	11293	Pseudochromosome1	TTTTTTTTTTTT	T	TTTGTACGGGAAGATGTCGTGCCGCCTTGGCTGGTTTCTTTGATAGACAAAGACATAGATGGCGAGACTTAATTGTCTTAGGAAGTAGAGAGGAGTTGTGGTACTTTTTTTCCTCGAATTTTCTTTCTTTGGGGGTTTTTTAAGGTAAAATTTTAATGAGATCACTGTCATGCTCCCTAGTTTTTTTTTTTTCTTTCTCCCTTTAGTGATTGTATTTGATGATATTATCGGTCAATGAAGTTTATCTTTTTTATATAAAAAAAAAGTACGTGTACTTATCATAACCACTTAACACAACGAATTATAAATTTGTAACAAGTTTTCGGAAATTTACATACCCCTGCCTTATGACCATAAATTCTAGGAAACAAG	TGTCTTAGGAAGTAGAGAGGAGTT	54.942	GACCGATAATATCATCAAATACAA	55.05	160	Intergenic
PMSSR00464	scaffold367	25884	25896	Pseudochromosome1	TCTCTCTCTCTC	TC	TTGTTCTTCGTTTACTATCTCTGGGAGTTTACTAATATTGGCTCTAGAACTGCTAGAATTACAAGAGTTCGTTCTAAATAAACAACTCATCTGGACAAGAATACTAGTTTTCTTACAGTGGGTAAGAAGGAAGGCTACCTATCCTATAACAGGCTCAAAGGTTCCTGGGAACTAAAGGGTTCTCTCTCTCTCCCACTCATGTCGCATCCGCTCATGCCTCACCTGGGACTTATTGTTTGGACCAGAGAGAAAAGACTTGGTTGATAGGAAGACTCTGAAAAAGTTACAGAATAAAAGCAAACTTCAAACAGATCGAAGATGACCAGTGACTTTGAACACAAAGAAGCAAATTTAGAATGACTCTTCAACACT	AAGGAAGGCTACCTATCCTATAAC	55.683	CTATCAACCAAGTCTTTTCTCTCT	55.314	141	Intergenic
PMSSR00465	scaffold367	37423	37435	Pseudochromosome1	GGTGGTGGTGGT	GGT	AGGAGAGCGATGGGCCTGGGTAGGTTGCTAGGGGAAAGGCGGGAGAGCGGAGAAGAAATCGAGGGAGGGGGGAGGTGTGACTGTGGGTGGAGAAAAAATTTGGGCTTGGGTGGGGGTTGATGGGTTCTGTGGTAAGGGGCCCAAGGTGGTTCTGGGTTTGTTTGAGAATTGGAGCTTGTGGGTGGTGGTGGTCATGGGGAATTGAGGGAGAAAAAATGTCCCGGGTGGGAGGGTTTCCAGTTTGTTCGAGGGAATTTTTTTTTAAAAAAAAAAAATTAATTTTATTTTAATTAATTTAAAACAAATGACAAAATAAACATGTGGGACTCATAATGCCACGTAGGCAACTAACAGCAAGATCTAACAGAAACT	TTGTTTGAGAATTGGAGCTT	55.088	AAAATTCCCTCGAACAAACT	55.452	101	Intergenic
PMSSR00466	scaffold367	43320	43333	Pseudochromosome1	TTTTTTTTTTTTT	T	GCCTAAGGAGGACACATGACAGGAAAATACGATCCTGCAGAAATAAAAGACAGACCGACCAGACGAAAGCCCAAACCATTTGAAAGCCAAAACTAAGCAATAACAACATCAAACAAAAATTGAAGTAAAGACAAAGCTTCAAGTATTAGTCTAAGTCCCCGTTTGGGATTTTTTTTTTTTTTTTTTTTTTTTTGGTTGCCAAAGGTCTACTTCATTTTAAAGTTAAGCAGTTTATGGTGTTTGATAAAAAATAAAATATTCCGATTATTTTAAAAGTAGTGACCTTTTGACTGCAACTTTTAATAACATACTCTGGGTTGCTTTTCAAAAGCAAAAACGAGCCTTTTATAATTTTTTTTAATTCCCAAAATAC	GCTTCAAGTATTAGTCTAAGTCCC	54.926	TCACTACTTTTAAAATAATCGGAA	54.466	147	Intergenic
PMSSR00467	scaffold367	72966	72978	Pseudochromosome1	GAGAGAGAGAGA	GA	TGAGAGGACCGCAGAACATCCCAACTGTAATATAAAAAAGCCTTCTATGAGCAAAATCATAGTCCTCTGACACCCACATAAATTGCAATGCATACCATAGTAGAAATCATAAGAGAACACGCAGGAGGAACACATAAACAACAGTAAAAATTGAGTTAATTCAATAGAGACACAGTCAGCGAGAGAGAGAGAAGTGATGAGGATGATGCTGATGATGGTACACTATGTCTGTGCCCTGTGTTTGGTGTCAGCACGTCCCGTCAGACGTTTCTCCCCTCCTCCCCCCCCCACCCGGTTGGCTGTTTTTGGGGGGGGTGGGAATCACATGAAACCCAAAAACCATGACATTTCCATTCCACCATACTTCAACAC	AGGAACACATAAACAACAGTAAAA	54.927	ACAGACATAGTGTACCATCATCAG	55.813	107	Intergenic
PMSSR00468	scaffold367	76409	76431	Pseudochromosome1	AAAAAAAAAAAAAAAAAAAAAA	A	GTTAGCCTTCTTATTTTCGGTTGAAAATTCAATCCAATCCAATCTAATCTAATTCATATTATAATTGGATTCGATTGATTGAGTTCAAGATAAAAACCTAAGGCCTTATTGCATTGATGCTGAGCTCAATTTGTTGAATCTTATTTTTATGCCCTTTTATGGATGAACTTTAGTTCCGACAAAAAAAAAAAAAAAAAAAAAATTAATTCGAACTTCTTCCTCGACCATACATTATATTCGACTCATGGTTTCTTAAATTAACAATGTTATTATTATTATTTTTGGTTGAGTTATATATCAGTCATTTGTGATGTGCACTATGCATGCACGTGTTGTGAATTGGATTTTGATGATTAGGGTTTAACACATTTTAATACTACTA	ATCTTATTTTTATGCCCTTTTATG	55.215	CATGAGTCGAATATAATGTATGGT	54.994	110	Intergenic
PMSSR00469	scaffold367	159549	159565	Pseudochromosome1	ATATATATATATATAT	AT	CGAGATAGTGTGATATCATTGGAAGATGTTCCACCACCTGAAAATAATTTTTACAATCGAACTTGGGCAGAAGAAGCACCCAAAGAAGACTCAACTGTGGACGGCGTGGATGGCCAAACGCAGATATCTGAGTTTTTCAATAACCTTGACATAAAGGTTTGTTACTTTGTATAACTGTTGATATATATATATATATACATATATATTTTTTAAAGTAGTAAACACATTCCTAACTGGATGTCTGTAGGTTATTCCTCATTCCTACCTCATTAACAAGTGGTTGGATGCTAACCCATTTTCTGGTTATTGTAGATATTTGGTGTTACATTTTTTTTTTTATTGCAATTGCTGGTTAAAGTTCAGTATTTTCATTCTG	TGACATAAAGGTTTGTTACTTTGT	54.927	GTAGGAATGAGGAATAACCTACAG	55.392	119	Intron
PMSSR00470	scaffold367	206137	206149	Pseudochromosome1	TTTTTTTTTTTT	T	CAGATTGCATCCTTAATTTTTTTTTTTGTTATTTGTGGTCATCAAGGTTAGTATGTATGATCACAAATGGTCCCTATCGTTAGGTTTCGTAAAAAATTCCATTAGTTTGCTGACGTGGCATTTATGTATATCGCAAAACATCCTTGAGGTTCACGCAACTATCACAAATGGTCCCTGCAATTTTTTTTTTTTATTTATTTAAAATTCATAAAATTTTATGAATTTTAAATTATTTAATATATATATTATATTTTAAATGCACGTGGCACTATATTATTGTAGATGTGGGCTCCATATATATGCCACATCAACAAACTTATAGAGTTTTTAAAAAATAATTTAAAATTCGTAAAATTAAAAAAAAAAAAAAAA	GTTCACGCAACTATCACAAAT	55.333	CCACATCTACAATAATATAGTGCC	54.789	140	Intergenic
PMSSR00471	scaffold367	206300	206313	Pseudochromosome1	TTTTTTTTTTTTT	T	TCAGATTGCATCCTTAATTTTTTTTTTGTTATTTGTGGTCATCAAGGTTAGTATGTATGATCACAAATGGTCCCTATCGTTAGGTTTCGTAAAAAATTCCATTAGTTTGCTGACGTGGCATTTATGTATATCGCAAAACATCCTTGAGGTTCACGCAACTATCACAAATGGTCCCTGCAATTTTTTTTTTTTTATTTATTTAAAATTCATAAAATTTTATGAATTTTAAATTATTTAATATATATATTATATTTTAAATGCACGTGGCACTATATTATTGTAGATGTGGGCTCCATATATATGCCACATCAACAAACTTATAGAGTTTTTAAAAAATAATTTAAAATTCGTAAAATTAAAAAAAAAAAAAAAA	GTTCACGCAACTATCACAAAT	55.333	CCACATCTACAATAATATAGTGCC	54.789	141	Intergenic
PMSSR00472	scaffold367	215186	215215	Pseudochromosome1	AAAAAAAAAAAAAAAAAAAAAAAAAAAAA	A	GGTCACGACTTAAATAATTAGCCTTTAACTAATTTTTGCGTCTTTCCTTCTAGTTGATTAGGCTTTTTATAATTTATTATAATTATATGTATCTTGACAATTATTATAATTTATTAGTTTGTTTTGCATTATCCTCTTTATTTTAGAGTTTAAGGTTCAGGTTCAGGTTCAGATCCAACCAAAAAAAAAAAAAAAAAAAAAAAAAAAAAGGGTTGGGTTCAGCAGTAAGCATTTGGATAGTATTATGATATTAATAACAAGAATTAAAACAACAAATACTGTCATAGGTAATGAAAAGATAAGCACTCTGACATCCTCACAAGTACAGCAAAGAATTCATATAAAATAACGTCCTCACAAGCTCTATCTGACACAAGCTTACTGTATAT	GTTTTGCATTATCCTCTTTATTTT	55.233	TAATACTATCCAAATGCTTACTGC	54.841	125	Intergenic
PMSSR00473	scaffold367	376381	376406	Pseudochromosome1	ATTGGATTGGATTGGATTGGATTGG	ATTGG	TGGATACAAAATGTCAAACTTTGTGTTGTAGTGTTGCTTTCTAAAATTTATTTATGTCTATTTAGTACATACTTAATGGTATTTTCTATTGGATTGAATTTTATACGATTATCTTTGCGATTATCATATTTTCAATCAAACTGATCATCCAATCCAATCTAATGTCCAATCCAATTGGACATTGGATTGGATTGGATTGGATTGGGATCCTGACAATTGGATTGAATTCGATTGGACTGGATTGGATTGGGTCTTGACATTTGAACACATTGGATCGAATTGTAAAATCTCAAATTCAATAAAAAATTGAATTGGATTGGATTTATTAAAAATCACTGATTTAGAACCGAAATAAGGCTATTATGGCGTTAGTTGCAGCAAACCT	CGATTATCATATTTTCAATCAAAC	54.817	GATCCAATGTGTTCAAATGTC	55.3	159	Intergenic
PMSSR00474	scaffold367	388258	388271	Pseudochromosome1	AAAAAAAAAAAAA	A	GAAGGAAATTCAAAAAAAGAAAAAGAGGAGAGTTTGATTAATAGTGGGCACTCTAATTGGAGATTGGCAGTTCCATTTTTGAGGCTCAGCTTATCATCACGTTTTCAAATTAAAACATTCTATCATGGGTGATCAATATAAAGACAGCAAGAAAAGAAAAAAAAAGGGGGTGAGGCTTCCAAAAAAAAAAAAAGAGGGCTCGCAAGGCCACAAAGGCAAAGAAGAACAGCTGAAAGGCTGGAGAGGAAAAAAAGACAGAAGTAGCATCTGCAACAAAGTTCCTCTCTTGAGGTCCTCCATGTTGGATGGCAATTCTTTAATCAATTTAATGGATGGCAACCCCTTGAATCAAATTTCTTGATGCAAATCCATG	CTATCATGGGTGATCAATATAAAG	54.695	GCAGATGCTACTTCTGTCTTTT	55.615	152	Intergenic
PMSSR00475	scaffold367	400985	401005	Pseudochromosome1	ATTTTATTTTATTTTATTTT	ATTTT	CTATATATGAACATGAAGTTCATTACTTATTTGTGCCTATATGAACCTGAATTGGTTGGAAATCCAATTCTTAAACTTGTAGTTTTATCTACATATTGAATCCACATTAATATTGGATTATCTAGGAATTTCATACTCTTTAATTTATTTATTTTATTCCTCGTTTATACCACTTTAGTCATTTTATTTTATTTTATTTTATTTATGTTGGGTTATTAGTTAATTTCATTTTACAATGGTAATGTCTTGAATTACCGCCCCAATATTGATAGCCAAAGGCATCTATTGGAGAAATTTTCTACTTTTTTTTTTTGTGGGTAGGAAGTTTATGATGTCATGAACCAAAAGTTCATGAGGCCCCAATATTACACAACTATTAA	ATTTTATTCCTCGTTTATACCACT	54.655	AAAATGAAATTAACTAATAACCCAA	54.821	100	Intergenic
PMSSR00476	scaffold367	449026	449078	Pseudochromosome1	GAGAGAGAGAGAGAGAGAGAGAGAGAGAGAGAGAGAGAGAGAGAGAGAGAGA	GA	AAAACTAAAAGAGATTTTCTATTTAAATCCCACAATTTTCTTTGTTCTCAGCAAAAAAAAAAAAAATACAAACAAATGAAACCCTAAATCTGAAATTTAATATTTCCTAGAGAAAGAAAACAACTTTACCTTTCTCCAAGAACTGTAACTGGAATTCTAACACTTGGGTATTGCTGAGTTGAGAGAGAGAGAGAGAGAGAGAGAGAGAGAGAGAGAGAGAGAGAGAGAGAGAGTGTGAACAAAAAAACGGCCGTCTTCACATTAATAGACGATAGTTATTTAAAAAAAAAAGGTAATCTTTACATCTAATAGACGACATTTCTTTCAAAAACCGTCGTCTTTACTATAATAGATGACGGCTTTGAGTAAAAGCGTCATCTTTACAAATAATAGACGACG…	CTGTAACTGGAATTCTAACACTTG	55.065	GTCTATTAATGTGAAGACGGC	54.097	128	Intergenic
PMSSR00477	scaffold367	458254	458266	Pseudochromosome1	GTTGTTGTTGTT	GTT	TCACTCACTCTCAATCTTGCTAAAAGGTATATTCTCTCCAAATTTTAAATTTTTTTCATTAATATGTGTTTTTGGAGTTAGTTTTGAGTTTGGGTGGGGTTTGGGGTTGAGTAAAGGGGAGGGATTGGAGTTTGGGTTGGATTTGTGGTATAACAATTTTAGGGGAGATTATGCCCTTTTGTTGTTGTTGTTGGTTATTTGACCAATTTTTTTATATATAGGGAATCATCAAGATTTTGACGGCTAAAGTTGAGGATTAGGAAGCTATCAACACATATCATCCGCCACTACCACCACAATACGCTTGTATTAGGATTTTATTATTGTACTTTGTTAATTTATGTGTACATTTTGAATATTATGTATATATAT	ATAACAATTTTAGGGGAGATTATG	54.94	ATGATATGTGTTGATAGCTTCCTA	54.88	132	Intergenic
PMSSR00478	scaffold367	474046	474066	Pseudochromosome1	TCTCTCTCTCTCTCTCTCTC	TC	TGGGTATAATTGTATCTTTGTGGAATTTGACATTTTTTTTGTGTGCCCGAAATCAGGTTTTAATTGTGAACATCCAATTAAAAACCAATTAATAATGAGGGAGTAATCGATTGGGGTAACTTATTATATGCTAGAAAGTTGACTTACCCATCACAGCACATGGACTACACATCCTCACAATCTCTCTCTCTCTCTCTCTCCCCCCCCCCTTCTCTAGTGCATCAGAGCCCAACCATGGCAGAATGCTTTTTCGAAAATGCATATACCATTCATTGATCCCCAGATTCAATTTCAGATATGTTCTTTTGATTAAGGTTATACCAAAATAAGGCCATTATGGCGTCTGCTGCAACAGACCTCTTCCTTGGCAAATTTGTTGC	ATGGACTACACATCCTCACAAT	55.963	CAAAAGAACATATCTGAAATTGAA	55.415	149	Intergenic
PMSSR00479	scaffold367	479712	479724	Pseudochromosome1	TTTTTTTTTTTT	T	GGTTTGCTCTATGCAATCAAGGGTGAGATATATTCGAGGGTCGCTCTCCGGTTCACGCGAGGAGAGCTTTAATGGCTAGGTTTAGGGCTTCTCCAGTTTTCTTTACTCATTCTTTGTACCGTCTCTCTCACTTTTCTCTGATTGTCTCTCTGGGTTCTTCTTGGTGTATTGGGTATGACCTTTTTTTTTTTTGCTCTTTTGTTCTCCGTGGGGTAGATGTGTCGACTTCCTTTCTGGGTTCCCAAGGAGGCAGTCGCTGGTGAGGGATCTCCATCTTAATACTATGGAAGTGATCACCGCCTCTTCTGCTCAAGGGAATGACAAGTATGTGGCACCAAACGGGAATTAGAAGAGAGTGAAAACTAGTGTTCG	CTCCAGTTTTCTTTACTCATTCTT	55.322	GAAAGGAAGTCGACACATCTAC	55.548	144	Intergenic
PMSSR00480	scaffold367	541166	541178	Pseudochromosome1	AGAGAGAGAGAG	AG	CACAATAAAATTGGCTTTAGCTAGATCATTCATTGATAAGAATGTTCAGGCTACTAGCTGATGTTAATATGGCATTTACCTGAAATAGGTACTGCATATGGATAGGAATGACTACTATGGAGGAGAGTCCACTCTCTTAATCTCAACCAGATATAATTATATACATGTATGTTGTTATTTAGAGAGAGAGAGGGGAGGGAGAGAGAGGCAAAGTGTACAAGCAATCCAAGCCTTGAGTGTTGGTCATTTGAGCTGCTTATATCTTGCTCTCTGGTCTTTTACTAAATCCGGCTCTTTCCTTTCTTTCTTTTTTTGTCAAAATATTCGGCTCCTTCTGTTCTGTCTATAAGGTAAATTTTCTGTTTGTGTAAC	AGAGTCCACTCTCTTAATCTCAAC	55.145	AAAGACCAGAGAGCAAGATATAAG	55.422	156	Intergenic
PMSSR00481	scaffold37	34058	34090	Pseudochromosome1	TCTCTCTCTCTCTCTCTCTCTCTCTCTCTCTC	TC	TTGGTATCCTACTTGGATCCAATTTTATAAACTCAAAAACAAATTTAAAGTCCAAAACTTAAAAAACCTGTTTGGTAGGCCCATTTCCAAAAATTCAAACCGAAAAAAAACTCAAAAACACCCCATTATTGAAAACAAAAAGTGAGGTTTTATAGTTTTTGCTCTCTCTCTGTCTCTCTGTCTCTCTCTCTCTCTCTCTCTCTCTCTCTCTCCTTGTCGGTTGGGGCTTCTGGGTTGATGTTGTCGTTCGCAGCTCTGTTAAGGCAGTCGTTTGCATGTCCATCAAGGCCACCAAGGTCTCCTTCATCCATTACCCGTCCCAAAATTGATCAATCTTTTTTCATATTTTGGGTTTCTAGGGTTTCTATTGAAAGCTCACAAACCGATCATAT	AAGTGAGGTTTTATAGTTTTTGCT	55.014	AAACGACTGCCTTAACAGAG	54.785	134	Intergenic
PMSSR00482	scaffold37	43995	44015	Pseudochromosome1	ATTTATTTATTTATTTATTT	ATTT	TTGTATACCATCTGATGTGGCATGCCAAATCATTTAGGGTAATGCTAGGGAGACCATCTTTTTGTACCATAATTGTATACCATCTGATGTGGAAGATGATGTGGCATGCCAAATCATTTAATACAATTACATATATTTTAAATTTTCATTCTCCCCTAATTAATACACTGATCCCATAAGATTTATTTATTTATTTATTTTTAATCTTTCCTCTTCTTCCTCCTCCCTCTTACCCTTTTCATACAACAAGGAAAGGTAGTTGATTTGTGATTCTAAATATTATATTATTTCAGATTTACAAGAACAGTATAGTTAGATTTTTGAGGGAGTCCATGAAGATATAAAGTTTTTTTTTATCAGATAAGTAACTTTTTCCACCA	ATTCTCCCCTAATTAATACACTGA	55.331	ATCAACTACCTTTCCTTGTTGTAT	55.312	117	Intergenic
PMSSR00483	scaffold37	50890	50904	Pseudochromosome1	TATATATATATATA	TA	TATAATCACTTCAAGAACACTACTGAATATGGATTAAAAGCCTATTCAATTTTTTTTCTCTACATTCTTGCAAGTCAGGTAAGTTATTTCACCTTAATTATCATTTCTTTTTATTTCTTTGGTAAGTAGAGTGAACCTAGTTGTCAAGTTCTATTCTGTAAATGAACACTATTTGGCTCCTATATATATATATAACATAATTGACTCGTTAAAGACTTAAAAACGTTAACACACTGTTAAATTGTGATTTGTTTACGAGAAGAAATTGGTTCATAGCTCTTACTACTTGAGCAGACGTTCCATGTAGATTGGGCTAAGTGGTGTTTAATAAAGCTACATATATATACATTATATAAAAGTACCCGCAAACTTAT	ATCATTTCTTTTTATTTCTTTGGT	54.731	CTCGTAAACAAATCACAATTTAAC	55.014	160	Intergenic
PMSSR00484	scaffold391	11804	11830	Pseudochromosome1	AAAAAAAAAAAAAAAAAAAAAAAAAA	A	TCCCTTATAGCTTTCTCTCACAGCAATTTTTAACAATAAGTGATTTTCTCACAGTTTACCAAACGGGTTGGGCTTTTCAAAATTTTTTAAAAATCACTTATCACCCCAAATAAGCAATGTCAAACTGGCACTTAGTGTGGGACAGATGAGCTCTAATTTTCTTAGGCACCCAAAAAAAAAAAAAAAAAAAAAAAAAAAAAAAAAAACCAAAACGAACTGCATATGCAGAATTACTTGCCTCCAAATTCCTCTGCTGAATCCCAGAAAGAATTGTATTCACAAATATAGCATCCACTTCACCCTGTTAAAATTTAGACAAATTTTGAAACATAAAAGAGAAAAATAAACCAAAAAAAACAACAACAGCAAAAGAAAGCCTCTTTCTA	GACAGATGAGCTCTAATTTTCTTA	54.129	AGTGGATGCTATATTTGTGAATAC	54.376	156	Intron
PMSSR00485	scaffold391	77535	77559	Pseudochromosome1	AGAGAGAGAGAGAGAGAGAGAGAG	AG	AGAGATTAAGTTACGACTATTAAGTATAAATCAATGCCCTCCTTCACACACCAATTAGACCAAAAAATAAAGGGAACAATACACTGTTAAAGGCCCTTAAACACTGTGGGCAATTAAATATAAAGGCATACATCAACTTTCCTTCCCTCCCTTAACAATTAGACCCAGAGAGATAGAGATAGAGAGAGAGAGAGAGAGAGAGAGTTAAAGGCAATTAAATTTTGTAGGCATGTAACTGTAAAGCCAAAAATCAACTTTCCCTCCCTCCCCCTCACCAATTAGGCCAAAAAAAGAAAGAAAAAGAGAACAAGAAACTGCTAAAGGCACTGAGACTTTGTAACATGTAAACTATAAAAGCATAAATCAACTCTCCCTCCATCTAAA	ACAATTAGACCCAGAGAGATAGAG	55.128	TTTACAGTTACATGCCTACAAAAT	55.044	100	Intron
PMSSR00486	scaffold391	97682	97714	Pseudochromosome1	CTCTCTCTCTCTCTCTCTCTCTCTCTCTCTCT	CT	TCATACTAACAATTTTTTTTTTCTCTCTGCTTTGCTTGGCCTGGCCTTGCCTTGCCTCTGTTTTTTCAAAACTGGGTCTTTTGTTGGGTAGCTGCAGAGCTGATTGGACCAAATCTAACACTCATCTAAAATAAATCCCAACTCCTGCAACTGAATCTATCGATACTGCTAACCTCTCCCTCTCTCTCTCTCTCTCTCTCTCTCTCTCTCTGTTGAAACTGAAAAAGATATGTAATATGTAAAAAGAAAACAAAACAAGGTCCTTTAAACTAAACAAAAAGAATGAATTCCAGCGAGCAATGTTGGGTATCCTTCCCTCATTCCATAGGCATCTCTGTATGTGAGAAAGACCTTTTCTTTTGCTTTTCTTTAGTCTCACTCTGCCCTCTTT	AATCTATCGATACTGCTAACCTCT	54.885	GGAATTCATTCTTTTTGTTTAGTT	55.127	138	Intergenic
PMSSR00487	scaffold391	106405	106420	Pseudochromosome1	TTTTTTTTTTTTTTT	T	AATACCAAAGAAATTTTCCTCTCAAAGTTAAATCTGTGTTCTTTCTATAAGTTTCTTCAAATTTGTTCAATCAATCATCGTGTTTAGAAGTATGATGAGCATATGTAGGTAAATAGTAAACTGGAACGAGGAAAAGGTTCACAAAACATCATGTTACCATTATATACAACAATACATTGGTTTTTTTTTTTTTTTCTTTTCTTTCTGGTGTATGCTAATCTGTATTATACAATGACATATGAAATATGAAACGAGAGCATTTCGTATGCACACTCAACTGGGTAAAATTTGAATACATGCTCCGTAACTGAAAAACCTAAGCGTGACAAAGCTTTAGGAGACAGGAACTTTGCAGCAAACATCCAAGACATCATC	AATCAATCATCGTGTTTAGAAGTA	54.923	ATACAGATTAGCATACACCAGAAA	54.955	157	CDS
PMSSR00488	scaffold391	122641	122653	Pseudochromosome1	ATTATTATTATT	ATT	TTAAAAATAATAATAATAATAAGAAAAAAATTTACAAATATTTCCACTTTAAATAGTCATGGATAAACTTGTGCTAGCATGTCTCAGAAGTGGAGAGTATTTGGTACTAGCTACGCTTGGTGTGCTCCCCTGTTTCATCTCTCCGTCTCTCTCTCTCTCTCCTGTCTCTGTCTCTCTCCAATTATTATTATTTTTTTACTTCTCAAAGACCACTCCTTTTTAAAAATCAGCTCTCTCTCAGCAGTAGAAAAACCCACCCTCAAGATGCGCCTCTCTTTCTCTCTCATCCAACTCTTTGAAGCTTCGTTTTGGTCTTCCTGCTCATGAACTCAATATCTGGAGATTGGTGGAGTGTCCAGAATGGATTTTGGG	GAGTATTTGGTACTAGCTACGCTT	55.542	GTTTTTCTACTGCTGAGAGAGAG	54.556	159	Intergenic
PMSSR00489	scaffold391	128397	128412	Pseudochromosome1	AAAAAAAAAAAAAAA	A	GGTGTATAGGAGTCTGTCATACTAGCACCCAATTGCAAAATTACAACTAAGCATTCAGACTTACTTTATAATCATAGCCAAACCCAGTTCACCTTTTAATTCCACCAAAAAAACCCAAATTCTTATGACAAATTTAATTAAAAAAATTAAAAACAACAGGAGAAAAATAAATAGATTGATAAAAAAAAAAAAAAAGAGAAGGCTCAGACACGCACAAACACTGTCATCAAGTAGCAAAGCATCCGTACATAATACGAATACTATGCCAATGGTTGGTCCATGTATATATAAATATATACTCAGAATCGAGAAACGTTTTCATCTTCATCGCCTTCTTCAATTTGCAAAACCCAAAAAATAAAATAAAATAAATAA	AATTAAAAACAACAGGAGAAAAAT	54.8	GCATAGTATTCGTATTATGTACGG	54.979	122	Intergenic
PMSSR00490	scaffold391	137866	137884	Pseudochromosome1	TTTTTTTTTTTTTTTTTT	T	GAGTGAGGCGGTCTAACCACATTATCCGTACAACCACTCTTACAATAAAGGATTACTTCCTGCATTAGGTCTCATGAGCCCCACATTAGTCTCATCCTCAATCAAGGGTGGAACTATGAATTTTTCAATGGGTGGACTAGCTAAAGTCTTTAGGGTAAAATCTAATGAACTTTTTTTTTTTTTTTTTTTTTTTTTTTTGGTACTTACAATTTTTATAGCCTTTCTATAAATAAAAGTAATCATATAAACCACACTAATTCATAGCTACATTGACTAATTTCCAATAAAATTTAACATAGAACAAATACATATTAAATACAACAAGAAAACTGATATTATCAAAATGAAAATGTGTTTAACAACGAAATTGAAAGTATA	TCTTTAGGGTAAAATCTAATGAACT	54.229	TGTAGCTATGAATTAGTGTGGTTT	55.028	123	Intergenic
PMSSR00491	scaffold391	140083	140097	Pseudochromosome1	TATATATATATATA	TA	AGGTCATTGGCGGTACAAAGACTTTTTATAATCTACAATATTAGGTTGTAATGTAGACTTGTAGGTATCTATCGTATTCATCTTTTAAATACTAGTTTGTCAAGCACATCTATTTTTATTTCTGAGTGGAAATGGTACAAGGAATGCCCAACCATAGCTTGAACAGGGCACTCAAAGTATTATATATATATATAACATAATTAATATTATTCTAGTGTTTATACGGGTGACGTCGCATTTTAAATGTTCTAAAATATATATCATCTCTTGCAATGTAATAAAATAATGAACATGTCTTAAGTTGTATTTTTTAAAATTATCACATTAGCTTAAAATTTAACTTCTTTAGAAAAAAAAATATATAAATGTCATCA	TAGTTTGTCAAGCACATCTATTTT	55.14	TCACCCGTATAAACACTAGAATAA	54.984	138	Intergenic
PMSSR00492	scaffold391	168165	168177	Pseudochromosome1	ATATATATATAT	AT	TGCATTTAAAACAACATAATAACCCCACCGTGTAAAAATAATGCTCAAGTCATGCAGATTCACAATTCATAAACCAAAGCTCAAAAACATTAATCTCAAAAATCCATTAAACCCCAAACTCTCGAACCATAACTCCAATCCCAAAACTATCCTGCTCTTACCAACCCACTACATACATACATATATATATATTACATATATAAATATAAATATAACATATACTTCTCTCACTACTAATGTACCGGGAAAACAATCCAACCGGGGGATTGTTTGACTAGTCAGCAGAATTTCTAAGTGCTATCATGCAGCTAGGAATGAGTGGTCCAACCGGGAGACGAAACTCCATAGCTCACACGCCGGCACTGCCAACGA	TCTTACCAACCCACTACATACATA	55.511	ATGATAGCACTTAGAAATTCTGCT	55.799	149	Intergenic
PMSSR00493	scaffold391	207715	207727	Pseudochromosome1	AAAAAAAAAAAA	A	GCATCTCCAGCGCTCAAGGCCAGCCCGGGCAAGAGGGGGCCCAAGGACTAGAATCCAACTCCGCCGCGCCAAGTCTAGCCCGGACAAGGGGTGGGTCCCACAAGCCCACAAACAAGTTCAGCCCGAGCTGCTGCTTGGGCAAAATGACATAATCCTGACGTCATAATGACATCAATAATTAAAAAAAAAAAATTGGAAACAAATACAAAAAAATTCAAATTTTTTTTAAAATAAATACCTAGCCATATTGTTTACTTCCAACACCCAAAACTCTATACAAATTCATCTCCTCATATCTCATGTGAATAGTAATTGCCCTTACCCTATTCCAAAGGGGTGGAAACAAAATTGCAAGGGCTACCACTATTCACA	GCAAAATGACATAATCCTGAC	54.731	ATGAATTTGTATAGAGTTTTGGGT	55.252	148	Intergenic
PMSSR00494	scaffold391	219044	219056	Pseudochromosome1	TTTTTTTTTTTT	T	AGAGCTTTAAGAGAAAAAACTATGTGAGGGGCCGTACCGCCAAAGGCAAAGGTGGACAGATAGACCGAGAGAGAGAGGAGCAGAGAAAAGCCATAGCTCTTCTTTAGGGGAAGTTTTACTGAAAGCTCTTCCAGTCTTTACCGAAAATAATAAATTTGTTTATTTATATTTATGTTTATGTTTTTTTTTTTTGTTATGGTACAAAAATGAAAAATGGGGACTTTGAAATATCAGATGACCGGAACCACGGGCTGCAGCCGGTGAATAAGCCCCTCGGCCCGCGCACCACACGTGCAGTCATTTCACTTGTCTCCTTAATCTCCCGCTTCTCTGCTAATTACCTGCTTTATCCATCTTTATTGTCCATTTACA	CTCTTCTTTAGGGGAAGTTTTACT	55.895	GTCATCTGATATTTCAAAGTCCC	56.74	143	Intergenic
PMSSR00495	scaffold391	221413	221431	Pseudochromosome1	ATTATTATTATTATTATT	ATT	AAGAAATAAATAGTTACATAAACTAATGACCATTTGATACAGTGACAACTAATCTTCACTTCGGCGGTAGAAGTTATGACCGATAATCTCATAGATCATAATTGTTTAACAAAAACATGAAAAAGGAAAAGAAGAATATCTTCATAATATGGCTTTTCACACATATTGCATGTTATTTTGATTATTATTATTATTATTTTTAATACAAGTGATATTGGGGGAGGTGGGTTTTTCTCACACACACGTGTCATGGGGGTTCAAATTTGAGATCACTGGTCTGCAAGTCAATATCATTTCTACTGGGCTAGACCCCGTTGACCTCTTTTGATCATATCTATTGATTTTTATATTTTTTTTAAAGGAAGGAAATAATTTTAA	ACACATATTGCATGTTATTTTGA	54.93	TAGAAATGATATTGACTTGCAGAC	55.43	141	Intergenic
PMSSR00496	scaffold418	56270	56294	Pseudochromosome1	TTTTTTTTTTTTTTTTTTTTTTTT	T	TCAAATTATATTCAAAAAATTATTTTCGTTAATTTTTGTCCAAAATTGCTGATGTCTTCACAAAATTACTTCAAATGATAAAAATAACCTCAAAGATTAGAGGGTGGATGGGTCATCTAATCTTTAAGGCTTTTTATCACAAAACATCATTGGCGTTTGCGAAACTATCAGATTGTATCCTTTTTTTTTTTTTTTTTTTTTTTTGTATCACTCATGGTCCCTAACATTAATATAGGTGTTATTAAATAGTCCCTCTGTCAAAAAAACTGTTAAATCCAAAGATATAATTGTTAAATCAATCCCAAATTATAATACATATATATATATTATTTCCTTCCCTTCTCTCTTTCTTTCTTCTTCTTCTTTCTCTCTTTCTTTTCTTCT	GTCATCTAATCTTTAAGGCTTTTT	54.655	TGACAGAGGGACTATTTAATAACA	54.934	149	Intergenic
PMSSR00497	scaffold418	104652	104668	Pseudochromosome1	TATATATATATATATA	TA	CATCCGGACGTTTGCATAGGAGAATTTCTATATATTATACCGTTATTCTCACATCTAAATGTATACATGTTATTATCGTGCAAATGCCATTGTAAATAGGGAGGAAAGTAAGGAGGAGTAGTAGAAAATATATGGCGTCCACACAGTAATAACGTCCGGACGTCCGCATAAGAGAATTTCTATATATATATATATATTCTATCATTTGGATGTGCACACGTTATTATCATGCAT	GGAGTAGTAGAAAATATATGGCGT	55.146	GTGTGCACATCCAAATGATA	55.239	105	Intergenic
PMSSR00498	scaffold418	107472	107500	Pseudochromosome1	CTCTCTCTCTCTCTCTCTCTCTCTCTCT	CT	CAGATAATATATCTTATTTTGATGAAACACAACTACCCATTATTATTTTTAATTCTAAAATAAATTTAAAATTTTTATATAAAAAAAATCTCATAGGTTCACAAGTGCGTGCGCAGAGACAAGTACCAACTAAGTGAAAGTATACGTATACCAAAATGGCTTTCCTCCTTTTTATTTGCCCTCTCTCTCTCTCTCTCTCTCTCTCTCTTCAAATTATTATTTTCTTAAGAACATCAATAGTGGAGGTTGTATAATAGGGTGTATGTTAAATATACATCACAATCACTCTCAATAGGGAGGTGTAAACAAGTGTAAATTTGCATCACCACCCGAGATGCAAATTTAGATATATATATGTACATCTTTTTTATATATATATATATATCTT	GAGACAAGTACCAACTAAGTGAAA	54.643	CCCTATTATACAACCTCCACTATT	54.885	144	Intergenic
PMSSR00499	scaffold446	15227	15239	Pseudochromosome1	ATATATATATAT	AT	TCATTTGCTTTGAGAATAAGCTCCTCCTCAGTTTTAAGGAGTCAAACTTTTTTCGAAATGAAAAAAACTTATTACATTGTGTTATGACCCAGTTGCGCTCATTAAAATTAAACAAATCACATAAAGCATTCTTTTTCTAAATTAGGGATATAATTGAAAACTTAAAATATATATATATATATATATATATATTTCCTATTCCTACGCAAATCAAATTTGAGCAAGAAAATAAAATGGTATTTATGGTTACTTTTTCAGTATTACTAAACATGATAAATGAATTTATGAATTTTCATTTATTATCCTCTCTTGAAAAAGACATAGAAACTGATTCACGCATTTAATCGTGTTTCTAAAATGGCTTAAAACAAT	AAATTAAACAAATCACATAAAGCA	55.097	AAATACCATTTTATTTTCTTGCTC	55.233	138	Intergenic
PMSSR00500	scaffold446	17620	17637	Pseudochromosome1	AAAAAAAAAAAAAAAAA	A	GGTTCCAAAATGGGCAAAATAGATTTTGAAACAAAGTTTATTTTTACATAAAAAGTAAGAGACTTGTAATTTAAGTGGCTAAGGGTAGTTACTTTTGCATATGTCCTATATGTTCGAATCACTCCTCTCCTCATATTGATCGTATGAAAAAGAAATTAAAGGAAAAAAATGTAGTGACTCAAAAAAAAAAAAAAAAAGTTATGGCATGAAAATATATAGGACAAAATTTTGGTTTAGTCCAGGGCTACATTTACCAGAGTTAGGCCTGATTTTTAGACGGATCAAGTAGGAATTAGGGGATTTCAATTCCAATTCAAAAAAATTTGGAATGAAAATCCTATTCCAATTTCGTTCAAAAAAATTTAGGAATTTCAATA	TAATTTAAGTGGCTAAGGGTAGTT	55.001	TGTCCTATATATTTTCATGCCATA	55.59	157	Intergenic
PMSSR00501	scaffold446	27271	27283	Pseudochromosome1	AAAAAAAAAAAA	A	TGCATGAAATTCGAGAACGCAAAAAAATCTATTTTCTGTTTCACCAAAAAATAATTTTATTTTCTGTTACATCAAGAACGTAAGATGGAACAAAATAAGAAAAAAGTTTGGCTCCTTAAAACTAAGAAGGAGCTGCTCCTCAGAACGAATTGAATTTTGACAATTGTCGAATTCCAAAAGAAAAAAAAAAAAGGAAGAAGCTAGGCTCCTTAAAACTGATGAGGAGCTCCTTCTCAAAACAATTGGGATTTTGACACTAGTCAATTTCATTTAATTTTTACTTTTTACTTTTTATGAAATTTTTTTAACTTTCTTTGTTTTGGAATTTGACTAGTGTCAAAATCCCATTTTGTTTGAAGAGAAGCTCCTCGT	CCTTAAAACTAAGAAGGAGCTG	54.574	AAATGAAATTGACTAGTGTCAAAA	54.966	159	Intergenic
PMSSR00502	scaffold446	97943	97955	Pseudochromosome1	AAAAAAAAAAAA	A	TAGTAGTTATTTTTCATAGAACAAGTAATAGGTACATTATTTTTTCAACATAATTAGTATGTACAATATTATTCATAAACAATTATAAAGTAGATTATTAGTCATGTATAATTCATAAAAAGAAAATAAACATTTTTATTAAACAAACCGATTACCTAAATCTGAATTTATTGTTAAATTAAAAAAAAAAAAGTTTCCAAATTAATTCCTACATCCATTACAATCATTTGGAGATCATTCAAAATTCAATGTCTGTAATACAATCCAATTAAAAACTGTTTCCATATTGATTCCTACATTAATATACAAAATGCAATAATGGCTTAGTTGGGGTTACTTTTGGAATATGAAAGTACAATAAATCATATTTTA	TAAACAAACCGATTACCTAAATCT	55.536	AATTGGATTGTATTACAGACATTG	55.036	131	Intergenic
PMSSR00503	scaffold446	106395	106407	Pseudochromosome1	AGAGAGAGAGAG	AG	AGGAAATCAATTGAAAAAACTCATAGATGAAATATTTGGTTCTCTCTTGAGGAAGAAGAAGAGAAAGAAAGCAAGCCAATCTTTCCAAAACTTCCACGCAAAAGAGACAGTCGCCAAATGACCAAAATCGTAGCATTTACATACCAAAAAATTCCTTAGGTCAGAAACCCATAAGGCAGCAGAGAGAGAGAGGAAGAATAGGACAAAATAGTTTGTTATCCAGCTGGAAATCCTACAGAGCAAGGATGACTAGTCATATGAGAAACGGATGACTAGTCATCTTTTTATGAAGACTGTTTAATGTAATGATATGCAATGCTCAATATCTTTGTCAACTTGCTTGTGCCACCATAGAGCAGAGATTAGAGAAGA	ATCGTAGCATTTACATACCAAAA	55.706	GACTAGTCATCCTTGCTCTGTAG	55.086	129	Intergenic
PMSSR00504	scaffold446	130434	130446	Pseudochromosome1	TCTCTCTCTCTC	TC	AGTTATTTCAAGCTTGTTTGATATCCTAATTGGATCCAATTTTATAAACTCAAAAATAGATTTTAAGTCCAAAGCCACAAAAACCCGTTTGATAGGCCCATTTTTAAAAACTCAAACCCAAAAAAAACTCAAAAACACTATCATTATTAAAAACCAAAAAGTGAAGTTTTTTTAGTTCTCTCTCTCTCTCTCCGTTTCTCTTCCCCTCTCTCTCATTTCTATCTCTTCCTCCTCCCTCTCTCATCTCTATCTCTCCTCCTTCTCCCGTCTCTCTATCCCTCTCTTCTTTTCTTTTGTTAATTTCAATTTTTTTAGATCTTAAAAATAGTTTGGAGTTCAATACCAAACAAGTTTATAGTTTTTGAATTTGCT	TCATTATTAAAAACCAAAAAGTGA	55.078	GAAGAGATAGAAATGAGAGAGAGG	54.906	106	Intergenic
PMSSR00505	scaffold470	48449	48461	Pseudochromosome1	AAAAAAAAAAAA	A	TGTATGATATAACGAACACTGCACAGAACAGTTCAAGCAGAAAAGCAAAAGGGGAAAAAAGATAAAATACAAACCATGCATATTGAATACTTTATGCAAATAAATAGGGACACTATTCTTCCTAAAGCCTTTGGTAGTGAAAACATGCATGGGACCACTGCCTTTACTTCCTATTCCAACAAAAAAAAAAAACCTTTACTTTCTAAAGTCTTTACTTTTCCACCAACTATTCCACTAAGAGACAAACTCAACCTAGTACAAAAGACTACAAATCAGGGATAAGAAATAACACACGCCGACAATAAAAAAAACAAAGCATTCAAAACAACAAACACTTTAACTATTGAAAGCCCCTATATCAAATTGAAACTA	ATAGGGACACTATTCTTCCTAAAG	54.395	AATAGTTGGTGGAAAAGTAAAGAC	55.076	128	Intergenic
PMSSR00506	scaffold470	73873	73885	Pseudochromosome1	AAAAAAAAAAAA	A	TGCCCTCACCTCTAGAATCAAACCTTGTAATTACAATTACGATATTACTCATTTTGCCTTCTGCACAAGCCCATCTAATTAATGTATCTTTACCTTTGAATATCTATACATTAAACTCATGTTATTTGAAGCATTAATGCCACGTTAATAATACTAAAAAGGATTTTAGACCCAAAAAAAAAAAAAAAAAAAGGATACTCAAAATGATCACGGAATAATTTGTGAATTAATCACTAAATTCCATTACACATTCTATGCCTTCAGTAGCGACGTCACCTTGTTGATGTTCGTTCAATAGGAGTAGAGTCAAAATAGGTTTAATTAAATTTGTGATCGACAATAAGTTATTGAAAAAATAAATATATTTTAGTT	TGCCACGTTAATAATACTAAAAAG	54.941	TACTGAAGGCATAGAATGTGTAAT	54.955	129	Intergenic
PMSSR00507	scaffold470	88837	88859	Pseudochromosome1	ATATATATATATATATATATAT	AT	CTCACAGGCCCGATGTGATAAAAAAGGGGGAGCCCAGAAACAGGAAACAAACCCACGTGACATCTCTGGGATAAAGGAAAGTCAACAATGGCAACTGTCATAGAAGAAGTGATTGAAAAGTTTATGACATCAAGCTGTTCTGAAAAACCTGAAAAATCTGAAGATCAAAATCCCTCTTACATATATATATATATATATATATTCAGAGATTTTTTCTTCTATTTTTACAGAGAAGGTAATTCTCCAAAGAGATTAGGTTCTTTTTCAAGAAAAACAGGGAAGTGATTGCCTATTTGAGAGCATATCTGTCAAAACTGATGAAATCCTATTTTTCTTTCTTTCCATTAAAAAAGAAAAAAAAAAAGGGGAGATATCTTTTTGC	AACTGTCATAGAAGAAGTGATTGA	54.927	GGAGAATTACCTTCTCTGTAAAAA	55.262	153	Intergenic
PMSSR00508	scaffold470	101011	101033	Pseudochromosome1	ATATATATATATATATATATAT	AT	CTCACAGGCCCGATGTGATAAAAAAGGGGGAGCCCAGAAACAGGAAACAAACCCACGTGACATCTCTGGGATAAAGGAAAGTCAACAATGGCAACTGTCATAGAAGAAGTGATTGAAAAGTTTATGACATCAAGCTGTTCTGAAAAACCTGAAAAATCTGAAGATCAAAATCCCTCTTACATATATATATATATATATATATTTCAGAGATTTTTTCTTCTATTTTTACAGAGAAGGTAATTCTCCCAAAGAGATAAACAAGTTACAATCTCAGAGAAGAATAAGCAGGAAAGCAGGGAGCTGTCCAGAAAAGAAGTCAAACTAACCATCACGGATGAAATCTCACAAGGGGCAGTTGAAATTGGGAAAAGAGATTAGGTTC	AACTGTCATAGAAGAAGTGATTGA	54.927	GGAGAATTACCTTCTCTGTAAAAA	55.262	154	Intergenic
PMSSR00509	scaffold470	109580	109595	Pseudochromosome1	AAAAAAAAAAAAAAA	A	GTTTTGGGCTTTTTTAATACAACAATCTCTTTCAGACCAAAAAAAAAAAAAAAGAAGAGGTTGGATGTGTTGAGAATTTTTGGGTATGGGGTGGTGTATGCAAATCCAATGAGTCAACGTGGAACTATGAATGCCATATCATTGTTTAACGGAAAATTTGACAATTAAACTAAAAGAGGTATGAAAATGGTAGTAAAATCAAAATTAGGCATGCGTCTTAGAGCATCTCCATC	TAATACAACAATCTCTTTCAGACC	54.516	ATTTTCCGTTAAACAATGATATG	55.112	143	Intergenic
PMSSR00510	scaffold470	130294	130314	Pseudochromosome1	TCTCTCTCTCTCTCTCTCTC	TC	TTCTTCTCTGTGGAATTATTCTTCCGAACAAGGGTTGAGGTACGTCTAAGTTTCTATTTGAAACTTTGCAGAAATTCTCTCTCACAAACCCTAGCCGCCATACTCTCTCTCTCTCTCTCTCTCACACAAGGCTCCGACCACCTGGTTCTCACCCTAGAGAAATCTTCATCTTATTGTTAGCTATTGTTTTCTTACAAACACTTGACCTAACATAGGCATCGGAGGGCCTTTGGCTAACACCCCCTGGGTGTGGTTCTCTTATTTTGATTTGTTTTGCGGGGAGAAAGAGAAGTAAAGAAGACG	GGTTGAGGTACGTCTAAGTTTCTA	56.025	TAAGATGAAGATTTCTCTAGGGTG	56.014	141	Intergenic
PMSSR00511	scaffold474	20405	20437	Pseudochromosome1	TCTCTCTCTCTCTCTCTCTCTCTCTCTCTCTC	TC	TAAGCAATCATTATACTTAGCCTAGACTGGTGATTCATCTCTAATAGGTGAACAACTCACCCCTAATTGAGATCAAAATCAGATTTTGAAAGAGAAGGTAATAAGGAAGGGAAGATGAATGAAGGGCGAGGGGGTTTTCCTACACGTTGCAAAACTAAGTATTTCTTCTCACTCTATCTATCTCTCTCTCTCTCTCTCTCTCTCTCTCTCTCAGCTCTAAAAGAAATCAGATTCATTTCTCTCTTTTTTTTCCTACAAGGGTATTTTGGTAATTTTTACACATAAGGGTATTTTGGTCATTTTGACCCAAAATTCAAAAATGATTTCCTACGTGTTCGTTAAGTCGACTACTATCGTACTAACTAAGAGTAATACGAAAAATTCACAAAATG	TGCAAAACTAAGTATTTCTTCTCA	55.403	GTGTAAAAATTACCAAAATACCCT	54.933	134	Intergenic
PMSSR00512	scaffold474	30884	30904	Pseudochromosome1	CTCTCTCTCTCTCTCTCTCT	CT	CTTTCTTTAGTTTTTTTAATATTATTTTTAGGGAAATAGCTCAATATGCCACATTTCTTATAATTTTAACTGAAAATACCACATTTCCTCAATTTTTTTGCAACTATCACCTATAAATACATATTTAGTGTCCACTTATTGCACACATATCATTTTTTCAGAAATTTTGTTCTCTCTTAGCTCTCTCTCTCTCTCTCTCTGCCTATTTGCTCTCTCGTGCAACTCTCTCTCGCTCTCTCTTCTAAATCGCGAACCCCTCCCTCGACCCCATATTTTAGGTCTGTCTTCTGAATAGCTTCTTGAAACCTTGAAGCTATATTGGATCGTCGACCTCGAATAGGTAGTGTTGATGGTTATTTTCTTAATATCTGTGGGATTCT	TTTCAGAAATTTTGTTCTCTCTTA	54.559	TTTCAAGAAGCTATTCAGAAGAC	54.893	150	CDS
PMSSR00513	scaffold474	31137	31157	Pseudochromosome1	CTCTCTCTCTCTCTCTCTCT	CT	CTTTCTTTAGTTTTTTTAATATTATTTTTAGGGAAATAGCTCAATATGCCACATTTCTTATAATTTTAACTGAAAATACCACATTTCCTCAATTTTTTTGCAACTATCACCTATAAATACATATTTAGTGTCCACTTATTGCACACATATCATTTTTTCAGAAATTTTGTTCTCTCTTAGCTCTCTCTCTCTCTCTCTCTTGCCTATTTGCTCTCTCGTGCAACTCTCTCTCGCTCTCTCTTCTAAATCGCGAACCCCTCCCTCGACCCCATATTTTAGGTCTGTCTTCTGAATAGCTTCTTGAAACCTTGAAGCTATATTGGATCGTCGACCTCGAATAGGTAGTGTTGATGGTTATTTTCTTAATATCTGTGGGATTC	TTTCAGAAATTTTGTTCTCTCTTA	54.559	TTTCAAGAAGCTATTCAGAAGAC	54.893	151	Intergenic
PMSSR00514	scaffold474	103498	103513	Pseudochromosome1	AAAAAAAAAAAAAAA	A	AGTGTGCACAACGGAAAATACCTGCGTCGCGCAAAAGTTAGATGTCGGCAGCTAATTGCGCGACGAAAAAAATGGTTTGCGCCACGGAAGCGACGGAAGTTTGCGCGACGAAATTATATATTCGTCGCGCAAAGTCCTTCTTCTTCATATTAGAATTTTGCCATTGCAGAGGCAGAATGCAAAAAAAAAAAAAAAGCATTTTGCCTCTCCCTCTCTCNNNNNNNNNNNNNNNNNNNNNNNNNNNNNNNNNNNNNNNNNNNNTATTTTTCGTCATTAGTTTAAAAGTATTAATTTAAGTTCGTACTAAGGCTTTTTATTTTGTTTTCGTTAGGGATATTTGTAATTAACAATTGGTGGAGAACAATTAAGAAGGTA	CTTCTTCTTCATATTAGAATTTTG	51.685	CTTTTAAACTAATGACGAAAAATA	52.277	149	Intron
PMSSR00515	scaffold474	162476	162488	Pseudochromosome1	ATATATATATAT	AT	AGGACCACACTTTTGCAGTCTGTATGTTCTTTCTTACATTTGAAAACCTAAAAAATTGAAATTGCAGTACCAAAACCCTTATTTCATGTAGAACCAGCTTCTGTACTTCAGATTGACATACGCTCTATACCAACTTTTAAGTTTTATTCTACAGATACAGCAGAGGCCACTGAGAAGGCCATATATATATATTTCCCTAATTTTACTTGGAACTGACTTGAAACTTGAGACATAAAAAAGGCTAACCAAATCTTCATGAGGGAAGGATTGAGCTTTGACTCCTTCCATGTTTGGATGAGAAAAACTTCCTGCCAGATGAGAAAGGCCTTTTCATTGATATTGGCCCCATCTGCAGAGAAAACCCAATTGAAG	TTTATTCTACAGATACAGCAGAGG	54.853	TTATGTCTCAAGTTTCAAGTCAGT	55.005	106	CDS
PMSSR00516	scaffold474	175499	175523	Pseudochromosome1	TTTTTTTTTTTTTTTTTTTTTTTT	T	GCCATTTTTTTTACAGGATCACAAAAGTGTTTGCCCTATTGCCTCTGCATTTTTTTTTTTCTACTTCCACAAGGCCTTTCTTATGTGATCTGATTTTTTCTTTCACAGCACTCCAACACATACACTCTCTTCAAATATTGCAAGGGCTGGGATGATTTTCCTTCATAGCATGACCTTCCCTTTTTTTTTTTTTTTTTTTTTTTTCCAGGTTGAGAGCATCTCACAAGTCGCAAAGGATACACTTCTTACTCCTCTTCTTGGGACGTCCAGCGTAGCTGCTGTCACTGCCCTGCGCCTTCTAGCAACGCAGCCTCCTGCTCCTCTTTTCCTAAGCACATCCGACACAACTGCTGGCACCTCTCCACAGCTTCCAGCAGTGCCTTC	ACATACACTCTCTTCAAATATTGC	54.535	CCAAGAAGAGGAGTAAGAAGTG	55.053	144	Intergenic
PMSSR00517	scaffold474	192076	192088	Pseudochromosome1	TTTTTTTTTTTT	T	GGTCTACACCGTACACTCCCCCCCATCCATTTCATGTACCAGAGGAACAAACAAAATGGTAATATACAACGTAGTTTTAGTGTGTGAAATATTGTTCTCGTCGTTCTCTCCTAGACTTCATTACAACCGTTGGCGTATATATCTTGCTCCATTCATTTTAAATTTAATCCTAATTAATCCTTTTTTTTTTTTGGGTTACAAGTAATTAATCCTTTTAATATTAAGAGTTTAAGACAAACTGAGGGTGGAGACGTCAGTGCCTTGGTGGGTAACATGGATAACTGGTAAAGTAT	GTATATATCTTGCTCCATTCATTTT	55.072	ACTTTACCAGTTATCCATGTTACC	55.561	157	Intergenic
PMSSR00518	scaffold474	224123	224141	Pseudochromosome1	AAAAAAAAAAAAAAAAAA	A	AACTGACCATCATGACATATTGTGTTTTCTATAAGGAACAAATAATGAACAAAGAGAGTTGGTTTTCTTTCAGAAAAAACAAGGAAAAAACCTCCATGAAAGCTGATTGTTGATGGTTCTTTTTTTGCCAGAATAATGGCTTCCTTCTTTTATGACATTGAAAAAAGAAAAAATCTTTATAAAAAAAAAAAAAAAAAAGATATGCCGCCCATTATTAAAGTTAAAAACACCACTTCAACTTCCTGTAAATATGAGAGGAGGTGAACAGATCAAAACACAGCCAACAAATCAATCAAGACAAAAACTCTCAAAGTCACAACTGACAAACTCAAAAAGATCAACTCATCTCAAAAGCTTTTAGACCCTAAAGCAACCAAA	AGAATAATGGCTTCCTTCTTTTAT	56.118	CTCCTCTCATATTTACAGGAAGTT	55.141	131	Intergenic
PMSSR00519	scaffold474	225757	225795	Pseudochromosome1	GAGAGAGAGAGAGAGAGAGAGAGAGAGAGAGAGAGAGA	GA	AGAATTAAAAGAGATTTTCTATTTAAACCCCACAATTTTCTTTGTTCCCAACCAAAAAAAACACAAACAAATGAAACCCTAAATCCGAAATTTAATATCTAGAGGAAGAGAACAGATTTACCTCTCTTCAAGGATTGTAACTGGAATTCTAACACTTGGGTATTGTTGAGTTGAGAACTTGAGAGAGAGAGAGAGAGAGAGAGAGAGAGAGAGAGAGAAGTTTGTAAACAGGAAGTTGGAATGAGGTTTCTAAAACTTAATATGAAGAGTGGTGGGGTGTATGGAGTGTGTGTATAAATGTACTAGGGTTAATTATTAAGTTGGATGACCTTTTTTGTCTTTTTACACAATAAAATAACTTACAGCTTAATGATTTAAGTATTGGGGTGAACAAAGAG	GAATTCTAACACTTGGGTATTGTT	55.67	ATTTATACACACACTCCATACACC	54.819	156	Intergenic
PMSSR00520	scaffold474	239560	239572	Pseudochromosome1	ATATATATATAT	AT	TCAATAATTCAATTGAGTGGTCAAATGAAATCGGACTCAAATGAATTTTTTTTGTAGAGATGATGTTTGAATAAATATCTACAAAATAGATTGTTTTGATTAGTGAAATACAATACAAAATGGGCCTTACATTTTTATTTGAAGAATCCCTCAATAAAAACTCACTATATATATATATATATATATATATATAATCTTGAATACATAGGGCCTCTTGAACTTTAACTTGTTGTGCAGGTTTTGTGATTTTCCACTTGCCCACAACTCACTATCTGGTTTCCTTTTCTGTGTGGGGTTATATATGTTGAAACTTGGGAACCCAAGTCCACCCGTGTTGTTGTCTTCAGAAATAATGCAACGGGTCCACCTTTT	TAGTGAAATACAATACAAAATGGG	55.202	ACAACAAGTTAAAGTTCAAGAGG	54.633	133	Intergenic
PMSSR00521	scaffold474	300081	300093	Pseudochromosome1	AAAAAAAAAAAA	A	TGGCTCATAGCTTGAGTGAAGAGAAAAGGATAATTAAATGGACAGCACAAATATACACAAGAAAAGGGGAAAGAAATTAATGGAGTGACCTGAGGGCCATATTATTAGCCAAAGTGAAAGTCAAATTATTAGCCATTTTATTATGGTGTAATCATCAGGAAACAGCCTGTGGATTAACAGAAAAAAAAAAAATTAAAAATTAAAAGGCAACCTGCTACTCAATTATATTTGAATTTGGTGTGGTGAAGGTGTGAAACCACACTTGGTTATATGTATTATATATGTACACCGCGACTATGTGGCGCGACATGACCTAAGACAATTGTAAAATATTTATAATAATAATAATAATATTCAATACCTCAGTTTGAT	TTTTATTATGGTGTAATCATCAGG	55.132	CAAATATAATTGAGTAGCAGGTTG	55.123	106	Intergenic
PMSSR00522	scaffold474	300235	300247	Pseudochromosome1	TTTTTTTTTTTT	T	GTTATAATCATTATATACTAACGTGGTATAAAATGCTGTGCAGTTAAGTACATGCCAGATCAACTTTCAAGTAATACTAGATATATAATTTTTATTTTTTTTTTGGGTGAGAATTTATAATCTCATGACGGATCACATGTTATGTACAAAAATAAAATATAAAACAAATATTGTATATAATTTTTTTTTTTTCATTTTCTCACGGCATGCTTTCATCGGTCACCAAACGATCATTCGTGCCAATTGTTGGATCCATATATTAGAGAATTTCACTTGCCTATATTACATTATGAATGATTATATATACACAATTTAACTAAAACGAACATTATGAGTCGTAAGCAAGATGTTTGTAGCTCATGTGATTTTTAA	GATCACATGTTATGTACAAAAATAAA	54.514	TGTAATATAGGCAAGTGAAATTCT	54.312	157	Intergenic
PMSSR00523	scaffold474	312429	312443	Pseudochromosome1	TATATATATATATA	TA	GAATATGGGTGACATTTTAGACAAAAAAAGGGCAAAAACCAACCGACAATTTACAGCAATGGAACTGCAATCGCGGGAAACCGAACTGCATTTGCGATATGAAGAATCGAACCGCATTTGCGGTTGCGGTTGGGTTACGGTATTTGATTTTCAAAACTTGCTGTTACCGCAAACCGCGACTATATATATATATAAATTGCATTTTGTAAATAGCATTTGTGCTTAAACAACACAACGGAGTCCTTCAAATCCACTCACCACCACCAACACTTGAATTTATAACCTTAATTTGTAACATTAATGCATTGCATTTTCCCTTTAGTTTGTAACTTTAATTTGTAACATTGGTACATTGCATTTTGGGTTGTAACTTT	GTATTTGATTTTCAAAACTTGCT	54.668	AAGGTTATAAATTCAAGTGTTGGT	55.32	147	Intergenic
PMSSR00524	scaffold474	328151	328163	Pseudochromosome1	CTCTCTCTCTCT	CT	ATGGTTATGTAGGTTGTACTGAGATGAGTCCGTAGACACGTAGTGGGATCAAATCGAATTTGTAACGAAGAAGTTACGAGCAAAACATCACTAGTGGCACAATCGTAAATATTGCGAAAAGGGTTTGATAGATGTCAGAAAAGCCATCGCGTCTCTCTTTCTCTTTCTCTTCCGCACGTGCTCTCTCTCTCTTTCGACGACAGCCTTCTCTCTCTTTCTCTCTCTTCAAAACTCCGGCCACCGGCCGGGAACGGTGCCAAAAGGACCGGCTCAGCCCCGGCATCACGACCCGGCCCTTCCCTGACATCGGCCGCCGCTCCAGCCGTCGGAAAAAGGTGATTTTCAGGCCGGTTTTTGCTCGAAGTTTGCCGG	AAAAGGGTTTGATAGATGTCAG	55.1	AGTTTTGAAGAGAGAGAAAGAGAG	54.796	117	Intergenic
PMSSR00525	scaffold474	376426	376443	Pseudochromosome1	AAAAAAAAAAAAAAAAA	A	AATTAAGGAACATTGGTTTGAATTTTAGATGAACGCATTGGTTTTGGAATTAACCTTTTGAAAAGGCGGCATGAACAATAAACCAAGAGTGCAGAATATTAGATGGATTGGGCCTGATTAGGAAAAACAAAAAAGTTTTAAGGATTCCATTAAAAACCAACCACAAAAAAGAAGAAAAAGAAAAAAAAAAAAAAAAAGTGACCATAAAGATAAAATATAGTAAATTCCAATGATGGGTTTTTATTCTAACATCACCATGCCCTCTTAAAGACAGGTACGTGGGGTTACAGGATGACGACTGTTAACCACCCTGCAATTTCTTCTCACCTCACCTTGCTGCTCAACCTGCAAGTCACCCATCTTTATCATCCCCTCAA	AAGAGTGCAGAATATTAGATGGA	54.965	CCATCATTGGAATTTACTATATTTT	54.966	152	CDS
PMSSR00526	scaffold474	395554	395568	Pseudochromosome1	TTTTTTTTTTTTTT	T	AACAGAGGCCAGGACTTCATTTAGATGAATCTTTCTCTCTTCTTCTTTTCTTCTTTTTCTTTTTATTCTCTCTCTCTCCTGTCTCTCTCATCTTCTTCCTCTTAGTGGGACTCGCCTAGGCTTTGAATGTATTATTAATGAAGTGTGTTCTCCGCCAATCTCTTGAAGTTCCCTCTATGGTTTTTTTTTTTTTTAAAATTTTTAAATATCAGCCTTGAAGAAATATCATTTGAATATTTAGTGAATTAATAAAACTTAATTAGTGAATAATTATACTTGTATCTAGTAGAAACCTTGGTTTCAATTAGTATTGCCAACTCATCGGTTGTGTTGGTAATTTTGTTAAGTTGTTATTAGTGGGTTAGCCGAGATAA	GTCTCTCTCATCTTCTTCCTCTTA	55.348	GATATTTCTTCAAGGCTGATATTT	55.155	147	Intergenic
PMSSR00527	scaffold474	401451	401464	Pseudochromosome1	AAAAAAAAAAAAA	A	TCTTTAATTAAAAAATATATATTTAATAGTGTGACCATAATATTTGAGAGAATCTCAACGGAACGAGGGAAGATGTGACCATAATGTTAATTGGATGTGATGAAATATATATCCAAGATGGCTTAATCATTACCTATATCCGTTTCATGATTATGCACATTGGGTGAATTTGGTATAGTTAAAAAAAAAAAAACTTTCTTACCAATCCAAATGATGGGAATTGGATTCGAAGTGTGCATAGTTTCTTGTTGAACTTATTTTATTGAGATCTCTTTGATTGTTCTATGACGTGTTCTTGTTTTCTTTATTTAATAATAAGGAAGCCTATCCATCTCTTATATCTTTAGTTGATTTTCTTTGGGTTAAATTGAAT	TGATGAAATATATATCCAAGATGG	54.988	TAAGTTCAACAAGAAACTATGCAC	55.571	160	Intergenic
PMSSR00528	scaffold474	415131	415167	Pseudochromosome1	AGAGAGAGAGAGAGAGAGAGAGAGAGAGAGAGAGAG	AG	ACTTCAAAACAAAATTAACCCAGAAAAAAAAAAATTACACAAAGCAACACCTAAAAAGTTCTACTAGAACTGAAAAACCCATCAAGCAGAGTAGAGCTGCTGCAAACTTTCAAAATCCTAAAACCCATGTAGCAGATTGAAGAAAAGGGCTATAAGCTACAGAAAACAGAAAGAGAACACAGAGAGAGAGAGAGAGAGAGAGAGAGAGAGAGAGAGATAGAGAGACCGTTCTTGGCCAGCAGTGTCCCAGATCTGAGCTTTAACACTCTTGTGCTCGATGATAAGGGTCCTGGTCTGAAACTCAACGCCGATGGTGGCCTTCGAATCCAAACTAAACTCGTTTCTAGCAAACCTGGCCAGAATCTGAGACTTGCCCACTGCAGAGTCCCCTATCAG	TAAGCTACAGAAAACAGAAAGAGA	54.783	CACAAGAGTGTTAAAGCTCAGAT	55.557	121	Intron
PMSSR00529	scaffold474	416594	416606	Pseudochromosome1	GGTGGTGGTGGT	GGT	GGTGGAAGTGAAGGTGGAGTTGGTGGTGGTGGTAGTGGTAGTGGTGGTGGTGGTGGTTGTGGTGGAGGTGAAGGTGAAGTTGGTGGTGGTGGTAGTGGTGGTGGTGGTGGTTGTGGTGGAGGTGAAGCTGGAGTTGGTGGTGGTGGAGGAGGTGGTGGTAGTGGTTGTGGTGGCGGTGGCGGTGGTGGTGGTTGTGGAGGTAGTGAATGTGGTGGTGTAAGTGGTGAAAAAATTCGTGGAAGTAGAGGTCGTGTTATTTTTTAAAATGAATGATAGTATTTTGGTAATTAAAAAAATTCATTAAAGATTCATCTCTGCTTCTTTTGAAAGCAGCTTTGAAAAGCAACCCATAGCCTGCTTTTAAAAGCTGCT	GTGGTGGTAGTGGTTGTGGT	58.172	GACCTCTACTTCCACGAATTTTT	57.914	100	CDS
PMSSR00530	scaffold474	498657	498669	Pseudochromosome1	TCTTCTTCTTCT	TCT	TTCTATTTATAACTCTACAGCTACAGAAAACGCTATTATTCCTAATTTCCTATAAGCCATATCACTTTGCAATAACCCATAATATTTATATGTTTTGGATCTCTCATCTGTAAGTTCTTTCATGTCTTTATTCAATAATACTACCTTGGTCAGACATGGCTTTAGTAAGTAAGATAGAAATCTTCTTCTTCTATGCACTAAAGAAGCATCAATCATGGTTGCCCACTATCAAAAGGGGCCTCTTTCGGCTACACTGGCTCTACATCCGCATATATAGATAGTCCCATTCTATTGAGGGACACCCTTTAGGGTTCTTTACGATTTTTTTTTTTTTAAGGATCCAAATCATCTATTTTTTAAGTCTACATTCAT	TTCAATAATACTACCTTGGTCAGA	54.934	AGAATGGGACTATCTATATATGCG	55.809	160	Intergenic
PMSSR00531	scaffold474	499742	499758	Pseudochromosome1	ATATATATATATATAT	AT	AAAATTTAAACAATAATGAAAAGAAAACAAATAATTTTTTTTTTATATGAAGAATAAAATTATGATATTTGTTTTTTGGCTTGTCAAAATTAATCTTAGTTGGTCTAAACATTGATAAGGAGCTAAGCTCACTCTATATAATTGTAGGTTTTTTCAAAGACCAAGTAAAACAAAAATTAAATATATATATATATATGTATAATTTTTGTATATTTGACTTTTAACTTTAAACTGAAAAATATAATTTGACAAGGTAAAAATTGCTTGAGATAAGGAAAGCATCACATCATGAATTATTAAACTTGTTTCGATATCAAAAAAATATCAGACATTTGTAAATTACTATAGTTTGATTTTCCAAATGCAATATCAAAAT	AAGACCAAGTAAAACAAAAATTAAA	55.035	GTTTAATAATTCATGATGTGATGC	55.468	146	Intergenic
PMSSR00532	scaffold474	510705	510721	Pseudochromosome1	AGAGAGAGAGAGAGAG	AG	ACAATTAGGCCTAAAATTGAAAAAAAAAAATTCAATCAATCAATCAGGCGAAATAGAAATGGGACAAAAAATAAATAGAATAGAAGATTACCTGTTATGGGATTTCTTGGATCTGCAAAGGCGCCAGTTTATCTTTCTGTGAGGACTGAGATTAAGGTCTTGTGTATGAGTGCCAGCGATAGAGAGAGAGAGAGAGGGTGGGGGGGTGGATTTAGGGCCAGATTGAATAATGAAGCAGAGGTGGAGCTTTATCGAGTGTTTGATAAAAACAAAAAGAAAGAAGAAAAAGGAGGAGAAGGACGCTTACCAGAAAAAAGGAGTGAGGGTGAGACGAAACGAGAAGAAAGAAGACGTGAAACAGAAGTTAATCATTGAT	TGAGATTAAGGTCTTGTGTATGAG	55.359	CTTTTTCTTCTTTCTTTTTGTTTT	54.879	143	CDS
PMSSR00533	scaffold474	510865	510881	Pseudochromosome1	AGAGAGAGAGAGAGAG	AG	AACAATTAGGCCTAAAATTGAAAAAAAAAATTCAATCAATCAATCAGGCGAAATAGAAATGGGACAAAAAATAAATAGAATAGAAGATTACCTGTTATGGGATTTCTTGGATCTGCAAAGGCGCCAGTTTATCTTTCTGTGAGGACTGAGATTAAGGTCTTGTGTATGAGTGCCAGCGATAGAGAGAGAGAGAGAGGGGTGGGGGGGTGGATTTAGGGCCAGATTGAATAATGAAGCAGAGGTGGAGCTTTATCGAGTGTTTGATAAAAACAAAAAGAAAGAAGAAAAAGGAGGAGAAGGACGCTTACCAGAAAAAAGGAGTGAGGGTGAGACGAAACGAGAAGAAAGAAGACGTGAAACAGAAGTTAATCATTGA	TGAGATTAAGGTCTTGTGTATGAG	55.359	CTTTTTCTTCTTTCTTTTTGTTTT	54.879	144	CDS
PMSSR00534	scaffold474	511111	511127	Pseudochromosome1	AGAGAGAGAGAGAGAG	AG	AACAATTAGGCCTAAAATTGAAAAAAAAAATTCAATCAATCAATCAGGCGAAATAGAAATGGGACAAAAAATAAATAGAATAGAAGATTACCTGTTATGGGATTTCTTGGATCTGCAAAGGCGCCAGTTTATCTTTCTGTGAGGACTGAGATTAAGGTCTTGTGTATGAGTGCCAGCGATAGAGAGAGAGAGAGAGGGTGGGGGGGTGGATTTAGGGCCAGATTGAATAATGAAGCAGAGGTGGAGCTTTATCGAGTGTTTGATAAAAACAAAAAGAAAGAAGAAAAAGGAGGAGAAGGACGCTTACCAGAAAAAAGGAGTGAGGGTGAGACGAAACGAGAAGAAAGAAGACGTGAAACAGAAGTTAATCATTGAT	TGAGATTAAGGTCTTGTGTATGAG	55.359	CTTTTTCTTCTTTCTTTTTGTTTT	54.879	143	Intergenic
PMSSR00535	scaffold479	9065	9081	Pseudochromosome1	TTTTTTTTTTTTTTTT	T	TAAAAATTTCAATTTAGTCATTTTTTTAATCAAATTTTATTTTAATTTAGTCACTGAATTTTAAAAAAAAATTGTGAATTGGAAATTACACTCCAAGACATTAGAAAGTAATGCAACACCAGTCAATAAAATTTATAATTCCAATCAGCAATGCCACCAGTTTCCTGATTCCTCGTTTCGTTTTTTTTTTTTTTTTCTTTTCTGAAATACTTTTACATTAAACTCAAACGAGGGGCAATCTCGATTCTTTCTACTCCAATTTCCACCACAGGGAGGACGCCAACCAATAACTTG	TAAAATTTATAATTCCAATCAGCA	55.119	AAATTGGAGTAGAAAGAATCGAG	55.995	136	Intergenic
PMSSR00536	scaffold500	33957	33971	Pseudochromosome1	AAAAAAAAAAAAAA	A	TAAGCAAAGCCTCACTGCAATCATCAAACAGGTAATTGACCTTTCTAGAATATATCCTCACCACACCAAGTAGAAGATGGCTGGACAACCGAAGAGCAATCGGAACTTCAGGAAAAAGAATAGAATCTGTATAGAAAGATAGACCATGGAAATTGATGAGTGGATAGATAAATTGAACCCAAAAAAAAAAAAAACAATAATAAAAACAGAGCAAAAACTTATATTACTGAGATTGGAAAATAAAGTAAACTACCATTAGCCCCAAGTGCTAACCCAAAAAAATAATCAGGGGGTTAAGTATTCAGAAATCCAGAAACTCAACAAAAAGAACTCATATCACGGGTTTAAGGAATAATCCCCAGCCAAACAATTGA	TGTATAGAAAGATAGACCATGGAA	54.86	GGGCTAATGGTAGTTTACTTTATT	54.474	135	Intron
PMSSR00537	scaffold500	161086	161102	Pseudochromosome1	TATATATATATATATA	TA	ATTGTCCAAGAACAGTCTGAAGCTTAAACCATCAAATGTTGTGTGGTTGTTTGATATGCCCATCGCAAATCCACCACACTTAAATGTTGTCACCTGTTCAATTCATAATTAATTAATTCTTCAATCTAAGTTCGAACCACAAACTAACTAATTAAAACCACTACTGACTGAATATTTCCCTATATATATATATATAAACATATTAACTGCAAAAAGAACTTACTAGTGTACTAGTTTGGAGTATTTACTCCTCATGCAAGGTTCTAGGTTTGAGTTCTAGCATGTGTGTAGTGTGTGTGAGTTTAGTATATTATACCCTCTCTCAATAGGAATGTCATAATATCTTGACAGCTTTCAATTATTACAGAGTTAGAGA	AACCACTACTGACTGAATATTTCC	55.672	TAAACTCACACACACTACACACAT	54.885	150	Intron
PMSSR00538	scaffold500	183976	184005	Pseudochromosome1	CCCCCCCCCCCCCCCCCCCCCCCCCCCCC	C	AATTTAGGAGTTTATTTCAATGTAAATAAATTCAAAAGGGAGAGAGAGAGAGAGAGAGAGAGAGAAAGAAATCTAGTAAAACTGTAGAGATCAAGATACAAACACCTCCTCATGACATGAGTAGCGAGATACAGACACCTGAAAGGATACTGCAGGTTTAGTGAATATAAACCAACTACGCCCCCCCCCCCCCCCCCCCCCCCCCCCCCACCGACCCCCACCCGACACATCCTCACACTCAAAAAGGAACGGAAAAAAATTTACATACTTCATTGGTCCCAGACTCTGAAGCTCTGGATGAAACTCTTGAATTTTCTGCAATATATACAGGTCTAAAACGAGGAGGGGGAAAGAGAGAGAGAGAGAGAGAGAGAGTGTGTTCGATCATG	TTAGTGAATATAAACCAACTACGC	54.775	AATTCAAGAGTTTCATCCAGAG	55.207	156	Intergenic
PMSSR00539	scaffold500	197590	197614	Pseudochromosome1	AAGAGAAAGAGAAAGAGAAAGAGA	AAGAGA	TCATATTAGAAGAAAACAAAAACACCATGAATCAACCGAATATCAGATTCTTGTTTGTTGTAAATAAGGAATCTTTAAAAAGAGAACTTACTGATTGATCTATGGTAAAGCTGAACGAACCAGAAGAGGATAGTATTAGTTACAGCCACCAAACCCAATTGAACGCAACCCACTGAGAGGAAGAGAAAGAGAAAGAGAAAGAGAAAGGAAGCTGTTTTCTGTTCTCTCTCTCTCTCTCTCCTATCGTCAATCAGAAAGGACTCGTTGTGTAACCCGGCCTGTTGTGTACATTTTCTGTTTTTGGGCCGCTAGAGCTAGAGTGTGGACTCCGATTCTCAGCCAAGACTTTAAATAAAACAAATAAATCCAAAGCCCAACATATCT	AGGATAGTATTAGTTACAGCCACC	55.065	AGAGAGAGAGAGAGAGAACAGAAA	55.143	113	CDS
PMSSR00540	scaffold500	229473	229490	Pseudochromosome1	AAAAAAAAAAAAAAAAA	A	ATTATAACTAAAAACTTTACCTAATTATTAATTAAATAAATAAACAAAAAGCCTTGAAATAAAAGGAAACATCGAAGCTAACCACAGGAGGCCTGGATAAATTTAAAAAAAAAAAAAAAAACTAACCACAGGAGGAGTATATATATCCCCAAACAATTTCTACTCCTTACGTATCGATTGTTCTTTAAAAAAAATATGTTTTCTCCTCTAAGAAAAGTACTTTCTTCATTCAAAACAAAACAAAAAAAACTTCATGGCTTCTTCTTTCTCTTAAACTCTGATTTTCTTGTAAGTAATCATC	TAAATAAATAAACAAAAAGCCTTG	54.32	TTTAAAGAACAATCGATACGTAAG	54.893	157	Intergenic
PMSSR00541	scaffold500	239099	239112	Pseudochromosome1	TTTTTTTTTTTTT	T	ACCCATATCAGTCAGCAGTTTATATTCATTCTCATTTATTCCGTCAATTATGCATCACTTGGAGGCTTTACTTCTTGCTGTCAACTTGAAAAAAATTGTTTTGGATAATTGCACGCAAAATATTATTATTCCAACGACTAAGGTAAATATACTACATTTTAAATAGTATTATGATACTCCTTTTTTTTTTTTTAATAAAACATTTCTGAATCGAGAAGGCACTTTTCTATGCACACAACTCATTAAATGGGGTTACTTATGACGAGTCTTCCCTTGTCTTCTCTTTTACTTCTGCCTTTGTGTTTTCCTGTTATAAGACAAATTGATTATTGTTAGTGGTTCTACGAGTATAATGGAGCAAGGTTTGAGTAAA	ATTATTCCAACGACTAAGGTAAAT	54.655	TTCTCGATTCAGAAATGTTTTAT	54.952	103	Intron
PMSSR00542	scaffold500	311223	311235	Pseudochromosome1	ATATATATATAT	AT	TTCAAAGGGCTACGCCAGTAGGTAATTATATGTTACCTAATTTCAGGATCGGTTCAAAAAGAAAAGTATAAATTATGCCTGCAAAAAGCAATATTAAAACTGGGTCATGCGAAGAATGTGCAACATTTGTTAATACAAGTTATTTACTTGACGTTCATGTTCATTCGAGCAAGTAACCTAATATATATATATTTGGACTGGCTGTCACTCCATCACTAGCCTAGCTATCTATATTTGAAGCACGCATTGCATTTGCATCATATGCCTAAAAGTTATTAGTCCAATCAAATGATGGGTTTGCTTTGCTTGCTAGGTACGCGTCTACTTGACACTTTTGCCATCAAAGATTTACGTTGATCGATTTCCCAAACG	GTTATTTACTTGACGTTCATGTTC	54.841	ATTGGACTAATAACTTTTAGGCAT	54.789	147	Intron
PMSSR00543	scaffold500	326150	326165	Pseudochromosome1	TTATTATTATTATTA	TTA	TTATTATTTTGTTTTGTTGTCCTCAATATTGAATTCCCAATTGTAAATGTATACAACGTGCTCGTATTTGACTTAAGCTAGGATGACGAGGTTGACTATGGAGATCCCCGTGGGGTGGGTTGGTGGTAGGGCTTGCTAGGCTGGTGTTAGCTCTTTTTTTATTATTTTATTATTTATGATTTATTATTATTATTAACTAATTTAATATATAATGTATATAAATTGGCCATAATGATTAAATTTCCAAATAACATTAAATTGCCCTCTTTTAAAAAAAAATAATAATAATAAAAGAAAATTTTGAAAACACAAAATAAAACAACAAACAGTAACCAAGATTTATATCCATCCACGCGGTCCACCACACCACATAAT	CTAGGCTGGTGTTAGCTCTTT	55.645	TAAAAGAGGGCAATTTAATGTTAT	55.604	136	Intergenic
PMSSR00544	scaffold500	339263	339290	Pseudochromosome1	TAATAATAATAATAATAATAATAATAA	TAA	TAATTATTATTGGATTAAGAAACAAGTACGGAAAATGGATTAGCTATATTTGGTAAGAGGATAGAGAACATGAAATACTTGGCAATTATTGTCTAAGACGCATGAAATTTAAATAACTTTGAGGAAGAATTTTAAACAACTTTTTAAACACAAATAGGGGTTGAAATTAGAAACCAATAATAATAATAATAATAATAATAATAATAATTGAAAAATTGATTTGAGAAGAAACAAACTTCATCTAGATTTACGCAAGACATTGAAATGAAATGAACACGTATTTGGAGTTTGTTTAAGTTCTTGGTTGGTATCCATCCATGCGATTTTAATCAAGATATAAGAGGAGGAGGAGGAGGAGGAGGAGACGAGGAGAGGCAGTAGAAGCAG	ACAACTTTTTAAACACAAATAGGG	55.873	TAGATGAAGTTTGTTTCTTCTCAA	55.221	109	Intergenic
PMSSR00545	scaffold500	344069	344085	Pseudochromosome1	CTCTCTCTCTCTCTCT	CT	GTTTTATTTTCTTTGAAATTTTTATGCGATGGTTGTTTCTTCGCGTTTTCTATTAAACATCTGATAAAAATCCTATACAAATTTCATACAAGGGTTTACTGTTTTTTTCATCAACTTTCATCTGTAGGAACAAATACATCCATAGACTTTTATCTGTTGCCACTCTCTCTCTCACTCTCACTCTCTCTCTCTCTCTTGGTGTGCATGTTCTGCTTTGTTGCAATTGGCAGATACCTTGGAACCCTAGATGTAATATATGCCAGTTTATGACTCAGGACTAATAGAAGTAAAACTGATATTTCCCATGCCCCAAACCCTTCAAACACATAACTTGCTGTACAACGATAAAAGACGAAACTGGTTACGGCAGATACAG	TTCATCTGTAGGAACAAATACATC	55.136	ACTGGCATATATTACATCTAGGGT	55.242	148	Intergenic
PMSSR00546	scaffold500	382112	382124	Pseudochromosome1	CTTCTTCTTCTT	CTT	ATTAAGCCCAATTATGTGTTTCTAAGAGAGCTTGGGTTGTGCTTTGCTTAGGCCTTAGAGCCCACAAGGATCCGCCTGCCTGCCACTGCTCCTGCTCTCTCACTTTTTATTGAAAAAGCGCACCAAGTACGCATGCACTTTCCCACACAGCCGCCACAACAGTGCACCACAATCTCCGCACTTCTTCTTCTTCATGGGAGTGAGTTAGCCAAGCATTCTGCATGGCACTAAAATTAGTGCCGATTTCATGTTCGTTGTTGGCAGCCATACGAAACTGTGCAGGGTGTCCATAAGTTTCATACAGCAGAGATGATGAACTTAACC	CTGCTCTCTCACTTTTTATTGAA	55.76	ACTAATTTTAGTGCCATGCAG	54.799	147	Intron
PMSSR00547	scaffold500	407229	407241	Pseudochromosome1	TTTTTTTTTTTT	T	TGCTCACCCACATAACCCAAACCCAAACCAACCATCAAATTCATCTCTTAAAGTCAACACTAAACAAGAAACAGAGTCAACACTTGAGAGTGTAACGCAACGCCTTGGGATTAATCCCAATTTTCAAAACCAATCGTGCATCTCTGGATCGGAGTTGCCTTGGGATTAAACTCTTTCGAGTTTTTTTTTTTTAGATAGAAAAACTATTTTTGAGTTTTGCTTTGAGAGACAAATAATGCTATTTTAATATTTATTAATTACAATCAATAATACAAGTCGTTGAGTATATATAATTATAAACAGCAGGAAAAAAAACAAAAAACAAGACAATAATTTGGACCGTCCTCAATAATTACAAAAAATAAATAAAGA	CAGAGTCAACACTTGAGAGTGTAA	56.376	CTCAAAGCAAAACTCAAAAATAGT	56.254	155	Intron
PMSSR00548	scaffold500	410544	410556	Pseudochromosome1	AAAAAAAAAAAA	A	CACTTTCCATCTCGAAAATAAACTGGCCTTCGATGGAGTAGATGTATGTGGTGGGCCCATTGTGGACCATGGGTACCTCTCCTTCCCTGTAGGCCCATATCTTGAACCTTTTCACCATCTCTACGTGACTCCTATTATTAACCCAAAACAGCATAACAAATTACACTCCTTGTTGTAACCAAAAAAAAAAAATTACACTCCTTGAGTCTTAACCCAAAAGAGCAACAGCAGCATCCACAAGACAAGACAAGGTCGTATAAATATAAGCATAATGCCAGTTGTTACAACAAATGTGGACCGCTCTGGAAAGAGAAACTTGGAAGTGGACTTGCTCGCGAGGGACAACCAAGAAAAGGAAGCATGCACCCAGCA	ACTCCTATTATTAACCCAAAACAG	55.061	TGCTTATATTTATACGACCTTGTC	54.703	142	Intron
PMSSR00549	scaffold500	415643	415657	Pseudochromosome1	TCTCTCTCTCTCTC	TC	TTAATTAAATCAATCTTCTGTAAAGACCCTCAAGAAATCCCTACCTCGATTCCAAAGCATTGCTCCAAGTTAAGAAAATACAAGCTAAGCCTTATATCTCTTCCAAGAATTTCATCATCTCTCTCTCTCTCTTTCTCTCTTTATTTTATTTTAATTTTCTCTTCATACAAACTTACAAATGCTGAAATGAGAATGAAAAACAAAGGAATGGAATAGTCTATATATAGCGTGGTGAAGACGATAGCTACAGTACATGATAATATCAACATTTATGTAAGAACTTAATCTCCAAGTAATATATCAATAAGGCC	AGTTAAGAAAATACAAGCTAAGCC	54.887	GCATTTGTAAGTTTGTATGAAGAG	55.14	115	Intergenic
PMSSR00550	scaffold500	678635	678650	Pseudochromosome1	AAAAAAAAAAAAAAA	A	TCATATCTGATGACAAAGATGACACATCCACAAAGTGCTCCGCTTCAGACTGGATACGTTGTCTCCATTCCGTTCCATCATTTGCACTCAAGGCATAACAGAAAACCTATATAAGAGTACGCTTAGTTCAAACAGGTAGTATTTGACCCAAAAAAAATCAAACAGGTAGTATGTGACCTTAAAAAAAAAAAAAAACAGGTAGTAATGACACAGATGGAACCTAAACAAAAGAGTACAAATTACAAACCTCAACATTGTCCTTATTGTGCATGCCAAAAATAGATCCCATAAGATGTGACAAAGGGTGATTACCAAAGTCACTACTTACATATCTGCAAATAAAAAAAGATGCTCATACAGTTAACCAAAAGTAGA	AAAAATCAAACAGGTAGTATGTGA	54.853	TGTTGAGGTTTGTAATTTGTACTC	55.283	102	Intron
PMSSR00551	scaffold500	812336	812366	Pseudochromosome1	ATATATATATATATATATATATATATATAT	AT	AAGGAGATTAACATCACTTTACATTAATTTAATTCATAAAAGTAGACACACATACATACTGAATATTTCAAGTTCAGAACTGGCATGGCATGGCAGCTGCTACTACATATATATATATATATATATATATATATATAAACCAGAAGCTAAAAAGATTTAATGGGGCTGCTCTGCACAAATGATCACTAGCTTAGCTTATTAGTAAGATCATGGCCGTTGATCATGAAGAGTCGAATTTGCTGTAACATCTTGAAGCCTGTTAATAGACAGAGCTCTGAGCTTCAATGTATACTTGTAACGTCAACAAAATAACATT	AGGAGATTAACATCACTTTACATTA	53.466	ATTAAATCTTTTTAGCTTCTGGTT	54.342	160	CDS
PMSSR00552	scaffold500	824524	824545	Pseudochromosome1	GAGGAGGAGGAGGAGGAGGAG	GAG	CTCCTTAAAGCTCAAAACTATGTCGAATGAAGCCAACTCCTTGTGTATGTGGGCCAAAATACGATGACTATATCATGGCGACGACATCGTTTTATGGCAACTACTTCCACATCACAAAATAAACTAACAATCTTGAGAGAAAAGGGAGGAAAGGAGAAAAGAAGGGATAACAGGAGAGAGGAGGAGGAGGAGGAGGAGGTATGGAAGGGGGCCGAGGGGTAGCGGCAGCTAAGAGTGTATAGCAATCTAGTTTTTAAAATTATTTTAAATTATAAAGAATGAAATTCGAACCCTTTTTTTTTAATGTTATTATTTTTTTTTTAATCTAGCCTAATTAATCCTCGCCTGGGATACAAAAGATTTCTATCCATCCCCCTT	CTACTTCCACATCACAAAATAAAC	54.853	GATTGCTATACACTCTTAGCTGC	55.357	147	Intergenic
PMSSR00553	scaffold500	835131	835169	Pseudochromosome1	CTCTCTCTCTCTCTCTCTCTCTCTCTCTCTCTCTCTCT	CT	ATAAACAAATAATTTATATAATAGAGTATGTTATGCGGTTGATGATTAGTTGAATGACAGTTCAACAAAACTCAGAATCTGATAAGCAAATTGGAGAAGACAGACAGAGTCACAAAGAGCAGCTTCCTTCCATCACCCAATGGAAAACTGGCTTTCCTTTTCAATATGTATAATTAAACGCTCTCTCTCTCTCTCTCTCTCTCTCTCTCTCTCTCTCTCGCAGCTTTGACTTGGCATTTCTTTCCTTCCCTTTCCTTCTTAGTTCAACTCTGTAAGTGCCAACAATTAATTGAATATTATATTATATTATACAATTGCACCTTTTTTTGGGTGGGTGGTGAAGATGAAGAAAGAATGAATCACTTTGTGTTGGGGAGTCCGTACAACTTTAACAAGGA	AACTGGCTTTCCTTTTCAATA	55.775	ATTAATTGTTGGCACTTACAGAGT	56.265	145	Intergenic
PMSSR00554	scaffold500	882608	882620	Pseudochromosome1	TTTTTTTTTTTT	T	CCCTCAATGGAAGCTCTCTGTATAGGTTTAGAATTTATGGGATCAAAGTGTTACCTTTTAACTTATAATTTATGCGAGAGATAGAATATTAAGTTATAATAATTTATTTGAGAGATAGGTTAGGTTATAATTTATGCATGCCAAGTGAAAAAGAAACCAAAAGATTTTTTTCGAAATAAATTTTTTTTTTTTATGGTCGCCTAAGTTCCAGTATCCTCATGGTCATCATAATCTTCTTTTCCTTGGAGTAGTGCAAAATATATATGTTTACCCGTTTTGATGTAGTGTCTGCGATGGTAGGGTAAAAGTTCCTCATTGACTTGAAAACCATTTGTGGTCAACTTTCTTTTAGGTTTAAGCGTGCCACTGTTA	AGTGAAAAAGAAACCAAAAGATT	55.522	ACTACTCCAAGGAAAAGAAGATTA	54.907	109	Intron
PMSSR00555	scaffold500	929036	929070	Pseudochromosome1	TTTTTTTTTTTTTTTTTTTTTTTTTTTTTTTTTT	T	CAAATCACACCACCACCCATTCTCCCTCCCTTGACTTCTCTCTCTGTCTTCACTGCACCCAAAGATCAAAAACATCCCATACAACAACACCAAAACCACCACCATATATTTGAACCAGCACGTATCAATAAGTAACTGTTGGAAAGAAAAAACAATAAGTAATGGGGAATGCTAGCAACCTTTTTTTTTTTTTTTTTTTTTTTTTTTTTTTTTTCTTTTCTATTTTCCTCATGACATGTGTCACTATCCTTACACTTAAAACAATGTCATTAATATATCATACAAATTATGTTTTGTTTTCCAAATTTATCCTTATTATATGTATTGACTTTCATGTTTTTTTCAATTTATTCATATTTGGTTTTTTTTTTTCCTCATAACTTTCTTATTACCT	TCAATAAGTAACTGTTGGAAAGAA	55.12	ATGACATTGTTTTAAGTGTAAGGA	54.853	146	Intergenic
PMSSR00556	scaffold500	937646	937660	Pseudochromosome1	AGAGAGAGAGAGAG	AG	GGCCAGGCAATTTGCTTTTGTAATTGGAATTTGGATGTGGCGGTGTTGTGTTCCTTCCAATTCCAACACAAACTGTCAAATTTCGCATCGCATCGCAAGTTCGCAGCCTTGTTTTCACTAGGTAGGTCCTTACTCTGCTGCACCCAAAACAAATTTATTAAGCTCACGAAACAGGAACACAGAGAGAGAGAGAGGGCAAAGAAGATGTTGTTTCAAGTGGGAGGCCAAGGGACTCGTCCCACCTTCTTCGAGATGGCGGCGGCTCAGCAGCTCCCCGCCAGTCTTCGCGCCGCTCTCACCTATTCCATCGGCGTAAGCTCTTCCTCTATCTACTCTCTTCTTCTTTTTCTCTTTTG	TTTTCACTAGGTAGGTCCTTACTC	55.212	CTCCCACTTGAAACAACATC	55.548	112	Intergenic
PMSSR00557	scaffold500	941003	941020	Pseudochromosome1	TTTTTTTTTTTTTTTTT	T	TGTGTTGTCCATGCATCAAGTTATGTTGTTTTTCCATAGCATGTAACTGAATGTCTTTTTATGGGTCGTTATTGACACAGTATAAGCGATGTCCAATCACATTGATGCCAACCACCGTCGACCAGATAAGGAGGCTCTTTCACGATGTGTAGAAAACCCAGTTTGGGTCCATGTCTTTTGTTTTTTTTTTTTTTTTTATCGTAGGAGAAATAGCACATCTCCCTTTCAGAGGATCTTGTAACTGATTCAAATATAAGGCAAAGATAGGGGAGTGACTACTGTCAAAACAAATAAATGTTGTATCGGGGAAACGGAAGAATGATGTATTGAGTATTTTGTTCTACTACCGTATTACAGAGATTTTTAGCTTTTGCCTT	CTCTTTCACGATGTGTAGAAAAC	55.796	ATTTGAATCAGTTACAAGATCCTC	55.715	118	Intergenic
PMSSR00558	scaffold500	1042423	1042435	Pseudochromosome1	TTTTTTTTTTTT	T	GAGCCCACTTTCCCTCTCTTAGAGCACAAAAACCCTGATGTAATGGATGGATCCAGAGACCCCCTCCCCCCTCTTCCAATCAAGAGCTAGAAAAAGAGAAATAGAAGATCAGTCTGAGAGAAAGATGCCCCTGCACATGAAGCTCTTGGAAGGGTTTTTCTTTTTTGTTAGTTTTTTCTCTTTTTTTTTTTTCTTCAAGAAAAAAAGAAAAAGAAAAAGTTGTGAGAGAATCTGAGATTGTAGATACGTATCATGGGGTTTATGAGGATCCTGTCTTTCCCCGCCTTCTCTGGATTTTTTTTTGGGTCAGAGAGAGATTAGGAAGTGAGAAAGCAAAACCACTCCCATCCCATAGGCTACGGTACTTTATCA	AATCAAGAGCTAGAAAAAGAGAAA	55.291	TCTCAGATTCTCTCACAACTTTT	55.018	160	CDS
PMSSR00559	scaffold500	1043309	1043329	Pseudochromosome1	CTGGACTGGACTGGACTGGA	CTGGA	AGGTCGACCAAAAAAAAAAAAAACCCCACTCTAGTTAGTACTTAGTAGTTACCAATGCAGATAGTAAAATTGATAAATAGGACAGGGTCCAAGTGTCATTATTAGAGGGGAGCCAGCAGCATGTGAGCTGTCGAACGTATATTGAATCCACCCACCATCTAGGCCGATAGGCATCTACATCTGGACTGGACTGGACTGGACCGGATGGGATGGGAGGACTAGGAGATTTGATTAAAAAATTAAAATGATTAATTATGAGAATCCCAACAATAGATGAACCTTGGATTACGGGTGGCGCAACCTCAATAATTTTGCAACTAGAGCCATAAGGGAGGAAGACGTGGCAGACCTTTCATTAATTAATCATCTGTAGAAAAACC	AGGGTCCAAGTGTCATTATTAG	54.98	TTTTTAATCAAATCTCCTAGTCCT	54.856	155	Intergenic
PMSSR00560	scaffold500	1054904	1054934	Pseudochromosome1	GTGTGTGTGTGTGTGTGTGTGTGTGTGTGT	GT	TTGGATTCATGCCGCTAGTAAGGTTCCTGATGAGGCTACAATCAAAGCAATGGAGGACTTCTACAGGGAAATTTATGCAGTGGATGGAATCACTGATCTTAGATTTCCAGAACATTATCCAGTTTCAAGACTTTTAGGTATTCCAAGTTTGGTACTTTTTGTGATGCACGTTCCTTGTGTGTGTGTGTGTGTGTGTGTGTGTGTGTGTGTGCACAAATTTGTGGATGTTAAGATCAATCAGATAATTGGAAAGAAAGGATGAAAATACCCAAAGGCACCCTCACATGTCATGCTTATACCAACTGGATTTTGAGTCGGCTGGTTCAAGTTGTGTTGCTAAACATATTTGCATGTGAATTAATTATTAAGCTCAGGAATATGTAGCCTTTT	CAAGACTTTTAGGTATTCCAAGTT	55.223	TTTCCAATTATCTGATTGATCTTA	54.918	127	Intron
PMSSR00561	scaffold500	1064802	1064820	Pseudochromosome1	TATATATATATATATATA	TA	TGTGTGGGAGAGAAACTCCAAAGAGTATAGCATGACTATTGCACCTAATAAAGGTAAAAGTTTTTCATATTATATACATTGCCATTACCAGACAAAATGAGTACATATGGATTTATATATATATATATATATATATGTATTTGAAGCATTACAAAGAAAGAACTCAAACCATAATTAAGTAGCTCAAGTGACTGTGTGAACTGTGAACTAACAATGGCTCCTTGTCGCTTGTTTTTGATAATATTTCCAATTGTTGGTTTACTGTGTCTCTCACAAAATAGTCAAATGGCCAAAAGCTACGTTGCAATGCCACAA	TATAGCATGACTATTGCACCTAAT	55.072	TATGGTTTGAGTTCTTTCTTTGTA	55.12	148	CDS
PMSSR00562	scaffold500	1079873	1079888	Pseudochromosome1	AAAAAAAAAAAAAAA	A	ATCTGCTATCTTTGTTTCATCTTCCAGCACAGCTGCTTCCTCTCTGTCATCATCCTCGGTTGCAACTGGCAGATTAGATATGGCTTCTTTTACTTGTGCAGCTGTTTTTGAAAACTTTGTAAAAGTTCACATAGAAAAAGCATGACAATGGAAAAAGAAGAAGGAAAGGAAAGAAAGAAGAAAAAAAAAAAAAAAGGGAAGTCAGGCATGGTGAAGAAATCATAAAAACAAACAGTAGTTCCAAACCAAAATTCATCATTAGATATTACATGAAACAAAACGATTATTTATTATAGAAAACATATATTTTTATTAACTAAAATAAAGAATGAATTACAAGAAAGTGACAGAAAAGATATTTATCAAAGCTCAAGG	GTAAAAGTTCACATAGAAAAAGCA	54.904	TATCTAATGATGAATTTTGGTTTG	55.242	147	Intron
PMSSR00563	scaffold500	1083991	1084004	Pseudochromosome1	AAAAAAAAAAAAA	A	GTATTCCAAGCCATTGTATATATAGGCAAGGGCTACTTTTATGGTTTGAGTGAAGATCAAAGTATGGTACCATACAATAATTTCTCGAGATTATATATAGACACCCCTTCTAATCAAACTACATATATAATCTTAGAATTTAAGAATTAAAAAAAAAAAAAGTGGTGATTTCCCCACTCCTTTTTCTCCTATTTTATCCACTTACACTCCTTTTTTATAACTAAAAAAGGAGTGTAAGTGGATAAAATAGGAGTGGGGAAATCATTGCCCAAAAAAAAAGGGGAGCATGCAAAGATGGCGGAGTGGTGATAGGTTGAAATAACTTGAATGGGCTGAAGATT	CGAGATTATATATAGACACCCCTT	54.952	AGGAGTGTAAGTGGATAAAATAGG	55.046	126	Intergenic
PMSSR00564	scaffold500	1093867	1093887	Pseudochromosome1	TTTTTTTTTTTTTTTTTTTT	T	CTATGCTGGAGGCTGAAGAAGAAGGAGGACTGAAATGTAATAATACAATTATAGGAGATGAGAGGAGAGACTAGAGAAGGGAGGGCAATGGCGCTTTTCTCTGGTACTCTGGTTTTGCTCTGCTTCAGTTCAGATGTTAGGGCTTTGGTTTGGCGTCAATTTCAAGCACGTGCGAAGCCCTTTTTTTTTTTTTTTTTTTTGGGGGGGAAGCCAGACGTGAAAACTACAAACTTGCAAGATGAGAACAAATCTGGATAGTAAAAAACACCCTTGCTTTTTTTGCTGATTTTGTTATTATTATTGATCAAACAAATTTATGTTCCTTCCCCTCGGGCTTTTTGAATATGATCGGTTCAGAGACCAAAAGAAGAAAAAGAAAA	TCTGCTTCAGTTCAGATGTTAG	54.95	TTTTACTATCCAGATTTGTTCTCA	55.047	145	Intergenic
PMSSR00565	scaffold500	1141368	1141386	Pseudochromosome1	CTCTCTCTCTCTCTCTCT	CT	ATTTATAAAAACACAGTATTTAAGAATAAGATTCGTGCACAATTTGAAAATGGGTTTTGAGTAAGAGAGAGACCAGGTTCAAAAACATCATCCATCGGTTTGAGAGTATCTGCACTTTTCTTTAAGAGTATCAAATTCTTCAAAGACTGCCTTTTTCTATGCTCTCGCCTCTCTCTCTCCCTCTCTCTCTCTCTCTCTCGCTGGTTTAGTAGTGTAAGTACTGTGGCTATTACAGTAACAGTACTGTAATTGATTCTTTTATATCAAACCCGAAGGCTGCCATTGCCCACTTTCATGATCAGGCATTCTTTTCTTTAGTTATTGAAGGGAAGCATCAAGTTTTCCTTTTCATTTAAATCCCTGTGTTTCTTTCCTGTG	CTGCACTTTTCTTTAAGAGTATCA	55.039	GCCACAGTACTTACACTACTAAACC	55.625	118	Intergenic
PMSSR00566	scaffold500	1248720	1248739	Pseudochromosome1	TTTTTTTTTTTTTTTTTTT	T	AGATTGGGCACAACCCTATCAGGAGGGGCCTCCAGTGGAAAAGCCCAAACTATATATATTTTGGGAACAAGAATTCTACAGTAAGGGCTTTATACGTGGCCTTTAGGTGAGTTATTATCTCTTAACTATTGGATTCGTTGATTTATATATTTATTTCTTTGTTATTTAGCAATCCCAAAGTTTTTTTTTTTTTTTTTTTCAATCAAACGGTTAAAAGATAAGACCTCACCTAAATGCCATATATAAGACCCTCACTCCCTTTGGTTGAGAAGGCCACTGGCAGCCGTGTTGCACCAAAGAGAGTCTGCTGCAAGTCTTCACAAGCACAAGCATATATGATTCAACATATATATATATATAGCTATATTATGGTGCAATT	TTAACTATTGGATTCGTTGATTTA	55.038	CATTTAGGTGAGGTCTTATCTTTT	55.154	115	Intergenic
PMSSR00567	scaffold500	1250073	1250119	Pseudochromosome1	AGAGAGAGAGAGAGAGAGAGAGAGAGAGAGAGAGAGAGAGAGAGAG	AG	TAGTATGGCGTTGGCGTGCGTGAATTGTCAACCACTTTAACCTTCTCGACTTCCTTGAATGATTTTTGCATTTGATTTGGATGCAATTTATATACTATAGGACGTGGCAAGACGGCATACAGCACATGCATGGAGACACCTGTCAGCCTGTGCAATTGTATACAGCACAAGAAGAGATACAGAGAGAGAGAGAGAGAGAGAGAGAGAGAGAGAGAGAGAGAGAGAGGACTACACTTGTCTGGTTTGCTTGATATTTTTGGGGCTATCTAGTATTTGCATATTGCATGTGAGTTAAGTTAGTTGTTCAAGATAGTATTGTGTTCGCTTTTCTGATCCGAGCTCAAATATACTCATCATCATATAATTTATAATATGCTATATATATAGTACTAGTTGGAA…	AATTGTATACAGCACAAGAAGAGA	55.127	GAACAACTAACTTAACTCACATGC	55.043	153	Intergenic
PMSSR00568	scaffold500	1256136	1256148	Pseudochromosome1	TATATATATATA	TA	GTGTTATCATGCATGCATGTTCTTCTCTAATTTACTACTACTCCTGTTTTTGACGATCGAGCTTGCTAGCTATGGCTAGATAGCTTCATTTTATATTCATATATATAATATATATTATATCCTGTTGTGATTTTTCTGGGATGGTTCCTTTCAAATGCTTAAGAGGTGCATGAATATAACTATATATATATAAGGAAATGGTCCATATCTATATATCTATTATATATTAACGTTACGTAGGATTTTGACCTGAGACCACTAATCTGTAACTGTAAGTAATGTTCTTTTTCACTAAACTAGCTAGACTCCGTTGACAGGACCATCATAACTATATACGCATGTATAGTTGCATATATTTTCTCATTCCTCCTC	TTATATCCTGTTGTGATTTTTCTG	55.303	AGTTACAGATTAGTGGTCTCAGGT	55.368	157	Intergenic
PMSSR00569	scaffold500	1257639	1257651	Pseudochromosome1	ACACACACACAC	AC	TTTCGCTCACAGTTCAGTAATATTTTGTCAAATATCGATATAATATCAAAAATATCGATGTAATGGAAAAAATGAAAAGAAAAAAAAAACACACACACACACACACACACAAAAGGTATTCAAACTTTTTACCATTTCACTCATCCAACACTTTAATCACCACGTTACTTATGTTTTTATAATTATAATTTAAAATTATCTGTCAGATGATCTGAAAACTTACATATATTTGTATTTAAAAAAATGAATAGGAAAACTTAAAAGATCAGAGAATCCCATCATCACAAGAA	GCTCACAGTTCAGTAATATTTTGT	54.613	AAATGGTAAAAAGTTTGAATACCT	54.696	133	CDS
PMSSR00570	scaffold500	1422105	1422123	Pseudochromosome1	ATTATTATTATTATTATT	ATT	ACACCCAACCACCCTCTCTCTCTCTCTCTCTTAAAAATCTTCAGGTACTCTCTCTCTGTTTCCTCTGTTTTTCGAATCTGTATGAGTTGTTATTGTAATAAGAAGTGGATTTGATTCTAAAGAGTGGTTGGACAAGTGTTTTAGGCAAAGGGGTTTGCTTTATCTAAATCTTTGCTTTAAATTATTATTATTATTATTATAAGTTCCAACAGAAGAGACTGATTTTCATTTTACAAAGCAAAAGCTCAGAGCCTGAGATACACGCACTGCTCTACTTGAGAATTGAATGGCCCCAAAATATATGGAATTTTGTTTTTTTTTTTTGGTGGTAATTTTATCTAAACATGGTGGTCTTTAATTTCACCTTTTGTTTGTTTC	GTTTGCTTTATCTAAATCTTTGCT	55.555	TAAAATGAAAATCAGTCTCTTCTG	54.789	106	Intergenic
PMSSR00571	scaffold500	1436352	1436364	Pseudochromosome1	AGAGAGAGAGAG	AG	AATATAATCAAATATTTAAATTGTATAGCCGATCGGTTATACTCTTTAAATATATTCGAATATTTAATAGTATAGCCGCGCGGCTTTACTGTTTGAATGCCCACTGGGTATACCCTTTAATTATATTTATTTTAATAATATAGCCGATCGGCGATACTCTTTAAATATATACGAATTGTTAGAGAGAGAGAGGGGAGAGAGCTCAGAGCTCAATTTAAGTTGTTGATTCTTTGAAGCTTCAGTGTATTTGATTT	CGATACTCTTTAAATATATACGAATTG	54.468	AGCTTCAAAGAATCAACAACTTA	55.231	106	Intergenic
PMSSR00572	scaffold501	80134	80146	Pseudochromosome1	TTTTTTTTTTTT	T	GCGTTGCACCAGAGGGATGGGTCTATGCCCCTTCTCCCCCCCACCATTTCCCCTCCCTTTCCCTCCTCTCTTCCTCCACTCTCTTCCATCTGAACCCCACGATTGCGAGTTGATTTGTTTTTGCTTCCATGGCTTCCCATTCCCTCCCTCCTTTCCCCTTATCGCCATCCCCTCCCTCAATTTTTTTTTTTTCCCTCAAATTCCTTTTTCGCTTTATTTTGTGCAGTTCTTTTATTTTTGCAGGTGTTTTGGTTTGGTTTCGGTTTAGTTTAGTTTTTTTGCAGATTCAGGAGTTCCTGTATAGGTATGTTCCAAATCTATACTTTTTCTGAGGACTAACAATTGGTTTTTGTTGACTTGGGTGATTTTGAT	GAGTTGATTTGTTTTTGCTTC	54.274	AAATAAAAGAACTGCACAAAATAA	54.526	131	Intergenic
PMSSR00573	scaffold501	88199	88212	Pseudochromosome1	TTTTTTTTTTTTT	T	TAACAAACATGCGGGGGATGCAGTTTTCAAAAGGAGCAGAAAATATAATGAAAGGAACCTATCCTTGTTTTTTCTCTTTCATATATTGACATATTGAAGACATCAAATCAGGTTGACAGGAAAAATGAGAGGGAGAAGAAATTTCTTGAAGAATTAAACTTAGTTGACCTAGACTGCAAATTTTTTTTTTTTTCTTTGGTTATAACTTCGACACCATTTCTTCAGTTAACTGCATCTAGAATATTGGTTTTGATCATTATTTCATCCCTTTCAATGAATCCACCAGAAATTAAGAGAAACTCTCTTTGATTAATTTGATTAAAATCTGAACTGCCAAAAAACGTTAGACGAACCCGTCTAAATACACAACTTC	ACTTAGTTGACCTAGACTGCAAAT	55.658	TGATCAAAACCAATATTCTAGATG	55.231	101	Intergenic
PMSSR00574	scaffold501	96075	96088	Pseudochromosome1	TTTTTTTTTTTTT	T	TTCATTTGTGGTCTAAATGTCAAAATATAAGCACAAGACTTCATTTGTGGTCTAAACGTCTGGCACGAAGTGATCAATTTGTGCTATATAAACAATGGAAACTCCTATTCAAGAGACCGATCAACCGACCAATTCATAGTGGCTGCACCGTGGGTATTTTATAGGGCACAATTATTCGTTTTTTTTTTTTTTTAACATAAAGAGAACAAATAGAATTCGTGCCTTTAGCACATTTTTCTAGTAGTGCTTTCTCATGATTGAGCGTAACAATTTCAGCCATGATGCAGTTGCAAAGCATATGGAATGGCAGCAGCCATCACTAGTCTTATAGTATGGCAATTTCCTTTGTTCTCTTGCCTTTATTTGATTAAAC	TGTGCTATATAAACAATGGAAACT	54.973	CGAATTCTATTTGTTCTCTTTATG	54.435	140	Intergenic
PMSSR00575	scaffold501	163220	163240	Pseudochromosome1	AAAAAAAAAAAAAAAAAAAA	A	TTCCAGAGATTTGATGTTTTTGTGATGCTGCTGAAGCAACACAATATCTTTCATGGGCCCCAGTTGATAGGTGAGTATTATGATTGCTTGTTCTCGGTTTTGCACGTTTTGCTATATTTAGGTTTCCTTATTTCAATTGACTTCTTTCTTCTATGAAATTAGGTTTCCTTATTTCAATTGAAAAAAAAAAAAAAAAAAAAGTTGTTCTATTTTGGTTTAAATAGAACAACTCTTTAAATAAAGCCAAAAGAATAGTGGTATACTGAAACTCAAGAGCAATGGAAACACATGAGCAATTGAGTAGCAATTCATTGATTTTATAGGAGTGGGAGAGTTACAATTCCTTGCATATAAGGATCCAAAACAAATGAAGAAAGAAT	GTTTCCTTATTTCAATTGACTTCT	55.114	AGTATACCACTATTCTTTTGGCTT	54.838	143	Intergenic
PMSSR00576	scaffold501	165772	165814	Pseudochromosome1	TCTCTCTCTCTCTCTCTCTCTCTCTCTCTCTCTCTCTCTCTC	TC	CCTGAAGAGCATCTTAGATTTTGTCGTCGACGCCAGCATAGAGATGAGCGAAGGCATCGTTTGAGGTCGCGCTGCTTCTCGAAGTCGTACTTGTCGTATTTCTCCTTTCCTCACAGAATGAGAAGAAAATATGGCTACGTTTGAGAGAGAGTCGCTCTCGTCTCGTTCTCGTTCAGGCATTCTCTCTCTCTCTCTCTCTCTCTCTCTCTCTCTCTCTCTCTCCTGCGTTTGTTCTATTTCTCGACTTGGGGCTGGGCCTATTAGTTTCCAAACGAAATAAGGAAAACTAGTCTCCAACGGCTATTCTTTATCTCCAAGTAACTGCTGGATTATAAATATAGTCGCTGCTATCAACACAGTTGATCAAAAATAAGCAAACAAACACTTGAACAAGAACCA…	CTCACAGAATGAGAAGAAAATATG	55.031	AAGTCGAGAAATAGAACAAACG	55.476	138	Intergenic
PMSSR00577	scaffold501	211999	212011	Pseudochromosome1	TATATATATATA	TA	AGAGTTGCATTGTAAGTAGCATCTCATGCATACCTATATGAAATGGTAGTTTAGATTGTAGGGGAAATGGCATTGATGATCAGGTTCAATGCTGTTTTATGTTATTAGATGTACTAATTTTGATATAAAACAATTAAGCCAGGGTAGTTGATTTTTACATTAGTATTTAATATAAATGTGTATATATATATAGTCCTAATGTGTGCATTAATTATATATTTTAATAAGCTTGTATACATGCAGATATGGACTTAATTAAGTTGACTAGAACGGATGTGCTCCATACTACGCACCGAGTTCCAATCCTTGTATAAAAAATAAAAAAATTTAAGCTTTTATATATGTAGGTCTAGCTCGACTCCATAACTGGGT	TTTGATATAAAACAATTAAGCCAG	54.843	TTAATTAAGTCCATATCTGCATGT	54.9	141	Intergenic
PMSSR00578	scaffold501	227893	227926	Pseudochromosome1	AATAATAATAATAATAATAATAATAATAATAAT	AAT	ACAGTGGAAAAGTGAGTCAAATTCTCCCATCTCCTCCCCTTCAAAGTACACTTGAATATGATTCACATACATACGAGATAATCTCGAAGCAACCTAATTTATTATTCTCTCTGCTCCTCCTACTCCTAGAATTTAAATAATAATAATAATAATAATAATAATAATAATTTTAATGGATGCAAATGTAAAATAAAATTTATAGATAAATATATAGATAAGTTTGACCAAAAAGTCAGAGAACTTTTATCGCGTAGCACCGACTACTTGGTAGTTTCTTTATAGGTATTATATATATTTTTTTAATGAAAACTTTCTAGGTACTTTCGGTTTTGCATATTCCAGATGTCA	TATTATTCTCTCTGCTCCTCCTAC	55.353	TGACTTTTTGGTCAAACTTATCTA	55.12	136	Intergenic
PMSSR00579	scaffold501	259344	259364	Pseudochromosome1	AGAGAGAGAGAGAGAGAGAG	AG	CACACATATATATATATATATATATATATATGTGTGTTGGACATTCATGAGAGAGAGAGAGAGAGAGAGAGTTTCAATTGAGGGACACACTTATAGACCCCATTATGCATTATATTTCAATAATATGAACATCTAGTTTTTAGATATTATTTCAAATATCATATTTGCAAAAAAAATTGTATGGGACTCTAAACGGTATCCCTCAATAAAAAAAGACTATATATATATATTATTTTCTCATTCGTTATTAC	TATATATATGTGTGTTGGACATTCA	54.029	TATAATGCATAATGGGGTCTATAA	54.838	101	Intergenic
PMSSR00580	scaffold501	263149	263165	Pseudochromosome1	TTTTTTTTTTTTTTTT	T	TACAATGTCACCTACCAACATCTACCAACTACTGTCACCAACTGTAGTCTACCAACTACTATACAACGAATCTGGACATGTGGGCTAAGAGGTCTAGCATGATCAATCCAACGGGTTGGGCCTTGAACATGCGGGCCGTGACAGGCATCCCTCTCTGTCTTGCGCTGTTGCTTCTCTTGGTTTTTTTTTTTTTTTTGCCCGTTTATTTTGCTGTGTATTTGTTGGACCTTGTGTGTTATTTGATCTCCGAATGGTTTTAATATGTATTGTGAAACTGGGCATAAATATAATTTCTTTTGGGTGAATATATAATTTTTTAAAAAAATACAAGTGATAGTTTAGACTACAAGAAGGAAGAGAGTTTCTTACACACACT	CATGTGGGCTAAGAGGTCTA	55.419	CAACAAATACACAGCAAAATAAAC	55.82	148	Intergenic
PMSSR00581	scaffold501	265266	265278	Pseudochromosome1	AAAAAAAAAAAA	A	TGTTTTCTATTCATTCACAAAACAAACATGGAAAAAAAAAAAAGTGATATCTCTCGGTTAATTTCCCAACATTATCAAACGGGGGAAATAAATCTTCTATTTCCCATCCCTTAAGAAAAAAACATGAAAAGTAATTTCGCTTCAAATTCGTTCCATAAACCAAACGGGGCCTTAGAGTACAAGACCAAAAACCCACCACAAAATCTATGACATTAAATCTTCT	TTTCTATTCATTCACAAAACAAAC	55.333	AAGCGAAATTACTTTTCATGTT	55.036	139	Intergenic
PMSSR00582	scaffold501	283808	283832	Pseudochromosome1	TTCTTCTTCTTCTTCTTCTTCTTC	TTC	TAACCAAATTGGAAACTTTGCGCAGAGTTCCATTACTATTAATGGGTAGCTCCGCAATTTCTTATTATGGGCACAGGCATTCCAGGTAATTCAGTCTTATCGATCATGATAAACCCTAACTTTTTTCACTTGTCGCCCTTTCTTTCTTCTTCTTCTTCTTCTTCTTCTTCCAGGTAATTCAGTCTTATCGATCATGATAAACCCTAACTTTTTTCACTTGTCGCCCTTTCTCTCTTTCAATCAAATCAAATAAAAAGTAAAGTGTATTACGTAGGAATCAACCATTCATATGATTCTTTGATAGAAAGAAATCACAAAAAACGGTATGTTGCTGCCCTTAGACTGGGAGC	GATCATGATAAACCCTAACTTTTT	54.952	TATTTGATTTGATTGAAAGAGAGA	55.087	151	Intergenic
PMSSR00583	scaffold501	311985	312002	Pseudochromosome1	TTTTTTTTTTTTTTTTT	T	ATAACTATATTATTAAATATCGGATATCCATCATGCGCACACCAGAATAACTTGGCTGCAGATATCATCTTCAAAAACTGATTCAAAATTTTGGCATAATATACATCCTCAAATTTCACCAACAAAAATAAAATAACTTCAATTATCTCACAGAAAATAAAAGAGAAAGGCATAACACAATTTTTTTTTTTTTTTTTAGAAATACACTCGATTAACCAATGGAGCAACGAAGTCATAAATAATTTTACTTGAAAAGTATTTCCAAATCAAATAGAACAATATGACTGAGTGGAGGCAAGGGTTTCGCCACTGCTACTACGCAAACAAAAAAAATTAAATATTTCCAATGTAAAAATATAATTTTTCATATACAAAAG	GAAAATAAAAGAGAAAGGCATAAC	54.998	TAAAATTATTTATGACTTCGTTGC	54.832	101	Intergenic
PMSSR00584	scaffold501	317868	317881	Pseudochromosome1	TTTTTTTTTTTTT	T	AAGTTAAACAACACTAGGAAGAGAAAACTGTTTTTCTCGTGTTTCTTCTTTGGACATGTGTTCTTGAGTATGGAAGTGTTTAACTAGTGAACTGATACATTATGTTGAGCAATTTTCTCTCCATTCGTGTTGTACGTTGCAACTAGTTAGCAACTTTTTGGTGTTACGTCTTGCATTGGGTTTTTTTTTTTTTACTGTTATTAAGTAGTAAAACTTTTACTTATTGGAGTATCGTGAAACTATTTCCACCAGCAATGCATAATGATCTGAAAATCCATGTTTTAGTTCATCATGGATGTGAGACACCAAAAGAGAAAAAAAAAATACATGGATAATACATGGATGACCAAGGCATTATATAGACTCTTTTGGT	CTAGTTAGCAACTTTTTGGTGTTA	55.017	TTCACGATACTCCAATAAGTAAAA	55.093	100	CDS
PMSSR00585	scaffold501	318001	318013	Pseudochromosome1	TTTTTTTTTTTT	T	AAGTTAAACAACACTAGGAAGAGAAAACTGTTTTTCTCGTGTTTCTTCTTTGGACATGTGTTCTTGAGTATGGAAGTGTTTAACTAGTGAACTGATACATTATGTTGAGCAATTTTCTCTCCATTCGTGTTGTACGTTGCAACTAGTTAGCAACTTTTTGGTGTTACGTCTTGCATTGGGTTTTTTTTTTTTACTGTTATTAAGTAGTAAAACTTTTACTTATTGGAGTATCGTGAAACTATTTCCACCAGCAATGCATAATGATCTGAAAATCCATGTTTTAGTTCATCATGGATGTGAGACACCAAAAGAGAAAAAAAAAAATACATGGATAATACATGGATGACCAAGGCATTATATAGACTCTTTTGG	CTAGTTAGCAACTTTTTGGTGTTA	55.017	TTCACGATACTCCAATAAGTAAAA	55.093	102	CDS
PMSSR00586	scaffold501	325951	325969	Pseudochromosome1	AAAAAAAAAAAAAAAAAA	A	ATGAACTTAACTGAGTCTTTAAGATGTTTGCACAACATGGATGTATTATTAAAAAATACGTGTGTACGTGTATAATACATTATTAAACGTGATAGTGCTAAAATCTTTATATGGGTAATAACTCTAGAGAAATTTGATTATCTTAAGAAAGTAATTTTATATTTTCAAAATTTAGAATCCAAAAAAAAAAAAAAAAAACCTCTCACGGCGAACGTTTGTCGGCACAGGTCTATGAAGGCGAAATTTGCCTGTTTTAAAATTTTTATTTTAAAAAATTAGGTAAAACTAGTATAGCCGCCAAACTATACTATTAGGATTTAGGATACGAAAGAGGACCCACCCCTACATATAGGCGCCACGTGTCTAACAAGTAAAACC	AGTGCTAAAATCTTTATATGGGTAA	54.959	CAAATTTCGCCTTCATAGAC	55.058	154	Intergenic
PMSSR00587	scaffold501	327030	327058	Pseudochromosome1	TGTGTGTGTGTGTGTGTGTGTGTGTGTG	TG	AAACTGAGTATAGTCTTACGGCTATACTATTTTAAAAAAAATCAATTTTAAAATCCGAGTATAGCCGCACGGTGGTACTATTTTTTGAAATGCTTTTTTGAAGATATTAATTTACTAGTTTCAACATCCAAAGCAGATATCGAAGAGAGAGAAATTTCACAATAAATCAATTACATAGTTTGTGTGTGTGTGTGTGTGTGTGTGTGTGTTGGGGGGGGGGGGGAATGTTTGCCTTTGATTGACCTCGTTCTATCGAGTAATACTAAATTATGTTATTGTACACATTATTTGTCGTAGAGAATTACATGTTGAGTTGAAGTGTTTTTGATAATTGCTTCACTTTTCAAACAACACTTTACATGAAGAATACTACCACCTCTCTTATACT	GAGAGAAATTTCACAATAAATCAA	54.582	AGTATTACTCGATAGAACGAGGTC	55.161	118	Intergenic
PMSSR00588	scaffold501	348880	348894	Pseudochromosome1	TCTCTCTCTCTCTC	TC	GATAGTAATTAGTGAACTGGTAATCATAGCTTTGATCCCCCCCCCTAATTAAACGCGTTTTTGAGGCATAATTCAAATCATGTGCACCCCACGTGCGTGAGTTGATGATGATCTCAGATTCTCAACTAAGCAAAGAAGCAAAGCCAACAAAAGATTGTCACCTGTCGGCAACCGATTGATTCTCTCTCTCTCTCCTGTCCTTTTTTCTTCTTCCTCCTCTTCTTTTTTCCTCGAGAGACAAAATATCTATGTCTCACCCAACATGCCATAATTTTCTATGCTTGAACGGGAACAAAGTCTGTTTTTTTGACCCAATTGTACCTCTACAGAGGCTATAAAATTAAGCAAACCTATTGCAATATATATAAAAAAAA	ATCTCAGATTCTCAACTAAGCAA	55.144	GTTGGGTGAGACATAGATATTTT	54.145	152	Intergenic
PMSSR00589	scaffold501	482383	482399	Pseudochromosome1	TTTATTTATTTATTTA	TTTA	TGTTTGGTTAGGGTTTCTTTATGCACCGTTGGATCTTGGTAGATTTGATCTAACGGTTGTAGTGCTCACTTGCCACTGCGGCGCTGCTGATGCCCTAATCCTTAGACATGGTGTCGCCACTTTTGAACAAGCATATTCTTCTTCCGGTGAATGACCATCCTACCCTTTCATTTAATTCTCTTTATTTATTTATTTATTTCTTTTTGCTTTTTAATTGTGGGGTAAAGAATATCATGAAGAAGAGAATACTGCTGAGCTGATGCCTCATCTCACTCGGGTCGGGTGTCTTTTGTGTTTGCACCCGGTGCTGCAACCGGGCAGCCCACATTGTAGCTCGTTTCGTTTATAGACATGACATAATCATGTTTGGAAATAT	CCTACCCTTTCATTTAATTCTCT	55.074	TCTTCTTCATGATATTCTTTACCC	55.793	100	Intergenic
PMSSR00590	scaffold501	524417	524429	Pseudochromosome1	TTTTTTTTTTTT	T	ATGTCAAATTTCAGATACATTTCGAAATTCAAATTCCAGATAAATTTCAAATTTCATGTGAATTTCAAATTTCAGATAAGATTTTCACCCTCCACGTATGAAGAGTTAGTGTTAAAAGTGAAGAGTATTGGTTGGTATTTATAGGAAAAAAAAATCAGTATTTTTTTAAAAAAATTTCGATTTTTTTTTTTTCATGTTTTTTTTTGGGGAGAATATTGGCTGCCGTTGGATTGTTGGAAGAAATGAATTGGAGCGCCCAGATCATCGCCACGTGGAAGAGAGCCGTTGGGTGGGAGTTTCGATTTTTTTTTTCATTTTTTTATTCGCGAAAAATAGCTGCCGTTGGATTTGGAATAAAGTGGATCGGACAGC	AGTGAAGAGTATTGGTTGGTATTT	55.312	CAATTCATTTCTTCCAACAATC	56.269	134	Intergenic
PMSSR00591	scaffold502	84024	84050	Pseudochromosome1	TCTCTCTCTCTCTCTCTCTCTCTCTC	TC	GCGAACCAGTGCTTAACAGAGAACCTGGCAAAGAGAAGGCTCATTTATTAATCAGGTCAACTTTAATTTGCTTCACTCATTCTTCCCCGATTATGCCACAAAAAAAGGCATGTTTCCCCAGTGGGGACTGCATTTCCATTTACTTCGTGAAAGTGTGGGGTAGAGCTAAACCTCTCTCTCTCTCTCTCTCTCTCTCTCTCTCTCTCTGTGTCTCTTAAATTGCTTGAGCTCCACAGTAGAAATACATGTAATGTCACATTCAGTACAAAATACACTGTACAGCTTGCATTCTACTAATGTCATCAATGGGTTTGGATCTTACAGCAACTTTTTAGCACCCTTTTTTTTTTTCTCCACCCACAAAATAAATAGCCTACAATCAATTT	GGGTAGAGCTAAACCTCTCTCT	55.231	CAGTGTATTTTGTACTGAATGTGA	54.661	120	Intergenic
PMSSR00592	scaffold502	124914	124927	Pseudochromosome1	AAAAAAAAAAAAA	A	CATCAATTTTAAAAAATTTCTATTAATTTGTCTCCAAAAGAGAAACATCTTTATAAAATGAAATTCACCCTTTCGTGAATAATATGGCTCTATTTTTTTTTCTTGTGTTTATAATTAGCATGATTTATATGATTTAATGTATACTTTTATTTCTAGAAAAACAATAGAAAATGGAAGTGTAAAAAAAAAAAAATTATCATTAGATTTTAAGCTAATAACTTTTGTTAGCCCACCCATTAAAAAATTTCTGGTTCTACCCTTACCCTAGTCCGAAAGCGAAGCATCGAAGTTACATGAATATCTGGTGAGTCACTTTGACTGGGATTCATCTTCAATCATTCATTTCAGTGCAAAGCATTGTGAACCTGTGATA	AGAAAAACAATAGAAAATGGAAGT	54.779	GACTCACCAGATATTCATGTAACT	54.196	157	Intergenic
PMSSR00593	scaffold509	31961	31978	Pseudochromosome1	TTTTTTTTTTTTTTTTT	T	TTAGGAAATTTGCCTGCGAGAAAGCTCAAGGACTCGGACCCTCTTGGCCTGAGAGTCATCAGAGCAACCAAGAACAGCAAGAATTCCACACATTATATATGTTAAATTCGGAAAAAGCCCAGAAACCAGAAAGGGAGCAAGAAACAAAACCAAAGAAGAAGGAAAAGTAAATGAGTTCGGTTTTTTTTTTTTTTTTTAAACCGAGGGAACCCAGAAATTAGGAGGAGAATGAATGAAGAGAGAGAGAAAGGCTCTGGTGTTTCTGGTGGCGTTGCAGTGGAAGTAGGACGCAGCAACACGTACGTTTTTTTTTGTTTTTTTTGTGTGCTAGGACAAAACACGTAAACACAAACGTTGTTTGAAGGAGTGAATACCTC	ATATATGTTAAATTCGGAAAAAGC	55.206	CTTTCTCTCTCTCTTCATTCATTC	55.727	156	Intergenic
PMSSR00594	scaffold509	80743	80755	Pseudochromosome1	TTTTTTTTTTTT	T	TATCATCGGGCCCATTAGGTTGCCCCTTTGCTCAAGTAAATTTCCATAACTAGGGGCCTGTTTGGAAGTGAGCTTTTGCTGAAAGTGTACATTAAATGGTATAGGGTAAAATTTGTAGTTTTATGTCTAGGAATGGGTATTTCACTAATTTTGTATTTATTATATGCATATTGGCATTCCTTTTTTTTTTTTAAAATAAAAAAACCCAGGTCTTTTAATGGCTGAGCGCTTATCCAAATGATGCTAGAAGTGCTTATTTAAAAGCAGCTTTGGCCGCAGTGGGTGCATATCCCTTCTCACTCTCTTGTTTAGGGGTGAGAACGGGTGCATGTGATTTCTCTGGTAGGAGGAAATGTTGTCTTAACCCTTGCA	GTAGTTTTATGTCTAGGAATGGGT	54.896	TAAATAAGCACTTCTAGCATCATT	54.594	146	Intergenic
PMSSR00595	scaffold509	88641	88653	Pseudochromosome1	ATATATATATAT	AT	CACATATCATAATCAAATTTCACCATTTATTCTCTAATATATTATACAAGAACAGTTGAGGCCCGAGAAATAACTCGATTCGGCAATGAGCGACATAATATGATTCTTATTTAGATGTACAATTTAGATTGACAGTCTCATTATGTATTTACGTCCGATAGCCAACAAGAGAATATTACCATATATATATATTGTAAAACAATTATTTATTTTCACAATACTAAAAACGAATGTTAATACCAAAAAATTATAGGACAGAAATTCAAAAAAATTATTGTAACAGGACACTTTTGTAGCTGTCCTTCTCCTATACTTAGCACTCACTCAATTACCATACATAACGCGGAAGAGTCTTGTCCTCTTCCCCAAGAA	CAGTCTCATTATGTATTTACGTCC	54.809	AACATTCGTTTTTAGTATTGTGAA	55.014	103	Intergenic
PMSSR00596	scaffold509	103543	103561	Pseudochromosome1	ATATATATATATATATAT	AT	AGCTCAGTCGCTACTGGCTGGGTACTGGCTGGGGGCGCAAAACAGAAAATTGTGAGTGGACAGAAATCAAGTTCAATTCGAGTGAAATCAAAGTAGTATAACCCCCACCATTATTAAAACATGCAATGAAACCATAAACATGACAAAACCATCATAAACAGAGTATAAACATATACTAACATATATATATATATATATTACCGGATCTCAAATCCGTAATCCGTGAATAATACTTCTCGAAGCCCACTACTCAACTTAAGAGTTCCGAGAGGTTAGACTCTCGTAAACGTTCTCAAAGGTACGACCGGCGAGAAAGTATCCTTACCGAGAAATAGAACCAAAGAACATTCATATATATATAATTATATACATACTAAT	GACAAAACCATCATAAACAGAGTA	55.21	TCTCGGAACTCTTAAGTTGAGTA	55.23	129	Intergenic
PMSSR00597	scaffold509	194582	194601	Pseudochromosome1	TTTTTTTTTTTTTTTTTTT	T	ACAAAGTTAGCTGACATTAATCTTTATAAGCCATATAATCCATTAGGTGACATTAACATAGCACACCCCATATGTGCTGGGCCTACACATTCTTACACACCCACCAACATTTTTTTAATAACAAAAAACTACAAAACTCCTGCCACTCAAAAATTTCAAAAATCAAAAAGGAAAATGGGATTTTTTTTTTTTTTTTTTTGGGTTATTTCTAAATTAGAGGGAAAATTAGAGTGGTGCGCATGAACAAGAAGGGCACCTGATGAGGCCGTTCTCGTTGCAGGAGGTACAACTCTTGAAGCCATTCTTCTCAGTGTACAACTTGTGGCTGCCACTACACTCGACACACAGAATAAATCTGTACCCTCCGCACGTGTCACAG	CACTCAAAAATTTCAAAAATCAA	56.203	CCACTCTAATTTTCCCTCTAATTT	56.402	101	CDS
PMSSR00598	scaffold519	60555	60567	Pseudochromosome1	GTGGTGGTGGTG	GTG	AGTGTCAGCTCGGAGTGAGTATGGTTGAGGGTTGAAAGTGGCTAGGGGGGTTGGGATTGATTGTTATTAATAGTTTGGGTTGGGTGCATCACCAGGGTGGGGATATCATATTTGAAAAATGGTGGAGTGGTGGCCATAGGTTGGGGGCGGTGGGTGGCAGTGGGGAAGGGTTGGGTTGTTGTGGTGGTGGTGCTTTTCGGGTGCTAGGGGCTTTAATTTTTTTTTTTTTTTAAAGAACTTTCTAATTATTAAAATATTTTATCAACAGTTTTTAAAATTTTAATTTTAATGTTGAAATTTTGAAAAATTTTAATAGCTAAAATATCAAAAATACTCATGCCACGTAATCAAGTTAACAAATTTACTAACCAA	TTGTTATTAATAGTTTGGGTTGG	55.193	AAAATTAAAGCCCCTAGCAC	55.336	160	Intron
PMSSR00599	scaffold519	62639	62654	Pseudochromosome1	AAAAAAAAAAAAAAA	A	AAATTCCCAACCAAGAGGAGATGTAAATTTTTTATTTTTTTATTTTTTGCCACTTTCTTATGTATATCTTAAGATGTAATGAGATAACATTGTTAGTTCATCAATTTATGAAGGTCAAGTTAGAAGGAAATTTGTCAATCTCTAGTTTCCATGGTTTTATCGTTCCCTTTGCAAAGAAGGAAAAAAAAAAAAAAACAAATGTAACCAAATCAGTGATTTAATTGGCAAATGCTATGACAGATATATATTGTATATGTATTGCACGTGTATAGCCCTTTATTGCTTGTGTATTGCCCTCGTATATCTTTTTTTTTTTTTTTAAGTCTGTAGGAATAAATTTATAATGGGATTATGAAGTTTTTGTATTGTCATTGT	TCAATTTATGAAGGTCAAGTTAGA	55.047	TATATATCTGTCATAGCATTTGCC	55.362	147	Intergenic
PMSSR00600	scaffold528	47648	47666	Pseudochromosome1	TGGTGGTGGTGGTGGTGG	TGG	TGACAGCATGGTGGTGATGAAGGTGGCAGCATGGTGGTGGTGGTGGTGTTGGTTGTGGAGGTGGTGGTGGATGTGGAGGTTTTGAAGGAGGTGGTGGTTGTGGTGGTGGTGGTGGTGGTGGAGGTGGAGGTGGAGTTGGTGGTGGTGCAAGTGGTGGAGTTGGATGTGGAAGTGGAGGTGGTGTCATTTTTTAAAATGAATGATGATATTTNNNNNNNNNNNNNNNNTGGTATTTTGGGAATTAAAAAAATTCATTAAAGGTTCATCTCTGCTTCTTTTGAAAGCAGCTTTGAAAAGCAAC	ATGTGGAGGTTTTGAAGGAG	56.671	AAATGACACCACCTCCACTT	56.902	119	Intergenic
PMSSR00601	scaffold528	91052	91072	Pseudochromosome1	GAGAGAGAGAGAGAGAGAGA	GA	GGATTATTGTGTATTAATAGAAAAGAAAGTTCCGAATTTGAATGGTGAGTGATGGAGAAGTTGGATTTGTTTGAGAGGGTTGGATAGTTCTCTCTTTTCTCCTTGCTGTACAAAGCTCCTGTGCTTTTCAAACTCGACTTTTCATTCATGCTTATATATAGGACATCGGCGAGAGAGAGAGAGAGAGAGAGAGAGAGAGAAGTTAGAGTCCATTTTCCGACCACGTGGTCATGGGAGTTTTACGGGGAAAAGAAGCGAAATTTGAAAATTCTAAAACAAAAACGAAAATTTGAGTATTATTAAACCATTGTTTTCTTCACCTCCTTCTAAGAAATTGTAGGAGTTCATATACAAATAATAATCTTCATACTTGACCAAGT	TGCTTATATATAGGACATCGGC	56.106	ATACTCAAATTTTCGTTTTTGTTT	55.564	149	Intergenic
PMSSR00602	scaffold528	115163	115180	Pseudochromosome1	AAAAAAAAAAAAAAAAA	A	CAGAGAGGTAAGAAGGAAAAAACAAAAAGGAGAAAACGTGAGGAAGAAGATAAAAAAAAAAAAAAAAAGGACTCGCGTTGACTTGAGGCAGAGACAGGAAGGAGGAGGAAATATAAAAAAGAAAAAAAGAAAAAAAGAAAAAAAGAGAGAAAGGACTCAGGAAGTCAACTTCCCCGTTAATTGGGTTAGGGTTTCTGTTTTCTTTTTTAATTAGGAGTAAATTGAATATTTATTTTTAAATACATAAA	AGAAAACGTGAGGAAGAAGATA	54.98	GAAGTTGACTTCCTGAGTCCT	55.074	142	Intergenic
PMSSR00603	scaffold528	195535	195563	Pseudochromosome1	AGAGAGAGAGAGAGAGAGAGAGAGAGAG	AG	CCCATGTGAGTTCGAAGGGACCGCATCCATCCTGTTCCTCCTTCACTTCCTCTTCCCGGAAACGCACCGTTTTTCACAGATCAAGATGCCCTCCGAAGCCCAAACCCTGGATCTGCAGAAAACCCTAGATTTCTCCTCCTCTTCTTCTTCTTCGTTTTCTTCTTCGAACTTCGCAGAGATAGAGAGAGAGAGAGAGAGAGAGAGAGAGGCGGTGGTGTAGAAACCAAGGCTTTTTAGTTCTTTTGAATTTTTATTTCTTTTTCTTTTTTCACTCTCTGGCACTCTCTTTTTGGATTTAATTTATATTTATATTTATATTTTATTTTGGTCTTGGGAGTTTAAAACGATAAATGGGATTGTAGATGGGCTACGCGCGTGTGATGATTGG	TAGATTTCTCCTCCTCTTCTTCT	54.896	AAAAATTCAAAAGAACTAAAAAGC	54.849	127	Intergenic
PMSSR00604	scaffold528	199912	199930	Pseudochromosome1	AGAGAGAGAGAGAGAGAG	AG	ATCTAGCTGCTTGGAAATTATTATATGGGTTTTGAAACATGTTGTTAATTATGAAACAAATGACCTTTTATTTTTGTTTTGTTTTTATAATTGACGATGTCTCAGTTTCATTCAACAATAATCTAAATGGTTATTTTCTGTTGCTTATATGAGATGGAATCAAATGTTGCACATATTCAAAGAGAGAGAGAGAGAGAGGCTTCAAATCCAAGGGGGTTTTCCCCCTCGGATCCTTGAAGTTCTCCGATTTTTGGCATATCTATGCCGATATAGTATTCTTTTGGCAAATATATTGTCTCTGCAATGAATCCTTTGAATGTGCCTCATCTTGCGAGGTTGGTCTTTGAGGTGTTGTTGCTCGGTCATGATAGACATACA	TTATATGAGATGGAATCAAATGTT	54.651	GACAATATATTTGCCAAAAGAATA	54.625	153	Intergenic
PMSSR00605	scaffold528	200275	200293	Pseudochromosome1	AGAGAGAGAGAGAGAGAG	AG	GTTAATTATGAAACAAATGACCTTTTATTTTTGTTTTGTTTTTATAATTGACGATGTCTCAGTTTCATTCAACAATAATCTAAATGGTTATTTTCTGTTGCTTATATGAGATGGAATCAAATGTTGCACATATTCAAAGAGAGAGAGAGAGAGAGCTTCAAATCCAAGGGGGTTTTCCCCCTCGGATCCTTGAAGTTCTCCGATTTTTGGCATATCTATGCCGATATAGTATTCTTTTGGCAAATATATTGTCTCTGCAATGAATCCTTTGAATGTGCCTCATCTTGCGAGGTTGGTCTTTGAGGTGTTGTTGCTCGGTCATGATAGACATACAG	TTATATGAGATGGAATCAAATGTT	54.651	GACAATATATTTGCCAAAAGAATA	54.625	152	Intergenic
PMSSR00606	scaffold528	218067	218103	Pseudochromosome1	TCTCTCTCTCTCTCTCTCTCTCTCTCTCTCTCTCTC	TC	GTATTTTTTACCTTACAAAAGTAACGAAGAAAATAAGAAAGAAGAGATTAAAAGATTCACCAAATAATTTATTGACAAGCATGAAATTTACATTATATATTTACTCATTACTCACAAGGTTTACCATGAGTGCCTGTAGTTGTGACACAGAGATAACACCAATTTCTCAGATAACACCAATCTCTCTCTCTCTCTCTCTCTCTCTCTCTCTCTCTCCTGTTTTTACTACTGACAAGAATCCATATGCACATTTATTTGCTTATATTGGCTACTTGTACGGACGCAACTTGAAAAAGCAACAATAAGAACCATAAAATGACAGCAAGAAGAGAACGAAAGATCTGCCGACTGTATTCTTCTTCCATGCAGTGAGTTCCTCGTGCGTTTTGCTCCTGC	TGTAGTTGTGACACAGAGATAACA	55.103	CAAGTAGCCAATATAAGCAAATAA	55.006	141	CDS
PMSSR00607	scaffold528	219671	219683	Pseudochromosome1	AAAAAAAAAAAA	A	TGTCATCAATGGCCTAAAAGGAATGAAGACCGACTGACTCCCTCTTGGAAGTCTACTGCAATATTGGTACCCAGAAAACCAAAAATCTTCAAAGTCCTCAATTAAATCAACAACATGTAAATATCAACAGCATCTCAAACTTCTCCTCTACAATTCATCTTACCAGGATCAAACAACCACAAAAAAAAAAAATAAAAAAATAAAAAAAGTCTCAACTCGAAGATAAATAAAAGGTTTACTGTGAGTGATGAAGAGAAACCAGAAACAAAAAATTCAACCTTTCCTATTTGATTCATACAAAAACAATGAAGGCAATGTTTTTCTTTTTGTTTCTTTTAAGGAAAGAAAATTACCTCAGATTGAGTCCACATA	GTAAATATCAACAGCATCTCAAAC	54.912	ATTTATCTTCGAGTTGAGACTTTT	54.896	112	CDS
PMSSR00608	scaffold536	1284	1306	Pseudochromosome1	GAGAGAGAGAGAGAGAGAGAGA	GA	GGTTTATTTTTTTTAAGTTATATACTTTGGTTTTTAAGTCTTTACGAAGCACACACACAAAGCAAGCACATTGGTTTGGTTAGGTTTTGGTGCTTCGGATATTGTTGGGGCTTTTGGTCATTGGATTGCTGTCTCATAAATAAGGAGGTTATTTGTTTGTTGTGGTATGGGAGATGAACGGAGAGAGAGAGAGAGAGAGAGAGTGTGTCAATCATAATGAGTGAGGTTACTTTATTTTAGAGCGTGATGCGTAAATCATTGGTGGGAATATTGAGTGCGTGTTGTGGGTGGGTTAAGGGAATGGATGCGTCGTATATCCGGCTTGGATTTGCTTCCTCACGAGAAAGAAATTATGACTATCATCCGGACGAATAAATTGGAT	GATTGCTGTCTCATAAATAAGGA	55.347	ATCACGCTCTAAAATAAAGTAACC	55.319	125	Intergenic
PMSSR00609	scaffold536	34591	34615	Pseudochromosome1	TATATATATATATATATATATATA	TA	CATAATACATAATTGGATGTCGAAACAGTTTCCGATTTGTCCAATTTTTTGTAAGGATGATCTATGAATGAAGACCTAAAAAATAGATGGTTTGGATCATTGGGGAAAAAATTGTAGGGTACCTTAAAGGGCGTCTCTCAAATAAAATTATTTGGGGGATCCCCCAATAGAAGAGGATTGTATATATATATATATATATATATAATTTTGCCTCCTTTACTTATTTATTTGTTAATTTCCTTGGATTAAATTGGTTGTTGTAATTGGTTTTGTGAGATTTGTGAAGGAATTGTGAAATATGAGAAATTGAGGTAAAAATGGGCTAGAAGATGAAGATTGGAGATTAATTAAAAAGAAGCCAAGTCATTCCTTTTGTTGCAAGGA	AAAAATAGATGGTTTGGATCATT	55.885	ACAAATAAATAAGTAAAGGAGGCA	55.667	154	Intergenic
PMSSR00610	scaffold536	35641	35662	Pseudochromosome1	AAAAAAAAAAAAAAAAAAAAA	A	GTATACAACTAATATAACTTGGAAGAGAGTATTGGTGACGTAAGGGAAAATGATTATCAACATGTTAGATAATTAAGATTGACAAACTAAAAGGATTTGGGTGGGATTAGCTAGAAGGGGGAGGTTGCTGCATAAGGAGAGGGAGATCAAGGGAGAGGCAACCATGAGGCTGCACACACCAAAAAAAAAAAAAAAAAAAAAGGCTGCAAAGGAAAAAGATGAGGGCAGAGAAGAGAGAGCACAGCTTGAGGCTGAGGCTGAAGGGAAAAAAAAAGGTGCAATTCGAAAATGAAGAGACCAAAGACAACCAATGAGCCATCTACTGTCCTCTCTTTTGAGAAATATTTCCTCCATGCTTTTTGAACAATTCTCTTGATCCTC	AGATTGACAAACTAAAAGGATTTG	55.923	CTCTTCTCTGCCCTCATCTT	56.211	160	Intergenic
PMSSR00611	scaffold540	28862	28874	Pseudochromosome1	TTTTTTTTTTTT	T	GTTTGGTAAACTTTTTTTTATAAGCGATGTTTGTACAATAATCATTTTTTGAGTGTTTGGTAAATTTTTTGTGAAAGTATTGTGAGTTGTGTATAATGACTAAAAAGGGCACTATATTGAATTGGCTTTTATGTTTAAGTGTTTGGTAAAAGAAAAAACACTTTCACTTTATCTTATACATTTTTTTTTTTTGTATTACATATGTTTCAATCACACGATAAATTTTATTTTAATTATACAATTAATAAAGTTTCCATTAAGAACAAATATATTGTAAAAAATATGGTCATAACAAAAATTAAGCTAGTCATAAACAAGCAATCATATACATTTCTAAGTAGATGAACTCATTAAACTTGCAGCTATATGATT	CACTATATTGAATTGGCTTTTATG	55.067	TAAAATTTATCGTGTGATTGAAAC	55.302	118	Intergenic
PMSSR00612	scaffold559	34431	34443	Pseudochromosome1	TTTTTTTTTTTT	T	TCCAAGAGTAAGGTATATATCTCAACTATAGTACCAATCCAATTTGCCCAAAATGACCAATCACATTCAATTTTAATTGGTTTTGATGATTTGGTTGATTGAAGTGGATCCTAAATTTCCAAAATCAACATGATTGGATCGCAAAATCTAATCAAATTCAATCCCTAGTTAGATTCATGATTTTTTTTTTTTCTCTTATAGGTAGTTGAAATTGAAAAACTAATACGAACATTTTTTAAGTCATTCGATGGAGTATGTTTAATACATTATAGAATCAAAACAATTTTCTTCAGTATTTAATTTATATTTTACATTCACATCTATTAAAATGTTTTATTAGATCAAACTTGACCATAAAGGTTTCATGTTTCA	AAATCTAATCAAATTCAATCCCTA	55.377	ATGTATTAAACATACTCCATCGAA	54.758	124	Intergenic
PMSSR00613	scaffold559	37383	37400	Pseudochromosome1	AAAAAAAAAAAAAAAAA	A	ACCTACACTACTTATAATTATAAATAATAAAAAATTTGTCTCGCACAAAGATAGCTATTTCAGAAATTACGGAACATGATTGATAAGGCTATATGGAGCTCGAGGTTGAAAGCCAAAAATGAATGTCATAATAGACGTTTATAAAAGGAAACAAGAGGAGAAATGAGGTCACAACTCGTTAAAAAAAAAAAAAAAAACACTAGCTCCATTTTCTTCCTTCCCATTTCTCTCGATATAAACCTGGCTTTTTCTAAAATAATGTAGTCCCCATTTTATCTTTCTTTTTAATGTGAAATAAATTTTTTTCTATTTTTTTCTTTTGGTTTTTATTTTATTTTTTGTATTTGTAGATATAAATGCATTTGAGGGTAATGCCT	GTTTATAAAAGGAAACAAGAGGAG	54.926	AAAGATAAAATGGGGACTACATTA	55.338	144	Intergenic
PMSSR00614	scaffold559	38704	38719	Pseudochromosome1	AGAAGAAGAAGAAGA	AGA	TTTTCGAAAAACAAAAATAAAAGGAGAAGGAGAAGACATAATAGAAGAGGAAGAACAGAAAAATTTCAAAACAAAAAAAAGGAGAAGACATAACAGAAGAGGAATAAGAGAAAAAGAGAAGAGAAATTTTTTTGAAAAAAATAAAGACAAAAGTATTCTGAAGAAGAGGAGAGAGGATGGAGAAGAAGAAGAAGATGAAAGAGACGCAGAGAGAGACGAGGAAGAAGAGGAAGAAGGGGAAAGAGAGAGTGGGAAGAAAAGTCAAAAAAATATTTTAAAAAAAGCTTACTTTTCAAAAAATATTTTAAAAAGGGAACAAAGATCTCATCACTTAAAAAGTGGTTGCCTATGATTTAGGATAAACAGTAATAAATC	ACAAAAGTATTCTGAAGAAGAGGA	55.68	GACTTTTCTTCCCACTCTCTC	54.715	117	Intergenic
PMSSR00615	scaffold559	89701	89716	Pseudochromosome1	AAAAAAAAAAAAAAA	A	TTTTATGCCGAAATTCCTCTGGTCTTTTGTGGCCTATATATGGATTAACTCTATGTGGTTACTATGCTTCCATCTTTGTATTACCCCTTTGTGGGCATTTGTATTTATCCTTGTGGCTGATGGTCTTTATGGCTAATTTATGAATACAATTATTGCTTTTCTCTATTTTAAAATTTTTTTAAAAAAAAAAAAAAACCAAGGAACAAGATTAACTAAGGGGTAATGATTGATCTAATTCCTTAACTCCCCTATTCCAAAGTTCTCAAATTCCTTACTTTCGCCATTCCAAGTAAACATTTCATAAGTTATTTGCTTTCCTTTTCTTCATCCATTCAAATTCAATTTTGATAGGATCCCACTTCAAATATAATTTCA	ATGGTCTTTATGGCTAATTTATGA	56.189	AAAGTAAGGAATTTGAGAACTTTG	55.33	159	Intergenic
PMSSR00616	scaffold559	101638	101674	Pseudochromosome1	AGAGAGAGAGAGAGAGAGAGAGAGAGAGAGAGAGAG	AG	CAATCTCTTCCAGCGCTTTCAAAACATCGTCGGCGCTGATTGTCTGCCTCTTCTTTTCCTTGCATATGTCATTTGCTCTGCACCCAATCAAAATATTTTTAATTTAATTAATTAACTACGATTAGAGAGAGAGAGAGAGAGAGAGAGAGAGAGAGAGAGGGAGGAGAGGTGAATACGTGGCGGAAAGGTAGTGGATGAAAATTCGGGCGCTCTCGGAGAAAGCCAAGAGGGCTTCTTTGTGAAGAGTTAGGTCACCGTCGCCCTTGGAGCACTGGGAAAGCTTATCCTTCACCACTCGGCGCACGATAGCCTTCGGCAGCTCCTCCGCTTCCGCTACCA	CTTTTCCTTGCATATGTCATT	54.524	GAATTTTCATCCACTACCTTTC	54.607	152	Intergenic
PMSSR00617	scaffold559	115824	115837	Pseudochromosome1	AAAAAAAAAAAAA	A	AATCCACAAAGTGATAAAAATCTCTGATTTAGCAACTAAAAGTACACATACTCAAACCTACAATATAACTCTGATGCGCAACAGCAGATCCGTATCGAAGGTTGAAAGTTTAAAAGAAAAAAAAATCTCCTAAAAGAGAAAATAAAACACAACAAAGTTCTAAAGAGTTCTTGAAATTAGAAAAAAAAAAAAACACTAAGGAGTAGGAACACCGCTCCATCCATAACGGCATACCATCTAAACCCATAGTGTAATATCGACTAAACTTGAACCCGACGCAACTCGACATATTTCTCGCATTGCAGCTCCAAACTCATGTTGAAGGTTAACAATTGGTGTTAAATCCCTGTGTATGTGGTCCAAAAGATAATGA	AAGGTTGAAAGTTTAAAAGAAAAA	55.113	TACACTATGGGTTTAGATGGTATG	55.078	156	Intron
PMSSR00618	scaffold559	190445	190465	Pseudochromosome1	ACACACACACACACACACAC	AC	TCCCTTAACCCAATTTTCTTTTATTTACGAATTTCTCAACTTTCACTTTTCATTACTGGCCCTGCTCCTATCACCACAATATATTCAAGCACTGCCCCCATCATTTGAATTTATTCCACATTTTTATTACTCAAATATATCTAAGGTCTTCTCCCACCCCTTAGATATATCTCAAACGACACACACACACACACACACACCCCCCTAAACACCACTATCTTTATGACGCATATGTAATGCAGTGTAAACCTCATTTATTTCTGTTAAATAATAAATGTTCACCCGTTTGGTATTTACTCCTGAGATGGAAGGGCAAAGTTCCCCATTGCCTTGGAAACCATCGACTGGTCAACAAGTCAGCTTTCTTTGGTGTATATGAG	CAAATATATCTAAGGTCTTCTCCC	54.676	CAGAAATAAATGAGGTTTACACTG	55.008	132	Intergenic
PMSSR00619	scaffold559	229886	229898	Pseudochromosome1	AGAGAGAGAGAG	AG	TGCAGCTTTTCCTTTCCTCCTCAGTCCTCGACTTTTACCATCTTTTGTGAAAGAAAACCTTGTCTCATCTCATATAAAAATGATGAATTCATTGTTATTTATTTTTATTTATCCTGTAAGTACTTGCATCTCTGAAGAGCACAATAAAAAAGAACCAATGGCATAGCACAGGCGGTTAGAAGAGAGAGAGAGGTGGAGTAGGAGTCAGTGATTCCAGTGGGTTCCTGCCAAAGACCCCACACTTGATTTTTCAATTTTTTTTAAATTTTTTTCCTCATTTAATATTATAATATATGTTTTTTTTGTTTTAAATTTTCTGTTTTCAAACCCCACACACCCAAGAGGCCTGAGCTGAGAGACAGGTCTTGCAAG	ATCTCTGAAGAGCACAATAAAAA	55.157	AAAATTGAAAAATCAAGTGTGG	55.941	131	Intergenic
PMSSR00620	scaffold559	232742	232764	Pseudochromosome1	CACACACACACACACACACACA	CA	CTTGATGCTAAGGTTTTCAACATGACAATATTCTTGCATTTCTTCTTTCACAATTTTTGACTTGAACTTTGAACTGAAGTACCTTTCATTGGTTCAGACATTGAGACGTCTAGCTCAAAACAGAGAGGCTGCAAGAAAAAGCCGTCTCAGAAAAAAGGTAAATGTCAGTTATCAAATTATCACACACACACACACACACACATTTAAAAATAAAAAAAAAAATCTAATTTCCCAGCTACTTTATTTAGCTTAATTATTATTTTAATGGTCCATTCTCTCCTTGTCATTAGGCTTATGTGCAACAGCTAGAGACAAGCAGGATAAAGCTTACCCAGCTAGAACAAGACCTTCAAAGAGCGCGCGCTCAGGTTTTATTTAAAAA	AAAAGGTAAATGTCAGTTATCAAA	54.215	AAATAAAGTAGCTGGGAAATTAGA	55.037	106	Intron
PMSSR00621	scaffold559	256473	256486	Pseudochromosome1	TTTTTTTTTTTTT	T	AATTTCCAACTTCACCTAATCAAAATAATATCCCAAGAAAAACAAATAAATAAATAAAAGGGGAAAAAAATCAGATTTCATTTCACATAGGGATCTGAAGTTTGATTTGAGAAGCAGAAAACTCGTCCATTTTCTCTTCTGTTCAAGCTAACATTACCTTTGGCAAGTTGCCTCTTCAGATTTTTTTTTTTTTAAATTTTATTTTATAAGAACAAAGATAAAAAGAAGAAACACTACAACAACACAATATGAACTCTGTACTCGACGAACAATTTTGTGCAGGCTGAAGACTTGTGTCAAAACTCAGAAAAATGCAGAGACATGTGTAAAAGCTAGGCTCTGCAATTGCATGCAGCACATCACATCACAAGAA	ATTTTCTCTTCTGTTCAAGCTAAC	55.452	TGTTGTTGTAGTGTTTCTTCTTTT	55.097	116	CDS
PMSSR00622	scaffold559	259598	259622	Pseudochromosome1	AAAAAAAAAAAAAAAAAAAAAAAA	A	AAAAATAACTACTTCTAATCACTTGAATTGAACTACAAATGCAATTTCATTATTTTAAAAATAAATAATTTTTGGGATTTGAACTACATCAAATGACAAACAAATTGTTCAGCAAAAAGAAAACTACAAACAAATTAATTAATTAATTCAATTGTAAAAAGGCCAAGAAAAGACTCTGCAAAAAAAAAAAAAAAAAAAAAAAAACCATAAAATACTGTATTTACGGGGTTTGCATTTAAACGACAGCTTGCACTTGTGTGATGTTACTACTTGACGCGTAAC	GCAAAAAGAAAACTACAAACAAAT	56.101	GTAGTAACATCACACAAGTGCAA	55.525	159	Intergenic
PMSSR00623	scaffold559	331557	331597	Pseudochromosome1	AGAGAGAGAGAGAGAGAGAGAGAGAGAGAGAGAGAGAGAG	AG	AAATTAGAAACCTAATCCCCAAATTGAAATTAATAAAAAAAAAAAAAGGAAAAAGGTGTGAGGCACAAACCCTATCAATTTTGGTGGTGCACAACTCCAACTCCCCTACGCCGCTTGAACATGCTTCAGTGGTTTTGGTGGTATTGGTTCCCAAAGACAAACCCGATTGGGTACCATACAAGAGAGAGAGAGAGAGAGAGAGAGAGAGAGAGAGAGAGAGAATTGTAAAACCACACTTTTTTTGTTTTTAATAATGGGGTGTTTTTGAATTTTTTATGGGTTTTGGTTTTTTGAAAATGGGCCTACCAAACAGGCTTTTTAGGCTTTGAACTTAAAACCAAAAAAGCCCTTAATTTTTGTATTTAAAAATATTTCCCCAAAAAAATATTTAAAGGAGCGC	GTATTGGTTCCCAAAGACAA	55.052	ACCCCATTATTAAAAACAAAAA	54.731	120	Intergenic
PMSSR00624	scaffold568	2748	2763	Pseudochromosome1	GAGGAGGAGGAGGAG	GAG	GATGAAAAACCGCCACACGACATTGATAGAGAAAAGTTACACCCAAAAGTAAAGGAAGCAGTCAAGATTGAAGCAAAATCGGCAGATCAAAAGGTGGTTGTTGTTGTAGTTGACGAGAACACACCTCTGCTTCCACCATCACCTAAGAAAAATCTGAAAAGGGCTGATCATGATGAGGAAGAGGAGGAGGAGGAGGGATAGGAACAAGTTCGTGACGTGTATTATCTCCCTGTTTTTACTTGTGACATTATTCTTTTCTGCCACATTATATCAAACACCAAAAGGGTTTTCCTCCTCAAGCATCCAGGTGCACTCGGTTTCGGTTGAGCTCTTCAAAGTCTCTGTTCTCAACTCTCAAGTAACTGCTCTCTGGAA	ATCACCTAAGAAAAATCTGAAAAG	55.262	GATATAATGTGGCAGAAAAGAATA	54.598	135	CDS
PMSSR00625	scaffold578	36614	36628	Pseudochromosome1	ATATATATATATAT	AT	GAATTATAAATTTAGTTAGGAACTGCAATTAAACCCAAATGGCATCCATCTATTTTCAAAGGGCTTTCAATGCATAATGGTACTATAACATTAGGTAACAAAAAATATTACATTTTCTCAGACATATTTTGACAAAGACAAAATTAGTTAAAAGAAAAAAGTAACCGATAAACATCATATATATATATATATATTACATGAAGTTCTTTACTTCAAGCATATATGATGTTGTTTATCAGTTACTTCTTTCCTTTTCCTTTATTTTTTTATTTGGCCAATTACTTTCTGAAAAAATTTAATTCATATGTTAAATACATCATAGCATTCGAGGAAGTGTAAATTCACTAGAGGCCACCAGTACCAGGAAAAATACT	TCTCAGACATATTTTGACAAAGAC	55.316	GGAAAAGGAAAGAAGTAACTGATA	55.262	142	Intergenic
PMSSR00626	scaffold578	45060	45075	Pseudochromosome1	GGGGGGGGGGGGGGG	G	TGACCAAAAAAAAAGTTTGAACTACAGCAGTCCTAAAGCACAATGAATGTTGATCAAAATGATTCATGACTTGACCAGTTACCTCGCCCTCGTATTAGAAGATTTTAACGTAGTGGGATAAAATATATTGCCAAACAAGATAACTGTTACTAAAGAAAAGTTCACATTCTTATAAAAAGAGGGGGGGGGGGGGGGAAGCCAGAGCATAAAGAGCATAGCTCCAGAGACACCCAGGAGAACAAAATTTACAAAAGAGGCCAGTATAGGCATGCAAACCTGAAACATCATTACAAGAAATATCCACAACCGGTGGAAACTGTGATATAGATGGAGAAATGTCCTGTGCTCTACAAATGAAGTTTTTCCTCGATGTTG	ATATATTGCCAAACAAGATAACTG	54.563	CTCTTTTGTAAATTTTGTTCTCCT	55.33	134	Intron
PMSSR00627	scaffold58	21615	21639	Pseudochromosome1	GAGAGAGAGAGAGAGAGAGAGAGA	GA	TCTCTGTGCAGAACTTGGAAAGCCATCACCATCCATCCCAAAAATCGAAACAACAACCCTCCCTCTGTTTTTTCTACCCCACTGCCACATAACCCCAACCCCCATACCCAGTAGTCAGCTTTCAAGTTTTCATGCCTCCCATCTCAAAACAACGAAAAAAGAGAGAGAGAGAGAGAGAGAGAGAGAGAGAGAGAGAGAGAGAGAGGGGGGGCTGTCACTTATCTCCATCTAATATAGTTATTTTGGAAACAACATTTTTGTTATTCGCAGAAAAATAGAAAGGAGCCCCTCTTTGGTACATTCATGTATATCTTGAAATGTGTTTGCTACAGTTGTTCTTAGTACATGCATTTGTATTTCTTAATGCAGTGACTTTTGACAGGA	AAAAGAGAGAGAGAGAGAGAGAGA	54.418	ATATACATGAATGTACCAAAGAGG	54.243	155	Intergenic
PMSSR00628	scaffold58	60943	60967	Pseudochromosome1	TCTCTCTCTCTCTCTCTCTCTCTC	TC	AATTATAATAGAACAGCCATTAAAAAGGTTAAAACCATGGATTAAAAAAAGAAAAGGCAAAAAAAAAAAAAAAAAAAACGAACCAGCACACACTTCTTCCTCTTCGTCTCTCAGCAACACAGTCCCAAACCCAATCGATGCTAGCACCATCTCTTCACTCGAACCTCAACCTCAGTTTCATCTCTCTCTCTCTCTCTCTCTCTCACATTTCGAAGTCTCAGCATCTGCTTGATAGGTTATCGTACTATCTTTACTCTTTCTCTGAGACATGAATTTGAGGCACTTAGTTTCTAGGCAAGCAGTAACCAATGCGTCAAAAATCAGTGCAAGGTTGCGATATGCCTACGGTTTCACA	ACACTTCTTCCTCTTCGTCTC	55.24	TAGTACGATAACCTATCAAGCAGA	55.252	158	Intergenic
PMSSR00629	scaffold58	61155	61179	Pseudochromosome1	TCTCTCTCTCTCTCTCTCTCTCTC	TC	ATTATAATAGAACAGCCATTAAAAAGGTTAAAACCATGGATTAAAAAAAGAAAAGGCAAAAAAAAAAAAAAAAAAAAACGAACCAGCACACACTTCTTCCTCTTCGTCTCTCAGCAACACAGTCCCAAACCCAATCGATGCTAGCACCATCTCTTCACTCGAACCTCAACCTCAGTTTCATCTCTCTCTCTCTCTCTCTCTCTCACATTTCGAAGTCTCAGCATCTGCTTGATAGGTTATCGTACTATCTTTACTCTTTCTCTGAGACATGAATTTGAGGCACTTAGTTTCTAGGCAAGCAGTAACCAATGCGTCAAAAATCAGTGCAAGGTTGCGATATGCCTACGGTTTCACAACCATGGCAGCAGACCCGGTACCTCTTTC	ACACTTCTTCCTCTTCGTCTC	55.24	TAGTACGATAACCTATCAAGCAGA	55.252	158	CDS
PMSSR00630	scaffold58	63951	63964	Pseudochromosome1	TTTTTTTTTTTTT	T	TCTTAATTTGGCCCTAGCAGCATCTCGATTGAAGCATTCGGGCACAAGAGGCCCTTAATGAGATAGTTTGATGGCCATCTACAGATGCTTCACAATCTATTGGCTGCAAGACCACTGCCAAGATGTTTTGTAGCTTTAGGAATTCATAGCTGTTTGGCCACATGTAGTCAGATACGTGGATTTTTTTTTTTTTGGGGTCAAAGTCAGATAGGAGGAGTTAATGTAGTCTGTTTTCACATTATCATCTCAAGTTTATCGATTTTGTGATATTTACCTTGTTTCCAATGCCCGTATGGACAGAATGCAAGTTTAATTTTGATCCAGAATTGATAATAAATTGTTTGAATGCACTTAATGAAGTAGGCTGATTCAG	AAGATGTTTTGTAGCTTTAGGAAT	54.945	AAAACAGACTACATTAACTCCTCC	55.061	115	CDS
PMSSR00631	scaffold58	117270	117293	Pseudochromosome1	AAAAAAAAAAAAAAAAAAAAAAA	A	GCACCCGATCCAAAGGACTATGCAGATAAGGCAATTAAAGTGTCCAAAGGTTGATGCTTATCTTAGCAGGACTTAATTCATTTCAATGTCCCCTAGGTAAGGTTTCTAGGTTCAAGTCCTAACATCCGTGTAGTGTGTAAGTTTAGTATATTATCGCATTTCTCAACGAGGAAGGTCCTTAAAAAAAAAAAAAAAAAAAAAAATCATTTCAATGTCTTTTCTATAACCAACTTTATATACCAAGCCTTTAAACAAGATCAATAGCTCAACTGTGAAAAGGCCCATAGCATTTTCTGCAAAATTCAAAACCCAATTATATGCAGAAGTCCATAGATAGAATCCTCTGACAGCTTCTGAAGACAAGTCCTTTATAAAATGAAAAA	CTAGGTAAGGTTTCTAGGTTCAAG	55.019	GGCTTGGTATATAAAGTTGGTTAT	55.026	154	Intergenic
PMSSR00632	scaffold58	162036	162052	Pseudochromosome1	ATATATATATATATAT	AT	CCTAAAATAAAAAGGTTTAACATTTAAAATTAAAATAAAGTGTGGCATTCAATTTATTATACCTTGAGCTACTTCCCTTGAGCGTGAGGGCAAGAGTTGCCACTTGGGGATAGTTGACTTCATCAGGATCCTCAGCACTCCTAAAATTGAATTTTCCAAAATCAATACAGACATATATATATATATATAATATAAATAATTTATATGTAAAAACAAAATAGTAAATTAAAACAGTGAAGAAAATTACAGATATGTGCTGAGTTGTGCCAAAATATTTTCAGCATCACCAAGGAATGTGGTGATCAAATTCGCAACAAAGCAAGGATTTTGTTCATTCTGAACTGCTTTCATTTGATCAAATTGCTCGT	GAATTTTCCAAAATCAATACAGA	55.18	GCACATATCTGTAATTTTCTTCAC	54.912	109	Intron
PMSSR00633	scaffold58	175926	175942	Pseudochromosome1	TATATATATATATATA	TA	CGAATACCCCCTAAAGTTTCAAATTATTTTAATAAAAAAAAAAACCTATTTTTCGTTGATTGTTTGTCCATAAATTGATGATTTCAATTATTAAAAAAAACTTACGCAAATGACAAAATTAACCTCAATACATGTATGAGTAATTTAATCTTAAAGGCTAACTTTGTCATTTGACGACTTTATATATATATATATAATCATCAATATGTGGACCAAAAATCAACGGAAGGGACTTTGTGAAGTAATGTTGTGTCTTGAACATTTTTTTATATTTAGTGCAGTAACTCACGCGAGTAATAATTTTATAGGGTAGTATTCAACATATTCCATCCTTCTCCCTTATATGAAAGTGTAATTCTATGGGTAATTTCCCACT	AATCTTAAAGGCTAACTTTGTCAT	54.945	ATGTTCAAGACACAACATTACTTC	55.112	116	Intergenic
PMSSR00634	scaffold58	176072	176088	Pseudochromosome1	TATATATATATATATA	TA	ACGAATACCCCCTAAAGTTTCAAATTATTTTAATAAAAAAAAAACCTATTTTTCGTTGATTGTTTGTCCATAAATTGATGATTTCAATTATTAAAAAAAACTTACGCAAATGACAAAATTAACCTCAATACATGTATGAGTAATTTAATCTTAAAGGCTAACTTTGTCATTTGACGACTTTATATATATATATATAAATCATCAATATGTGGACCAAAAATCAACGGAAGGGACTTTGTGAAGTAATGTTGTGTCTTGAACATTTTTTTATATTTAGTGCAGTAACTCACGCGAGTAATAATTTTATAGGGTAGTATTCAACATATTCCATCCTTCTCCCTTATATGAAAGTGTAATTCTATGGGTAATTTCCCAC	AATCTTAAAGGCTAACTTTGTCAT	54.945	ATGTTCAAGACACAACATTACTTC	55.112	117	Intergenic
PMSSR00635	scaffold58	187762	187776	Pseudochromosome1	TTTTTTTTTTTTTT	T	GAAATTGCAATATAGTGTGTACTTTTATGTTACTCTTATCTTGGTATTTTTATAGGTTTATAGAATATAAATTGCAACACATTGCATATTATTATGTGACTCTTATATTTGTATTTTTTTCGGTTTATAAAATAAAAACTGCAACACAGTGTGTACTTTTACATTACTCTTATATTAGTTTTTTTTTTTTTTTTGTTTTATAAAATATAAACGGCAACACAGTGTCTATTTTTACGTTACTCTTATATTGGTATTTGTTAGGTTTATAGAATATAAACTATAACGCAATGTGTATTTTTATGTTACTTTTATATTTTTATTGTTAGGTTTAATACACGTATTTTTTACAACATTTTTAATAATACACACAAAAT	CATTGCATATTATTATGTGACTCTT	54.572	AACGTAAAAATAGACACTGTGTTG	55.385	159	Intergenic
PMSSR00636	scaffold58	218603	218623	Pseudochromosome1	TATATATATATATATATATA	TA	TGTTTTAAATAAGCATTTTTTTAAAAGTATAAATTTCATGCATTAAAAGGGGTTTATTAATGTATATTTCTTTTACTTGGAAATGGTAAATATTGGAAATTGATACATATTGCATGCGGAAATTATAAGAGATCTTGTGGCACTATCTGAAGTAAAAATGAATTGTGCATGCGATGTGTGTATATATATATATATATATAATTATTGGTGTTTTGATTGTTGTATATGCTTACCATATTGTGTACCTCCCCTATTACGGTTGCTATAGTTATTTATTTTTGACACACGGTAACTCTTCTGAGGCGTGTTGGGAACCGAGCACCCCTATTCAGGTGTACTGAAGGCCTTGACGGACTGTCAGCGCGTGTATGACATATTTC	AAATGGTAAATATTGGAAATTGAT	55.138	AAGCATATACAACAATCAAAACAC	55.242	151	Intergenic
PMSSR00637	scaffold58	242079	242091	Pseudochromosome1	TTTTTTTTTTTT	T	TAATTTTGAATTAATTAAGGTTTTTGAAAATTAAAGATATTATTTAATATAAAAAGGGGCAAAAAGGTCATTTTAAGTTCGGGAAGGAATTTGGAAATTCCGTTTGGACCGTTGGTATAGTGGGCTCGAATCGGAGTTGTAAAAAAGAATGCATTAGGGTTTAGTTTCTTCCGAAGTTCATTTTTTTTTTTTAAAACCCAGGATTTCTTTACTTGGGCAGCTCGACTAACCAACTTCATATGGTGATTTCTCCCAACCCCGGCCACCTTTTCAAGCTAGATCGAGCCCAAATGAACCACCACACTTCCCTCTTCCAGCTCCAGCCCTTCGCCGCCTCGATCGGCAACCGTAGTCGGCGGAATCAGCCACAAA	AAGAATGCATTAGGGTTTAGTTT	55.515	AATCACCATATGAAGTTGGTTAG	55.009	104	Intergenic
PMSSR00638	scaffold58	390847	390859	Pseudochromosome1	TTTTTTTTTTTT	T	NNNNNNNNNTGAACCGTATTCTGTGCAATGGCTGTAGCAGCCTTGTTGTCACAAAAGAGATTCATTGTGAATGTAGGTTTATACCCAAGTTTAGTAAGCAACTTTCTTAACCAAAGAAGTTCACAAATCCCTTTAGTCATGCCTCTGAACTCGGCTTCTGCATTGGATAAAGCTACTACATTTTTTTTTTTTGCTCTTCCATGTCACCAAATTACCTCCCACGAATGTGAAATAACCCGATGTGGATTTTCTATCTGTTACATTACCTGCCCAATCTGCATCTGAATAACCATCAATATTTAGATGACCATGCTTTGAGAACATAAGTCCTTTTCCAGGTGTAGAGTTCAAATATCTAAGTTTCCAAAGAAC	TTAACCAAAGAAGTTCACAAATC	55.315	TGTAACAGATAGAAAATCCACATC	55.136	156	Intergenic
PMSSR00639	scaffold58	416256	416268	Pseudochromosome1	TGTGTGTGTGTG	TG	TGCCGTTGGTTGTTTTTTTGTTTTGGTTTCTGAAGTTCCTTTTTTATTTATTGTGAATTGTTTTTCAGAATGTGTCTGCTTCTTGGACCCCCTGGCTCGGGTAAAACAACTTTTTTAAAGGCACTTTCGGGGAAGCTTCATGGATTTAAGGATATGTCTTCCTCTCTCAATTTCTTTCACTGTGTGTGTGTGGTCTCAGTCTTCGTTTGTGTATGTGTGTGCTTGCACCTATTGTGGCCATGAGATGTCAGGACTTGTGCTTATATTAGCCAGCATGATCTTCACTCCATTTTCAGTACTAAAGGAAAAAAAAAAAAAAAAAAAAAAAGGACTTAATTTCTTATTCGATTCAAGGGAAAAAAATACAAAAAC	TTTAAGGATATGTCTTCCTCTCTC	55.181	CTTTAGTACTGAAAATGGAGTGAA	54.751	160	Intergenic
PMSSR00640	scaffold58	477592	477604	Pseudochromosome1	AAAAAAAAAAAA	A	GATTAGAAATTTCTTGATGTCATGTTGTGTCAACCAAAAAACAGATAACTAGCGATTACTAGAACTTTTATTATTCTTGGAAGTGTTGTCGGATTATGGCTGATGCGTGGCAACCATAAGGCCGGTCCTGGGCCAGAACAGGATGGTATATAAAATAAAATAAAAATTATTTATTAAATTAAAAAAAAAAAAGGGATTTTGAGGTCTGGAATGATGTGAATAAAAAAGGATATTTTAGGTCTGGTTGATTCGGGGTTGTTAAAATTTTCTTTGAAAATTCTAATGGTTGCAATTGATGTGTATGTAAAAAAAAAAACAGGAGATTTTTGGTCTGATGTTTTGAGAATCTATCTAAAAAACAGTTTAATCTTT	CAGAACAGGATGGTATATAAAATAAA	55.179	AACCAGACCTAAAATATCCTTTTT	55.922	113	Intergenic
PMSSR00641	scaffold58	546081	546093	Pseudochromosome1	TATATATATATA	TA	CAAAGGCAAGGCAAGGCAAGGGCTTCCACTATTCACGTGAATAGTGGTAGCCCTGCCTTTTTTGGTTCCACTCCAAATGGCAAGGGCAAGGGCAATTACTATTTATTTTAATTTATTTTATATTTTTTATACTTAAACCATTAATTTTGACATGAGAAGTGAAAAATAAGACTAGGTATTTATATATATATAAAATTCTGAAAATTTTGGTATTTTTTTTAGTTGCTGACGTTGTCAATGACGTCAACAAACCCAGACAAGAGCCCAGACAAGATTTGCCTATGGGCCTGCCCAGGTTTGTGGCCCCCATCAATTGCCTGGTCTTGCCTTCGTGCGCTAGAGCCAAAAGATGGGCCTAGGCCCCCTGCTGCC	ATTAATTTTGACATGAGAAGTGAA	54.891	GACAACGTCAGCAACTAAAAA	55.708	105	Intergenic
PMSSR00642	scaffold58	562678	562692	Pseudochromosome1	AAAAAAAAAAAAAA	A	CTTGTTACAAGCTTACTTTCTAGTTTCTGTTTGTAAAATTATTGTCAAACACATCAAATACATTCTTTTGGCATATTTACTTTTTCTTTCCTAGCAATGTTCAATACCATGGCCCATATTTCATCATTCAGGTTGTACATTAGAAGATGTTCCAAGTTCGATTCTCTCCTCTTTAAATGTAAAAAAAAAAAAAAGGTTTTAATTAATTCCTTATTGTATTATTTCCAGCAAATAGTCTTGAATCATGAACTTGGAATTGCAACTTTGGAAGGAAAATCATGCCAACCAAATTGGTTAGGCAGATATTAATTGCATAAATTTATATAGAGTGGATCTGATATTCATTAACTAATCACGCATCAATAAGATTATGA	TTCAGGTTGTACATTAGAAGATGT	54.831	GCTGGAAATAATACAATAAGGAAT	55.063	103	Intergenic
PMSSR00643	scaffold58	598417	598429	Pseudochromosome1	TTTTTTTTTTTT	T	ACCATGAAAAAAGCTTCATGACTCCTTNNNNNNNNNNNNNNNNNNNNNNNNNNNNNNNNNNNNNNNNNNNNNNNNNNNNNNNNNNNNNNNNNNNNNNNNNNNNNNNNNNNNNNNNNNNNNNNNNNNNNNNNTTTGTTAATGACATTTGTGTGCAACTACTCTTTAATTTGTGATTGCCAATTTTTTTTTTTTCTATTAAACACAGATTGCTTATTGGAGGCAGCAAAGGACCTTACAGGGGCACAAGGAGCTTATTTTTGTACCAAACATTTAACTTTATCAAATGGAAACATTTAAATTTTTATGAATTTGATTTCTGATTGTTAATGCATATTTATTGATGGTGAATTTGTTTATGACATTAAGTTATGG	TGCAACTACTCTTTAATTTGTGAT	55.14	CATTTGATAAAGTTAAATGTTTGG	54.971	136	Intergenic
PMSSR00644	scaffold58	613865	613879	Pseudochromosome1	CTCTCTCTCTCTCT	CT	TGGTTTGGTTGCATAGGTAGTTCTAAGATGAATTCATGGACAGGCGGTAGGCTTGAATTGGAATTATAACGAGGTTTTGGCGATGAAATTTCTTTCGGTGGCAAAACCGTAAATAACTCGAAAAGGGTTTTTGTCAAAATAAAATCAGATTTTTCTTTTTATTTCTTTCTTTTTCCCTCTCTCTCTCTCTCTCTTCCCCCCGAGCGGTTTCTCTTCCCCCCGACCCGACACTCTCTTTCTCTCTCTTCGTTTTCTTCCAGCTCAGGTCACAGCAGGGGCCAATATCGGTCCCGTTGGCTTCGTCTTGACGTTCCGGTCAAGACCCATCAGTTTTCCCCGCCGGAAAACTCGAAAATAGCCGGCTGTTTCGACTG	TTCTTTTTATTTCTTTCTTTTTCC	54.764	AAGAGAGAGAAAGAGAGTGTCG	54.734	100	Intergenic
PMSSR00645	scaffold58	660525	660539	Pseudochromosome1	AAAAAAAAAAAAAA	A	TTTTTTGGGGGGGCCAAAGTTATGAAAGGTAGAGGGTTTTCTCACACACACTGCTAAGATGTCATGAGGGTTCGAACCTGAGACCAATAATTTGCAAATCAATGACATTTTCCATTAGACTAGACCTCGCTTGTTTTACAAGAGCCAAACAAATTACCTTAGCAACATAACGGAAGAACCAAAAAAAAAAAAAAGGCTTGCCAACATAAAAACCGGCCATAATTTTATTTATTTATTTATTCACATTCACATACCTTGAGATTA	GACATTTTCCATTAGACTAGACCT	54.988	AATAAATAAATAAAATTATGGCCG	55.199	134	Intergenic
PMSSR00646	scaffold58	667940	667956	Pseudochromosome1	AAAAAAAAAAAAAAAA	A	ACCAGCCATAAAAATTACAAACTTTTATTCCATCATTGAAACATGATGACAGGGAGTTTTTATTTTTTTTCCCTCAAACTTTAGCTTTTAACTGTGCCACTCAAATTGGGGTAAGGCTTTAAGTCCCCCCATTTTCATTTTGATGATTAATAAAGTTTCCCTTGTACTGTTAGGTTCGCTAAAAAAAAAAAAAAAACAAACTATGCCACTCAAATTGAGTCATTTGGATGCTCTTTCTACATTGACCACATCTTTATAGCTTCAACTTAACAGAACCAATCAAGAGGCACCAAAGGAACCATATCCTTTCTTCCGCTAAACAAAATCGTCCAGTAAAAGTCAAGGGTTATAAGGTGATATTGAGTTCCATCAACTA	GATGATTAATAAAGTTTCCCTTGT	54.952	GCTATAAAGATGTGGTCAATGTAG	54.955	119	Intergenic
PMSSR00647	scaffold58	773367	773388	Pseudochromosome1	AATAATAATAATAATAATAAT	AAT	TGTTGATGAAAGTAAGGTCCACCAACTACTTATGTCAACTTCCACACTAAACCCAATTAATGCCTGAAATTAGTATCAACCATTCCACCTCAAATTACTTGGTCAACAAAATTATATCTTCCTTTTTCTTTTCCACCTTTCTTTTTCCCCTAGAAAATGAATGCAGACAATCGATTTATAAATAATAATAATAATAATAATTAAGAAAAAAACGTAGGGCAAGGTCCGAATTGTGTGCAAGCATGTTAATTCCAGCAGGAAAATTGGACTTTTGGGCATCCTTTTCTGCATTTATTTCAGGATTTTGTTTATAAATCTATCTCTCGTCTGTTTCTTGGTCTTGGACATGCTGCTTCACCATTGGTGAATGGTGATCCCTAC	TATATCTTCCTTTTTCTTTTCCAC	55.204	AATTTTCCTGCTGGAATTAAC	55.167	153	Intergenic
PMSSR00648	scaffold58	856595	856616	Pseudochromosome1	ACAACAACAACAACAACAACA	ACA	GTTTCTACCTAATTTGCATTTTGGTCCTTATTTGAAAAATAACTTAAAATGAGGGCATTGAAAATTACATAAAATTCTTAAATTATAGAATTTAGATCTTAAATGATGAAGATTGATGCCCAGGTTGGATAAATCATAAGAAAACTTGCTTACATGGCCACTAGTCAAATGGATAAATCCACAACAACAACAACAACAACAATAAAAATGCTAGGCATACCACATTTATAGACTACTTGTTAAACCACCTCTCTAAGACCATCTCCAACCCAAGGGGTGAAAACTTAAATTTTGAGTTTTGAGTCCAAAAAACTTCTCCAACCCATGTATTTTGAGGGGTGGAAATTTGAGAAATCTCAAATTTGGGGTAGAATTCCAGTT	AGGTTGGATAAATCATAAGAAAAC	54.952	AGAGAGGTGGTTTAACAAGTAGTC	55.118	133	Intergenic
PMSSR00649	scaffold58	878008	878024	Pseudochromosome1	TAAATAAATAAATAAA	TAAA	TTAATTCACTTGGCCATATTTGGTGACTATTTGGATTGATTTTCATTAGATTACATTAATCGAATCTTGTGTATGGTGTTGACAATATTAAGTGGCTGGATTAAATTTGAGTTTGATTTTCAATATAATTGAATTAAACTTAAATTTATTACATTTAAAATAATAATTCTGTGAATAATATAAATAAATAAATAAAAATAAATTTTCAATAAAAGATATGTAAAAAGGTCATTTTCTAATAAAATAAAAATCCACAAATCCCAAAAATAAACTATAAAATAACCATAACCTATGTAATTTCCACTGTAACTTCAATTAAAATTAAAAAGGTAAATATAAATTCAGAAACTTCAACATAAAAAAA	GATTAAATTTGAGTTTGATTTTCA	54.61	GAAAATGACCTTTTTACATATCTTT	54.424	138	Intergenic
PMSSR00650	scaffold58	878839	878851	Pseudochromosome1	TTTTTTTTTTTT	T	AAACGAGAGAGGTTTCTCACATGGGCTACCAATGTACCATAGGAGTTCGAACCTAAATCACTTGTCAGCAAGTCAAGACCCCATTGACATGACCAATTTTAATATAGTTGGACAACCTTGTATTTATCAATTGATAATTTGTTACAATTATTCATGATCTCACAAATAATTGTAACGAACTTTTTTTTTTTTAATGAAATAATTGTAACAAACTTCAGGGTTTAGGTTCTTAATAGAAATATCGTTTTCACTTCCCAAAAAAAATGAGAGATTAGAGTTGCCTTCCATCAAAGTACAAAACAGATTAATTATTTCCCGTTTCAAAAAGAAAAAGGAACTACAATTACAAAATCAAATAAGACAATAAAATCT	TCTCACAAATAATTGTAACGAACT	54.997	TTTCTATTAAGAACCTAAACCCTG	55.309	102	Intergenic
PMSSR00651	scaffold58	893499	893511	Pseudochromosome1	AAAAAAAAAAAA	A	AATGAAAATAATAACCCATAAAGAATAAACATAATTTTGTTTAGTCATCAAAATTAATTCAATCTAAGACAAGATACTACAGAGAAAGGACTGAAGATCAGTGAGTGAATCGGGGCAGAAGATGCGGGTACATAACAATTTATAAGATTAGAAAAATCTTATTCCTTTAAAGAAAAATGCAAAAAAAAAAAAGGGCTTCCCTTGTCCAGTGGTAACCTTGTTCAATACAAACTGTGCCTCGAATTTCTTAAAACTTTGGGGTCTGGTGATGCATGACAACATTTTATAATAAAAAACATGCAAGAGTAAGTTTCAATATATTCATAACTCAAATTTAATACAAATTTAGCTTGCTTGTGTGGCATACCCCTT	AAGATACTACAGAGAAAGGACTGAA	54.97	TTGTATTGAACAAGGTTACCACT	55.528	160	Intron
PMSSR00652	scaffold58	902841	902853	Pseudochromosome1	TTTTTTTTTTTT	T	GAGTTCTTGGTCAAATAGAACTGCTTTCTTCTTGCTAGTACATCTGATATTTGGTCTCTCTAGAATTTGTTTATGCAAGCTGATATTGGATTTGATTGCATATGCTTACTGCTCTAATAATGGTTAATAGAAGGTTGAAGGTTCGCATGAAAACATCAAAAGGTCACATCTGTTATAATATTTTTTTTTTTTGGGGTTATAATGGGTTTTCTATATTCTTTTTCCTTTTCTTTTTCAATAGATTTATGTGTAATATTGGGTCAAAATTTATTATTAGAAACCTAGAAGTGATAATTGATGGGCAAATTTCATCTTGAATTTAGAATGACAATACTTATGTGTTTGTTTATCAAAAGAATATCAGGACTAATA	TATGCTTACTGCTCTAATAATGGT	54.485	ATCTATTGAAAAAGAAAAGGAAAA	54.979	143	Intergenic
PMSSR00653	scaffold58	916772	916787	Pseudochromosome1	TAATAATAATAATAA	TAA	TTTGAATTCCATTATCCTAATTAATAATAATAATAATTAAAAAAAGCTTTCATATATCAAAATCTCTTTGCACAAAGACACATTTTTTTTATATATTTTTTTATTCAATTTTTTCAACTTATGGCTTAAAATTAAAAGCATGTAATTGGGAGAATTAACTCCCACTCCATGCATATCTTCTCCTTTAAATTGTGAGGAGCCTACAATATGATGACC	TTTGAATTCCATTATCCTAA	50.066	TAATTTTAAGCCATAAGTTGA	50.015	134	Intergenic
PMSSR00654	scaffold58	951166	951199	Pseudochromosome1	AAAAAAAAAAAAAAAAAAAAAAAAAAAAAAAAA	A	CAAAATAAATAAATAAAAACTCGCAATGAGCTAAATGTAGAGGCTATTCTTGTACTGGAGGTCCTAGGTTCAGTTTCCCCTTCCCCTGTATCGCTTGTATTAAAAAAAAAAAAAAAAAAAAAAAAAAAAAAAAACAAACTCACCCTTGTACCTCATCGTTATCACTTTCTATAATCATATGTTTTCTTATTTTTTTTCTTTCTTTTGGTTCATCACCTTCTATGCAGTTTCTCTCATTGTTTCCATTTTCCATATTTCAGATTGTCTCCATTTTAAAGCTAAAAAATCCCAATCCGTTTTTTAGTTCTCTCCTC	AATGAGCTAAATGTAGAGGCTATT	55.04	TTATAGAAAGTGATAACGATGAGG	54.658	150	Intergenic
PMSSR00655	scaffold58	964551	964563	Pseudochromosome1	AAAAAAAAAAAA	A	GTGAATAAATTACTAGTGACACACTTAAATTAGTAGTACGTAGCTATGTGTATACGTATAATAAACTCTTTTGCATTTCAGTGCAATGGGACTCTCTTGCCTAACAACAATATTTGCCCTCAGAGCATGCCTAATGGGACTGATCAGGTCTGGGCTAGGTCCGCATCTGACTTCAAATTTAAAAAAAAAAAAGTCGCTTTCTAATGCATGTGTTTCGCTTAGTCCTGTTTGGCCTAACGCAAAATAACGGGCTGGTTTTGCCTACCTGCTCGCCCAGAGAAGATAGGGGGCCCACTATCAGTTTTTGAAAAGAAAAAAATAAATTTAGGTTTTAACCATAAAAAAAACTTTTATTTTTGGAAAAAGCTAAAA	TAATAAACTCTTTTGCATTTCAGT	54.497	CGAAACACATGCATTAGAAA	54.883	159	Intergenic
PMSSR00656	scaffold58	990775	990790	Pseudochromosome1	CCACCACCACCACCA	CCA	ACCACCATGTCCACCCACATAACTGCCATCCCCACCAACTCCACCTTAATCGCCACCACCACCTTCACCTCCATCTCTTTCACCACCACCATGTCCACCTACATGACTGCCATCCCCACCAACTCCACCTTAATCACCACCACAACCTTCACCTCCATCTCTTTCACCACCACCTCCACTCCACCACCACCACCAACTACCACCACTACCACCACATGATTAGCGCATAACACTTCAACATCATGTCTATTTTAGTCATTTTTCACAGTTACAACAGTTTTATATTAAAATTTACCAACAATTTTGACACTGTTTTTTTGTACTAACAGTACTTTAAAAACACCAAACATAGATCTACTTTACTTTGCAGCTAAT	CTTAATCACCACCACAACCT	54.987	ACTGTTGTAACTGTGAAAAATGAC	55.188	150	CDS
PMSSR00657	scaffold58	993513	993529	Pseudochromosome1	TCTCTCTCTCTCTCTC	TC	AGCTTAAAATGCATTATGGACTGGATGTAGTTATTGGACACCAGTCCATAATAACACCAGCTCTAGAACCCATCGCTAGACGTGGGTTTCGAAGCCAACCATGCCTCCTCATTCTTTGATTCGCGAGAACTTGCTCTGGCTTTTTTTTTGCTGCTTTATATTCTCATATCTCTTCTCCAATCTCTCTCTCTCTCTCCTTCCGCTCTCCGCATCTTCTACTCGGTCCAACAAAACTTGAGATTTGATTTAAAGGAGGCATTGTTCTTGAGACCTTATGAGGGAGCCTTGCAATTCTTGCTTGTTTGGGCTCTTGGGTGTTTGGTTGCGAAGATGGAGAGTGGAAAGCCGATATGAGATCACAGCCTTGGTGTGAACA	TTTGCTGCTTTATATTCTCATATC	54.878	CTCCTTTAAATCAAATCTCAAGTT	55.262	109	Intergenic
PMSSR00658	scaffold58	1025130	1025145	Pseudochromosome1	AGGAGGAGGAGGAGG	AGG	ATTAAGAGGGCCAATAATGACACTCTCAGTTTGAGTGAGAGGACTAAGATCAGTATGAGAGCTGGCAGCCTGGACAGATGGGATGGAACTAGAAGTTGAAAAAGTTGATAGGTCAACCGGGACAAAATTTCCAAAAGTTGACAGGTCAACCACAAGATCCAGACCTGGAGATTCTTGCTCAGGAGGAGGAGGAGGGTAAAAGATCATCCTCATCCAATGCCATCTCTGTAGATGCAGCAAAATCATCAATAGTGACATTTATGGATTCAATGATGGTTCTGGACCTACAGTTGTACACTCTATAGGCTCGGCTTGAGGTGGAATACCCTAGAAATATTCCCTTATCACACTTAGAATCAAACTTAGCAAGATGCT	AGAAGTTGAAAAAGTTGATAGGTC	55.172	ATTGGATGAGGATGATCTTTTA	55.339	128	Intergenic
PMSSR00659	scaffold583	5404	5421	Pseudochromosome1	AAAAAAAAAAAAAAAAA	A	AGTATTTTGGAGTTTGCATGTGTAGTTCGCTTTAATGGCATGAATGATGGATTTGCTTAAGCCCCCAGCCCTTGTACAAGACTTGGTTTTGCTTGAGAATGGAGATCTAAGACACAAGCAAAATGCACATGTCAGTAACTCTTATTATGCTTGTTTTGCAAAGTAGATAGCCAACAAAAGAAAAAAAAAAAAAAAAACAAGAAAGAAGAAATGTTCTTATCTCTTTATTTTCTCTGGTTTATTGATTTTGGTCTTCTTCTTCGAAGGCGTTGGTGAAGATAATGACATGATCCCCAGCAGAGTCGCCAATTTATGTAGGGGGCTTTTTCTTCCGGCAGCTAAAACGGGCTGGGCTGCCGTAAAGGGCAGATTGATGA	TAACTCTTATTATGCTTGTTTTGC	55.019	AGAAGAAGACCAAAATCAATAAAC	55.114	125	Intergenic
PMSSR00660	scaffold626	2208	2222	Pseudochromosome1	TCTCTCTCTCTCTC	TC	GTCAAGTTCTTGAGGCTGAGATATGGGGTCTCTTCTTTGGTTTGAAGTTAGCAATTGAGAAAGGCATCAGTAGTCTCATTATTGAGATGGACTCAGCTATTGCAGTCAATCTCTGTCAGAATTCTTCCATGCTTTCTTTGCACCCTTTAGCTCATGGGGGTTTTGGGGCTCACGGTTCTCTCTCTCTCTCTCTCCAGGTGTTGAGAACTATTTTCTCATTCTGTGAAGACATGATGTGTTTTGGTAATTCACTGTAAATGCTTTTGGAAAGTATCCCCTTTCTTTTTTTTCTTCTTTTTTTCTTCTTCTCGTTTGAAGATTCTCTTGAAAAGCAACTGATAAACACAATCAAAACCATAAGCACCATCAAAGAC	ATTATTGAGATGGACTCAGCTATT	55.454	ATGAGAAAATAGTTCTCAACACCT	55.417	142	Intergenic
PMSSR00661	scaffold626	11820	11832	Pseudochromosome1	TTTTTTTTTTTT	T	GTGTAGGTTGGCAAGGATGACGGTGCTTGTCGACAGTAGCTATTGTTGCTCCTTTCTTTTTCCTAACGACTTGGGCCTGGCCCAATTAGGTAAATGAGGCACGGGCCTGTCGTGGTGCAACTCGAGCTGTGGATGCAACTTGGGTTGTGAGTTTATGGCTTAGGCCTACAAGCTGTCCAATTTTTTTTTTTTGTTGACCTGACATGTATTTTGACTTGCAAAAATGTCTTTTCATCTTGCAGTTGTCCAGCCATCATGTCTTTTGAGGAAGGTAGCCAATAACCAAGCTCACAAGTGCCTTTCTACTTGTGAGGAGGCTCCAAAGTGCACAAGAAGATATTTGTGGCTAATCAACATCGTGTCACGTCTGAA	CAACTTGGGTTGTGAGTTTAT	54.336	GTCAAAATACATGTCAGGTCAA	55.159	100	Intergenic
PMSSR00662	scaffold626	12119	12132	Pseudochromosome1	TTTTTTTTTTTTT	T	GTGTAGGTTGGCAAGGATGACGGTGCTTGTCGACAGTAGCTATTGTTGCTCCTTTCTTTTTCCTAACGACTTGGGCCTGGCCCAATTAGGTAAATGAGGCACGGGCCTGTCGTGGTGCAACTCGAGCTGTGGATGCAACTTGGGTTGTGAGTTTATGGCTTAGGCCTACAAGCTGTCCAATTTTTTTTTTTTTGTTGACCTGACATGTATTTTGACTTGCAAAAATGTCTTTTCATCTTGCAGTTGTCCAGCCATCATGTCTTTTGAGGAAGGTAGCCAATAACCAAGCTCACAAGTGCCTTTCTACTTGTGAGGAGGCTCCAAAGTGCACAAGAAGATATTTGTGGCTAATCAACATCGTGTCACGTCTGAA	AACTTGGGTTGTGAGTTTATG	54.336	GTCAAAATACATGTCAGGTCAA	55.159	110	Intergenic
PMSSR00663	scaffold626	15910	15930	Pseudochromosome1	AGAGAGAGAGAGAGAGAGAG	AG	AGACCACACCTAGGGGAGTTGGCCAAAGGCCCTTCGATGCCTAAGTTAGTTCGATTGAATATCTGAAAAACAATATCTAAAAAAGGGTACGGAGTTTTCTCTACGGGAGAACCAGGTAGCCAGAGCCGTGTGTGGTGGCCGAAGTCGTGATAGGAAAATATGGAGAGAGGAGAGACGACAAGAGAGAGAGAGAGAGAGAGGTAGGGTTTTCGGGTTGAGTTTTAGATTACCTTGTATGTTGAATGTAGCCACGTATTTATAGGGCTCTAGGCATCTAGGATTTTTCAAAGAATATCTTCTTAATTTGGAAGGAAGATATTTTTTCCCCAAATTTTAGAGATTGAATCAATTAGGGATTTCATTGGGATCAAATCACTATT	ATAGGAAAATATGGAGAGAGGAG	54.986	TATAAATACGTGGCTACATTCAAC	55.361	112	Intergenic
PMSSR00664	scaffold626	31639	31675	Pseudochromosome1	GAGAGAGAGAGAGAGAGAGAGAGAGAGAGAGAGAGA	GA	GCTTCAAAAATCGCCGACACTTCTAGTCATTCCAGTTGAAATTCCTTGGGTTTTTGAGCTGGGAAAATAGGTGGGTTAGATAGAGGACGTCGATACAAAACCTTTGGGACCAATTTCACCTGAAATGGTCGCCGGACAGCGACACAATCGCAGGCCAAGGTCCAGCATCGCATGGAGCGGGAGAGAGAGAGAGAGAGAGAGAGAGAGAGAGAGAGAAAAGAGGGAGAGAGAGTTGCCAGCTTTTAAAATTTTGACTTTGCAAAAATTACGGTTGTGCCATTGCACTTCTGTAGATCATAACTTCTTCGTTTTAACTCCGAATTGAACATGCTACCTATCTACGAACTCGTATCGTCGAGCTCTATGCAACGGTGCAGCTCAATTCCTAAAATTCCT	AGATAGAGGACGTCGATACAAAAC	57.95	GGCAACTCTCTCTCCCTCTT	57.646	160	Intergenic
PMSSR00665	scaffold626	45362	45374	Pseudochromosome1	AAAAAAAAAAAA	A	TCGACAATTGTTTCAATCCTCCTTTTGTGTTTCAATTATCTTATGTGTTTTTTTTATGTTGTGTGTTTTCTTTTGGAATAAAATTATATTTGTGGAATTTCAATTTTTTTCGGGTCAAATTGTTCAAAAAATTAAATTATGACATTATTTAAAAAGATTAAACGAAGAAAAATTTTCCACAAAAAAAAAAAATAGACTTAAACCATTCTTAAACAATTTAATAAAGTTGCAGATTTAAAATTTGAGTTCATGGAGTTAGGAGAAAAAACTATTTGAGGCTGGGTAAAACCCAAATAATTACTTTTTGGAGGGAGGAAATTTGGGTTTAACCCCTCATGGGTTGGAGAAGGCCTAAGAAACCAACTAGCTACT	TGTGTGTTTTCTTTTGGAATAA	55.077	AAATTGTTTAAGAATGGTTTAAGTC	54.495	160	Intergenic
PMSSR00666	scaffold626	45999	46011	Pseudochromosome1	TCTTCTTCTTCT	TCT	ATGGGCTTTAAAAATTCTTTAAACATGTTTTATTTTCTTATTTAAACAAGAATTAAAAAAGAATTTTAAAAAGAAGGAAATCAATTGGTTCTATTGCTGCATTTTTTTTTCCTTCTTCGCCAAGAGTAAGTATGTTGTTATGCGTTTTTTTTTTTCTTTTTTATCAAAAGCCAATTCGTCTCTTCTTCTTCTTTTTTTTCTTCTTTTTTTCCCCCCTTTTTTGTAATCTACTTCTTATAGTGGTCAACAGCCCTCCAATTGGCTCATGCTTGCCCAATAATGCAAATAATAAAATGCTTATTCAACTTAAAGCGTAAATTTTAAGTATATAATGTGTAGTAAATTAGTATTTTTTTAAAATTAGGCAAATGG	GCCAAGAGTAAGTATGTTGTTATG	55.028	GCTGTTGACCACTATAAGAAGTAG	54.398	133	Intergenic
PMSSR00667	scaffold648	1327	1343	Pseudochromosome1	TTTTTTTTTTTTTTTT	T	TAAATTCATTTAATTTTTTGAACAATTTGACCTTAAAAAATTGAAATTCCATAAATATAAATTTACTTGAGAAATAGGTCGGTATTTATAGAGTTTGGAGTGAGTTTTGGGGTTGGATATGATTTATATTAATTTAAAATATTATTTTAACCGTTGGATTTAAATCTCAACCGTTGAATCTTTTTTTTTTTTTTTTAACAATTAAAATAGCTTGGATTTAATATGTGTTTGAGCCTAAAACAAGATCCACGCGTGCCAGCCCATCTACACAAAGAAAGGCCCACAAAACAGAAAGAACAGAAGATTGGGCTTTGACCCTGACTAGCCCAACCACATCAGAGACCCATGTCTTTTGCAAAGTGGCAGAATCATAAAA	TTATAGAGTTTGGAGTGAGTTTTG	54.751	TTTTAGGCTCAAACACATATTAAA	55.242	155	Intergenic
PMSSR00668	scaffold648	3591	3603	Pseudochromosome1	AAAAAAAAAAAA	A	ACAAAATGGGTAACATAGTTCACGAAACAAAAGTTCAGGGGGTATGTGGTCATTTTAAAACTCAGAGGGCGAATTGAGAAAAGTTGCAAAGTAGTATTTCAAAAAATTCTGAGCATAAAAGTGTTAATATTAACAAACAACAGTGGCCAAAAGTATATTTTTGCCGAAGTTTAACGACCGAAAAAAAAAAAACACCACCTTCGCGTTATTTAACAACCAAACCCTACCTTCGCATTCTCACAGTTTGTATGTGAGTGCTCGTCTCGTTCCAAAAACCCTAAAGAATCGCATACTCACAATTTGTGTGTGAGTGCTCGTCTCGTTCCAGAAACCCGAAAGTGCCAATTCTTTAGAACCAGTTGCTATGACAGA	TTGAGAAAAGTTGCAAAGTAGTAT	54.542	GGTAGGGTTTGGTTGTTAAATA	55.016	155	Intergenic
PMSSR00669	scaffold648	86484	86500	Pseudochromosome1	TTATTTATTTATTTAT	TTAT	CTGAATTGGGTATGTTTATGCATGTATTTGATAGATGAGTGGTTCAAGAATGAAGGTTGCTGGGAGATTCAAGCCCTGCCTTCACATGGGCTGTTTTGATCTTGAAGTGTTTGTGGAAATGAATCAACGGTCAAGGAAGGCAAGCTTCTACACAAAATGAAAGATGTGGTTGTTTTGTCCTTATTTATTTATTTATTAGTTTTAAAGCATGCTTTGCTTTATGATTGCAGTGGCAGTGCCCCATTTGTCTTAAGAACTATGCACTGGAGAATGTCATTATTGATCCATATTTTAATCGTATCACGTCAAAGGTAATGCCTTCTTATGCACTACAGAAAATTGTGTTTCTAAAGTATTGTTTTATTGATCCTTTTTT	AAGCTTCTACACAAAATGAAAGAT	55.699	GATCAATAATGACATTCTCCAGT	54.866	144	Intron
PMSSR00670	scaffold648	133870	133887	Pseudochromosome1	CCCCCCCCCCCCCCCCC	C	AAAGTACTTCATCACATGGCATGTTCTCGTTCGATTTCACACATCCTAAGCTTATAGTTAAATTATGTTCGTAGAAGACTTCTAGCTCAAGTCATTAGAATACTTATTCCCATCTTTAGAGCAAAAGTTTGATTATTTCAGAGTCGATCACCTTTGAGATGTTTGGGAATATAGTATCGTCCCCCCCCCCCCCCCCCAAAAACACAAGATATCTTTTTTTAAGATGCAAATTCTCAATGATCTTTTAATGAATAAAATATCGATATCAATGTCTTATAGATAAAAAAATAAAATGGACTCATGCATATTCACATAAATAAAATGGAATCATTTGGAAGTTTTATAAAATAGAGAGTTATGGAGTATTTGGATGATGG	TTTGAGATGTTTGGGAATATAGTA	54.88	CATTAAAAGATCATTGAGAATTTG	54.991	100	Intergenic
PMSSR00671	scaffold648	165797	165809	Pseudochromosome1	TTTTTTTTTTTT	T	TGAGTTTTACCTACCTGACAGATTGTTGAGAATTGCAAAATGTCTTACTGATTTACAGAACTTTTTGAATAAGTCGACACTGCTCCATGGTAGAATATTATTTTGAAGCAAAGTGCTAGTGATTGTTAGGATTTATTGAATGGAGATGGATGAATATACCAATAGTTGTACCTCATCTGATTTTTTTTTTTTGCTTTCAAAACAAATAGTTTCGGCTTTGTTCATGTAGTTTAGTTGTCAAGATTGTGTTTGGTTGTGTTTGTGTGTGTTTCTGTGTTGCCCTTTGTCGTCCTTCCATTCTCGAATTTAAATTGTTGTTCTCTATATAGGATTAAGGTTTCCATTCTCCTCAACATCTGTGAGGATCTCTCC	TCCATGGTAGAATATTATTTTGAA	54.829	ACAACTAAACTACATGAACAAAGC	54.69	155	Intergenic
PMSSR00672	scaffold648	207087	207115	Pseudochromosome1	CTCTCTCTCTCTCTCTCTCTCTCTCTCT	CT	GGAGAGTACGTGTGCATCGGGTGAGTGTAGTGTCTCGTGGGTTTTGGTCGACATGTCAAGCGGTACCAGTCTTCTCCTGTCTTTGTATTATCAACTTTCTCTCTCTGTCACTCACTGACAGTCTTTCATGGGCCCCACTCCTCTCTCTCTGCCCACTCAGCTCTCACGGACGGCACCACCCTCTCTCTCTCTCTCTCTCTCTCTCTCTATCTTTGTTAGAGCTCATATGGTCCTCATACAATTATAGCATAATCATTTTTCACCTCATCAATTGCTGGCTGTAAAGGCAACTCACTTTTCTTTCTCTATATCTAGCCTTTACCTTTTCAAATCAAGCCTTTGATTTCATCTTTTAAAAGTTTCCCACTTTAATTTTTTTAAGCTCATG	AACTTTCTCTCTCTGTCACTCACT	55.671	TATGCTATAATTGTATGAGGACCA	55.658	159	Intergenic
PMSSR00673	scaffold648	240230	240245	Pseudochromosome1	TTTTTTTTTTTTTTT	T	ATTTCAATTTTAGTTATGTTCTGTTTCTGTATAAAAAAATTTCTATTCATTGATATCTACATTATTTTGTTATAGAATAGTAGTTGATTGTAGTTTCTGTTTGTTTTTTTTTCATTTACTATGACTCTGTCACTTCACTAATATCTATATTATCCTGTGATAGTCTAGTAGTTGATTGCATTTTTTTTTTTTTTTGCTTTTTGCAGTTTCTGTTTTTGTTGTATTTTTCTTAGAGTTATAAATGATTGAAATTTATGTGTTCGTTTTACTTCATTGATATCTACATTGTTTTGCTTTAGAGTAGTGGTTTATTGCAGTTTTTGTTTTTACATTGTTTTGCTTTATTGCAGTTTTGTGTTTGTTTCACTTCAATGG	CTGTGATAGTCTAGTAGTTGATTGC	54.407	AATGAAGTAAAACGAACACATAAA	55.014	121	Intergenic
PMSSR00674	scaffold648	302632	302644	Pseudochromosome1	AAAAAAAAAAAA	A	TATTGAGTCTATTAAATTTTCTATTCAAAGTTCAGACACGGCATTTGTGGGTCCTATTTAACGAACTTGACAATATAGAATAAAATGGACACCAAGGGTTGATATATTCGGTAAACTATGTCAAAATGACTTTCAATTGCAAAATTACTTTTCGAAGGACAATAGAATAATTAAGACGGGAAAAAAAAAAAACAACAACAACAATGGTGACACCTTGTTAATACATAAATAGGAAAAGTAGATTTAAGAGGTAAATTGAGCCAAAATATAACATCATGAGACATAAATGTTATGTCACGTAGGATTTAACATTTCGGTTGGAGTGAGGCTCTTTTATTTTTTCTAGATGCTAAAAGTGACACGTTGGATTTA	AAACTATGTCAAAATGACTTTCAA	54.966	GTTATATTTTGGCTCAATTTACCT	55.13	160	Intergenic
PMSSR00675	scaffold648	362379	362392	Pseudochromosome1	TTTTTTTTTTTTT	T	CTTCTATTTTAAAAATTGAAAGCCTTGTCAGATTTGTTGATGGCATTATTTGTATCAGGCTCCATTTGAAGAGAAGCACCGACATTATTTTGACTTTCAACGTCGATCTGGTCAACTGCCAATGCAAAAGGAGGTCAACCTCTAAGATCTTGATATGGAAACACACTGTGCTTCAGACTCTTTTTTTTTTTTTCCTTTAACAGTGATTTAATGTCATCAAAACACAGGGTGAGGAGGTGGATTATAGAGGTGTCCTGCACCGTGATGGCTCTGTTCTCATGTCAGTATCCCTTAATCAGTTGAAGGTACAGTTGACATCATACTTCCTTTGTTCCATTTTATTGGCTTTCTTTTTTGTGTTTTTTCCTTTTTG	TAAGATCTTGATATGGAAACACAC	55.136	ATTAAGGGATACTGACATGAGAAC	55.603	154	Intron
PMSSR00676	scaffold648	388463	388475	Pseudochromosome1	TTTTTTTTTTTT	T	ATCCCAACAATTCATTCACACTTGGTTGGCAACAAAATCAAAATCCATATCCCAAGAGATTCCCTGGGAATCTCAAAAAGCCTGAAATCCGAGAAAAATGAATGCCAGAACATCCGCATGAATAAGTTCAAACTGTTGAAGTTCCAAAACCCAGAACGACTTCTCTACTTTTCCTACAGGTTTTTTTTTTTTCCCTTAAAAAAAGTCACTTTTCTCACAAGTTTTGTACTTTCATTGTTCAGTAAATCTAGAATGAAAAATCCAAATCTTTGAAGATATTTGG	AGAACGACTTCTCTACTTTTCCTA	55.102	AATGAAAGTACAAAACTTGTGAGA	55.022	100	Intergenic
PMSSR00677	scaffold648	388869	388883	Pseudochromosome1	TATATATATATATA	TA	TACACAAAAAGTTACAATTAGCTAGTCAAAAAAGTTCTGATAAATCCTAGAAATTGACACAACACAAAACTAAGTGCAACTAAATGGTCCTGAACTTCAATGTCAGGACATGTAAAGAGTCTTTTGCAAACTGTTTTTCTCTACTTGTCAAGGAAAAGTCACCATTGCCACAATCAATATTATATATATATATAGAGAGAGAGAGGGCAATAAAGCTGACCATGCCCTGCAAGAATGGAGCTGAAGAGAATCATGAACAATGAAAAAAGCAGCTTTTTTTTTCAGGCAAGCTTACCGGTTTGTTTTCTCAGTTCTTGTGGCCCTTTTTGCAGGTTTGCATTGAAAACAAAGACAA	CAAACTGTTTTTCTCTACTTGTCA	55.619	TTTTTCATTGTTCATGATTCTCT	55.618	141	Intergenic
PMSSR00678	scaffold648	413968	413980	Pseudochromosome1	AAAAAAAAAAAA	A	ATATAAGAACAAACTTCAAAATGCCTAATATTATCATATTGTGACTTTTATCACAGAATTATAAAAGAAACTCAAATTCACATTCTCGAAACATAATATGTTAAAGTCAATAATAGCCTAATAGTAAAGTCAAAAGAGAAGCTATTTTATTTATCACGTCGAACATTACAAATGTCAATGAAAAAAAAAAAATTTGTGTGGCACTAAAACACCATTTATTAATTTATTTGTTATAACACGAGTCACCAACGGATTTATATTTACAATTCAATAAATGTACTCATAATATAACATGGATGGAATATATCCGTGAAAGTTACTACTACATCTGCTACAAAATTAACTTCTTACAATTATGTGATAGATAATATG	TTTATTTATCACGTCGAACATTAC	55.331	AATTGTAAATATAAATCCGTTGGT	55.233	123	Intergenic
PMSSR00679	scaffold648	430101	430131	Pseudochromosome1	GAGAGAGAGAGAGAGAGAGAGAGAGAGAGA	GA	CGTCCCACAGGGAAACAGTGAAGTAAATAAATAAAAAAGAAAAGTTGTATTCTATTAATGGAGGAATGGTCGCTCTGTCTCTCTGTAATGGGATTAATGAAAGCGGTCCACTTGAACATGAGTCATATATATATCCTTGTAGTAGTAGCCTTTTCTTTTTGTACTTGAAGCCTTGAGAGAGAGAGAGAGAGAGAGAGAGAGAGAGAGAGAAGGGGATATGATGTAAGGTAATGAAGTAGTTGAGGCCTTGAGGTTTAGGGGGAAAGGTGTTGATCATTGTCGATGATAAATTTTAAAGTGCGACCGTCACATTATCATGTGGTCACGAGAGAAAAGAGAATATGTTGTATTCATGTCATTAATTAAGATTTTTAATTGCATTTGATACCA	TCCTTGTAGTAGTAGCCTTTTCTT	55.145	CCTCAACTACTTCATTACCTTACA	54.638	112	Intergenic
PMSSR00680	scaffold648	436364	436376	Pseudochromosome1	AAAAAAAAAAAA	A	TATATACCAATTAATTAGGTGACACTATTTTATATACTTGCATCTCCCTCTTACTTTCATGTTTTGATAGTTCAATAGAAACAAGAAGATAAAATTGTAAAAACAAGGAAAATGATTGCAAATGTACAAAATTAAAGTGTGGAAATCACTACCTTTTTACAAATACTTTTTAAATCCTAGAAAAAAAAAAAACTTGACATTTTCCAACATTATTCAAATAAAAGTTATTAATTTTTTTAATACGGTTCCACGAGAATAAAAACGAATTTTTAAAATATCATTATGCAAAATAAATGTCAATTATGCAGGAGATGATTGGTAACCATAAATGCAAATCCTACACATGAGCAAATTTTGGATATCATCTTACCT	GATTGCAAATGTACAAAATTAAAG	55.097	TATTTGAATAATGTTGGAAAATGT	54.75	107	Intergenic
PMSSR00681	scaffold648	447210	447234	Pseudochromosome1	ATAATAATAATAATAATAATAATA	ATA	TGCAAAATAATAGTATTTTATACACGTTGCTGTTGCTTGTGATGCAAATATAGCCTTTTGGTATTTGGGTATTGCTTCTTTATTCATAAAACAGAAAGACATTTACTTGTCCAATGCAAAAAAAGAAGAAGCAATAATTAAGTCAAATTGAGTATGTTTTCTCGTGAAGACACATTAATAATAATAATAATAATAATAATAATATTACATGTTTTTGCATATGGTTTGGGATCATGGGAAGCACGTGAGATTACTTTTCACGCATGCCAAAAGCAAGTGAAAAATGCCACAAACCAAAAATTATTTAATAAAATCCCCATTATTTTTTAATTAATATTAAATAATGCAGCAAAATGGACAAATCGTATTCTTTTTTAAGAATAT	GTTTTCTCGTGAAGACACATTA	54.637	TATTAAATAATTTTTGGTTTGTGG	54.599	155	Intergenic
PMSSR00682	scaffold676	16591	16606	Pseudochromosome1	TTTTTTTTTTTTTTT	T	GATAACAACATATAAGTGATAGCATTTAATAGTTTTTCGAGCTTTTTTGTATGATTTTTCAATTTTGACCAATTTTAACCTTTCAAAATGGTAGACATGTTTAAGATTTTCAATGATTTTTCAAAAATTTCCACACAAAAATTCCTAGTTTCCGAATTAGAATGGATGTTGAAATTCCAATTTTTTTTTTTTTTTAAATGGAAATGGAATCCTCTAATTCCAATCCGATCCTTTAGAAAATCAACCCTAGTTTCAATTTTTGTCACTTCTTTAACTTTTAACATATCACTCCATGTATGGTGTGTGTGTATTGAAACCTCAATCCTCTTGTATATTTTGTTTAAATGAATTTAAGTGAGAGAATTTGATACCAAT	CATGTTTAAGATTTTCAATGATTT	54.5	GAAACTAGGGTTGATTTTCTAAAG	54.926	159	Intergenic
PMSSR00683	scaffold676	116883	116903	Pseudochromosome1	TTTTTTTTTTTTTTTTTTTT	T	CAAATAGGATTGATTTCCATTGACAATATATTCAACATGAGGAGCCACTCCATGCACTACATCATTGAACAATGGAGAACGAGCTAAAATGTTGATATCATTGTTGGATCCAGGGGCTCCAAAAAAGACATGCCATATCCATGTGTCATAAGAGGCCACGACCTCTAGCACAACACTGAGTTTTTTTTTTTTTTTTTTTTGGTGACCAGTAAACTGGCCTGCCCAAGCAGATGGGCAGTTCTTCCATTCCAAGTGCATGTAGTCAAGACTTTCTAACATGCTTGGGAAGCCTAGAGCCTAGACGGCTTGCCTTATATAATAGACTGTAAAGGTTAACTGGATTTGGAGGCCTGAGGTACCATTGTTCATACACGGCTTCA	CATATCCATGTGTCATAAGAGG	54.642	TTAGAAAGTCTTGACTACATGCAC	55.57	143	Intergenic
PMSSR00684	scaffold68	12543	12560	Pseudochromosome1	AAAAAAAAAAAAAAAAA	A	GTTGGTGTACTGCTTTTGGATTTTTTAGGACCATAGAGAGAACAATTTCCAACAATTTATGGGTTTGTTGTGTTGTAGCTATTAAGTAATTCATTTGTTTGGTAAAATATATAGTTTCATCTCTCAGTTCTTTTGATTCCTATTTAATTGGGTATATTTGTATCCGGTGGAATTTGGCAGAAAAAAAAAAAAAAAAATTGGGTCGGAATCAAGTTTCATTAATAGAAGGGTAATACCATTTACATGATGGTGGAAGTCATAAAAATGAGTCGAACCAAATGCAATAGTAAAAGCCCACTAGAAATAAAACTTAAACATACATAAGGTTTACAATTGGAATGAAGCTAGAACCCAAAACTGACATAAAGTCTGAGTCC	TAGTTTCATCTCTCAGTTCTTTTG	54.843	TACCCTTCTATTAATGAAACTTGA	54.293	121	Intergenic
PMSSR00685	scaffold68	30968	30986	Pseudochromosome1	TCATCATCATCATCATCA	TCA	CATGACAACCTTTGCCATCATCATACTATTTCCAAACCTAGATCCAATAATGTAACTTCTTGGTAACAATTATTTCAGTCAATACAATACAACAATTCTCTCAAAGGGTCTCTCTGTCTTGCATTCACTCTAACATTTCCCAACCATTAATAGAAACACCAACGCTTCCACTATTCCATTTCATCATCATCATCATCATATTCATCAATACTAGTTTTCTCTACCTCTCTTTAAACTCCATTACCTACAATTACTATAAGGGTTGAAAAGGAAAAAGGAAGAGGAAGGGAGATGGGTGGCAGTCATGGCAGGTAGTGTGGAGATGGGTGGCGGTCATGGCATGT	GTCTTGCATTCACTCTAACATTT	55.327	ATGGAGTTTAAAGAGAGGTAGAGA	54.887	126	Intron
PMSSR00686	scaffold68	160601	160625	Pseudochromosome1	TTTCTTTCTTTCTTTCTTTCTTTC	TTTC	GCAAAGCCCAATTAATGTGGGGGAAGGGCTGTGGATTTCTGGTGGTGGTGGGGGACACTTGAGCCTCCTTTTTCATCAGTCTCACATGATTGATTGATGGTATCTGTGTACAATTGGTACTTTTATATTTTCTGTTCGGATGAGTTTTCTCTTCTTTCTTGCTCTGTTTTTATTTATTGATTTCTTTCTTTCTTTCTTTCTTTCAATCAGTTTTGATTTGATCAGATGTGCCGCCATTTTTGCCCATGTGGGTTTTAATTTGCCTTGCTTTGTTGTCTGGCCCTTTGCCCTCGGTTTTTCCTTCCATCTCAACTGGCTCTGTATAAAATGTACCACTCATTTGTGAATTG	TGGTACTTTTATATTTTCTGTTCG	54.756	CATCTGATCAAATCAAAACTGA	55.38	114	Intron
PMSSR00687	scaffold68	175590	175606	Pseudochromosome1	ATATATATATATATAT	AT	ATTCGGTTCGATTTAAGCTGGTTTATAAAAATTCAAAACCAAACCAAATCAACTAATATATATATATATATTTGTTCAAAAATCAACCAATATATAGTCCAATTTGACTTTTAAACAATTTAACTTTTCTCAGTGCTCGTTTGACATTGCTTATTTGGGGTGATAAATAATTTTTAAATTTTTTTAGGAAGTCCAGCCCGTTTGGTAAACTATGAGAAAATTACTCATTGTTAAAAATTGCAGTGAGAGAA	TAAGCTGGTTTATAAAAATTCAAA	54.628	AAATTATTTATCACCCCAAATAAG	54.957	160	Intergenic
PMSSR00688	scaffold68	192509	192531	Pseudochromosome1	AAAAAAAAAAAAAAAAAAAAAA	A	ATTTTGCTACGGGACCATAGCTATCAATTTTGTCCGCTGTGTCGCTCATAATTTAACTCGTTTTTCTTTGCGTGTTTTATTAGCTGGAGGATGGTGTCCTTTTTGGCCGACAAATATTAATTCAGAGGTGATAAATTAATTTTCAAGAAAAAAGCTTGCTAAAAATATGTTGGCCACCAGAAAAAAAAAAAAAAAAAAAAAACTTTAGAGGAGCAATTATTTGAGCCCAATAATTGTACCTTGCTGGATGTATATATACAAGTAGGGTTAGGGACTCTACTCACAACAAGAATAAAAGCCCTAGATAACATTATTGATCACCATGGATTCCAGTGATCAAAAGCTTCACATAGCAATGTTTCCATGGCTAGCCTTTGGCCAT	CAAATATTAATTCAGAGGTGATAAA	53.95	ATATATACATCCAGCAAGGTACAA	54.789	147	Intergenic
PMSSR00689	scaffold68	223391	223403	Pseudochromosome1	TTTTTTTTTTTT	T	TAAGAATGCACAAGTCAAATTTGCCTTCTTTTTTTTTTTTCCTTCACATATATTACTGGAAAATGCCATAAGAAAAAGAAAAAGAAAACAGATCAAGTGTGTGGGATTTTGCCATGCTGGTGGTGGATGATGAAGATTGATGGATTTTCCAAGTTAATTTCAGTGGGCATTGGAAGATAGGGGGGATAAAAACAACAGAACCGTTTTTTGTATTTTATTA	TAAGAATGCACAAGTCAAAT	50.883	ATCTGTTTTCTTTTTCTTTTTC	51.7	103	Intergenic
PMSSR00690	scaffold68	240428	240446	Pseudochromosome1	GAGAGAGAGAGAGAGAGA	GA	AATATTTTGATTTTATCTTCCTATATTCGTATTTATCCTTATTCATTAAGCTTATCCTTATATCTATTCTTACTTCATGCCCAAGTTTTGTAAGAGTATAAATAAGGCCTCTCCCTTATGTTGTCAATAACAAAACGAGAAACAGAGAAATGAAGTAAAATACAGAGAGAGAGAGAGAGAGAGAGAGAGAGAGAGAGAGGATGATGAAATTCTTGGAGGAGGTATAGGACTTAGCTTGTATTTTCTTACCTTGAAGCNNNNNNNNNNNNNNNNNNNNNNNNNNNNNNNNNNNNNNNNNNNNNNNNNNNNNNNNNNNNNNNNNNNNNNNNNNNNNNNNNNNNNNNNNNNNNNNNNNNNNNNNNNNNNNNNATAGTATAT	TAAGAGTATAAATAAGGCCTCTCC	54.625	TACAAGCTAAGTCCTATACCTCCT	54.967	150	Intergenic
PMSSR00691	scaffold68	256096	256109	Pseudochromosome1	TTTTTTTTTTTTT	T	ATCCTTGGTGTTATTTTTCAAAATTAGTTTGGTTAAAATTGAAGAGAGCCTTGTGTTAACATCGATTCATAGGCATTGCAGTTGGGAGACGAAGAAAAAAGATTTGATTTCCTATTGGTAATCAAGTTTTTATAAAAGTCTTTTCGGGGTTTTTCACGTCATCCTCTGAGGCTCGACTGATTTTTTTTTTTTTCTTTCCATATTGTTGTGCATCCATATGGAAGAAAAAAATAATCCAAAAGTTTTGGCAATTTGATATAAAAAAAACCACATACCAAAGGAAAAAATTACAAAAATGCAAAAAATCCATATCCTATATCAAGACAACAATATATTTAATACATAAGTTCATCATAAAAAGGCTCATTCATAG	TTCCTATTGGTAATCAAGTTTTTAT	54.801	TTTTATATCAAATTGCCAAAACT	55.018	155	Intergenic
PMSSR00692	scaffold68	273129	273141	Pseudochromosome1	TAATAATAATAA	TAA	TGTTATGCTTGATTTAGAAATAATGTTGTTAGCAATATTATAAAAAGAAATGGTAAAAAAAAAAAGCTTGATTCATGCATGCCTAGTGAATATTTAGTGAAGACCCCTTTTGTTAAGGGTTTTTTTGTGTGGATTATTTAGGCGTTAGATTCAATTAATAATAATCATCATTTATTCAATTAATAATAATAATCATTTTTGAGTTAATGTTTTTATAGAAATAATTCATGAGTTTAATATTTGTGAACCTAGACTCGATTTTGATATATTTTAAAAAGAAACTACTGAGTCCAAAAACTAACGAGTTTAATCAAGCTAAACATGTGACATATATGACATTTCAGATTGTTTCGATTTCCTTCAGTTTTTTAT	GATTATTTAGGCGTTAGATTCAA	54.729	AAAATATATCAAAATCGAGTCTAGG	54.527	141	Intergenic
PMSSR00693	scaffold68	274205	274219	Pseudochromosome1	AAAAAAAAAAAAAA	A	GCGCTTGCAAGAAGCTCTTATGAGCAAATGTGTTTTCTAGAGAAGCAGAAAATGAGCCCAAGCGGGTTTTCCAGATTTCACATATAATTTAATCCAATTAAGTAAAAAAAAAAAAAAGTAATTAAATTACATAGGTTGGTTTGCTCTATTAGGTTTGAATTTCCAACACCCGACAAATCAACAATATTGCTTTGCTTATTTTTGTTTTCATAATTACGCCTCTTTGCATGCGTTTCCGCATCTGTGAGAGGCTTTTTTAAAAAAAAATTAAATTTATTTTAGAATTAAAAAAGATAA	GGTTTTCCAGATTTCACATATAAT	55.537	TTATGAAAACAAAAATAAGCAAAG	55.016	149	Intergenic
PMSSR00694	scaffold68	429085	429097	Pseudochromosome1	GGTGGTGGTGGT	GGT	GAAGGTGATAGTGGAAGTGGTTGTGGTGGTGACGAAACTAGAGGTGGTGGTTGTGGTAGTCATGGTGGTGGAGATGGTGGTTGTAGAGGTGAAGGTGGTAATGGTGGCGGCATGGTGGTGTAAGTGGAGGTGGATGTGGTGGAGGAGAAGGAGCATGTGGTTGTGCTGGTGATGGCATTCGGTGGTGGTGGTGGAGGTGGTGGAGTTGCATGTGGAGGTGGAGGTAATGTCACTTAAAAAAAATTATGATGGTATTTTGGGAATTAAAATAATTCATTAAAGACTTACCTCTGCTTATTTTGAAAGCAGCTTTGAAAAGCAAATTAGAGCTTACTTTTAAAAGCTGCTGTCAAAAGGCTACTACTTTAAAAA	GTGTAAGTGGAGGTGGATGT	54.775	ATTATTTTAATTCCCAAAATACCA	55.289	156	Intergenic
PMSSR00695	scaffold68	518964	518977	Pseudochromosome1	AAAAAAAAAAAAA	A	TCTTGTGTCTCCCAAATCCCAATTCCCACATCCCCTCAAGTTTTCAAAATTCAAATAAAATTATATCTAAATCAAATTCCAAGTAAAATTTTTTTTAATGAAATTTCATAAACTTAATTACTGGATTCTTGCTATCATCAGCAAATTCAATTATGAAATGGTTGAATCAAATTCCAAGTGAAAAAAAAAAAAAGCATTCATGTATATAGTTTGATATTTTTGGGATTTTGATTTGGGTTTTGAACTAGTGTTGAGTAGTAGAGATTCCTGGGAAAAGTGGGAATTGGGAGATTCGAAGTGAGGGAGGAGAGCAAGGGGAGAGAGATACAGAGAGATAGAGAGATAAATGGGTAACGTTAGTTTAGAAATAAAA	AAACTTAATTACTGGATTCTTGCT	54.945	AAAATCCCAAAAATATCAAACTAT	54.581	120	Intergenic
PMSSR00696	scaffold68	531790	531806	Pseudochromosome1	TTTTTTTTTTTTTTTT	T	AAGAGGGGGTGGGCAGCAGAAACTGTGTCAATGATACCATCCATGGTGCCCATAGCAGCCTGCACAATCAACATAACTCATTCATTTCACAAAAGTCAAACTGACTAAAGGAAGTTGAGGTGGGACATTTCTTCACATCCTCACATTGACGTTATCCTTAAAGTCTTCTATTTAATGGAGTTTTTTTTTTTTTTTTCAGAGGTCAAATTTAATGGCCCTTGTGCAAAGAAAATAATCACCTGCATTTGGCCGTTGTCGCGGCTGACCAAAAAGGAATCAGCACCAAGGTTTTCAATGGCTTCCTTTTTCTTATTAGGGGAGGTGCTGATCACTGTGACCTTAACCCCCATAGCCTTTGCAAACTTTACGGCCACAT	ATTGACGTTATCCTTAAAGTCTTC	55.144	AAATGCAGGTGATTATTTTCTT	54.816	103	Intron
PMSSR00697	scaffold68	546028	546043	Pseudochromosome1	AAAAAAAAAAAAAAA	A	AAGTTGTGTACCATCTCTCTCTCTAATAGAGGTGGGACCCAGTGTATTGGTGGGTTCCACCTCTATTAGAGAGATGATACACAAGGTGATGTCTAAAGATGGTCTTCCTAGCATGACCCGTTCTCTAAAATAGATAGTGCAAATATGTCATATAACGTTCCTATACCCACTCTCTTGAAGAAAAAAAAAAAAAAATCTCATTTCCGCCTTCGTACATTTAATATTAAAACCAAGAGTTCCTCATCCCCACCCCGTTATTAAAATAGCAAGAAGAAAATAATTTTTGAAGGAGAAAAAAAAATTAGAAACTATGTTATACTAGAGCAACATGCAATACAAAATTTTTGTTTTAGACTTATATTTTTTTACGTATTA	ATGTCATATAACGTTCCTATACCC	55.458	TCTTCTTGCTATTTTAATAACGG	54.951	130	Intron
PMSSR00698	scaffold68	547622	547634	Pseudochromosome1	TTTTTTTTTTTT	T	AATTAAAAGTTGGGTTGGTTTGGTTTGACTTCTCTAGAAACCACTTTTACTCGTAAGCATTTCAATATAAAAAAAACTATTTTTATTATAAAAACGTTGAAATTTTTATATATAAGACATCCAAAAGTACTTAATAGTGCTTCTCCACAAAGTGCTTATATGACCAATAAGCACTTCTAATTTTTTTTTTTTCCAAACATTGTCAGAAACGCTTTCGGTTGTCATAAAGCCTTTCTAGGAACACTTCCAAACAAGCTCATATTATTTTGGATAACAACATTTTACCCTTATAGCTCATGTCCAGTGTTCGAACCCTCTCCCCCAATATCACTCATAAAATAAAATAAAAATAGCGACATTCTACCGGCCCTT	GTACTTAATAGTGCTTCTCCACAA	54.771	GGTAAAATGTTGTTATCCAAAATA	54.423	160	Intergenic
PMSSR00699	scaffold68	564338	564352	Pseudochromosome1	GTGTGTGTGTGTGT	GT	ATCCATTGGGAGCTGACATGAGCTTTTTTTAATTACTATTTACGAGTTTTGATCGAGTCTCGTGATACTAAAGTAGTGCCACGTGTCGGAATCATGATGCATCATGCACTTACGATTTGTCTTGCATGACAGTTTTTCCATAGATTGACAGCAAAACGACAACATCGTATTGTTGTGTGCGTGTGTGTGTGTGTTTTTTTTTCTGAGTCAATTATTTATTGAACAACAAATCTCGAATGGAATAAAAGTTTGATGGGCCTAGATATTTTGGTCTTAAAATTTTTAGTATCTTCTGCCTTTCCTTTGTTGGGCCTCCCGCGTTGGAAGGTTATGAGAGTGTGAGACCCCAAGTTGTCTGTTGGTGTCTTTGGGCC	ACAGTTTTTCCATAGATTGACAG	55.187	AACTTTTATTCCATTCGAGATTT	55.419	122	Intergenic
PMSSR00700	scaffold68	593224	593236	Pseudochromosome1	AAAAAAAAAAAA	A	ATAGTGTTTGAGTTTTTTTATAAATACATGTGTAGGATTGGGTTTATTTATAAATTTCTATAAAAGTATTTATCGTGTCAAAGAGTGTCCATATTTTCAAATTTTCCATTTTCCAATACACTATAGATTTTTATATTTTTCCTTTTAAGATTTATAGCTCCTCAAATAATTCTCTCACCCAAAAAAAAAAAACCCAAAAAAACTCCTCAAATAATACTCAGAGCCTGCTCAAACAGTCAAAATGTCCAAGATTTTTTATTATTAATTCTTCAGAATATCCCTTTTGAGTAGGGGAAAACGTCCGGAAGAAAAGTATACCTTAGGAGAGGCCTTGTTAAATTCTTGTTGGGCCATCTACACAAAGAGAATGGG	GTATTTATCGTGTCAAAGAGTGTC	54.819	GCTCTGAGTATTATTTGAGGAGTT	55.272	159	Intergenic
PMSSR00701	scaffold68	653150	653166	Pseudochromosome1	TTTTTTTTTTTTTTTT	T	CAAATTAATTAACAAGTGAAAATTGGGGTGACGGCTTTAAATCCAAGATCTATTGCAACCAGAGCTCCGTTACCGTGTTAGAAATTCACTAGACCCGTTTGGGACTGCTTATGTTAAAAAGAACTATACTCTAGAGAACTTTTGCTAGAAGTGCTTTTATTACCAGTACAGGGACATGGATTTTTTTTTTTTTTTTGACAAATCCAAGTACTTTTGGAGAAGCACTTGCACTTTAAGTAATTTTCGTGGAGCATAATTTGGTACAATTATGAATTCTCAGTGACACATTTAAGAAGTCTAACGTTGAGACCCTATGATGCCTGCATATATTGCATTGGTTTTGGTAGGCTGTTCTCATCATTTATTAAAAGGGTCA	ACTTTTGCTAGAAGTGCTTTTATT	55.28	ACTTCTTAAATGTGTCACTGAGAA	55.005	160	Intergenic
PMSSR00702	scaffold68	669548	669563	Pseudochromosome1	TTTTTTTTTTTTTTT	T	TAAATTTCTACACTTCAATTAACATTTAAAGGATTAGAATAATATACAATCAATGTGATTTGTTATTTGCAAACTTGAGTATAGATCAGTTGAATAGGATAGTAGGTATGTCTCTCGTACTCAAATTCAAATCTCTTATCCCATAAAAATGATTTTTTTTTCCTTTTTGAATGTCACTTGTTTTTTTTTTTTTTTCTGAATGATATTTAAACAACTTAATTTTATTGGAAAAAGTCCCATATTGAAGCCCTGTGCACGAGCTCATCACAGTCGTTTAATAAATAAAAAAAGTGGACTCTAAATGACCTTATGCATTAACTTGTTCATATGAGACGAATAATAATTAGGGAAATTTACCATTATACTCAATATAAG	AAATCTCTTATCCCATAAAAATGA	55.377	TTTATTTATTAAACGACTGTGATGA	55.117	158	Intergenic
PMSSR00703	scaffold68	680320	680334	Pseudochromosome1	AAAAAAAAAAAAAA	A	AATAGTTTTTGGGTGTGTTTTTAAAGTCTATTCCATATAGGGTTTTTTTATAATTTCATGTCCTATTTTGAGTATATTACTAAAGCTCCCTTTTCTTAATAGATTAAAGTAGAGTCTACTTAGCCAAACGACACAAAGCCAAGAAGGGGTATTAAAATCCCAACGGAAACTGCCCTAACCAAAAAAAAAAAAAAGGAAACTATTTGCTTAACAAATCTCTAAATTTATGCCAATTTAGAAACCTATATTTGAAATTAAAATATTATTAAAACGACAGCTAATAATGGCAATTTCTTAAAGATTACTTAATTTACCTCATATTATAATGTACCATGTGTTTTACCATGTTGGCCAATTAAGTCCCCTGTGTTTTC	TTACTAAAGCTCCCTTTTCTTAAT	54.486	TGGCATAAATTTAGAGATTTGTTA	55.174	156	Intergenic
PMSSR00704	scaffold68	720056	720070	Pseudochromosome1	TTTTTTTTTTTTTT	T	GTATATTCTCTCCAAATTTTAATTTTTTTTTCATTAATATGTGTTTTTGGAGTTAGTTTTGAGTTTGTGTGGGGTTTGGGGTTGAGTAAAGGGGAAGGATTGGAGTTTGGGTTAGATTTGTGGTATAACAATTTTAGGGGAGATATCCCTCTTTTTTTTCTTTTTTTTTGTTATTTGACCTTTTTTTTTTTTTTAGGGAATCATCGAGACTTTGACGACTAAAGTTGAGGATTATGAAGCTATCAAAACATATCCCCCGCCACTACCACCCTTTTCATATGTAATTTTATTTTGAATATGACAATTTAAATTAAAGTAATTAAAAAATCATACAATTAAATTAAATTTAAAAAGTAAAAATTTGAATAAATTAA	GGTATAACAATTTTAGGGGAGATA	54.94	GATAGCTTCATAATCCTCAACTTT	55.212	123	Intergenic
PMSSR00705	scaffold68	730073	730085	Pseudochromosome1	AAAAAAAAAAAA	A	AATTGGCAATCACAAATTAAAGAGTAGTTGCACACAAATGTCATTAACAAATTAGATTATATTGCATTAAACACAAAAGCAACAACAAAAACATACCTAACTATATTAAAATCATTCACATTGTATTTGCTGTCTTTATTTGAAGAATTAAAACTATTACGAGAGCTTTTTCCCCAGAAGAAAAAAAAAAAACACAGCCAATACAATACTAATGTCTGCTAGCTGAAATTATAAAAAAACCCAACACCCAAAACGCTTTATAAACACCCCCAAAACCCATCATTACACACACTCAAAACCCATTTAAAGCTAGTCCGTTTAATCTTTTTTGCGACATAGTTGATCGCAAGTATGATTTCAACATCATCTTGT	ATTGTATTTGCTGTCTTTATTTGA	55.083	TTTCAGCTAGCAGACATTAGTATT	54.641	109	Intergenic
PMSSR00706	scaffold68	731781	731814	Pseudochromosome1	AAAAAAAAAAAAAAAAAAAAAAAAAAAAAAAAA	A	GGTTAATATAATTACTTTGCTACCCGCCCCAGTGCAGAAGTGGTTTGTGCTTTTTCTCGATATTAGTGCATTGAAAACTCATAAAGGACAAGGAATACGTAACTTGAACAAAACGCACCAAAGCAGAAACATAGAGGGGGAGAATCCACTAGAACCAAAACCCGAACTAGCTATCAACCCAAAAAAAAAAAAAAAAAAAAAAAAAAAAAAAAAGGACCCGGGCTAGCTGAAGGATTCTCATGGAGTTGGCTTTTCAAGGGAACACCAAATGGCAATGAATGTTCGAATTGGCAATTTGGCACCATATTATTGCACCGAATTGTTCAAATTTGGATAACAATTAATTATGAAAAAAGGCAAACAACATTTACTTTTAAAAATGTAATTATATTC	AGGAATACGTAACTTGAACAAAAC	55.872	AACTCCATGAGAATCCTTCAG	55.885	157	Intergenic
PMSSR00707	scaffold68	734273	734292	Pseudochromosome1	TTTTTTTTTTTTTTTTTTT	T	CCAAAGAGCAAGCCAAAAACCGACCATACCATGTGGTTGCTAATACAACCAAAGTCTGCTTTCAGCGACCGTAAAAGAACGTGATCAACCACAACAACATCAACATGGTTGCTGCTGCTATCTTTTAGAAGATATGCCGTGTGGAACTCAAATTTTGAAAATACTTGGCAAAGACTTGACTTTTTTTTTTTTTTTTTTTACTTGTAAATAAACTCCAATTCCCTTAGACAATGACCAGCAAAACCCTTTCGTACTGTTTTCTCTTCACGATGTGGACTTGTTCTACGAATGAAGCTAAAAAGATTGACCTAATTGATTGAGTTTTGTGTGTTTCACCTTCACTTCACTGACATGCTCTTCACGCCCAGTGGAAGAAAAA	AATACTTGGCAAAGACTTGACT	54.927	AATTAGGTCAATCTTTTTAGCTTC	54.655	155	Intergenic
PMSSR00708	scaffold68	754091	754103	Pseudochromosome1	ATATATATATAT	AT	AGGATATTTTGGTAAATTCACACTTTTTCATATTAAAATTCAAAGAAAAATCAGATAATGAATCCTATTTTTATGGATCACAACTACCCATTATCTTTTTTAATTCTAAAATAAATTTAAATTTAAAAAAAGCCTCTCGCAGGCGCGAAAGCGTGTGCAGAAAGGTTCATAATAATTATAATATATATATATTTCTCTCTCTCTCTCCAAGCCCTTCTTCCTCGAATCTTAGCCTCTCATGTCCTCCTCACAAATCACACGACCACTCATTCTATCTCCCTTGACTTCTATCTCTGTCCTCACTACACCTAAAGATCAAACACATCCCATACAACAACCACCATATATTTGAAAAAACAAAAAAAAAAAACA	TGTGCAGAAAGGTTCATAATAA	55.186	TTAGGTGTAGTGAGGACAGAGATA	54.972	159	Intergenic
PMSSR00709	scaffold68	754235	754247	Pseudochromosome1	ATATATATATAT	AT	GATATTTTGGTAAATTCACACTTTTTCATATTAAAATTCAAAGAAAAATCAGATAATGAATCCTATTTTTATGGATCACAACTACCCATTATCTTTTTTAATTCTAAAATAAATTTAAATTTAAAAAAAGCCTCTCGCAGGCGCGAAAGCGTGTGCAGAAAGGTTCATAATAATTATAATATATATATATTTCTCTCTCTCTCTCCAAGCCCTTCTTCCTCGAATCTTAGCCTCTCATGTCCTCCTCACAAATCACACGACCACTCATTCTATCTCCCTTGACTTCTATCTCTGTCCTCACTACACCTAAAGATCAAACACATCCCATACAACAACCACCATATATTTGAAAAAACAAAAAAAAAAACAA	TGTGCAGAAAGGTTCATAATAA	55.186	TTAGGTGTAGTGAGGACAGAGATA	54.972	159	Intergenic
PMSSR00710	scaffold68	775684	775700	Pseudochromosome1	AAAAAAAAAAAAAAAA	A	ACCCACAATCTCGAGTCGGAAGGATTTATGCGTGGCACTCAATTGCCAACTCCTACCCGTATAGATTTATATGGAAAATTACAGATCGAGCACTAATTAGAATTGTTGGCAGCAGGATTCAAACACTAATAGAACTACACACAATGCATGAACCTTATTAACTGAACCAACCTCGTTTGCAAAAAAAAAAAAAAAATTTAATTTGTTACAACCACAAGTAGACAAAACACAAGACGAAAAATGTCCATTCCCACCAGAAAAGAAAGAAAAAAGTGATTAATATTATAAAGTATGGGGCCACAGAATGAGAAATTTCAGTGAAACAAGAGTCATTCTCCTCCAAGCTTGGAACTTCCCCACAATCTTTCTGTTTTAT	TTATATGGAAAATTACAGATCGAG	54.61	TGTCTACTTGTGGTTGTAACAAAT	55.61	158	Intergenic
PMSSR00711	scaffold68	806119	806131	Pseudochromosome1	AAAAAAAAAAAA	A	TTTGAAATTTGAGATGTGAATTTTGTAATAAATATAGACACATGGCAACCGAAAATCTTATCAAAAAATTAAATCTGAAAATGTTATCAAAAAATTTATCCGAAATATGAGATGAGAATTTTATATAATAAAAAATGACACATGACAACCGAAAATATTCTCCAAATTAATTGTTTACGTAAAAAAAAAAAAGTGAATAGTATTTGCCCTTTGCCATACCAATGGGTGAAAACACAAATTGCGTTTTTGTAAGGGCAGTCACTATTTAGAGCATTTCCAGCAGTGGGGTTTGGGGGAGGGCTGGGGGGGTTTGGGGTAAAAACCCATTTCCAGCAGTGGAGTCAGGCCTGGGCAAGATGGTGGGGCCCAGCA	TATTCTCCAAATTAATTGTTTACG	54.708	GGAAATGCTCTAAATAGTGACTG	55.041	123	Intergenic
PMSSR00712	scaffold68	839838	839850	Pseudochromosome1	GAAGAAGAAGAA	GAA	AGTTTAATTGGATCCTCGCACACCTAATGAAATACTGATCAATATTTAAACTCTTCGACATTCTTGTATTACCCAACGCCTTTTCTACAGTTGTACCTATAATCAAATACTTAATCTAAACTTCAAGCAAAATTAAAATTAAAAATACTTATATTACACATTCTTCATGCATCACGGCGTGAAGAAGAAGAAAGAAGAATAAAATATTTATAATAAAAAATGGCAGTCTAGAAGCCCAAAAATAA	TCTAAACTTCAAGCAAAATTAAAA	54.778	TATTTTTGGGCTTCTAGACTG	54.051	130	Intergenic
PMSSR00713	scaffold68	889169	889193	Pseudochromosome1	TTCTTCTTCTTCTTCTTCTTCTTC	TTC	TCAAATTAACATTTATAACTGTCCCGTATTTAAAAGGTCAACGGCATCTTAACTCTATGGAAAAAGATATTGACTTGTACGTCAGTGGTCTCAAATTGGAATTGTGTGTGAAAACATTGTAAAGGATCAGATGCTTTAGTGCTTGTAATCATCCTTTCATGTAATTATCCATTTCCCAAATTCTTCTTCTTCTTCTTCTTCTTCTTTCTCTAGAGTCTCTTGCTCATGCTGGCCCCTCCAAATCAAATCTAGAACAGAACAACATTGAAGACTCATATGCAATTAAACTTGTTTCATGAGCAAAGCAAAGTGGCATACAAATTTTATGGAACTCTGGTGTTTCATTTTGTTTGTTGGTTGCCAACTTGCCAATGCCATGTTCTC	ATCCTTTCATGTAATTATCCATTT	55.126	AGTCTTCAATGTTGTTCTGTTCTA	55.005	123	Intergenic
PMSSR00714	scaffold68	889761	889785	Pseudochromosome1	TTCTTCTTCTTCTTCTTCTTCTTC	TTC	TCAAATTAACATTTATAACTGTCCCGTATTTAAAAGGTCAACGGCATCTTAACTCTATGGAAAAAGATATTGACTTGTACGTCAGTGGTCTCAAATTGGAATTGTGTGTGAAAACATTGTAAAGGATCAGATGCTTTAGTGCTTGTAATCATCCTTTCATGTAATTATCCATTTCCCAAATTCTTCTTCTTCTTCTTCTTCTTCTTTCTCTAGAGTCTCTTGCTCATGCTGGCCCCTCCAAATCAAATCTAGAACAGAACAACATTGAAGACTCATATGCAATTAAACTTGTTTCATGAGCAAAGCAAAGTGGCATACAAATTTTATGGAACTCTGGTGTTTCATTTTGTTTGTTGGTTGCCAACTTGCCAATGCCATGTTCTC	ATCCTTTCATGTAATTATCCATTT	55.126	AGTCTTCAATGTTGTTCTGTTCTA	55.005	123	Intergenic
PMSSR00715	scaffold68	891434	891454	Pseudochromosome1	ATAAATAAATAAATAAATAA	ATAA	ATCCCAACATGTCAGTCAACCATGTTTGACCAGCTTTATCCAACCCAGCAACATTATTACTGCTTAATAATTACATATTATTGTCACTAATTTTCCCTTTCTTTTCTTTTGTTTGTTTTCTTATCTTTTTGCTCATAATAATTCATTTTCTCTTTTTGGTGTTACACGTACTAACCATCTATAAATAAATAAATAAATAAAATCTTAATCCAAATAGTATAGTATAAAATAATATGTAACTTTAGATATCTTAAGTTCGACGAATCATTAAATATACAACATATTCAAATATAAATTATTCATAATGTATTGTAACGGTCTACTCTCCGTGAATGATTGAATAGGTCGCGAAAGTTCTCGTCATCGTCCAAAAAGATTGA	CTCTTTTTGGTGTTACACGTACTA	55.537	TGTTGTATATTTAATGATTCGTCG	56.082	132	Intergenic
PMSSR00716	scaffold68	923823	923835	Pseudochromosome1	AAAAAAAAAAAA	A	TTGAAATGTTGTGGACACACCAGACCAGTCCAGCCCATGTTGGTTGTTAATAAGTTTAGGCCAATTAGGCTAATGGTTTAGTATTCTTCTTGGGCCCCTTTGGCCAGGTGACAAATGTTTAGCTTCCCGTAAAAACAAAATGAATGGAAGACCCGGAAAAGACAACCCAAAAAAAAAGAAAAAAAAAAAAAAGAAAAAGAAAAAAGGAGGTAAAAAAGAGGAAAGCAGTTGAAAGATACTTATATATATGCATATATCTTTTGCATTTGTCCTCCTGTGCTCCTTCATAGGAATCATCAGGAGACTAAGTAAATAAAAATGACTAGCCTTTGATAGGAATCATCAGGAGGTTAAGTAAATAAAAATGACTAG	GTAAAAACAAAATGAATGGAAGAC	56.131	ATAAGTATCTTTCAACTGCTTTCC	55.281	115	Intergenic
PMSSR00717	scaffold68	969661	969683	Pseudochromosome1	TCTCTCTCTCTCTCTCTCTCTC	TC	TACAAAGGGCAAAAGGGTTTCACATTTTCACTTGTCGATCGAAAGAGAGTTTTGCTAAGAAATGGCGATGTCGATGGTCCGATCTGCTGCCCTTCGAACCGCCCTGCGCAGTGGCTCTCGATCCTCTGCTCCTCCAAAGCGTTCCTTCTCCTCCTCTGCTGCTCACGACGATGCTCGTAATCTCTCTCTCTCTCTCTCTCTCCAGGCGCGCAGACATATACATTCGCAATTATGCGCTTATTTAGTTTTTGATCTTCAAAGACCTCTTTTTATTTATTTGTATTTTATTTTCAATTTTTGATCTGGTAGCTTAATTGACATTGGATTGGAGCTATGGTTGCATATTAGGGCTTTTGCTATTGTTCCTTAGGTTTGGGTTTTT	GTTCCTTCTCCTCCTCTGCT	57.646	TGAAGATCAAAAACTAAATAAGCG	57.037	118	Intron
PMSSR00718	scaffold68	1024208	1024224	Pseudochromosome1	TTTTTTTTTTTTTTTT	T	CAACCACGAAATTGCCAATTTCCCAACCAAAAAAAAAAACATTTTTATTTCATATACATCAAAGTTCATGGAATTTGGGATGGTTTTTTTTTTGGTAGAATTTGATCTATATTTATTTATACTTAAATTTGGTTATTTACTATTGAATGTGATTTTATTTAACATGAAGCATTATTAGACTTTTTTTTTTTTTTTTATGATAGAAAAAACAAAAGTTGAGTGAAGTGTTTGCTCCAAAAATTTGAGCTCTTTGACTTGAATCATGAACATGTTATTTAGGACCCTACGTTTCAGATTACAGTAACATGAGGTTTTGCACGCCCTAAATTATATTGATAGTGCCAATTTATTCCCTAACTCTTTTTTTTTTTCCATC	TGATTTTATTTAACATGAAGCATT	55.027	TGTTACTGTAATCTGAAACGTAGG	55.468	157	Intergenic
PMSSR00719	scaffold68	1043749	1043761	Pseudochromosome1	AAAAAAAAAAAA	A	ATTTTATAAATCACATTGCAAAGATATATTGGCCGTTATTGAGTCACAAATTCCGGTTTTTCAACTTTAGGGATGATAGCTATCGAAGTCTTGTTCAGGCTTCTCACACTTTCCTGACCATTGAGAATTTTTAGACATACATCAACAACTTCGTCCCCAAGAATGTGCCAATATTTCTGGAAAAAAAAAAAACAAAAAACAGCAGGCATTCCATCAATTCTAGGAGCCTTTGAAGGAGGCATTTGCTTCAAAGCAAACTCAACCTCATTTTGTTGTAAGGCTTAGTAAGAAAATTCTTCATTTGATCAGGCACTTTTGGACTAACCTTGTCAGTGATCACCTTCATATTATGACCTCCTATTTTTTACACGA	TTAGACATACATCAACAACTTCGT	55.686	TACTAAGCCTTACAACAAAATGAG	54.946	157	Intergenic
PMSSR00720	scaffold68	1056264	1056277	Pseudochromosome1	AAAAAAAAAAAAA	A	GGACGTTTCCTTGTTTACTCTAGCTGTGTTGGTCTTTCCATTACGATAACTTAATTACCTAAAACATGATGGAATTATGAAACGAGGCACGGTGGAGTGAGGTTTACCAGCCCAACATGGTAAACAAGGACACAAAGACTGCATATAAAGTAGGGGCCCATTTCATGCTAAAAATGCTGGAAAAAAAAAAAAAGAAAAAAAAATTCCTTTATTGAACTTATTGAATCCAGATTTATTACTGATGTATTGTTTGAGGATTGTAATGAGTAGTTTTTTACGGGTATGTATATGAAGGGACGATGGGTGCTCTATTAGGGGCAACGTTCCTTTTTCCATTTGTGGTTGAGATGGTAGGCTACATAACCCGATTATA	CACAAAGACTGCATATAAAGTAGG	55.181	TCTGGATTCAATAAGTTCAATAAA	54.991	101	Intergenic
PMSSR00721	scaffold684	23412	23424	Pseudochromosome1	TTTTTTTTTTTT	T	TCCTGATAGAGATACTCAGCTACCAGTTCTTTATCATCTACATCTTCATGGATTAAGGCGCTAAGGACTGATTCTCTCATCCTCTTTCAGAAAGAAATCTTGACTTAGTGGTTTAAATGATCTTAGAACTCTCTATCCATCATCAATTGGTTTTAGGTTGAATGCTCACCTTCTAATAACTTTTTTTTTTTTGCTTTATGGTAAATCTATTTTGATTGTTTTTATTTTTATTTTTTATAAATAAGTTCAAGAGAGAATGATAAGCACGGATTGTTTGTTTGATAAATACTAAATTATAAACCCTAAACTTCAACGAAAGGGTTTAGGTCGTAATCAGATGGTCTTATATCACAAGCAACATGTGGTTTTTGA	TTAGAACTCTCTATCCATCATCAA	54.955	AAAACAATCAAAATAGATTTACCA	54.177	100	Intergenic
PMSSR00722	scaffold684	31980	31992	Pseudochromosome1	TTTTTTTTTTTT	T	TTCAATTTCGTCTCAAATCATTGATGAAATTGAGCATTCATTGTTAATAATCAAGACACGTATGAAATTTTTTAGAATCTTCTGAGGTGTTGGTGCAATCTGGAGTTGGTTTCGAAAAATCCTAACATTCAATCAGTTGTTCATTTACAAGGCTAAGGAAGCACGGGCTGCAATGGAGACTTTTTTTTTTTTCCAGACCAGCCGCTGCGAAGCACCACGGCGACCGCCTTGACTTCACCGACTAGCACATTCAGATCTTGATTCCACCCAAAAGAATATGATATCGTTCTCGATTATTAAAGAAAAAGAAACAACAATGAAATAAGCAATTAGGCCTCATCATTTGGCCCGCGGGCTCATGGGCCGATGGGG	ACATTCAATCAGTTGTTCATTTAC	55.052	ATCAAGATCTGAATGTGCTAGTC	55.241	138	Intergenic
PMSSR00723	scaffold684	38400	38418	Pseudochromosome1	AGAGAGAGAGAGAGAGAG	AG	AATTAGGGTTTGGATTTGGGTAGAGAGGAAAACAAAGAGGAAGAGGAAGAACTAGGTTTTGAGGGCAAAGCTGTGGGTTTTGCAGGTTGTTCTTGATCTTCTTCTTCGTGAGGAAGAAGAAATTGGGGTTTGGATTTGGGTAGAGAAGAAAACAAAGAGGAAGAGGAAGAACTGGGTTTCAGAGAGAGAGAGAGAGAGGAACTAAATTTCAGAAAAAGTGTTATGTGGGCAATAAGTGGGCAATAAAAATGCATTTATAGGTTGCAGTTTTAAAATTTTTGGGGAGGTGTGGTATTTTGACAAAAAATTATAAAATGGGTGGCACTGAGGGCCATTTCCCTAAATATTTTAACTGGTAATGCTATACTGGGTTTTCTA	GTAGAGAAGAAAACAAAGAGGAAG	55.071	AAAAATTTTAAAACTGCAACCTAT	54.978	141	Intergenic
PMSSR00724	scaffold684	72727	72739	Pseudochromosome1	TCTCTCTCTCTC	TC	CCCAAGGCCTTAAAGAACTATTTTTGTGGAATGAGCGTGTCCAATTACCCAAATGCCCTTAGAGCCCTAATGAATAAGTGCCACCACTTACCCTGTTCCTTTCTTTCTTTTTGTTTTTCCTTCCGCAATTTCCCTCCCTTTCTCGCTCTCAGACGTCTGGAGGCGCGAATCTCTTTCAAGTCTCTCTCTCTCCATTCTCACACTTACCTAACGCCTAGTGATTTTCGAAGCATAAATACTTCTTCTGTTATCTATCGTGGCTCTCTCAATCTCACCAGAGGTAAGAAAACTTCTCTAGCTAAAATTTTATTCAAGAAGCAATTTTTTGTACTCAGTAGTTGTATATCAAGAAATTTTTGTAGTGTTTTCCTG	GTTCCTTTCTTTCTTTTTGTTTT	55.281	AGAAGTATTTATGCTTCGAAAATC	55.357	149	Intergenic
PMSSR00725	scaffold684	108209	108223	Pseudochromosome1	TTTTTTTTTTTTTT	T	AGATCTTACCAACAATACTAACAAGAGCACGTGATCTCCATGTGCCATTCTAACAAATTGAGCTGACCTGGACAATACAGTCATCAGTAATATGTTGTGTTAATGATTTTATTTTCATCATTGATGAGCTCAGGTCGTCCATTTACATCTTTTGCATTGGTACGCCGTTTTGAACTTTCATTTTTTTTTTTTTTCTTTTCTTTTAATATCAAAGATAAATTTTATTAGATAAACTTCAATAGTACAATCAAAGACATCAACATGACATTTAAAGTACCAATCCCAATAGGTCAATAAGCTAACATGTGAAAAACAAAACTATAGTGGACAAAAGCCGCACTAAAACTATTAGCTCACATTACCACAATTAATAA	ATTTACATCTTTTGCATTGGTA	54.21	ATTGGTACTTTAAATGTCATGTTG	55.109	141	Intergenic
PMSSR00726	scaffold684	147251	147267	Pseudochromosome1	TATTTATTTATTTATT	TATT	TAATGTGAAGTAGCATCAAGCACTAGGGTCTGGACTTTTCTTTTGTTGCCAAAGTTAGTCAGGGATAAGGAGAAAACTCACACACAGGTACCATGAGAGCTTGAACCTAGAACTACTTGGGAGCACAGAAAGAGTTTAGTACTAGGTTTGGACTATTTAATCAAATTCAATCGATCTCTATATTTATTTATTTATTTAGTGAATTGGGCGGCAATACTTTTTCTAATTGGGCTATGCTACAGTGTTTTTCTAAATGGGCTTGGCTATGGTGGATTTTCTAAAAAATATTTTTAAATTGTTTTTACTGGTTTGGGTTGTGGGTCAGGCACTTACGGTTTGTTGCAACAACAGCAGGCCTTGCCTCGTCAGGGTTTGT	TTAATCAAATTCAATCGATCTCTA	55.061	TTTAGAAAAACACTGTAGCATAGC	55.074	106	Intergenic
PMSSR00727	scaffold687	9243	9256	Pseudochromosome1	AAAAAAAAAAAAA	A	TAAAATATATAATCACTTCTTGATCCCAAAAAGAAGAAAAAATATCTAAGTGGTTTTAAAAACTTTAAATCCAATATAACTATCGGTTAGGCAAGTTGGACAAGACGGTGTGTCTGTCCCTTTGTACTCGAGTTTGATCCCTTTTTCGTATATTTAGAACAGTTTAGAATATTGCATTGTAAAAAAAAAAAAACTTTACATGTCCAAAAACTTGATCAATTTAATTGAACTATATAGGTGAGATATTTTTTCTTCCCTTTTTCAGGTGTTGGCACCTAGATCATCACATGCACCCAGCTTTTATAACATGAAAAGAAATTGGTACCAAAAAACATATGTCCCATTTGTAATATGGAAGTTGAAGGATAGTTTG	AATCCAATATAACTATCGGTTAGG	54.969	AATTGATCAAGTTTTTGGACAT	55.328	154	Intergenic
PMSSR00728	scaffold750	19754	19771	Pseudochromosome1	AAAAAAAAAAAAAAAAA	A	TTATTACTTTCTAGGTACATTAATTGAAAAGAAATAATAAAATAACATCATAAGACCTAGATTTTTTCGCCCATGGGCTTAAAAGGAGTAGGCCTTCAGAGAAAATGAAGAAGCGTGCTTCAGGCTTAAAGGTGCCACCCATAGTTGGGGCCCATCCAGGACCACCTCGTGGTTCAAACCAAAAAAAAAAAAAAAAAGACTTTTGAGCCCACACGAGTGGCCTGAATGAGGAAAGAAGTCGAGGTCTTCAAATCAAGAAAAGGTTTGTCTCACCGAGAGAACAAACAAAGGGAAGCTTGCTTAGTTGGTACTTGCGTTTTGAAAGAATTGAGCTCGACCACAAAAGGAGATAGTCTACTCTTGCAGACCAATTGTTT	AGTAGGCCTTCAGAGAAAATG	55.385	CGACTTCTTTCCTCATTCAG	55.083	155	Intergenic
PMSSR00729	scaffold750	33078	33090	Pseudochromosome1	TCTCTCTCTCTC	TC	ATGTAGTAGAGAGAATTGGAGAATAGACTGTTTTGAAAACATGTGGGTGTTTATATAGAGGAGATTTGAATTGTAATTGAATTAAATGCGGCATATTTGAAATCTTTTATAATTGAATTAGTTGGTGGGAGATTTGAATTGTGTCTGAAATTGAATTCGGAGGTGGGTGTCATCAAGGTTTCTCTCTCTCTCCAACTTACCTAATGTGATTAGACCAATTGACGACAATAGAGCCTTGAGCCTTTCCTCTCAAGGGGATGGTTCCGTATACCGTGTGCCTCCTTTAATGGGTAACCTAGTTGTCTTCTATTAGTTGAGATTGGGCCTTTAGTTTGTAGCTTTCCCCTTTTGTAAGTTCTTTCTCTTATACCC	GAGATTTGAATTGTGTCTGAAAT	55.066	CAATTGGTCTAATCACATTAGGTA	55.191	106	Intergenic
PMSSR00730	scaffold750	58547	58567	Pseudochromosome1	CTCTCTCTCTCTCTCTCTCT	CT	TTTTTTTTCTTCTTCTTTGTATTCAGCTTATTTTCTCTTATGCTTCGTTCTCTTCCTCTATTTGTGTGAATCACAACTTCTCCCCCTCTATCTCTCTCTTCCACTCATCGCTCCTTCTCTCACTGACTCTCTCAACTCTCTCTCTCCCTATCTCTCCCTCTATCCCAACTATCACGATCACTCTCTCTCTCTCTCTCTCTCACATAGAGAAGCGGATGCAGAGTGAAGAAATCCTTCTCACAGTGATAAGATTTAGGTTATTGCTGTTAAATTTTGAGGTTTTTATTAAATTTTAACTTTTATTGTTGGGTTTTTAAGATTTAGGATTTGGTTGTTAAAATTTGGGGATTTTTTTTCCTATGTTATTTGAAAGAAATTTT	ACTGACTCTCTCAACTCTCTCTCT	54.914	CAAAATTTAACAGCAATAACCTAA	54.912	155	Intergenic
PMSSR00731	scaffold750	82957	82974	Pseudochromosome1	AAAAAAAAAAAAAAAAA	A	TCCTGGGGCGCTATGCGCCTTCCTCTTCTCGTGTTTCTTTCTTCGAGATTCAGTCATCTCACGCAATGTTGCAGCTGCCTTGTATACTGGTTTTGGTAGGTGCCTATGCCTGCAGAATCATCATTCACAACGATTAACCATTTTATATGTCATATGCTACTCATTATTTGTTTCCACGCCAAAAAAAAAAAAAAAAATCATTCTTTTGTGAAGAGACTCTGAAATTAGCCATAAAATCTTTGTAGGGCACAACGATTAACCATTTGACATGTCATATGCTACTCACTATTTGTTTCCACACAAAAAAATAAAAAATAAAATAATAATAAAATAATAAAATAATCATTATTTAATGAAGAGGCTCTGAAATTAGCCAT	CAACGATTAACCATTTTATATGTC	54.781	AGATTTTATGGCTAATTTCAGAGT	54.874	112	CDS
PMSSR00732	scaffold774	7146	7158	Pseudochromosome1	AAAAAAAAAAAA	A	AATTCAACCGCGAACCACCATTGAGTATCGTTCGAACAAGCGAGTGTTTGGATAACTGGGCCTAGGCCCAACCGTGCAATTTTCTAACTTGGGCTTTGTTAGTCACACCACACAATTTGATGACAGCACCCAATTACTCATAACTTTCATACCCAGTTTTCAATTTTTATTTTTATTTTTAAAAAAAAAAAACTTTTACAAAGACTTTGAAAGAAAAAATAAAAAATGTGGAGGCAACCACTACTCACAAATACATGCTATTACAAACAAGGATTTGGACCTTGAATATGGTATTGCAAGCTTGTACGTCACAAGCTGCAATATGCACAAGTGGCAAAATGCATAATGAAAATCTATGTAGATTAATAGAAA	ACTCATAACTTTCATACCCAGTTT	55.312	TGTTTGTAATAGCATGTATTTGTG	54.818	134	Intergenic
PMSSR00733	scaffold774	17472	17484	Pseudochromosome1	ACAACAACAACA	ACA	AAATTTCCCATTTGACTGACAGAGAAAGGGGCACGCGTGACAATGCCCCAACAGACAAGAGATAAGAGTACGTGTCATCATTAGTCAACCTGCCAAGTTTGAATTATCAAGAAGGAGAATTGTACCGTTGAAGAAGAAATTCACCCCACGGCTTAAGCCCAAATCCCGCTACCTACAATCACAACAACAACACTTAGGCCTGTTTGGTTCAGGTAAAAAATTTGAACGAAATTATTTCTCATGTCTTTTTTTGAAGGATGAGAAATGGGTTTGGGTTGCTCTCTCGTTCACGTGAGGAGAGTCTGGATGACTAAGGTTAGGATTTCTCCAGTTTTCTGTACTTATTCTCTACACCGTCGCTCTCAGTCTTCT	GTTTGAATTATCAAGAAGGAGAAT	55.043	TTTTACCTGAACCAAACAGG	55.309	122	Intergenic
PMSSR00734	scaffold774	93142	93154	Pseudochromosome1	TTTTTTTTTTTT	T	CATCGCCATAATCTCATTCGTCTTCTTCCTTAATGTATGTGTATGAGTGAACTGGAGAGTAGTAGTAGAATTCTCTCCAGAGACTCACTTACCCCGCCTAAGCTATATATATGCAAGAGGAGTTTTAAATTTAAAATAAATTAGTTTTCTCCTTTCTTTTATTTCGTTAGAACTAGTTTCTTTTTTTTTTTTCTTTTTTTTCTTGTTCTTTTTTGCACATGAAAATTCTAGGGAGACAACTTGATTATGTAGCACATTTTCTAGTATAAGTGGGGCAAATATTATTAGAGAGATGTGCTACACAAAGGATGTGGAGTGCTCTAATGGTTTCCTCTCCCCCTTAGGCCACCTCCAGTGCAGGGCCTTTTGCTA	CCTTTCTTTTATTTCGTTAGAACT	54.736	ACATCTCTCTAATAATATTTGCCC	55.048	146	Intergenic
PMSSR00735	scaffold78	124158	124170	Pseudochromosome1	GGTGGTGGTGGT	GGT	TGAAGATTTTGTGTGTGGAGTGGTGGTGGGAATGCTTTTTTTTCTTTTCTTTTTAATTCAGGAGAAAGATAACAAGTCAATTCCACCTGTTTGAACTACCTTATTATTATTTGGTCACGCACGCCAGGAAGAAGCCAAAGGCAAATTGATTGAGAAACATATCTGTTTAGGTATGAAGAAGGTGGTGGTGGTGCGCTTTCAAGAGTGTGAATAAATTAATTTTATACGATGCACGCTTTCAATCAACTATAGCTATGACTCTCTTTGGGTCAAACTAGAAAATGAAATTAAACGACAAAATATACATAAAACTGAGCTTCCTTTGTCATGCTTTCAAAGAAAAAAAAAAAACCCTAAGAGACTGGGCTGTTT	AGGAGAAAGATAACAAGTCAATTC	55.1	TAATTTATTCACACTCTTGAAAGC	54.831	159	Intergenic
PMSSR00736	scaffold78	128008	128043	Pseudochromosome1	TTTTTTTTTTTTTTTTTTTTTTTTTTTTTTTTTTT	T	ATTGCATCGTGCCATTGTTGATCTCAGCCACAGTAATCATCTTCAAAGTTGTCAAAGGAAGCTAGAACCTTAGCTAAACATAACATAACATAGGGTTTACTGAGTTTAGATAGATGTAGAAGTGTGAGTGGATAAAGTATGATACATTTTTTTCTTCTTTTTACTTAGATCCTTATAAGGTTTTTTTTTTTTTTTTTTTTTTTTTTTTTTTTTTTAAAGGGTACTCTTGTCATCAACGATCTCATTAAAATGTAGGTGGGGAAGTATGATAAGCAGGTGAAAATAGCTCACCAAACCTTCATTCTCCATTTATATATAGAGTCATTAGGAGTAATAGCCTTTGAATTGTAGCATGATTTGCATTTTGGTTATTAGCTTTTTCTGTCACCACCAAA	TGTAGAAGTGTGAGTGGATAAAGT	54.886	CTACATTTTAATGAGATCGTTGAT	54.502	141	Intergenic
PMSSR00737	scaffold78	162461	162473	Pseudochromosome1	AAAAAAAAAAAA	A	TTATGGTCTTATCCTTTTGTTTAAAATACTCTCATGTTCTCACCCCAGTAGTAATAATAATATTATAATCAAAAGTAATAATATTATAACCAAATCTAATATATATTACATAAGGACTTGCAAAAAAAGCAAGTCAATGAAAGAACTCCCCCACCCCTCGTGAATAGCACTTTTGTTTAGAAAAAAAAAAAAGTTGTGTTTAGGCAATTTAATAATGTTATTCAATATGTTGAAATCTCTTTATGCTTAGGAACATGAGTCATTCAAGTTGTGTTTAGGCAATTTAATAATGTTATTCAGTATGTTGAAATCTCTTTATGCTTAGGAACATGAGTCATTCAAATAATAATGCAAGTGCTAATGTTAATCCTA	ATATTACATAAGGACTTGCAAAAA	54.346	ACATTATTAAATTGCCTAAACACA	54.99	116	Intergenic
PMSSR00738	scaffold78	182026	182041	Pseudochromosome1	AAAAAAAAAAAAAAA	A	ATTATTTTTGTCAAAATTATTGTTTAATTATTTTTGACAAAAATATTGTTTAATTATTTTTGCCAAAATTATTGTTTAATTATTCATCCCAACATATTTGAAAGGCAAGTTGGAGAGACAAAGTTCTAAAGTATCGAATTTTAGTATCAAAGTGCCACATGAATTAGCAAATGACACTTTAAAAAAAAAAAAAAAGGTTTGCTACCTCCATTAGAGATAGTCTAAGCTATAGTCTAGACCATAGTCTAAAATATCGATAATATCGATGAAATATTGAGGATATTATCATTTTTTCGAGTCATGGATATTTCAGAACGTATCCATACACATATCGTATAAATATCAACAATATCAACAATAATATCAGAAAATATT	TTATTGTTTAATTATTCATCCCAA	54.849	AGCTTAGACTATCTCTAATGGAGG	54.646	160	Intergenic
PMSSR00739	scaffold78	209421	209451	Pseudochromosome1	AGAGAGAGAGAGAGAGAGAGAGAGAGAGAG	AG	GCTCATAAAAGAAAACCCATTAACGAAACCCCAACGGGCTGAAACTGAAAGCAATGAATGCGAAAGAGTTGGCCACAAAAAATAGAACCTGAGCGTCTCAGAGGCTTTTATGGGATACAAAGATTTCGCAGAGATGGCGAGGCTTGATATTGAAATGACGAACGGAGACTGAAAGAGCATAGAGAGAGAGAGAGAGAGAGAGAGAGAGAGGAATCTGGTACAGTATGGTTTAGTCACAGAGGAGGTGAGTGAGAGAGAGCAAAGGTACGGTATGGTTTAGTCACAGAGGAGGTGAGTGAGAGAGAGCAAAGAGCCTCGTAGAGTGTGTCAGATTTCTTGGAAAATAATCTAAAACCCTTTCTTCTTTTTTATGGGAAAAACCCTCTCTTT	GCTTTTATGGGATACAAAGATT	54.391	TCTGTGACTAAACCATACTGTACC	55.156	137	Intergenic
PMSSR00740	scaffold78	221722	221736	Pseudochromosome1	TATATATATATATA	TA	CATATCTGTAATAAATTATATGCATGCATAACCCAGCATACCTGAAAAATTCTTTCTCATGATAGGAGTTGCCTCCATGAAAGCTTGTCTCCTAGCAGCAATCTTTTTCTCCAAATCTATTAAAAACGAAAATACCTTAATTAAAAACTATTTAAAATATAATAAAAAAGAAGGCATATGTATATATATATATATTTATGTATGAGAGATGGGAGATACCTAGATGATAATCATTGCCATCCCCATCTGATTTGAATATGTCTTCGTCTGAGCCTTCGCGTCCTGTTCTCTTTACACCAAAAAGCCTAGGAATGATAGACTTCATACAAAAACAAAATAAATAAATAAAAGAAAATGAAAACTAGAAAGAAAAA	TCCAAATCTATTAAAAACGAAAAT	55.577	TTATCATCTAGGTATCTCCCATCT	55.252	121	Intron
PMSSR00741	scaffold78	286258	286272	Pseudochromosome1	TATATATATATATA	TA	TTAAATAAGATGTACTTAATTAATCTTATATTTTGATTAAAATATTAAAGTGTACTTAGATTATATGGTATACTCAGTTAATTTTAGGGTTTGTTTAGTAACACTCTTCTTTTTTCTTTGCATGTTTTCAACATTGTTAGCTTAATTACAATAAAAAAAATTCATAACTTGCTATATATATATATATATATATAATTTCCATTTTCTAGCATATCAAACTATCCTAAAATTCAACATGCAATAAAACTTCAAGTTCAATAACTAATATACTTACAATATATCAATAACTTCAAAGTTCTATCAATAACTAATATAGTTACAATATAGTTACACTAAAATGAAAAATACTTATACAAGTAGACGGTCCAAACTGG	AGGGTTTGTTTAGTAACACTCTTC	55.132	CATGTTGAATTTTAGGATAGTTTG	54.953	153	Intergenic
PMSSR00742	scaffold78	304668	304683	Pseudochromosome1	AAAAAAAAAAAAAAA	A	TTTTGACCCTAATGGTTTAGAGTTCAAGCAGTATAAGCATGGTATGGGACGTGCATGTTTGCTTGTCCATTTATATGAATTAACGGGAGTAGAATTGAAGCTCATTCATGCATAATATTATTAGTGTGATATTTGGTTATTGATTGCTTGTCACTTAATTTAGTTATATCAATTTCCTGTAAAAAAAAAAAAAAAGGTTTATATCCCTACTCAGCTATCGTTTCACTCACCCCCTAATAGGTTTTGCAGGTACTGAACCTGAACTCTAGAATTTGAGATGAAGTTGGCATATCTATAGTGTGTTTCATGTACATAGCTTATGGTTGATTAATGAACTACTCTTTAAGCGAACTCTTAAGTAGTTCTAACTTGTTA	AGTGTGATATTTGGTTATTGATTG	55.036	CGATAGCTGAGTAGGGATATAAAC	55.632	108	Intergenic
PMSSR00743	scaffold79	55713	55728	Pseudochromosome1	TTTTTTTTTTTTTTT	T	CATAGAGTAGCTGGGTGACCCCTTGGGCTTACGATATGAGCCTTGTCTTTCGACAAGAAGGCTGGGGCTGGGCTTTATGGAGTTGGGCTGCTAGGGGTTAGGCAAGAGAATTTTGCTTTGATGTGAGCCATAACCTGAGTATGGGCCTTGCTATTCGACAAGGTCCAATGTTAATGGTGATTTTTTTTTTTTTTTATTTAGAGCCTAAGTACCTTCGGTAAGTAACGACCTGGGTCGTGTCTCCAGCTTCGGCAGGGGTAAAGTGGTGTGGCCTGCGGCTAGGCCCTTGAAGGTTCGGCAAGGGGTTTACATTTGGGTCTTTGGAATCTTCGGTAAAGTTCGAGGGGAGGAAAAGAGTGATCTGGAAAGCCCAAT	ATGTGAGCCATAACCTGAGTAT	55.385	GTCGTTACTTACCGAAGGTACT	54.446	109	Intron
PMSSR00744	scaffold79	288410	288422	Pseudochromosome1	AAAAAAAAAAAA	A	CATGTGCTGATAGAAGTAAATCACCTTTTGGACCAGCACCTTTACCTATTCTTTCCTTTACAAGTTATGGTGGGAAAACAAGAAGGAAAAGCAAGAGATGCCTCGCCGAGATGAAGGAGTCTACCCACATGAAAGTCTTGGAACCCCAAAAAGCCCTGGAATCAGAATATGATTCTCTTTAAAAAAAAAAAATAGTACTTGGACATTGGTGCTATTTAATCATGCTTACAATAAAGTTGGCTGTAATAACCTAGTTGCAAAAGGATTTCATCAACATAAAGGTTTGGATTACATAGACACTTAGTCTCATTGCTAAACATTTTACAATTCGTTCTATCTTGGCTCTTGTTGTCTAATCTCAGTAGTTTTTAA	GAGTCTACCCACATGAAAGTCT	54.975	AATCCTTTTGCAACTAGGTTATTA	55.667	151	Intergenic
PMSSR00745	scaffold79	298309	298327	Pseudochromosome1	TATATATATATATATATA	TA	CACGAGATATCACTTTATTTCTTTTCCCATGTTTGTTTTGAGTAAGAATGAAAAACAAAGTTTGTATAAATTTTCAATTATATCCATATTACTCCCTCCTAACCTCCTATAGCCCGAATATATGAATTTTTTAATATCTAATACCCTCCAATTATATATATTTACCTAATATGCATCAAATATATATATATATATATATTTCTATGTTATAATAGGTTCAATATTCATAGCAAAATAATAAGTACCTACGTTAATTAGATGATATTATGTACTAAAAAAATAGGTAAAAAAATAAATATATTAACATTTCATATGCCTACATATATTCATATGACCCATAGGAGAAGATAATAGATAAATTCCTTGATAAAAAAAAAA	CTATAGCCCGAATATATGAATTTT	55.178	TATTTTGCTATGAATATTGAACCT	54.272	131	Intergenic
PMSSR00746	scaffold79	298497	298515	Pseudochromosome1	TATATATATATATATATA	TA	CACGAGATATCACTTTATTTCTTTTCCCATGTTTGTTTTGAGTAAGAATGAAAAACAAAGTTTGTATAAATTTTCAATTATATCCATATTACTCCCTCCTAACCTCCTATAGCCCGAATATATGAATTTTTTAATATCTAATACCCTCCAATTATATATATTTACCTAATATGCATCAAATATATATATATATATATATTCTATGTTATAATAGGTTCAATATTCATAGCAAAATAATAAGTACCTACGTTAATTAGATGATATTATGTACTAAAAAAATAGGTAAAAAAATAAATATATTAACATTTCATATGCCTACATATATTCATATGACCCATAGGAGAAGATAATAGATAAATTCCTTGATAAAAAAAAAAA	CTATAGCCCGAATATATGAATTTT	55.178	TATTTTGCTATGAATATTGAACCT	54.272	130	Intergenic
PMSSR00747	scaffold79	315739	315752	Pseudochromosome1	AAAAAAAAAAAAA	A	TGGCATGTATTTTCTATATAAGAATTCCGAAATTAGCACAGAATTAATACCTTTGATGGTTGTTGACTGCTTTTTACATCCTGCAAAAACATTTGAATCATCAAACATTCTTATAGAAAGCAAAATCGTGTTAGTTCAAATTTTATCTAATTGACGAGTATTCTAAAGAACTTTATAATTAAAAAAAAAAAAACTAAATATGCATCACAAACATTAAGTTACAGATGAATCAATCTGCACAATCAAATTACACCAAGATGCCTTAAACGTCTCTCGGTAGAAAATGCAAAGGTAGGAGAAACCTTAAAATTTGACCTACACCTGACACTGACCGGATCATTTGGAAACCTTAGAAGACGAACAAATCACCACT	CAAACATTCTTATAGAAAGCAAAA	55	AACTTAATGTTTGTGATGCATATT	54.82	119	Intron
PMSSR00748	scaffold79	438444	438457	Pseudochromosome1	TTTTTTTTTTTTT	T	ATCCTCGGTTATATTTGAATTTAGAACTTCTTCCAACATAGTGAAAATTAAGTGTGACTAGACCAAATAGTCGTTGGCCAGAATTATAGTCATCAATTTGATTTCCTTAGTTTTATTTTTCCATTTTCAGTTTGAAATTTCTCTTCGGTTTTTTAATTTGCGGAAATTTTGAAACTTATGTTTTTTTTTTTTTAATCTTTTTAAAATAGCTCAGAATTTTGAATAGGCTCAACAATTTGAAATCTAAAAGTGGGCTTAAAATTGAAAACTCATACCTAAAGCCTAAAATAAATATAGTGTTCACACGATGTTCTTGTTAGATTCTATTAAGGGGTTTTATCATTTAATGACAAATAGGAGGACACCAAGACAA	ATTTTCAGTTTGAAATTTCTCTTC	55.222	GCTTTAGGTATGAGTTTTCAATTT	55.29	160	Intron
PMSSR00749	scaffold831	81340	81372	Pseudochromosome1	CTCTCTCTCTCTCTCTCTCTCTCTCTCTCTCT	CT	TTCTCTTTGTTCACCCCAATACTTAAATCATTAAGCTGTAAGTTTTATTATTATGTAAAAAGACAGAAAAGGTCATCCAACTTAATAATTAACCCTAGTACATCTATACACACACCCCACAGACCCCACCACTATTCATATTAAGTTTTAGAAACCTCCTTCCAACTTCCTGTTTACAAACTCTCTCTCTCTCTCTCTCTCTCTCTCTCTCTTCAAGTTCTCAACTCAACAATACCCAAGTGTTAGAATTCCAGTTACAATTCTTGGAGAGAGGTAAAACTGTTCTCTTTCTCTAGAAAGTATTAAATTTCAGATTTGGGGTTTCATTTGTTTGTGTTTTTTTTTGTTGGGAACAAAGAAAATTGTGGGGTTTGAATAGAAAATATCTTTTA	CCCACCACTATTCATATTAAGTTT	55.64	TTGTAACTGGAATTCTAACACTTG	55.437	136	Intergenic
PMSSR00750	scaffold831	91904	91924	Pseudochromosome1	CTCTCTCTCTCTCTCTCTCT	CT	AAAATTGTCTAATTTAGGACCAAAATATTCAAATCGGTTTAAACTGTTAATTAACGGTAACCGACTGATTTTTGTGGTTTCAAAAATCACCTTACTGCAATAGTCGGTCGGTTTGTGGTTCGAAGAAAAATTCGCGGTTATCGAACCGCAACCACCCCTACTCGGCAGTACCCCCTTTTCCTCTCTCTCTCTCTCTCTCTTCGTTCCAAGAATCACTTTATTTTGTAGTTGTCTTTTATCTTCACATTCCAAAGGGTGCAAAAATTTACACTGCATACAAAAGAGTTTCTTGGGGATTTTTAGTTAAGTTTGTTCTTTTTGTATAGTTAAATTAGTGATTATTCCCATACATATTTCGGAACGAGTTTCAACACTAGGTC	AAAATCACCTTACTGCAATAGTC	54.526	CAAAATAAAGTGATTCTTGGAAC	54.881	143	Intergenic
PMSSR00751	scaffold831	104443	104455	Pseudochromosome1	TATATATATATA	TA	ATGGTTGTTCCACATTGTTTGAACCTCATAGGAGCTCTTCATTTATGTAGTTGGACACTCATCTAAATTGTAATCCAATGTTCAAATAAACTATGGATTTATGCATGGTTTATTCATTCTAATCAACTTTTTATTTTCAAACTTTTCATTAACGCGTATTACATACCACTTATATTTCATTATATATATATAATCTTATTATTAGTAAATTTTGAGTTTTATTTGTTCAATACATTCATTGACAATGTACATAACATCTATGAAATTTTTACACTAAAATTATGTGTTTCAATGCCTATATCTGTCATTTTTGTTGATTTTTTCCCGATACCCAAAACGATAGCGATATATCCCTCGAAATATCTGTAAATT	TAACGCGTATTACATACCACTTAT	55.049	TATAGGCATTGAAACACATAATTT	54.919	151	Intergenic
PMSSR00752	scaffold831	106198	106215	Pseudochromosome1	TTTTTTTTTTTTTTTTT	T	CCAAAAAAATGTCACCCGTTTGATTGGATTCGGATCTGCTAATCGGAGCGCTCGGGGCGTGACACATTGCGCATGACGTCACAACACGCGGGCTCGACCTCGGGCTAAACTGGCCTTCGGGCCAGCCCGACTTCGTGGGACCCACTCCCAGCCCGGGCTTGATCTCGCCGCTGGAACGACTTTTTTTTTTTTTTTTTCCTTTCCCCCCAGCCTTGGGCTCAGTTGATGGATGGAACTGCTCTAAGAACAAAACACCAACCTTCTAATTAGCCACTTGTTCAATGAGTTGAAGAACCCTAAGGGCCCAAAACTAAGGAGATAGGCAGGCCCAGAGAGCAACCATCACTAAAGAAGGGAGATGGTTCATAACATATAGT	ATTGGATTCGGATCTGCTAA	57.244	GGTGTTTTGTTCTTAGAGCAGTT	56.838	234	Intergenic
PMSSR00753	scaffold831	164031	164051	Pseudochromosome1	ATATATATATATATATATAT	AT	GGTTTAATATATATAAAATACAATATTCTAATGTTTATTTATTTTTATACTTTTCTGTTTGTGATTTAGAAAAGATGAATGTAAATTGAAACATTATGCAGTTAAATATATTGTAGCTTCCGGAGTCCAATTGCCAAATTACATGTCAATATAGAGAGATTATTCCCAAATACGCATTTAATATATATATATATATATATTTTGTGATTGTGCAGAAACAAACATACTTCATGAATCATCCCCTTCTTAAAACTTAAAACTTATTCTAATGAAAAAAATTCACTTGATAGATAGTTAATTGATACATCAACGAGGTTGTCTCTAATTAAAAATAACGTGGATTTCCCCATGGCGCCCAGGAACCAGGATCGAACTTTAGT	ATAGAGAGATTATTCCCAAATACG	55.059	GATGATTCATGAAGTATGTTTGTT	54.976	110	Intergenic
PMSSR00754	scaffold831	211089	211107	Pseudochromosome1	TTTTTTTTTTTTTTTTTT	T	TTTGAATTTCAAGGTTAACTTTTTTCAGAAAAGATGGTAAAGACTTTCAAAACAATTTTAGAGTTTAAATATAATTGCCTCTAATGAACTCTTTGATGTTGCAAGCAGACTTTTGTTTTGTTTTTTTAATTTTTTGTTGCTATTTATGGGCAATATTTTCTCCTCCTATGTGTTAAAACCTTTTTTTTTTTTTTTTTTCAATTAACAGGGAAGGGGAGTTCTCGCCAACTTCATGTAAGACCTTTTGCTTTTCATTTAACTTGTGATATTCTATTGTAGTTTGGCAGAGCTTAGCCTATAATGTGTGACATTTATAGGAGTAATGTTGCACTGCAGATCACGATTTACTTGGACAACATGCCATCTTTGCTGAGCATA	TATTTTCTCCTCCTATGTGTTAAA	54.293	ATATCACAAGTTAAATGAAAAGCA	55.083	116	Intron
PMSSR00755	scaffold831	218151	218172	Pseudochromosome1	AAAAAAAAAAAAAAAAAAAAA	A	GGGGAAGCAAATTGTCCATCTTACTTGGAAACAGATTGGTTACAGAGGAAAAGTTAATATTTACACATAACTATATCAAATTAATCAATAAGAAAAACACTCGCAGAAAGAAAGTATATTTCAATAAATTTTTGTGAAAGAAAAACTTTATAAAATAAAATAAAATATATAAGAAAAGAAAAAAAAAAAAAAAAAAAAAAAGAGACCTTCATGAACAAATCTTCAATTTCTCTCATCCGAATATCCCCAGGCAGATTGCCGACGTAGATAGTGCGACTCGATCGGCTACTCATCTTTTTCCCCCTGAAAACACAGCCGAAATTACCATACCACAAATTTGAAAAAAAAACCAAACTTCACAATTAAAATACAACGAATTTG	AATTAATCAATAAGAAAAACACTCG	55.317	GATGAGAGAAATTGAAGATTTGTT	55.828	159	Intron
PMSSR00756	scaffold846	40258	40304	Pseudochromosome1	CTCTCTCTCTCTCTCTCTCTCTCTCTCTCTCTCTCTCTCTCTCTCT	CT	CACAATGAGGTGGCCAATAGGAAGTCACCTAAGTGGTTCTCATTTCTCATCAGCAAAGCACTTTGGCTTGGCTTGCCTCAACAAAGACTCCATCCAAGAGGCCTCTCTATAAATACCAAATCCCTTCTCACATTCTTCTTCACCAATTTTCCACAACATAATAGGACACATCATCTCCCACTCTCTCTCTCTCTCTCTCTCTCTCTCTCTCTCTCTCTCTCTCTCTTCCAACCCAAAAGAGCCAGTAGCTTGAGAGATCTTTGGCTCATCATCACAATCTTCATCAATTAAGAACCAGGGATCATGAAGGTATGTGTGAAACTGAGGTCCATGCAAAAGATATATGCATTGTGGGAAACAGAGGAAGAAATTCAAGACTTGGGTTTATGCTAATTGAAA…	ACAACATAATAGGACACATCATCT	54.47	TTCTTAATTGATGAAGATTGTGAT	54.816	142	Intergenic
PMSSR00757	scaffold846	44307	44321	Pseudochromosome1	TCTCTCTCTCTCTC	TC	TTTCCTTTACGTAGTGCTCGAGCTCGCGAGTTCATAAGCACGTGGGGGCTCAAATCGGAGTTGAAATGAAGAAGTGACGATCCACAGAAGTTTAGTGCACAACTGTAATTTGTACAAAATCAAATTATAAAAAGCTGGACAGCTCCTTCTCTCTCACTTCTCTCTCCTCTTGTGACTCTTTCTCTCTCTCTCTCCACTGACACTCACATAGCGATGCTGTCACTTTGACCGGCGATTTCATCACCATTTGACTTCTGTTTCTAAAGTGGTTGGTACCAAAAGAGTTGTCTCTTCATCCTCTACCTAACCCATGTCATTTCTCAGCTCAAAAATCCAAGGATTAACGGCTAGAATGACAGGAATTAAAGGGGGCT	AAATCAAATTATAAAAAGCTGGAC	55.233	CACTTTAGAAACAGAAGTCAAATG	55.179	152	Intergenic
PMSSR00758	scaffold86	18679	18691	Pseudochromosome1	AAAAAAAAAAAA	A	CAGTGAGATGAGAGAGAAAGAAAAGGGGTTTGAGGTCCAGGAAAAGGGGGGGAGAGATGAAAGCGAGACTCGGTTAGAAGTGAGAGAGAGTTGATGAGAAGAGAGAGAAAGAGATGAGAGAGAAGAAGAGAGCTTTGAGTTGCAGAGGGAAACAAGGACGGACGATGGAGCAGGCGTGAGAAAAAAAAAAAATAGAAGCATCGAAAGAGTTTGACAACTGTCAGGAGTCAATTGGCTTGGGATACTGACGTGGATGCTGACTTTGGTATCCCCGTGCAGGAAAGTTTTTCTCCAGATAATGGGTAGACCATTTATTACAAAAACCAAAAGACAAAAGAAAAAAAAGTGCGAGGATGGAAATTTTTATACAAA	AAAGAGATGAGAGAGAAGAAGAGA	55.081	ACAGTTGTCAAACTCTTTCGAT	55.624	114	Intergenic
PMSSR00759	scaffold86	28324	28342	Pseudochromosome1	AAGAAGAAGAAGAAGAAG	AAG	AGAAAGACAAGTAGCAGGATATAAAGATCCTGGCCCAGTCAAAGCAAAAAGATTGGAGGAATGCTTGGATTCATTGATGCAAATAGGGCTCTCATGCTCTGCAACATCACCAAGAGACCGGATGTCTATGGATGTCGTTGTCAACAAAATGAATGCAATTAGAGACTCATATCTCAATTTAAGAAGAAGAAGAAGAAGGATCGAAAAGTACAAGATAGGCTAAGTTTGTTAACTAATCTCAATACCCTCATCTACATGCCAGAAATCTTTTGATAAAGGATATTATATGTATCAATCTGTGTGAGATCATGTGAGGTTGAATTCAGCATTTTATATGGAAAAATTAAGGGAAGAAGGTTTTATTTCTTCTATTCAAAT	TGAATGCAATTAGAGACTCATATC	55.357	TGATCTCACACAGATTGATACATA	54.876	160	CDS
PMSSR00760	scaffold86	58551	58565	Pseudochromosome1	TATATATATATATA	TA	TTTTTTTTTTTTAATTTTTTGGGGCAATTATCCTAAGGAAAGTCTTAAAAGTTAACATTTTTTTGGTCTAAAAATGTCTCATGGTGGATAAATTATCTAAGGGCTGACTTGAAGAGAGGGAACATCACTGCTGAGGAGGAAGAAACCATTGTTAAGTTACACACTGCTTTGCATAATAGGTATATATATATATATTATACCCTCATTTTTTAATTTAATAAATATCTTTTTATATAGTTCTCTTTGGCCAGCGTTCCTTTTTGTATAATATATCTATGCTCAGAATATATGAATGCAACCATTCTCAATTCACTCATAGTTTGTAAGTTCTAATTTTATTAAGATCCCTCTTTGAACAGGAGAAATCCGGCAGC	AGGAAGAAACCATTGTTAAGTTAC	55.076	TATATTATACAAAAAGGAACGCTG	54.872	136	Intergenic
[truncated: 6,303 more rows]
