# Supplementary material for: Genome-wide DNA polymorphisms in two cultivars of mei (Prunus mume sieb. et zucc.)
Source: BMC Genet. 2013 Oct 6;14:98. doi: 10.1186/1471-2156-14-98 (PMC3851432; doi:10.1186/1471-2156-14-98)
Supplement: Additional file 4 — Functional annotation of 9,557 genes containing polymorphic markers in mei. [file 1471-2156-14-98-S4.xls]

## Sheet: com3_all.gene.id.uniq
Additional file 4. Functional annotation of 9,557 genes containing polymorphic markers in mei.
Mei Seq ID	#GOs	Function
Pm026004	GO:0004497;GO:0005506;GO:0009055;GO:0020037;GO:0055114;	monooxygenase activity;iron ion binding;electron carrier activity;heme binding;oxidation-reduction process;
Pm026003	GO:0004497;GO:0005506;GO:0009055;GO:0020037;GO:0055114;	monooxygenase activity;iron ion binding;electron carrier activity;heme binding;oxidation-reduction process;
Pm026002	GO:0004497;GO:0005506;GO:0009055;GO:0020037;GO:0055114;	monooxygenase activity;iron ion binding;electron carrier activity;heme binding;oxidation-reduction process;
Pm025998	GO:0005515;	protein binding;
Pm025997	GO:0005515;	protein binding;
Pm025996	GO:0003735;GO:0005622;GO:0005840;GO:0006412;	structural constituent of ribosome;intracellular;ribosome;translation;
Pm025995	GO:0003700;GO:0006355;GO:0043565;GO:0046983;	sequence-specific DNA binding transcription factor activity;regulation of transcription, DNA-dependent;sequence-specific DNA binding;protein dimerization activity;
Pm025994	GO:0005515;	protein binding;
Pm025992	GO:0005515;	protein binding;
Pm025991	GO:0005488;	binding;
Pm025987	GO:0004672;GO:0004674;GO:0005515;GO:0005524;GO:0006468;	protein kinase activity;protein serine/threonine kinase activity;protein binding;ATP binding;protein phosphorylation;
Pm025982	GO:0005515;GO:0008270;GO:0047134;GO:0055114;	protein binding;zinc ion binding;protein-disulfide reductase activity;oxidation-reduction process;
Pm025969	GO:0047134;GO:0055114;	protein-disulfide reductase activity;oxidation-reduction process;
Pm025964	GO:0003676;GO:0003723;GO:0008270;	nucleic acid binding;RNA binding;zinc ion binding;
Pm025960	GO:0006629;GO:0016491;GO:0016717;GO:0055114;	lipid metabolic process;oxidoreductase activity;oxidoreductase activity, acting on paired donors, with oxidation of a pair of donors resulting in the reduction of molecular oxygen to two molecules of water;oxidation-reduction process;
Pm025951	GO:0006457;GO:0031072;GO:0051082;	protein folding;heat shock protein binding;unfolded protein binding;
Pm025950	GO:0016787;	hydrolase activity;
Pm025949	GO:0006812;GO:0008324;GO:0016020;GO:0055085;	cation transport;cation transmembrane transporter activity;membrane;transmembrane transport;
Pm025948	GO:0004672;GO:0004674;GO:0005488;GO:0005524;GO:0005529;GO:0006468;	protein kinase activity;protein serine/threonine kinase activity;binding;ATP binding;sugar binding;protein phosphorylation;
Pm025946	GO:0005515;GO:0005524;GO:0006915;GO:0006952;	protein binding;ATP binding;apoptosis;defense response;
Pm025945	GO:0035556;GO:0047134;GO:0055114;	intracellular signal transduction;protein-disulfide reductase activity;oxidation-reduction process;
Pm025943	GO:0047134;GO:0055114;	protein-disulfide reductase activity;oxidation-reduction process;
Pm025942	GO:0005524;GO:0006915;GO:0006952;	ATP binding;apoptosis;defense response;
Pm025934	GO:0005515;GO:0008270;	protein binding;zinc ion binding;
Pm025929	GO:0003677;GO:0003824;GO:0003905;GO:0006284;	DNA binding;catalytic activity;alkylbase DNA N-glycosylase activity;base-excision repair;
Pm025928	GO:0000226;GO:0000922;GO:0005815;GO:0005856;GO:0007020;	microtubule cytoskeleton organization;spindle pole;microtubule organizing center;cytoskeleton;microtubule nucleation;
Pm025927	GO:0003824;GO:0004553;GO:0005975;GO:0043169;	catalytic activity;hydrolase activity, hydrolyzing O-glycosyl compounds;carbohydrate metabolic process;cation binding;
Pm025925	GO:0003824;GO:0004553;GO:0005975;GO:0043169;	catalytic activity;hydrolase activity, hydrolyzing O-glycosyl compounds;carbohydrate metabolic process;cation binding;
Pm025922	GO:0004672;GO:0004674;GO:0004713;GO:0005524;GO:0006468;	protein kinase activity;protein serine/threonine kinase activity;protein tyrosine kinase activity;ATP binding;protein phosphorylation;
Pm025919	GO:0006812;GO:0008324;GO:0016020;GO:0055085;	cation transport;cation transmembrane transporter activity;membrane;transmembrane transport;
Pm025918	GO:0005507;GO:0009055;	copper ion binding;electron carrier activity;
Pm029804	GO:0000166;GO:0004888;GO:0005515;GO:0005524;GO:0006915;GO:0006952;GO:0007165;GO:0017111;GO:0031224;GO:0045087;	nucleotide binding;transmembrane receptor activity;protein binding;ATP binding;apoptosis;defense response;signal transduction;nucleoside-triphosphatase activity;intrinsic to membrane;innate immune response;
Pm018053	GO:0003989;GO:0006633;GO:0009317;GO:0016874;	acetyl-CoA carboxylase activity;fatty acid biosynthetic process;acetyl-CoA carboxylase complex;ligase activity;
Pm018050	GO:0003677;GO:0006275;GO:0030337;GO:0043626;	DNA binding;regulation of DNA replication;DNA polymerase processivity factor activity;PCNA complex;
Pm018047	GO:0003677;GO:0006275;GO:0030337;GO:0043626;	DNA binding;regulation of DNA replication;DNA polymerase processivity factor activity;PCNA complex;
Pm018040	GO:0003824;GO:0005488;GO:0006629;GO:0008081;GO:0008152;GO:0016491;GO:0055114;	catalytic activity;binding;lipid metabolic process;phosphoric diester hydrolase activity;metabolic process;oxidoreductase activity;oxidation-reduction process;
Pm018035	GO:0003824;GO:0005488;GO:0008152;GO:0016491;GO:0055114;	catalytic activity;binding;metabolic process;oxidoreductase activity;oxidation-reduction process;
Pm018034	GO:0003824;GO:0005488;GO:0008152;GO:0016491;GO:0055114;	catalytic activity;binding;metabolic process;oxidoreductase activity;oxidation-reduction process;
Pm018033	GO:0003824;GO:0005488;GO:0008152;GO:0016491;GO:0055114;	catalytic activity;binding;metabolic process;oxidoreductase activity;oxidation-reduction process;
Pm018030	GO:0003824;GO:0005488;GO:0008152;GO:0016491;GO:0055114;	catalytic activity;binding;metabolic process;oxidoreductase activity;oxidation-reduction process;
Pm018029	GO:0003824;GO:0005488;GO:0008152;GO:0016491;GO:0055114;	catalytic activity;binding;metabolic process;oxidoreductase activity;oxidation-reduction process;
Pm018028	GO:0003824;GO:0005488;GO:0008152;GO:0016491;GO:0055114;	catalytic activity;binding;metabolic process;oxidoreductase activity;oxidation-reduction process;
Pm018026	GO:0003824;GO:0004470;GO:0005488;GO:0006108;GO:0008152;GO:0016491;GO:0016616;GO:0046872;GO:0051287;GO:0055114;	catalytic activity;malic enzyme activity;binding;malate metabolic process;metabolic process;oxidoreductase activity;oxidoreductase activity, acting on the CH-OH group of donors, NAD or NADP as acceptor;metal ion binding;NAD or NADH binding;oxidation-reduction process;
Pm018025	GO:0003824;GO:0005488;GO:0008152;GO:0008831;GO:0045226;	catalytic activity;binding;metabolic process;dTDP-4-dehydrorhamnose reductase activity;extracellular polysaccharide biosynthetic process;
Pm018021	GO:0009058;	biosynthetic process;
Pm018020	GO:0016614;	oxidoreductase activity, acting on CH-OH group of donors;
Pm018018	GO:0005515;	protein binding;
Pm018013	GO:0003677;GO:0005634;	DNA binding;nucleus;
Pm018010	GO:0005515;	protein binding;
Pm018007	GO:0003677;GO:0005515;GO:0045449;	DNA binding;protein binding;regulation of transcription;
Pm017993	GO:0005515;	protein binding;
Pm017989	GO:0005488;	binding;
Pm017988	GO:0004672;GO:0004674;GO:0005524;GO:0006468;	protein kinase activity;protein serine/threonine kinase activity;ATP binding;protein phosphorylation;
Pm017987	GO:0003677;GO:0003700;GO:0005515;GO:0005634;GO:0006355;GO:0030528;GO:0043565;GO:0045449;	DNA binding;sequence-specific DNA binding transcription factor activity;protein binding;nucleus;regulation of transcription, DNA-dependent;transcription regulator activity;sequence-specific DNA binding;regulation of transcription;
Pm017986	GO:0008168;	methyltransferase activity;
Pm017970	GO:0005515;	protein binding;
Pm018009	GO:0005515;	protein binding;
Pm021072	GO:0000166;GO:0003676;GO:0004812;GO:0004815;GO:0005524;GO:0005737;GO:0006412;GO:0006418;GO:0006422;GO:0016874;	nucleotide binding;nucleic acid binding;aminoacyl-tRNA ligase activity;aspartate-tRNA ligase activity;ATP binding;cytoplasm;translation;tRNA aminoacylation for protein translation;aspartyl-tRNA aminoacylation;ligase activity;
Pm021065	GO:0004553;GO:0005618;GO:0005975;GO:0006073;GO:0016762;GO:0048046;	hydrolase activity, hydrolyzing O-glycosyl compounds;cell wall;carbohydrate metabolic process;cellular glucan metabolic process;xyloglucan:xyloglucosyl transferase activity;apoplast;
Pm021060	GO:0005576;	extracellular region;
Pm021059	GO:0005576;	extracellular region;
Pm021055	GO:0005576;	extracellular region;
Pm007750	GO:0005488;	binding;
Pm007747	GO:0005515;GO:0008430;	protein binding;selenium binding;
Pm007744	GO:0003824;GO:0008152;	catalytic activity;metabolic process;
Pm007743	GO:0005515;	protein binding;
Pm007740	GO:0004650;GO:0005975;	polygalacturonase activity;carbohydrate metabolic process;
Pm007739	GO:0005515;	protein binding;
Pm007737	GO:0005515;	protein binding;
Pm007735	GO:0005515;	protein binding;
Pm007734	GO:0003824;GO:0008152;	catalytic activity;metabolic process;
Pm007733	GO:0003824;GO:0004553;GO:0005975;GO:0043169;	catalytic activity;hydrolase activity, hydrolyzing O-glycosyl compounds;carbohydrate metabolic process;cation binding;
Pm007732	GO:0004672;GO:0004674;GO:0005515;GO:0005524;GO:0006468;	protein kinase activity;protein serine/threonine kinase activity;protein binding;ATP binding;protein phosphorylation;
Pm007731	GO:0004672;GO:0004674;GO:0005515;GO:0005524;GO:0006468;	protein kinase activity;protein serine/threonine kinase activity;protein binding;ATP binding;protein phosphorylation;
Pm007730	GO:0003700;GO:0005634;GO:0006355;GO:0043565;	sequence-specific DNA binding transcription factor activity;nucleus;regulation of transcription, DNA-dependent;sequence-specific DNA binding;
Pm007728	GO:0003700;GO:0005634;GO:0006355;GO:0043565;	sequence-specific DNA binding transcription factor activity;nucleus;regulation of transcription, DNA-dependent;sequence-specific DNA binding;
Pm007723	GO:0008152;GO:0016758;	metabolic process;transferase activity, transferring hexosyl groups;
Pm007721	GO:0008152;GO:0016758;	metabolic process;transferase activity, transferring hexosyl groups;
Pm013586	GO:0005488;	binding;
Pm013583	GO:0005622;	intracellular;
Pm013579	GO:0005515;	protein binding;
Pm013577	GO:0003677;GO:0045449;	DNA binding;regulation of transcription;
Pm013576	GO:0009058;	biosynthetic process;
Pm013568	GO:0005515;	protein binding;
Pm013564	GO:0005515;GO:0005643;GO:0046907;	protein binding;nuclear pore;intracellular transport;
Pm013562	GO:0005515;	protein binding;
Pm013560	GO:0005215;GO:0006810;GO:0008271;GO:0008272;GO:0016020;GO:0016021;GO:0055085;	transporter activity;transport;secondary active sulfate transmembrane transporter activity;sulfate transport;membrane;integral to membrane;transmembrane transport;
Pm016821	GO:0005515;	protein binding;
Pm016822	GO:0000166;GO:0004888;GO:0005515;GO:0005524;GO:0006915;GO:0006952;GO:0007165;GO:0017111;GO:0031224;GO:0045087;	nucleotide binding;transmembrane receptor activity;protein binding;ATP binding;apoptosis;defense response;signal transduction;nucleoside-triphosphatase activity;intrinsic to membrane;innate immune response;
Pm016827	GO:0003676;GO:0005515;	nucleic acid binding;protein binding;
Pm016828	GO:0003676;GO:0005515;	nucleic acid binding;protein binding;
Pm016829	GO:0004650;GO:0005975;	polygalacturonase activity;carbohydrate metabolic process;
Pm016830	GO:0015520;GO:0015904;GO:0016021;GO:0046677;GO:0055085;	tetracycline:hydrogen antiporter activity;tetracycline transport;integral to membrane;response to antibiotic;transmembrane transport;
Pm016831	GO:0005488;GO:0006886;GO:0016192;GO:0030117;	binding;intracellular protein transport;vesicle-mediated transport;membrane coat;
Pm016832	GO:0000166;GO:0004888;GO:0005524;GO:0006915;GO:0006952;GO:0007165;GO:0017111;GO:0031224;GO:0045087;	nucleotide binding;transmembrane receptor activity;ATP binding;apoptosis;defense response;signal transduction;nucleoside-triphosphatase activity;intrinsic to membrane;innate immune response;
Pm016837	GO:0000166;GO:0004888;GO:0005515;GO:0005524;GO:0006915;GO:0006952;GO:0007165;GO:0017111;GO:0031224;GO:0045087;	nucleotide binding;transmembrane receptor activity;protein binding;ATP binding;apoptosis;defense response;signal transduction;nucleoside-triphosphatase activity;intrinsic to membrane;innate immune response;
Pm016845	GO:0000166;GO:0004888;GO:0005515;GO:0005524;GO:0006915;GO:0006952;GO:0007165;GO:0017111;GO:0031224;GO:0045087;	nucleotide binding;transmembrane receptor activity;protein binding;ATP binding;apoptosis;defense response;signal transduction;nucleoside-triphosphatase activity;intrinsic to membrane;innate immune response;
Pm023336	GO:0004252;GO:0006508;	serine-type endopeptidase activity;proteolysis;
Pm023344	GO:0016021;GO:0043066;	integral to membrane;negative regulation of apoptosis;
Pm023347	GO:0003735;GO:0005622;GO:0005840;GO:0006412;	structural constituent of ribosome;intracellular;ribosome;translation;
Pm023350	GO:0055085;	transmembrane transport;
Pm023354	GO:0016747;	transferase activity, transferring acyl groups other than amino-acyl groups;
Pm023355	GO:0016491;	oxidoreductase activity;
Pm023356	GO:0016491;	oxidoreductase activity;
Pm023357	GO:0004497;GO:0008152;GO:0016491;GO:0055114;	monooxygenase activity;metabolic process;oxidoreductase activity;oxidation-reduction process;
Pm023359	GO:0005515;GO:0008270;	protein binding;zinc ion binding;
Pm023361	GO:0005488;	binding;
Pm023364	GO:0004806;GO:0006629;	triglyceride lipase activity;lipid metabolic process;
Pm023365	GO:0016491;	oxidoreductase activity;
Pm023372	GO:0005515;GO:0008270;	protein binding;zinc ion binding;
Pm023373	GO:0003824;GO:0008152;	catalytic activity;metabolic process;
Pm023374	GO:0003677;GO:0003700;GO:0006355;	DNA binding;sequence-specific DNA binding transcription factor activity;regulation of transcription, DNA-dependent;
Pm023376	GO:0003677;GO:0003700;GO:0006355;	DNA binding;sequence-specific DNA binding transcription factor activity;regulation of transcription, DNA-dependent;
Pm023379	GO:0003824;GO:0005524;GO:0006754;GO:0006812;GO:0008152;GO:0015662;GO:0016020;GO:0016021;GO:0016820;GO:0016887;	catalytic activity;ATP binding;ATP biosynthetic process;cation transport;metabolic process;ATPase activity, coupled to transmembrane movement of ions, phosphorylative mechanism;membrane;integral to membrane;hydrolase activity, acting on acid anhydrides, catalyzing transmembrane movement of substances;ATPase activity;
Pm023380	GO:0016787;	hydrolase activity;
Pm023382	GO:0004806;GO:0006629;	triglyceride lipase activity;lipid metabolic process;
Pm023383	GO:0004806;GO:0006629;	triglyceride lipase activity;lipid metabolic process;
Pm023384	GO:0004806;GO:0006629;	triglyceride lipase activity;lipid metabolic process;
Pm023388	GO:0006511;GO:0031461;GO:0031625;	ubiquitin-dependent protein catabolic process;cullin-RING ubiquitin ligase complex;ubiquitin protein ligase binding;
Pm023389	GO:0006511;GO:0031461;GO:0031625;	ubiquitin-dependent protein catabolic process;cullin-RING ubiquitin ligase complex;ubiquitin protein ligase binding;
Pm023390	GO:0006511;GO:0031461;GO:0031625;	ubiquitin-dependent protein catabolic process;cullin-RING ubiquitin ligase complex;ubiquitin protein ligase binding;
Pm023391	GO:0006511;GO:0031461;GO:0031625;	ubiquitin-dependent protein catabolic process;cullin-RING ubiquitin ligase complex;ubiquitin protein ligase binding;
Pm023392	GO:0006511;GO:0031461;GO:0031625;	ubiquitin-dependent protein catabolic process;cullin-RING ubiquitin ligase complex;ubiquitin protein ligase binding;
Pm023393	GO:0006511;GO:0031461;GO:0031625;	ubiquitin-dependent protein catabolic process;cullin-RING ubiquitin ligase complex;ubiquitin protein ligase binding;
Pm023396	GO:0006511;GO:0031461;GO:0031625;	ubiquitin-dependent protein catabolic process;cullin-RING ubiquitin ligase complex;ubiquitin protein ligase binding;
Pm023398	GO:0006511;GO:0031461;GO:0031625;	ubiquitin-dependent protein catabolic process;cullin-RING ubiquitin ligase complex;ubiquitin protein ligase binding;
Pm023399	GO:0006464;GO:0008474;	protein modification process;palmitoyl-(protein) hydrolase activity;
Pm023401	GO:0005515;	protein binding;
Pm023408	GO:0005515;GO:0008270;	protein binding;zinc ion binding;
Pm023414	GO:0003995;GO:0003997;GO:0005777;GO:0006631;GO:0006635;GO:0008152;GO:0016627;GO:0050660;GO:0055114;	acyl-CoA dehydrogenase activity;acyl-CoA oxidase activity;peroxisome;fatty acid metabolic process;fatty acid beta-oxidation;metabolic process;oxidoreductase activity, acting on the CH-CH group of donors;flavin adenine dinucleotide binding;oxidation-reduction process;
Pm023415	GO:0003735;GO:0005622;GO:0005840;GO:0006412;	structural constituent of ribosome;intracellular;ribosome;translation;
Pm023417	GO:0003677;GO:0003700;GO:0006355;	DNA binding;sequence-specific DNA binding transcription factor activity;regulation of transcription, DNA-dependent;
Pm023420	GO:0016020;	membrane;
Pm023423	GO:0004672;GO:0004674;GO:0005524;GO:0006468;	protein kinase activity;protein serine/threonine kinase activity;ATP binding;protein phosphorylation;
Pm023425	GO:0005524;GO:0006298;GO:0030983;	ATP binding;mismatch repair;mismatched DNA binding;
Pm023427	GO:0003861;GO:0008152;GO:0009098;GO:0009316;	3-isopropylmalate dehydratase activity;metabolic process;leucine biosynthetic process;3-isopropylmalate dehydratase complex;
Pm023428	GO:0005634;GO:0008270;	nucleus;zinc ion binding;
Pm023430	GO:0005507;GO:0009055;	copper ion binding;electron carrier activity;
Pm023432	GO:0004609;GO:0008654;	phosphatidylserine decarboxylase activity;phospholipid biosynthetic process;
Pm023434	GO:0006189;GO:0008864;GO:0009058;GO:0016742;	'de novo' IMP biosynthetic process;formyltetrahydrofolate deformylase activity;biosynthetic process;hydroxymethyl-, formyl- and related transferase activity;
Pm023437	GO:0003676;	nucleic acid binding;
Pm023445	GO:0004190;GO:0006508;	aspartic-type endopeptidase activity;proteolysis;
Pm029825	GO:0005488;	binding;
Pm024818	GO:0003824;GO:0005488;GO:0008152;GO:0016491;GO:0055114;	catalytic activity;binding;metabolic process;oxidoreductase activity;oxidation-reduction process;
Pm024816	GO:0003677;GO:0003700;GO:0005515;GO:0005634;GO:0006355;GO:0030528;GO:0043565;GO:0045449;	DNA binding;sequence-specific DNA binding transcription factor activity;protein binding;nucleus;regulation of transcription, DNA-dependent;transcription regulator activity;sequence-specific DNA binding;regulation of transcription;
Pm024807	GO:0005515;	protein binding;
Pm024798	GO:0008152;GO:0016491;GO:0055114;	metabolic process;oxidoreductase activity;oxidation-reduction process;
Pm024797	GO:0003700;GO:0043565;GO:0045449;	sequence-specific DNA binding transcription factor activity;sequence-specific DNA binding;regulation of transcription;
Pm024796	GO:0016881;GO:0043687;	acid-amino acid ligase activity;post-translational protein modification;
Pm024784	GO:0003824;GO:0005975;GO:0016853;GO:0019318;GO:0030246;	catalytic activity;carbohydrate metabolic process;isomerase activity;hexose metabolic process;carbohydrate binding;
Pm024783	GO:0005515;GO:0008270;	protein binding;zinc ion binding;
Pm024781	GO:0016788;	hydrolase activity, acting on ester bonds;
Pm024779	GO:0005515;	protein binding;
Pm024776	GO:0004857;GO:0030599;	enzyme inhibitor activity;pectinesterase activity;
Pm024772	GO:0005634;GO:0030528;GO:0045449;	nucleus;transcription regulator activity;regulation of transcription;
Pm024777	GO:0005634;GO:0030528;GO:0045449;	nucleus;transcription regulator activity;regulation of transcription;
Pm022070	GO:0003824;GO:0008152;GO:0018580;GO:0055114;	catalytic activity;metabolic process;nitronate monooxygenase activity;oxidation-reduction process;
Pm022071	GO:0008152;GO:0016758;	metabolic process;transferase activity, transferring hexosyl groups;
Pm022075	GO:0008152;GO:0016758;	metabolic process;transferase activity, transferring hexosyl groups;
Pm022076	GO:0004672;GO:0004674;GO:0005515;GO:0005524;GO:0006468;	protein kinase activity;protein serine/threonine kinase activity;protein binding;ATP binding;protein phosphorylation;
Pm022081	GO:0003677;GO:0005622;GO:0008270;	DNA binding;intracellular;zinc ion binding;
Pm022082	GO:0004197;GO:0006508;	cysteine-type endopeptidase activity;proteolysis;
Pm022102	GO:0004672;GO:0004674;GO:0005515;GO:0005524;GO:0006468;	protein kinase activity;protein serine/threonine kinase activity;protein binding;ATP binding;protein phosphorylation;
Pm022105	GO:0005737;GO:0034227;	cytoplasm;tRNA thio-modification;
Pm022106	GO:0005515;	protein binding;
Pm008556	GO:0005216;GO:0005249;GO:0006811;GO:0006813;GO:0016020;GO:0055085;	ion channel activity;voltage-gated potassium channel activity;ion transport;potassium ion transport;membrane;transmembrane transport;
Pm008557	GO:0003824;GO:0005992;GO:0008152;	catalytic activity;trehalose biosynthetic process;metabolic process;
Pm008562	GO:0005515;GO:0008270;	protein binding;zinc ion binding;
Pm008569	GO:0006066;GO:0016614;GO:0050660;	alcohol metabolic process;oxidoreductase activity, acting on CH-OH group of donors;flavin adenine dinucleotide binding;
Pm008578	GO:0005515;GO:0008270;	protein binding;zinc ion binding;
Pm008581	GO:0008080;GO:0008152;	N-acetyltransferase activity;metabolic process;
Pm008590	GO:0016020;	membrane;
Pm008592	GO:0016021;	integral to membrane;
Pm008594	GO:0016021;	integral to membrane;
Pm008599	GO:0005515;	protein binding;
Pm008611	GO:0005524;GO:0006915;GO:0006952;	ATP binding;apoptosis;defense response;
Pm008613	GO:0005515;	protein binding;
Pm008614	GO:0005543;GO:0005545;GO:0030118;GO:0030276;GO:0048268;	phospholipid binding;1-phosphatidylinositol binding;clathrin coat;clathrin binding;clathrin coat assembly;
Pm008615	GO:0005524;	ATP binding;
Pm008617	GO:0003735;GO:0005622;GO:0005840;GO:0006412;GO:0019843;	structural constituent of ribosome;intracellular;ribosome;translation;rRNA binding;
Pm008620	GO:0006511;GO:0031461;GO:0031625;	ubiquitin-dependent protein catabolic process;cullin-RING ubiquitin ligase complex;ubiquitin protein ligase binding;
Pm008621	GO:0005515;	protein binding;
Pm008622	GO:0004672;GO:0004674;GO:0005515;GO:0005524;GO:0006468;	protein kinase activity;protein serine/threonine kinase activity;protein binding;ATP binding;protein phosphorylation;
Pm008623	GO:0003824;GO:0005488;GO:0008152;GO:0044237;GO:0050662;	catalytic activity;binding;metabolic process;cellular metabolic process;coenzyme binding;
Pm008624	GO:0003824;GO:0030151;GO:0030170;	catalytic activity;molybdenum ion binding;pyridoxal phosphate binding;
Pm008625	GO:0005488;	binding;
Pm008628	GO:0005515;GO:0005634;GO:0018024;	protein binding;nucleus;histone-lysine N-methyltransferase activity;
Pm008629	GO:0003677;GO:0003700;GO:0006355;	DNA binding;sequence-specific DNA binding transcription factor activity;regulation of transcription, DNA-dependent;
Pm008630	GO:0016021;	integral to membrane;
Pm008631	GO:0005488;GO:0005515;	binding;protein binding;
Pm008639	GO:0003824;GO:0005488;GO:0008152;	catalytic activity;binding;metabolic process;
Pm008640	GO:0003824;GO:0004124;GO:0006535;GO:0008152;GO:0030170;	catalytic activity;cysteine synthase activity;cysteine biosynthetic process from serine;metabolic process;pyridoxal phosphate binding;
Pm008645	GO:0000166;GO:0004812;GO:0004827;GO:0005524;GO:0005737;GO:0006412;GO:0006418;GO:0006433;	nucleotide binding;aminoacyl-tRNA ligase activity;proline-tRNA ligase activity;ATP binding;cytoplasm;translation;tRNA aminoacylation for protein translation;prolyl-tRNA aminoacylation;
Pm008648	GO:0000166;GO:0005524;GO:0006810;GO:0016021;GO:0016887;GO:0017111;GO:0042626;GO:0055085;	nucleotide binding;ATP binding;transport;integral to membrane;ATPase activity;nucleoside-triphosphatase activity;ATPase activity, coupled to transmembrane movement of substances;transmembrane transport;
Pm008649	GO:0000166;GO:0005524;GO:0006810;GO:0016021;GO:0016887;GO:0017111;GO:0042626;GO:0055085;	nucleotide binding;ATP binding;transport;integral to membrane;ATPase activity;nucleoside-triphosphatase activity;ATPase activity, coupled to transmembrane movement of substances;transmembrane transport;
Pm008650	GO:0000166;GO:0005524;GO:0006810;GO:0016021;GO:0016887;GO:0017111;GO:0042626;GO:0055085;	nucleotide binding;ATP binding;transport;integral to membrane;ATPase activity;nucleoside-triphosphatase activity;ATPase activity, coupled to transmembrane movement of substances;transmembrane transport;
Pm000985	GO:0004298;GO:0005839;GO:0051603;	threonine-type endopeptidase activity;proteasome core complex;proteolysis involved in cellular protein catabolic process;
Pm000987	GO:0003676;GO:0005515;GO:0008270;	nucleic acid binding;protein binding;zinc ion binding;
Pm000989	GO:0000166;GO:0003676;	nucleotide binding;nucleic acid binding;
Pm000990	GO:0003676;GO:0005524;GO:0008026;	nucleic acid binding;ATP binding;ATP-dependent helicase activity;
Pm000994	GO:0003677;GO:0005634;GO:0006355;GO:0009725;GO:0045449;GO:0046983;	DNA binding;nucleus;regulation of transcription, DNA-dependent;response to hormone stimulus;regulation of transcription;protein dimerization activity;
Pm000995	GO:0008219;GO:0016021;	cell death;integral to membrane;
Pm000996	GO:0008219;GO:0016021;	cell death;integral to membrane;
Pm000999	GO:0003677;GO:0045449;	DNA binding;regulation of transcription;
Pm001002	GO:0003676;GO:0005622;GO:0008270;	nucleic acid binding;intracellular;zinc ion binding;
Pm001018	GO:0005515;GO:0008270;	protein binding;zinc ion binding;
Pm001019	GO:0000166;GO:0003676;GO:0006396;GO:0008173;GO:0008270;	nucleotide binding;nucleic acid binding;RNA processing;RNA methyltransferase activity;zinc ion binding;
Pm001020	GO:0008270;	zinc ion binding;
Pm001023	GO:0016114;GO:0046429;GO:0055114;	terpenoid biosynthetic process;4-hydroxy-3-methylbut-2-en-1-yl diphosphate synthase activity;oxidation-reduction process;
Pm001027	GO:0005783;GO:0006662;GO:0009055;GO:0015035;GO:0016853;GO:0045454;	endoplasmic reticulum;glycerol ether metabolic process;electron carrier activity;protein disulfide oxidoreductase activity;isomerase activity;cell redox homeostasis;
Pm001028	GO:0004672;GO:0004674;GO:0005524;GO:0006468;	protein kinase activity;protein serine/threonine kinase activity;ATP binding;protein phosphorylation;
Pm006669	GO:0003824;	catalytic activity;
Pm006670	GO:0003824;GO:0005737;GO:0006364;GO:0008173;GO:0051536;	catalytic activity;cytoplasm;rRNA processing;RNA methyltransferase activity;iron-sulfur cluster binding;	IPR004383;	Ribosomal RNA large subunit methyltransferase RlmN;
Pm006677	GO:0003824;GO:0005488;GO:0008152;GO:0008270;GO:0016491;GO:0016747;GO:0055114;	catalytic activity;binding;metabolic process;zinc ion binding;oxidoreductase activity;transferase activity, transferring acyl groups other than amino-acyl groups;oxidation-reduction process;
Pm006679	GO:0004089;GO:0008270;GO:0015976;	carbonate dehydratase activity;zinc ion binding;carbon utilization;
Pm006680	GO:0005515;	protein binding;
Pm006682	GO:0004672;GO:0004674;GO:0005524;GO:0006468;	protein kinase activity;protein serine/threonine kinase activity;ATP binding;protein phosphorylation;
Pm006685	GO:0004672;GO:0004674;GO:0005524;GO:0006468;	protein kinase activity;protein serine/threonine kinase activity;ATP binding;protein phosphorylation;
Pm006686	GO:0005634;GO:0030528;GO:0045449;	nucleus;transcription regulator activity;regulation of transcription;
Pm006688	GO:0003824;GO:0004553;GO:0005975;GO:0043169;	catalytic activity;hydrolase activity, hydrolyzing O-glycosyl compounds;carbohydrate metabolic process;cation binding;
Pm006689	GO:0016209;GO:0016491;GO:0045454;GO:0047134;GO:0055114;	antioxidant activity;oxidoreductase activity;cell redox homeostasis;protein-disulfide reductase activity;oxidation-reduction process;
Pm006690	GO:0016209;GO:0016491;GO:0045454;GO:0047134;GO:0055114;	antioxidant activity;oxidoreductase activity;cell redox homeostasis;protein-disulfide reductase activity;oxidation-reduction process;
Pm006693	GO:0016209;GO:0016491;GO:0045454;GO:0047134;GO:0055114;	antioxidant activity;oxidoreductase activity;cell redox homeostasis;protein-disulfide reductase activity;oxidation-reduction process;
Pm006695	GO:0004594;GO:0005524;GO:0015937;	pantothenate kinase activity;ATP binding;coenzyme A biosynthetic process;
Pm006700	GO:0003824;GO:0004650;GO:0005975;GO:0008152;GO:0008935;GO:0009234;	catalytic activity;polygalacturonase activity;carbohydrate metabolic process;metabolic process;1,4-dihydroxy-2-naphthoyl-CoA synthase activity;menaquinone biosynthetic process;
Pm006701	GO:0004650;GO:0005975;	polygalacturonase activity;carbohydrate metabolic process;
Pm006709	GO:0003677;GO:0005515;	DNA binding;protein binding;
Pm006712	GO:0005524;GO:0016874;	ATP binding;ligase activity;
Pm006713	GO:0005515;	protein binding;
Pm006714	GO:0004672;GO:0004674;GO:0005515;GO:0005524;GO:0006468;	protein kinase activity;protein serine/threonine kinase activity;protein binding;ATP binding;protein phosphorylation;
Pm006720	GO:0004672;GO:0004674;GO:0005524;GO:0006468;	protein kinase activity;protein serine/threonine kinase activity;ATP binding;protein phosphorylation;
Pm006722	GO:0004650;GO:0005975;	polygalacturonase activity;carbohydrate metabolic process;
Pm006723	GO:0004857;GO:0030599;	enzyme inhibitor activity;pectinesterase activity;
Pm006697	GO:0016757;	transferase activity, transferring glycosyl groups;
Pm006707	GO:0003723;	RNA binding;
Pm030336	GO:0005524;GO:0006915;GO:0006952;	ATP binding;apoptosis;defense response;
Pm000091	GO:0005515;	protein binding;
Pm000094	GO:0000148;GO:0003843;GO:0006075;GO:0016020;	1,3-beta-D-glucan synthase complex;1,3-beta-D-glucan synthase activity;1,3-beta-D-glucan biosynthetic process;membrane;
Pm028606	GO:0005634;GO:0030528;GO:0045449;	nucleus;transcription regulator activity;regulation of transcription;
Pm028607	GO:0005634;GO:0030528;GO:0045449;	nucleus;transcription regulator activity;regulation of transcription;
Pm001334	GO:0006886;GO:0006888;GO:0008270;GO:0030127;	intracellular protein transport;ER to Golgi vesicle-mediated transport;zinc ion binding;COPII vesicle coat;
Pm001333	GO:0000166;GO:0003676;	nucleotide binding;nucleic acid binding;
Pm001331	GO:0005509;	calcium ion binding;
Pm001330	GO:0003824;GO:0004553;GO:0005975;GO:0043169;	catalytic activity;hydrolase activity, hydrolyzing O-glycosyl compounds;carbohydrate metabolic process;cation binding;
Pm001327	GO:0005515;GO:0005524;GO:0006915;GO:0006952;	protein binding;ATP binding;apoptosis;defense response;
Pm001324	GO:0005524;GO:0006915;GO:0006952;	ATP binding;apoptosis;defense response;
Pm001322	GO:0003723;GO:0003735;GO:0005622;GO:0005840;GO:0006396;GO:0006412;	RNA binding;structural constituent of ribosome;intracellular;ribosome;RNA processing;translation;
Pm001320	GO:0016021;	integral to membrane;
Pm001318	GO:0005515;	protein binding;
Pm001317	GO:0003700;GO:0006355;GO:0043565;GO:0046983;	sequence-specific DNA binding transcription factor activity;regulation of transcription, DNA-dependent;sequence-specific DNA binding;protein dimerization activity;
Pm001315	GO:0003700;GO:0006355;GO:0043565;GO:0046983;	sequence-specific DNA binding transcription factor activity;regulation of transcription, DNA-dependent;sequence-specific DNA binding;protein dimerization activity;
Pm001308	GO:0005618;GO:0030599;GO:0042545;	cell wall;pectinesterase activity;cell wall modification;
Pm001836	GO:0003824;GO:0008152;GO:0019752;GO:0046912;	catalytic activity;metabolic process;carboxylic acid metabolic process;transferase activity, transferring acyl groups, acyl groups converted into alkyl on transfer;
Pm001838	GO:0005488;	binding;
Pm001846	GO:0003824;GO:0004134;GO:0005975;GO:0043169;	catalytic activity;4-alpha-glucanotransferase activity;carbohydrate metabolic process;cation binding;
Pm027622	GO:0005856;GO:0005975;GO:0009247;GO:0016758;GO:0030246;GO:0030259;GO:0030833;	cytoskeleton;carbohydrate metabolic process;glycolipid biosynthetic process;transferase activity, transferring hexosyl groups;carbohydrate binding;lipid glycosylation;regulation of actin filament polymerization;
Pm027623	GO:0004221;GO:0006511;GO:0008270;	ubiquitin thiolesterase activity;ubiquitin-dependent protein catabolic process;zinc ion binding;
Pm027625	GO:0016491;	oxidoreductase activity;
Pm027626	GO:0055085;	transmembrane transport;
Pm027627	GO:0003824;GO:0005975;GO:0016020;GO:0016798;GO:0043169;	catalytic activity;carbohydrate metabolic process;membrane;hydrolase activity, acting on glycosyl bonds;cation binding;
Pm027631	GO:0005515;GO:0008270;	protein binding;zinc ion binding;
Pm027633	GO:0003677;GO:0005524;GO:0005634;GO:0006260;GO:0006270;GO:0016491;	DNA binding;ATP binding;nucleus;DNA replication;DNA-dependent DNA replication initiation;oxidoreductase activity;
Pm027701	GO:0000156;GO:0000160;GO:0003677;GO:0005515;GO:0006355;GO:0045449;	two-component response regulator activity;two-component signal transduction system (phosphorelay);DNA binding;protein binding;regulation of transcription, DNA-dependent;regulation of transcription;
Pm027714	GO:0008152;GO:0016491;GO:0055114;	metabolic process;oxidoreductase activity;oxidation-reduction process;
Pm027715	GO:0005634;GO:0030528;GO:0045449;	nucleus;transcription regulator activity;regulation of transcription;
Pm027719	GO:0004672;GO:0004674;GO:0005524;GO:0006468;GO:0007165;	protein kinase activity;protein serine/threonine kinase activity;ATP binding;protein phosphorylation;signal transduction;
Pm027721	GO:0005783;	endoplasmic reticulum;
Pm027722	GO:0003779;GO:0005515;GO:0016043;GO:0030036;	actin binding;protein binding;cellular component organization;actin cytoskeleton organization;
Pm027727	GO:0004221;GO:0006511;	ubiquitin thiolesterase activity;ubiquitin-dependent protein catabolic process;
Pm027730	GO:0016020;	membrane;
Pm027737	GO:0016021;	integral to membrane;
Pm027744	GO:0003824;GO:0005488;GO:0008152;GO:0016616;GO:0048037;GO:0051287;	catalytic activity;binding;metabolic process;oxidoreductase activity, acting on the CH-OH group of donors, NAD or NADP as acceptor;cofactor binding;NAD or NADH binding;
Pm027745	GO:0000166;GO:0003924;GO:0005047;GO:0005525;GO:0005785;GO:0006614;GO:0006810;GO:0006886;GO:0017111;	nucleotide binding;GTPase activity;signal recognition particle binding;GTP binding;signal recognition particle receptor complex;SRP-dependent cotranslational protein targeting to membrane;transport;intracellular protein transport;nucleoside-triphosphatase activity;
Pm027749	GO:0003676;GO:0008270;	nucleic acid binding;zinc ion binding;
Pm027753	GO:0005488;GO:0005515;GO:0016070;	binding;protein binding;RNA metabolic process;
Pm027755	GO:0003743;GO:0006413;	translation initiation factor activity;translational initiation;
Pm027756	GO:0005515;GO:0008270;GO:0016020;GO:0016760;GO:0030244;	protein binding;zinc ion binding;membrane;cellulose synthase (UDP-forming) activity;cellulose biosynthetic process;
Pm027759	GO:0005515;	protein binding;
Pm027762	GO:0003677;GO:0003899;GO:0006350;	DNA binding;DNA-directed RNA polymerase activity;transcription;
Pm027792	GO:0005515;	protein binding;
Pm027795	GO:0004650;GO:0005975;	polygalacturonase activity;carbohydrate metabolic process;
Pm027798	GO:0005737;GO:0008119;GO:0008152;	cytoplasm;thiopurine S-methyltransferase activity;metabolic process;
Pm027801	GO:0000287;GO:0005524;GO:0005622;GO:0032957;GO:0035300;GO:0047325;	magnesium ion binding;ATP binding;intracellular;inositol trisphosphate metabolic process;inositol-1,3,4-trisphosphate 5/6-kinase activity;inositol tetrakisphosphate 1-kinase activity;
Pm027810	GO:0005978;GO:0009058;GO:0016740;GO:0016779;	glycogen biosynthetic process;biosynthetic process;transferase activity;nucleotidyltransferase activity;
Pm027818	GO:0005515;GO:0005634;GO:0018024;	protein binding;nucleus;histone-lysine N-methyltransferase activity;
Pm018433	GO:0005515;GO:0006915;	protein binding;apoptosis;
Pm018431	GO:0005515;	protein binding;
Pm018430	GO:0016307;GO:0046488;	phosphatidylinositol phosphate kinase activity;phosphatidylinositol metabolic process;
Pm018427	GO:0005515;	protein binding;
Pm018424	GO:0006629;GO:0016788;	lipid metabolic process;hydrolase activity, acting on ester bonds;
Pm018422	GO:0003677;GO:0003700;GO:0005634;GO:0006351;GO:0006355;GO:0043565;GO:0045449;GO:0046983;	DNA binding;sequence-specific DNA binding transcription factor activity;nucleus;transcription, DNA-dependent;regulation of transcription, DNA-dependent;sequence-specific DNA binding;regulation of transcription;protein dimerization activity;
Pm018412	GO:0004672;GO:0004674;GO:0005515;GO:0005524;GO:0006468;	protein kinase activity;protein serine/threonine kinase activity;protein binding;ATP binding;protein phosphorylation;
Pm018410	GO:0005488;GO:0005743;GO:0006810;GO:0055085;	binding;mitochondrial inner membrane;transport;transmembrane transport;
Pm018405	GO:0008152;GO:0016758;	metabolic process;transferase activity, transferring hexosyl groups;
Pm018403	GO:0003824;GO:0005488;GO:0008152;GO:0044237;GO:0050662;	catalytic activity;binding;metabolic process;cellular metabolic process;coenzyme binding;
Pm018402	GO:0003824;GO:0003854;GO:0005488;GO:0006694;GO:0008152;	catalytic activity;3-beta-hydroxy-delta5-steroid dehydrogenase activity;binding;steroid biosynthetic process;metabolic process;
Pm018398	GO:0000786;GO:0003677;GO:0003824;GO:0004553;GO:0004568;GO:0005975;GO:0006032;GO:0006334;GO:0043169;	nucleosome;DNA binding;catalytic activity;hydrolase activity, hydrolyzing O-glycosyl compounds;chitinase activity;carbohydrate metabolic process;chitin catabolic process;nucleosome assembly;cation binding;
Pm018397	GO:0005488;	binding;
Pm018395	GO:0005515;	protein binding;
Pm018391	GO:0005515;	protein binding;
Pm018388	GO:0003676;GO:0004386;GO:0005524;GO:0008026;	nucleic acid binding;helicase activity;ATP binding;ATP-dependent helicase activity;
Pm018383	GO:0005216;GO:0006811;GO:0016020;GO:0055085;	ion channel activity;ion transport;membrane;transmembrane transport;
Pm018377	GO:0005515;GO:0008270;	protein binding;zinc ion binding;
Pm018375	GO:0003700;GO:0004871;GO:0005515;GO:0005634;GO:0006355;GO:0007165;	sequence-specific DNA binding transcription factor activity;signal transducer activity;protein binding;nucleus;regulation of transcription, DNA-dependent;signal transduction;
Pm018373	GO:0005488;GO:0005515;	binding;protein binding;
Pm018370	GO:0004144;	diacylglycerol O-acyltransferase activity;
Pm018365	GO:0005515;GO:0016773;	protein binding;phosphotransferase activity, alcohol group as acceptor;
Pm018363	GO:0004190;GO:0006508;	aspartic-type endopeptidase activity;proteolysis;
Pm018359	GO:0005515;GO:0006777;GO:0008270;	protein binding;Mo-molybdopterin cofactor biosynthetic process;zinc ion binding;
Pm018358	GO:0004497;GO:0005506;GO:0009055;GO:0020037;GO:0055114;	monooxygenase activity;iron ion binding;electron carrier activity;heme binding;oxidation-reduction process;
Pm018355	GO:0005634;GO:0030528;GO:0045449;	nucleus;transcription regulator activity;regulation of transcription;
Pm018354	GO:0003677;GO:0003700;GO:0006355;	DNA binding;sequence-specific DNA binding transcription factor activity;regulation of transcription, DNA-dependent;
Pm018352	GO:0003677;GO:0005634;GO:0006355;GO:0009725;GO:0045449;GO:0046983;	DNA binding;nucleus;regulation of transcription, DNA-dependent;response to hormone stimulus;regulation of transcription;protein dimerization activity;
Pm018348	GO:0005515;	protein binding;
Pm018347	GO:0005488;GO:0006886;GO:0008565;	binding;intracellular protein transport;protein transporter activity;
Pm018345	GO:0005488;GO:0005515;	binding;protein binding;
Pm018344	GO:0003824;	catalytic activity;
Pm018341	GO:0005507;GO:0008471;GO:0016491;GO:0046274;GO:0048046;GO:0055114;	copper ion binding;laccase activity;oxidoreductase activity;lignin catabolic process;apoplast;oxidation-reduction process;
Pm018334	GO:0010044;	response to aluminum ion;
Pm018332	GO:0005524;GO:0005737;GO:0008152;GO:0016301;GO:0016310;GO:0016773;	ATP binding;cytoplasm;metabolic process;kinase activity;phosphorylation;phosphotransferase activity, alcohol group as acceptor;
Pm018331	GO:0004672;GO:0004674;GO:0005524;GO:0006468;	protein kinase activity;protein serine/threonine kinase activity;ATP binding;protein phosphorylation;
Pm018327	GO:0000166;GO:0003676;	nucleotide binding;nucleic acid binding;
Pm018326	GO:0003824;GO:0005388;GO:0005524;GO:0006754;GO:0006812;GO:0006816;GO:0008152;GO:0015662;GO:0016020;GO:0016021;GO:0016820;	catalytic activity;calcium-transporting ATPase activity;ATP binding;ATP biosynthetic process;cation transport;calcium ion transport;metabolic process;ATPase activity, coupled to transmembrane movement of ions, phosphorylative mechanism;membrane;integral to membrane;hydrolase activity, acting on acid anhydrides, catalyzing transmembrane movement of substances;
Pm018325	GO:0000151;GO:0004842;GO:0005488;GO:0005515;GO:0016567;	ubiquitin ligase complex;ubiquitin-protein ligase activity;binding;protein binding;protein ubiquitination;
Pm018324	GO:0005886;GO:0015986;GO:0045261;GO:0046933;	plasma membrane;ATP synthesis coupled proton transport;proton-transporting ATP synthase complex, catalytic core F(1);hydrogen ion transporting ATP synthase activity, rotational mechanism;
Pm018323	GO:0003924;GO:0005525;GO:0005622;GO:0006886;GO:0006913;GO:0007165;GO:0007264;GO:0015031;	GTPase activity;GTP binding;intracellular;intracellular protein transport;nucleocytoplasmic transport;signal transduction;small GTPase mediated signal transduction;protein transport;
Pm018317	GO:0004497;GO:0005506;GO:0009055;GO:0020037;GO:0055114;	monooxygenase activity;iron ion binding;electron carrier activity;heme binding;oxidation-reduction process;
Pm018299	GO:0003824;GO:0006633;GO:0008152;GO:0008610;GO:0016020;GO:0016747;	catalytic activity;fatty acid biosynthetic process;metabolic process;lipid biosynthetic process;membrane;transferase activity, transferring acyl groups other than amino-acyl groups;
Pm018297	GO:0000166;GO:0003676;	nucleotide binding;nucleic acid binding;
Pm018294	GO:0003824;GO:0003885;GO:0016020;GO:0016491;GO:0050660;GO:0055114;	catalytic activity;D-arabinono-1,4-lactone oxidase activity;membrane;oxidoreductase activity;flavin adenine dinucleotide binding;oxidation-reduction process;
Pm018292	GO:0003677;GO:0045449;	DNA binding;regulation of transcription;
Pm018289	GO:0004672;GO:0004674;GO:0005524;GO:0006468;	protein kinase activity;protein serine/threonine kinase activity;ATP binding;protein phosphorylation;
Pm018288	GO:0005515;	protein binding;
Pm018281	GO:0009011;GO:0009058;GO:0009250;	starch synthase activity;biosynthetic process;glucan biosynthetic process;
Pm018279	GO:0005515;GO:0008270;	protein binding;zinc ion binding;
Pm018278	GO:0006357;GO:0016455;GO:0016592;	regulation of transcription from RNA polymerase II promoter;RNA polymerase II transcription mediator activity;mediator complex;
Pm018306	GO:0005634;GO:0030528;GO:0045449;	nucleus;transcription regulator activity;regulation of transcription;
Pm007799	GO:0005488;	binding;
Pm007802	GO:0005488;	binding;
Pm007806	GO:0005488;	binding;
Pm007808	GO:0016020;	membrane;
Pm007810	GO:0016020;	membrane;
Pm007811	GO:0016020;	membrane;
Pm007812	GO:0016020;	membrane;
Pm007813	GO:0005515;	protein binding;
Pm007814	GO:0016020;	membrane;
Pm007815	GO:0003700;GO:0005634;GO:0006355;GO:0043565;	sequence-specific DNA binding transcription factor activity;nucleus;regulation of transcription, DNA-dependent;sequence-specific DNA binding;
Pm007819	GO:0005515;GO:0005524;GO:0006915;GO:0006952;	protein binding;ATP binding;apoptosis;defense response;
Pm007820	GO:0005524;GO:0006915;GO:0006952;	ATP binding;apoptosis;defense response;
Pm007821	GO:0004013;GO:0006730;	adenosylhomocysteinase activity;one-carbon metabolic process;
Pm007823	GO:0003824;GO:0004372;GO:0006544;GO:0006563;GO:0030170;	catalytic activity;glycine hydroxymethyltransferase activity;glycine metabolic process;L-serine metabolic process;pyridoxal phosphate binding;
Pm007824	GO:0004518;GO:0005524;GO:0006281;GO:0008270;GO:0030870;	nuclease activity;ATP binding;DNA repair;zinc ion binding;Mre11 complex;
Pm007828	GO:0003676;GO:0005622;GO:0006139;GO:0008408;	nucleic acid binding;intracellular;nucleobase, nucleoside, nucleotide and nucleic acid metabolic process;3'-5' exonuclease activity;
Pm007833	GO:0005524;GO:0006915;GO:0006952;	ATP binding;apoptosis;defense response;
Pm007834	GO:0005515;	protein binding;
Pm007838	GO:0005524;GO:0006915;GO:0006952;	ATP binding;apoptosis;defense response;
Pm007839	GO:0016747;	transferase activity, transferring acyl groups other than amino-acyl groups;
Pm007841	GO:0006457;GO:0031072;GO:0051082;	protein folding;heat shock protein binding;unfolded protein binding;
Pm007843	GO:0000166;GO:0003676;GO:0005515;GO:0008270;	nucleotide binding;nucleic acid binding;protein binding;zinc ion binding;
Pm007849	GO:0004672;GO:0005524;GO:0006468;	protein kinase activity;ATP binding;protein phosphorylation;
Pm007851	GO:0004672;GO:0005509;GO:0005515;GO:0005524;GO:0006468;	protein kinase activity;calcium ion binding;protein binding;ATP binding;protein phosphorylation;
Pm007860	GO:0004888;GO:0005524;GO:0006915;GO:0006952;GO:0007165;GO:0031224;GO:0045087;	transmembrane receptor activity;ATP binding;apoptosis;defense response;signal transduction;intrinsic to membrane;innate immune response;
Pm007861	GO:0005488;GO:0006260;GO:0006281;GO:0043140;	binding;DNA replication;DNA repair;ATP-dependent 3'-5' DNA helicase activity;
Pm007864	GO:0004888;GO:0005515;GO:0005524;GO:0006915;GO:0006952;GO:0007165;GO:0031224;GO:0045087;	transmembrane receptor activity;protein binding;ATP binding;apoptosis;defense response;signal transduction;intrinsic to membrane;innate immune response;
Pm007872	GO:0004888;GO:0005515;GO:0005524;GO:0006915;GO:0006952;GO:0007165;GO:0031224;GO:0045087;	transmembrane receptor activity;protein binding;ATP binding;apoptosis;defense response;signal transduction;intrinsic to membrane;innate immune response;
Pm007875	GO:0004888;GO:0005515;GO:0005524;GO:0006915;GO:0006952;GO:0007165;GO:0031224;GO:0045087;	transmembrane receptor activity;protein binding;ATP binding;apoptosis;defense response;signal transduction;intrinsic to membrane;innate immune response;
Pm007885	GO:0003824;GO:0004553;GO:0005529;GO:0005975;GO:0043169;	catalytic activity;hydrolase activity, hydrolyzing O-glycosyl compounds;sugar binding;carbohydrate metabolic process;cation binding;
Pm007886	GO:0004888;GO:0005515;GO:0005524;GO:0006915;GO:0006952;GO:0007165;GO:0031224;GO:0045087;	transmembrane receptor activity;protein binding;ATP binding;apoptosis;defense response;signal transduction;intrinsic to membrane;innate immune response;
Pm007887	GO:0004888;GO:0005515;GO:0005524;GO:0006915;GO:0006952;GO:0007165;GO:0031224;GO:0045087;	transmembrane receptor activity;protein binding;ATP binding;apoptosis;defense response;signal transduction;intrinsic to membrane;innate immune response;
Pm007888	GO:0005488;	binding;
Pm007894	GO:0005515;	protein binding;
Pm007895	GO:0008152;GO:0008168;	metabolic process;methyltransferase activity;
Pm007896	GO:0008152;GO:0008168;	metabolic process;methyltransferase activity;
Pm007898	GO:0005985;GO:0009058;GO:0046524;	sucrose metabolic process;biosynthetic process;sucrose-phosphate synthase activity;
Pm007906	GO:0005515;GO:0005524;GO:0006915;GO:0006952;	protein binding;ATP binding;apoptosis;defense response;
Pm007908	GO:0003700;GO:0005515;GO:0005634;GO:0006355;GO:0016747;	sequence-specific DNA binding transcription factor activity;protein binding;nucleus;regulation of transcription, DNA-dependent;transferase activity, transferring acyl groups other than amino-acyl groups;
Pm007809	GO:0005488;	binding;
Pm023582	GO:0004497;GO:0005506;GO:0009055;GO:0020037;GO:0055114;	monooxygenase activity;iron ion binding;electron carrier activity;heme binding;oxidation-reduction process;
Pm023583	GO:0004497;GO:0005506;GO:0009055;GO:0020037;GO:0055114;	monooxygenase activity;iron ion binding;electron carrier activity;heme binding;oxidation-reduction process;
Pm023588	GO:0003676;GO:0008270;	nucleic acid binding;zinc ion binding;
Pm023589	GO:0004497;GO:0005506;GO:0009055;GO:0020037;	monooxygenase activity;iron ion binding;electron carrier activity;heme binding;
Pm023592	GO:0004497;GO:0005506;GO:0009055;GO:0020037;GO:0055114;	monooxygenase activity;iron ion binding;electron carrier activity;heme binding;oxidation-reduction process;
Pm023594	GO:0004497;GO:0005506;GO:0009055;GO:0020037;GO:0055114;	monooxygenase activity;iron ion binding;electron carrier activity;heme binding;oxidation-reduction process;
Pm023600	GO:0004497;GO:0005506;GO:0009055;GO:0020037;GO:0055114;	monooxygenase activity;iron ion binding;electron carrier activity;heme binding;oxidation-reduction process;
Pm023601	GO:0005507;GO:0008131;GO:0009308;GO:0048038;GO:0055114;	copper ion binding;primary amine oxidase activity;amine metabolic process;quinone binding;oxidation-reduction process;
Pm023602	GO:0003824;GO:0005488;GO:0005975;GO:0008152;GO:0016857;GO:0044237;GO:0050662;	catalytic activity;binding;carbohydrate metabolic process;metabolic process;racemase and epimerase activity, acting on carbohydrates and derivatives;cellular metabolic process;coenzyme binding;
Pm023607	GO:0004672;GO:0004674;GO:0005524;GO:0006468;	protein kinase activity;protein serine/threonine kinase activity;ATP binding;protein phosphorylation;
Pm023608	GO:0004047;GO:0004497;GO:0005506;GO:0005737;GO:0006546;GO:0009055;GO:0020037;	aminomethyltransferase activity;monooxygenase activity;iron ion binding;cytoplasm;glycine catabolic process;electron carrier activity;heme binding;
Pm023610	GO:0003747;GO:0006415;	translation release factor activity;translational termination;
Pm023615	GO:0003904;GO:0003913;GO:0006281;	deoxyribodipyrimidine photo-lyase activity;DNA photolyase activity;DNA repair;
Pm023618	GO:0005506;GO:0006633;GO:0016491;GO:0055114;	iron ion binding;fatty acid biosynthetic process;oxidoreductase activity;oxidation-reduction process;
Pm023619	GO:0005488;	binding;
Pm023622	GO:0016020;GO:0035556;	membrane;intracellular signal transduction;
Pm023627	GO:0008152;GO:0016597;	metabolic process;amino acid binding;
Pm023630	GO:0005515;	protein binding;
Pm023631	GO:0005515;	protein binding;
Pm023633	GO:0006855;GO:0015238;GO:0015297;GO:0016020;GO:0055085;	drug transmembrane transport;drug transmembrane transporter activity;antiporter activity;membrane;transmembrane transport;
Pm023636	GO:0003777;GO:0005488;GO:0005515;GO:0005524;GO:0007018;	microtubule motor activity;binding;protein binding;ATP binding;microtubule-based movement;
Pm023641	GO:0005515;GO:0008270;	protein binding;zinc ion binding;
Pm023642	GO:0005515;GO:0008270;	protein binding;zinc ion binding;
Pm023643	GO:0005515;GO:0008270;	protein binding;zinc ion binding;
Pm023648	GO:0005515;GO:0008270;	protein binding;zinc ion binding;
Pm023650	GO:0004672;GO:0004674;GO:0005515;GO:0005524;GO:0006468;	protein kinase activity;protein serine/threonine kinase activity;protein binding;ATP binding;protein phosphorylation;
Pm023651	GO:0003824;GO:0009058;GO:0016769;GO:0016847;GO:0030170;	catalytic activity;biosynthetic process;transferase activity, transferring nitrogenous groups;1-aminocyclopropane-1-carboxylate synthase activity;pyridoxal phosphate binding;
Pm023669	GO:0016021;GO:0055085;	integral to membrane;transmembrane transport;
Pm023670	GO:0005507;GO:0009055;	copper ion binding;electron carrier activity;
Pm023671	GO:0005215;GO:0006810;GO:0016020;GO:0016021;GO:0022891;GO:0055085;	transporter activity;transport;membrane;integral to membrane;substrate-specific transmembrane transporter activity;transmembrane transport;
Pm023672	GO:0005507;GO:0009055;	copper ion binding;electron carrier activity;
Pm023676	GO:0003824;GO:0004674;GO:0005524;GO:0006468;	catalytic activity;protein serine/threonine kinase activity;ATP binding;protein phosphorylation;
Pm010945	GO:0000287;GO:0008152;GO:0016829;	magnesium ion binding;metabolic process;lyase activity;
Pm010944	GO:0000287;GO:0008152;GO:0016829;	magnesium ion binding;metabolic process;lyase activity;
Pm010940	GO:0008152;GO:0016491;GO:0016620;GO:0055114;	metabolic process;oxidoreductase activity;oxidoreductase activity, acting on the aldehyde or oxo group of donors, NAD or NADP as acceptor;oxidation-reduction process;
Pm010939	GO:0003677;GO:0005515;GO:0045449;	DNA binding;protein binding;regulation of transcription;
Pm010937	GO:0005215;GO:0006810;GO:0016021;GO:0055085;	transporter activity;transport;integral to membrane;transmembrane transport;
Pm010931	GO:0005215;GO:0006810;GO:0016021;GO:0055085;	transporter activity;transport;integral to membrane;transmembrane transport;
Pm010930	GO:0005215;GO:0006810;GO:0016021;GO:0055085;	transporter activity;transport;integral to membrane;transmembrane transport;
Pm010929	GO:0005215;GO:0006810;GO:0016021;GO:0055085;	transporter activity;transport;integral to membrane;transmembrane transport;
Pm010927	GO:0003677;GO:0005515;GO:0045449;	DNA binding;protein binding;regulation of transcription;
Pm010926	GO:0003677;GO:0045449;	DNA binding;regulation of transcription;
Pm010924	GO:0000287;GO:0008152;GO:0016829;	magnesium ion binding;metabolic process;lyase activity;
Pm010922	GO:0005488;	binding;
Pm010921	GO:0005515;GO:0008270;	protein binding;zinc ion binding;
Pm010920	GO:0005515;GO:0008270;	protein binding;zinc ion binding;
Pm010918	GO:0004601;GO:0006979;GO:0020037;GO:0055114;	peroxidase activity;response to oxidative stress;heme binding;oxidation-reduction process;
Pm010916	GO:0003824;GO:0006281;GO:0006284;GO:0008725;	catalytic activity;DNA repair;base-excision repair;DNA-3-methyladenine glycosylase I activity;
Pm010915	GO:0003677;GO:0003824;GO:0003918;GO:0005524;GO:0005694;GO:0006259;GO:0006265;	DNA binding;catalytic activity;DNA topoisomerase (ATP-hydrolyzing) activity;ATP binding;chromosome;DNA metabolic process;DNA topological change;
Pm010914	GO:0006754;GO:0006812;GO:0015662;GO:0016020;	ATP biosynthetic process;cation transport;ATPase activity, coupled to transmembrane movement of ions, phosphorylative mechanism;membrane;
Pm010908	GO:0000287;GO:0008152;GO:0016829;	magnesium ion binding;metabolic process;lyase activity;
Pm010905	GO:0000287;GO:0008152;GO:0016829;	magnesium ion binding;metabolic process;lyase activity;
Pm010901	GO:0004190;GO:0006508;	aspartic-type endopeptidase activity;proteolysis;
Pm010899	GO:0004672;GO:0004674;GO:0005524;GO:0006468;	protein kinase activity;protein serine/threonine kinase activity;ATP binding;protein phosphorylation;
Pm010892	GO:0000166;GO:0005524;GO:0006810;GO:0016020;GO:0016021;GO:0016887;GO:0017111;GO:0042626;GO:0055085;	nucleotide binding;ATP binding;transport;membrane;integral to membrane;ATPase activity;nucleoside-triphosphatase activity;ATPase activity, coupled to transmembrane movement of substances;transmembrane transport;
Pm010889	GO:0003883;GO:0006221;	CTP synthase activity;pyrimidine nucleotide biosynthetic process;
Pm010886	GO:0003677;GO:0045449;	DNA binding;regulation of transcription;
Pm010885	GO:0003883;GO:0006221;	CTP synthase activity;pyrimidine nucleotide biosynthetic process;
Pm010883	GO:0004222;GO:0006508;GO:0016020;	metalloendopeptidase activity;proteolysis;membrane;
Pm010882	GO:0005856;GO:0030833;	cytoskeleton;regulation of actin filament polymerization;
Pm010877	GO:0005515;	protein binding;
Pm010876	GO:0005515;	protein binding;
Pm010873	GO:0003676;GO:0005515;	nucleic acid binding;protein binding;
Pm010872	GO:0005515;	protein binding;
Pm010870	GO:0005515;	protein binding;
Pm010869	GO:0005515;	protein binding;
Pm010867	GO:0003677;GO:0003702;GO:0005515;GO:0005634;GO:0006367;	DNA binding;RNA polymerase II transcription factor activity;protein binding;nucleus;transcription initiation from RNA polymerase II promoter;
Pm010866	GO:0004672;GO:0004674;GO:0005515;GO:0005524;GO:0006468;	protein kinase activity;protein serine/threonine kinase activity;protein binding;ATP binding;protein phosphorylation;
Pm010865	GO:0003676;GO:0004386;GO:0005524;GO:0008026;	nucleic acid binding;helicase activity;ATP binding;ATP-dependent helicase activity;
Pm010861	GO:0003677;GO:0005524;GO:0005634;GO:0006260;GO:0006270;	DNA binding;ATP binding;nucleus;DNA replication;DNA-dependent DNA replication initiation;
Pm010856	GO:0003824;GO:0006281;GO:0006284;GO:0008725;	catalytic activity;DNA repair;base-excision repair;DNA-3-methyladenine glycosylase I activity;
Pm010855	GO:0005515;GO:0008270;	protein binding;zinc ion binding;
Pm010851	GO:0004672;GO:0004674;GO:0005515;GO:0005524;GO:0006468;	protein kinase activity;protein serine/threonine kinase activity;protein binding;ATP binding;protein phosphorylation;
Pm010850	GO:0004601;GO:0006979;GO:0020037;GO:0055114;	peroxidase activity;response to oxidative stress;heme binding;oxidation-reduction process;
Pm010847	GO:0003677;GO:0005515;GO:0045449;	DNA binding;protein binding;regulation of transcription;
Pm010846	GO:0005488;	binding;
Pm010844	GO:0006457;	protein folding;
Pm010842	GO:0005509;	calcium ion binding;
Pm010841	GO:0005515;	protein binding;
Pm010831	GO:0006810;GO:0006865;GO:0015171;GO:0016020;GO:0055085;	transport;amino acid transport;amino acid transmembrane transporter activity;membrane;transmembrane transport;
Pm010824	GO:0006810;GO:0006865;GO:0015171;GO:0016020;GO:0055085;	transport;amino acid transport;amino acid transmembrane transporter activity;membrane;transmembrane transport;
Pm010821	GO:0003824;GO:0008152;GO:0008967;GO:0016787;	catalytic activity;metabolic process;phosphoglycolate phosphatase activity;hydrolase activity;
Pm010820	GO:0004175;GO:0004298;GO:0005839;GO:0006511;GO:0019773;GO:0051603;	endopeptidase activity;threonine-type endopeptidase activity;proteasome core complex;ubiquitin-dependent protein catabolic process;proteasome core complex, alpha-subunit complex;proteolysis involved in cellular protein catabolic process;
Pm010819	GO:0003684;GO:0003887;GO:0006281;	damaged DNA binding;DNA-directed DNA polymerase activity;DNA repair;
Pm010818	GO:0008152;GO:0016758;	metabolic process;transferase activity, transferring hexosyl groups;
Pm010934	GO:0005215;GO:0006810;GO:0016020;GO:0016021;GO:0055085;	transporter activity;transport;membrane;integral to membrane;transmembrane transport;
Pm010903	GO:0005643;GO:0006606;	nuclear pore;protein import into nucleus;
Pm001831	GO:0006350;	transcription;
Pm024824	GO:0003676;GO:0004386;GO:0005524;GO:0008026;	nucleic acid binding;helicase activity;ATP binding;ATP-dependent helicase activity;
Pm024827	GO:0005622;GO:0008270;	intracellular;zinc ion binding;
Pm024828	GO:0003676;GO:0005622;GO:0008270;	nucleic acid binding;intracellular;zinc ion binding;
Pm024831	GO:0005515;	protein binding;
Pm024833	GO:0016020;GO:0016798;	membrane;hydrolase activity, acting on glycosyl bonds;
Pm024835	GO:0003676;GO:0003677;GO:0004386;GO:0004519;GO:0005524;	nucleic acid binding;DNA binding;helicase activity;endonuclease activity;ATP binding;
Pm024836	GO:0005634;GO:0030528;GO:0045449;	nucleus;transcription regulator activity;regulation of transcription;
Pm024839	GO:0004499;GO:0050660;GO:0050661;GO:0055114;	flavin-containing monooxygenase activity;flavin adenine dinucleotide binding;NADP or NADPH binding;oxidation-reduction process;
Pm024843	GO:0004672;GO:0004674;GO:0005515;GO:0005524;GO:0006468;	protein kinase activity;protein serine/threonine kinase activity;protein binding;ATP binding;protein phosphorylation;
Pm024848	GO:0003779;GO:0005515;GO:0016043;GO:0030036;	actin binding;protein binding;cellular component organization;actin cytoskeleton organization;
Pm024853	GO:0004672;GO:0004674;GO:0005524;GO:0006468;	protein kinase activity;protein serine/threonine kinase activity;ATP binding;protein phosphorylation;
Pm024862	GO:0000156;GO:0000160;GO:0005515;GO:0006355;	two-component response regulator activity;two-component signal transduction system (phosphorelay);protein binding;regulation of transcription, DNA-dependent;
Pm024864	GO:0000156;GO:0000160;GO:0006355;	two-component response regulator activity;two-component signal transduction system (phosphorelay);regulation of transcription, DNA-dependent;
Pm024865	GO:0003676;GO:0004527;GO:0005622;	nucleic acid binding;exonuclease activity;intracellular;
Pm024866	GO:0003676;GO:0004527;GO:0005622;	nucleic acid binding;exonuclease activity;intracellular;
Pm024867	GO:0005488;	binding;
Pm024868	GO:0005488;	binding;
Pm024869	GO:0005488;	binding;
Pm024871	GO:0003824;GO:0004750;GO:0005975;GO:0008152;	catalytic activity;ribulose-phosphate 3-epimerase activity;carbohydrate metabolic process;metabolic process;
Pm024872	GO:0008107;GO:0016020;GO:0042546;	galactoside 2-alpha-L-fucosyltransferase activity;membrane;cell wall biogenesis;
Pm024873	GO:0005515;	protein binding;
Pm024874	GO:0006397;GO:0016891;	mRNA processing;endoribonuclease activity, producing 5'-phosphomonoesters;
Pm024875	GO:0005515;	protein binding;
Pm024880	GO:0005515;	protein binding;
Pm024883	GO:0005515;	protein binding;
Pm024885	GO:0031072;	heat shock protein binding;
Pm024886	GO:0003677;GO:0005515;GO:0045449;	DNA binding;protein binding;regulation of transcription;
Pm024889	GO:0005488;	binding;
Pm024892	GO:0006662;GO:0009055;GO:0015035;GO:0045454;	glycerol ether metabolic process;electron carrier activity;protein disulfide oxidoreductase activity;cell redox homeostasis;
Pm024893	GO:0005576;GO:0009664;	extracellular region;plant-type cell wall organization;
Pm024894	GO:0009765;GO:0016020;	photosynthesis, light harvesting;membrane;
Pm024895	GO:0003700;GO:0003824;GO:0005634;GO:0006355;GO:0006464;GO:0043565;	sequence-specific DNA binding transcription factor activity;catalytic activity;nucleus;regulation of transcription, DNA-dependent;protein modification process;sequence-specific DNA binding;
Pm024896	GO:0005509;	calcium ion binding;
Pm024897	GO:0003676;GO:0004519;	nucleic acid binding;endonuclease activity;
Pm024898	GO:0003677;GO:0008270;GO:0045449;	DNA binding;zinc ion binding;regulation of transcription;
Pm024904	GO:0005488;	binding;
Pm024908	GO:0016020;	membrane;
Pm024917	GO:0005515;	protein binding;
Pm024918	GO:0005515;	protein binding;
Pm024919	GO:0005515;	protein binding;
Pm024922	GO:0005488;	binding;
Pm024923	GO:0005488;	binding;
Pm024924	GO:0005634;GO:0008270;GO:0030528;GO:0045449;	nucleus;zinc ion binding;transcription regulator activity;regulation of transcription;
Pm024929	GO:0005515;	protein binding;
Pm024931	GO:0005515;	protein binding;
Pm024932	GO:0005634;GO:0006334;	nucleus;nucleosome assembly;
Pm024933	GO:0004497;GO:0005506;GO:0009055;GO:0020037;GO:0055114;	monooxygenase activity;iron ion binding;electron carrier activity;heme binding;oxidation-reduction process;
Pm024930	GO:0005515;	protein binding;
Pm015167	GO:0004672;GO:0004674;GO:0005515;GO:0005524;GO:0005529;GO:0006468;GO:0048544;	protein kinase activity;protein serine/threonine kinase activity;protein binding;ATP binding;sugar binding;protein phosphorylation;recognition of pollen;
Pm015173	GO:0004672;GO:0004674;GO:0005524;GO:0005529;GO:0006468;GO:0048544;	protein kinase activity;protein serine/threonine kinase activity;ATP binding;sugar binding;protein phosphorylation;recognition of pollen;
Pm015169	GO:0004672;GO:0004674;GO:0005515;GO:0005524;GO:0005529;GO:0006468;GO:0048544;	protein kinase activity;protein serine/threonine kinase activity;protein binding;ATP binding;sugar binding;protein phosphorylation;recognition of pollen;
Pm028312	GO:0005488;GO:0005515;GO:0005622;GO:0006396;	binding;protein binding;intracellular;RNA processing;
Pm029681	GO:0006810;GO:0016021;GO:0016192;	transport;integral to membrane;vesicle-mediated transport;
Pm007378	GO:0005515;GO:0008318;GO:0018342;	protein binding;protein prenyltransferase activity;protein prenylation;
Pm007379	GO:0005515;	protein binding;
Pm007386	GO:0005515;	protein binding;
Pm007388	GO:0005634;GO:0030528;GO:0045449;	nucleus;transcription regulator activity;regulation of transcription;
Pm007390	GO:0005515;	protein binding;
Pm007391	GO:0005634;GO:0016458;	nucleus;gene silencing;
Pm007392	GO:0008270;	zinc ion binding;
Pm007398	GO:0003677;GO:0003824;GO:0008409;	DNA binding;catalytic activity;5'-3' exonuclease activity;
Pm017139	GO:0000166;GO:0005524;GO:0016020;GO:0016887;GO:0017111;	nucleotide binding;ATP binding;membrane;ATPase activity;nucleoside-triphosphatase activity;
Pm017141	GO:0004672;GO:0004674;GO:0005524;GO:0006468;	protein kinase activity;protein serine/threonine kinase activity;ATP binding;protein phosphorylation;
Pm017143	GO:0005515;	protein binding;
Pm017146	GO:0008152;GO:0016758;	metabolic process;transferase activity, transferring hexosyl groups;
Pm017147	GO:0008152;GO:0016758;	metabolic process;transferase activity, transferring hexosyl groups;
Pm017148	GO:0008152;GO:0016758;	metabolic process;transferase activity, transferring hexosyl groups;
Pm017149	GO:0008152;GO:0016758;	metabolic process;transferase activity, transferring hexosyl groups;
Pm017153	GO:0008152;GO:0016758;	metabolic process;transferase activity, transferring hexosyl groups;
Pm017155	GO:0005515;GO:0008270;	protein binding;zinc ion binding;
Pm017159	GO:0008152;GO:0016758;	metabolic process;transferase activity, transferring hexosyl groups;
Pm017161	GO:0008152;GO:0016758;	metabolic process;transferase activity, transferring hexosyl groups;
Pm017165	GO:0003824;GO:0005388;GO:0005524;GO:0006754;GO:0006812;GO:0006816;GO:0008152;GO:0015085;GO:0015662;GO:0016020;GO:0016820;	catalytic activity;calcium-transporting ATPase activity;ATP binding;ATP biosynthetic process;cation transport;calcium ion transport;metabolic process;calcium ion transmembrane transporter activity;ATPase activity, coupled to transmembrane movement of ions, phosphorylative mechanism;membrane;hydrolase activity, acting on acid anhydrides, catalyzing transmembrane movement of substances;
Pm022197	GO:0006508;GO:0008234;	proteolysis;cysteine-type peptidase activity;
Pm022189	GO:0004672;GO:0004674;GO:0005509;GO:0005524;GO:0006468;	protein kinase activity;protein serine/threonine kinase activity;calcium ion binding;ATP binding;protein phosphorylation;
Pm022185	GO:0006457;GO:0031072;GO:0051082;	protein folding;heat shock protein binding;unfolded protein binding;
Pm022184	GO:0003677;GO:0045449;	DNA binding;regulation of transcription;
Pm022179	GO:0000166;GO:0003677;GO:0005524;GO:0005634;GO:0006260;GO:0017111;	nucleotide binding;DNA binding;ATP binding;nucleus;DNA replication;nucleoside-triphosphatase activity;
Pm022178	GO:0005509;	calcium ion binding;
Pm022175	GO:0004888;GO:0005524;GO:0006915;GO:0006952;GO:0007165;GO:0031224;GO:0045087;	transmembrane receptor activity;ATP binding;apoptosis;defense response;signal transduction;intrinsic to membrane;innate immune response;
Pm022173	GO:0003735;GO:0005622;GO:0005840;GO:0006412;	structural constituent of ribosome;intracellular;ribosome;translation;
Pm012669	GO:0005515;	protein binding;
Pm012664	GO:0005515;GO:0008270;	protein binding;zinc ion binding;
Pm012663	GO:0005515;	protein binding;
Pm016947	GO:0005524;GO:0006915;	ATP binding;apoptosis;
Pm016949	GO:0003735;GO:0004888;GO:0005515;GO:0005524;GO:0005622;GO:0005840;GO:0006412;GO:0006915;GO:0007165;GO:0015935;GO:0031224;GO:0045087;	structural constituent of ribosome;transmembrane receptor activity;protein binding;ATP binding;intracellular;ribosome;translation;apoptosis;signal transduction;small ribosomal subunit;intrinsic to membrane;innate immune response;
Pm016950	GO:0005515;GO:0005524;GO:0006915;GO:0006952;	protein binding;ATP binding;apoptosis;defense response;
Pm016958	GO:0004672;GO:0004674;GO:0005524;GO:0006468;	protein kinase activity;protein serine/threonine kinase activity;ATP binding;protein phosphorylation;
Pm016963	GO:0000166;GO:0005524;GO:0006810;GO:0016887;GO:0017111;	nucleotide binding;ATP binding;transport;ATPase activity;nucleoside-triphosphatase activity;
Pm016973	GO:0005737;GO:0006629;GO:0016021;GO:0016627;	cytoplasm;lipid metabolic process;integral to membrane;oxidoreductase activity, acting on the CH-CH group of donors;
Pm016974	GO:0005488;	binding;
Pm016978	GO:0004553;GO:0005975;	hydrolase activity, hydrolyzing O-glycosyl compounds;carbohydrate metabolic process;
Pm016981	GO:0003676;GO:0003723;GO:0003725;GO:0004386;GO:0005524;GO:0005622;	nucleic acid binding;RNA binding;double-stranded RNA binding;helicase activity;ATP binding;intracellular;
Pm016982	GO:0004672;GO:0004674;GO:0005488;GO:0005515;GO:0005524;GO:0006468;	protein kinase activity;protein serine/threonine kinase activity;binding;protein binding;ATP binding;protein phosphorylation;
Pm030849	GO:0004650;GO:0005975;	polygalacturonase activity;carbohydrate metabolic process;
Pm011374	GO:0009058;	biosynthetic process;
Pm011367	GO:0005509;GO:0016021;GO:0055085;	calcium ion binding;integral to membrane;transmembrane transport;
Pm011365	GO:0005509;GO:0016021;GO:0055085;	calcium ion binding;integral to membrane;transmembrane transport;
Pm011364	GO:0005509;GO:0016021;GO:0055085;	calcium ion binding;integral to membrane;transmembrane transport;
Pm011358	GO:0004970;GO:0005215;GO:0005234;GO:0006810;GO:0016020;GO:0030288;	ionotropic glutamate receptor activity;transporter activity;extracellular-glutamate-gated ion channel activity;transport;membrane;outer membrane-bounded periplasmic space;
Pm011356	GO:0004970;GO:0005215;GO:0005234;GO:0006810;GO:0016020;GO:0030288;	ionotropic glutamate receptor activity;transporter activity;extracellular-glutamate-gated ion channel activity;transport;membrane;outer membrane-bounded periplasmic space;
Pm011351	GO:0004411;GO:0006559;GO:0006570;GO:0055114;	homogentisate 1,2-dioxygenase activity;L-phenylalanine catabolic process;tyrosine metabolic process;oxidation-reduction process;
Pm011347	GO:0005515;GO:0008270;	protein binding;zinc ion binding;
Pm011344	GO:0003677;GO:0003700;GO:0005515;GO:0006355;GO:0043565;GO:0045449;	DNA binding;sequence-specific DNA binding transcription factor activity;protein binding;regulation of transcription, DNA-dependent;sequence-specific DNA binding;regulation of transcription;
Pm011337	GO:0008152;GO:0016758;	metabolic process;transferase activity, transferring hexosyl groups;
Pm011335	GO:0008152;GO:0016758;	metabolic process;transferase activity, transferring hexosyl groups;
Pm011334	GO:0008152;GO:0016758;	metabolic process;transferase activity, transferring hexosyl groups;
Pm011333	GO:0008152;GO:0016758;	metabolic process;transferase activity, transferring hexosyl groups;
Pm011331	GO:0000166;GO:0005524;GO:0017111;	nucleotide binding;ATP binding;nucleoside-triphosphatase activity;
Pm011325	GO:0003824;GO:0008152;	catalytic activity;metabolic process;
Pm011324	GO:0003824;GO:0006520;GO:0008483;GO:0009058;GO:0016769;GO:0016847;GO:0030170;	catalytic activity;cellular amino acid metabolic process;transaminase activity;biosynthetic process;transferase activity, transferring nitrogenous groups;1-aminocyclopropane-1-carboxylate synthase activity;pyridoxal phosphate binding;
Pm011322	GO:0004672;GO:0004674;GO:0005524;GO:0006468;	protein kinase activity;protein serine/threonine kinase activity;ATP binding;protein phosphorylation;
Pm011319	GO:0004672;GO:0004674;GO:0005488;GO:0005524;GO:0006468;	protein kinase activity;protein serine/threonine kinase activity;binding;ATP binding;protein phosphorylation;
Pm011323	GO:0004672;GO:0004674;GO:0005524;GO:0006468;	protein kinase activity;protein serine/threonine kinase activity;ATP binding;protein phosphorylation;
Pm011321	GO:0004672;GO:0004674;GO:0005488;GO:0005524;GO:0006468;	protein kinase activity;protein serine/threonine kinase activity;binding;ATP binding;protein phosphorylation;
Pm031119	GO:0005488;	binding;
Pm003797	GO:0008219;GO:0016021;	cell death;integral to membrane;
Pm003802	GO:0003824;GO:0005488;GO:0008152;GO:0044237;GO:0050662;	catalytic activity;binding;metabolic process;cellular metabolic process;coenzyme binding;
Pm003807	GO:0003676;GO:0003677;GO:0003700;GO:0005622;GO:0005634;GO:0045449;	nucleic acid binding;DNA binding;sequence-specific DNA binding transcription factor activity;intracellular;nucleus;regulation of transcription;
Pm003809	GO:0003677;GO:0045449;	DNA binding;regulation of transcription;
Pm003812	GO:0005488;	binding;
Pm003813	GO:0000166;GO:0003677;GO:0003887;GO:0005524;GO:0006260;GO:0009360;GO:0017111;	nucleotide binding;DNA binding;DNA-directed DNA polymerase activity;ATP binding;DNA replication;DNA polymerase III complex;nucleoside-triphosphatase activity;
Pm003814	GO:0003824;GO:0008299;	catalytic activity;isoprenoid biosynthetic process;
Pm003816	GO:0003824;GO:0008168;GO:0009058;GO:0016769;GO:0030170;	catalytic activity;methyltransferase activity;biosynthetic process;transferase activity, transferring nitrogenous groups;pyridoxal phosphate binding;
Pm003819	GO:0005622;GO:0005634;GO:0006396;GO:0006397;	intracellular;nucleus;RNA processing;mRNA processing;
Pm003822	GO:0005524;GO:0006457;GO:0051082;	ATP binding;protein folding;unfolded protein binding;
Pm003824	GO:0005488;	binding;
Pm003827	GO:0003677;GO:0005634;GO:0009725;GO:0045449;GO:0046983;	DNA binding;nucleus;response to hormone stimulus;regulation of transcription;protein dimerization activity;
Pm003829	GO:0000166;GO:0003676;GO:0003723;GO:0005634;GO:0008270;	nucleotide binding;nucleic acid binding;RNA binding;nucleus;zinc ion binding;
Pm003831	GO:0003824;GO:0005488;GO:0008152;GO:0016491;GO:0055114;	catalytic activity;binding;metabolic process;oxidoreductase activity;oxidation-reduction process;
Pm003832	GO:0004143;GO:0007205;	diacylglycerol kinase activity;activation of protein kinase C activity by G-protein coupled receptor protein signaling pathway;
Pm003834	GO:0005215;GO:0005315;GO:0006810;GO:0006817;GO:0016021;GO:0055085;	transporter activity;inorganic phosphate transmembrane transporter activity;transport;phosphate transport;integral to membrane;transmembrane transport;
Pm003837	GO:0005515;	protein binding;
Pm003840	GO:0003824;GO:0004553;GO:0005975;GO:0043169;	catalytic activity;hydrolase activity, hydrolyzing O-glycosyl compounds;carbohydrate metabolic process;cation binding;
Pm003841	GO:0003824;GO:0004553;GO:0005975;GO:0043169;	catalytic activity;hydrolase activity, hydrolyzing O-glycosyl compounds;carbohydrate metabolic process;cation binding;
Pm003842	GO:0005216;GO:0005247;GO:0005515;GO:0006821;GO:0016020;GO:0055085;	ion channel activity;voltage-gated chloride channel activity;protein binding;chloride transport;membrane;transmembrane transport;
Pm003846	GO:0008375;GO:0016020;	acetylglucosaminyltransferase activity;membrane;
Pm003847	GO:0005488;	binding;
Pm003853	GO:0005488;	binding;
Pm003856	GO:0003677;GO:0005515;GO:0005634;GO:0006352;GO:0008270;GO:0016570;	DNA binding;protein binding;nucleus;transcription initiation, DNA-dependent;zinc ion binding;histone modification;
Pm003858	GO:0005488;	binding;
Pm003861	GO:0003824;GO:0004348;GO:0006665;GO:0006680;GO:0016020;GO:0016021;	catalytic activity;glucosylceramidase activity;sphingolipid metabolic process;glucosylceramide catabolic process;membrane;integral to membrane;
Pm003864	GO:0004672;GO:0004674;GO:0005524;GO:0006468;	protein kinase activity;protein serine/threonine kinase activity;ATP binding;protein phosphorylation;
Pm003866	GO:0003677;GO:0045449;	DNA binding;regulation of transcription;
Pm003869	GO:0000166;GO:0004812;GO:0004823;GO:0005524;GO:0005737;GO:0006412;GO:0006418;GO:0006429;	nucleotide binding;aminoacyl-tRNA ligase activity;leucine-tRNA ligase activity;ATP binding;cytoplasm;translation;tRNA aminoacylation for protein translation;leucyl-tRNA aminoacylation;
Pm003871	GO:0003924;GO:0005525;GO:0005622;GO:0006886;GO:0006913;GO:0007165;GO:0007264;GO:0015031;	GTPase activity;GTP binding;intracellular;intracellular protein transport;nucleocytoplasmic transport;signal transduction;small GTPase mediated signal transduction;protein transport;
Pm003872	GO:0003924;GO:0005525;GO:0005622;GO:0006886;GO:0006913;GO:0007165;GO:0007264;GO:0015031;	GTPase activity;GTP binding;intracellular;intracellular protein transport;nucleocytoplasmic transport;signal transduction;small GTPase mediated signal transduction;protein transport;
Pm003873	GO:0016020;	membrane;
Pm003875	GO:0003746;GO:0005515;GO:0005853;GO:0006414;	translation elongation factor activity;protein binding;eukaryotic translation elongation factor 1 complex;translational elongation;
Pm003877	GO:0003723;	RNA binding;
Pm003878	GO:0000166;	nucleotide binding;
Pm003879	GO:0016491;	oxidoreductase activity;
Pm003885	GO:0004497;GO:0005506;GO:0009055;GO:0020037;GO:0055114;	monooxygenase activity;iron ion binding;electron carrier activity;heme binding;oxidation-reduction process;
Pm003886	GO:0004497;GO:0005506;GO:0009055;GO:0020037;GO:0055114;	monooxygenase activity;iron ion binding;electron carrier activity;heme binding;oxidation-reduction process;
Pm003888	GO:0008152;GO:0008168;	metabolic process;methyltransferase activity;
Pm003889	GO:0008152;GO:0008168;	metabolic process;methyltransferase activity;
Pm003890	GO:0005515;	protein binding;
Pm003891	GO:0005737;GO:0006914;	cytoplasm;autophagy;
Pm003896	GO:0003735;GO:0005622;GO:0005840;GO:0006412;	structural constituent of ribosome;intracellular;ribosome;translation;
Pm003897	GO:0004672;GO:0004674;GO:0005515;GO:0005524;GO:0006468;	protein kinase activity;protein serine/threonine kinase activity;protein binding;ATP binding;protein phosphorylation;
Pm003899	GO:0001522;GO:0003723;GO:0009451;GO:0009982;	pseudouridine synthesis;RNA binding;RNA modification;pseudouridine synthase activity;
Pm003903	GO:0006814;GO:0008508;GO:0016020;	sodium ion transport;bile acid:sodium symporter activity;membrane;
Pm003908	GO:0003824;GO:0005488;GO:0008152;	catalytic activity;binding;metabolic process;
Pm003911	GO:0004386;	helicase activity;
Pm003913	GO:0003676;GO:0004386;GO:0005524;GO:0008026;	nucleic acid binding;helicase activity;ATP binding;ATP-dependent helicase activity;
Pm003918	GO:0000166;GO:0004812;GO:0004832;GO:0005524;GO:0005737;GO:0006412;GO:0006418;GO:0006438;	nucleotide binding;aminoacyl-tRNA ligase activity;valine-tRNA ligase activity;ATP binding;cytoplasm;translation;tRNA aminoacylation for protein translation;valyl-tRNA aminoacylation;
Pm003923	GO:0003677;GO:0003899;GO:0006350;	DNA binding;DNA-directed RNA polymerase activity;transcription;
Pm003924	GO:0004672;GO:0004674;GO:0005524;GO:0006468;	protein kinase activity;protein serine/threonine kinase activity;ATP binding;protein phosphorylation;
Pm003930	GO:0016020;GO:0030001;GO:0046873;GO:0055085;	membrane;metal ion transport;metal ion transmembrane transporter activity;transmembrane transport;
Pm003934	GO:0005515;	protein binding;
Pm028621	GO:0004672;GO:0004674;GO:0005524;GO:0006468;	protein kinase activity;protein serine/threonine kinase activity;ATP binding;protein phosphorylation;
Pm024942	GO:0003676;GO:0003723;GO:0006396;GO:0008270;	nucleic acid binding;RNA binding;RNA processing;zinc ion binding;
Pm024943	GO:0005515;	protein binding;
Pm024952	GO:0003676;GO:0003677;GO:0005634;GO:0006260;	nucleic acid binding;DNA binding;nucleus;DNA replication;
Pm024954	GO:0000145;GO:0006887;	exocyst;exocytosis;
Pm024955	GO:0016021;GO:0035556;	integral to membrane;intracellular signal transduction;
Pm024958	GO:0003824;GO:0004647;GO:0006564;GO:0008152;GO:0016791;	catalytic activity;phosphoserine phosphatase activity;L-serine biosynthetic process;metabolic process;phosphatase activity;
Pm024959	GO:0004601;GO:0005506;GO:0005509;GO:0009055;GO:0016020;GO:0016021;GO:0016491;GO:0050660;GO:0050664;GO:0055114;	peroxidase activity;iron ion binding;calcium ion binding;electron carrier activity;membrane;integral to membrane;oxidoreductase activity;flavin adenine dinucleotide binding;oxidoreductase activity, acting on NADH or NADPH, oxygen as acceptor;oxidation-reduction process;
Pm024960	GO:0015986;GO:0045261;GO:0046933;GO:0046961;	ATP synthesis coupled proton transport;proton-transporting ATP synthase complex, catalytic core F(1);hydrogen ion transporting ATP synthase activity, rotational mechanism;proton-transporting ATPase activity, rotational mechanism;
Pm024962	GO:0003676;GO:0005622;GO:0006457;GO:0008270;GO:0031072;GO:0051082;	nucleic acid binding;intracellular;protein folding;zinc ion binding;heat shock protein binding;unfolded protein binding;
Pm024965	GO:0003676;GO:0004386;GO:0005524;	nucleic acid binding;helicase activity;ATP binding;
Pm024969	GO:0000166;GO:0005524;GO:0017111;GO:0019538;	nucleotide binding;ATP binding;nucleoside-triphosphatase activity;protein metabolic process;
Pm024970	GO:0004497;GO:0005506;GO:0009055;GO:0020037;GO:0055114;	monooxygenase activity;iron ion binding;electron carrier activity;heme binding;oxidation-reduction process;
Pm024975	GO:0008152;GO:0016758;	metabolic process;transferase activity, transferring hexosyl groups;
Pm024977	GO:0003735;GO:0005622;GO:0005840;GO:0006412;	structural constituent of ribosome;intracellular;ribosome;translation;
Pm024978	GO:0004143;GO:0007205;GO:0035556;	diacylglycerol kinase activity;activation of protein kinase C activity by G-protein coupled receptor protein signaling pathway;intracellular signal transduction;
Pm024980	GO:0003824;GO:0005488;GO:0008152;GO:0016491;GO:0016616;GO:0051287;GO:0055114;	catalytic activity;binding;metabolic process;oxidoreductase activity;oxidoreductase activity, acting on the CH-OH group of donors, NAD or NADP as acceptor;NAD or NADH binding;oxidation-reduction process;
Pm024982	GO:0016787;	hydrolase activity;
Pm024966	GO:0016787;	hydrolase activity;
Pm025682	GO:0005524;GO:0006915;GO:0006952;	ATP binding;apoptosis;defense response;
Pm025679	GO:0000226;GO:0000922;GO:0005815;	microtubule cytoskeleton organization;spindle pole;microtubule organizing center;
Pm025678	GO:0003747;GO:0005737;GO:0006415;GO:0016149;	translation release factor activity;cytoplasm;translational termination;translation release factor activity, codon specific;
Pm025676	GO:0004650;GO:0005975;	polygalacturonase activity;carbohydrate metabolic process;
Pm025675	GO:0004650;GO:0005975;	polygalacturonase activity;carbohydrate metabolic process;
Pm025673	GO:0004650;GO:0005975;	polygalacturonase activity;carbohydrate metabolic process;
Pm025668	GO:0004601;GO:0006979;GO:0020037;GO:0055114;	peroxidase activity;response to oxidative stress;heme binding;oxidation-reduction process;
Pm025667	GO:0003824;GO:0004672;GO:0004674;GO:0005524;GO:0006468;	catalytic activity;protein kinase activity;protein serine/threonine kinase activity;ATP binding;protein phosphorylation;
Pm025655	GO:0004725;GO:0006470;GO:0008138;GO:0016311;GO:0016791;	protein tyrosine phosphatase activity;protein dephosphorylation;protein tyrosine/serine/threonine phosphatase activity;dephosphorylation;phosphatase activity;
Pm025651	GO:0005515;	protein binding;
Pm025649	GO:0005488;	binding;
Pm025641	GO:0005515;	protein binding;
Pm025637	GO:0005515;	protein binding;
Pm031383	GO:0005515;GO:0005524;GO:0006915;GO:0006952;	protein binding;ATP binding;apoptosis;defense response;
Pm031379	GO:0005515;	protein binding;
Pm007718	GO:0016491;GO:0055114;	oxidoreductase activity;oxidation-reduction process;
Pm007717	GO:0016491;GO:0055114;	oxidoreductase activity;oxidation-reduction process;
Pm007715	GO:0016491;GO:0055114;	oxidoreductase activity;oxidation-reduction process;
Pm007708	GO:0003676;GO:0008270;	nucleic acid binding;zinc ion binding;
Pm007706	GO:0003824;GO:0005524;GO:0005975;GO:0016301;GO:0016310;GO:0016874;GO:0030246;	catalytic activity;ATP binding;carbohydrate metabolic process;kinase activity;phosphorylation;ligase activity;carbohydrate binding;
Pm007698	GO:0004672;GO:0004674;GO:0005524;GO:0006468;	protein kinase activity;protein serine/threonine kinase activity;ATP binding;protein phosphorylation;
Pm007696	GO:0004672;GO:0004674;GO:0005524;GO:0006468;	protein kinase activity;protein serine/threonine kinase activity;ATP binding;protein phosphorylation;
Pm007695	GO:0003723;	RNA binding;
Pm007694	GO:0008270;	zinc ion binding;
Pm007691	GO:0009536;GO:0016117;GO:0016705;GO:0055114;	plastid;carotenoid biosynthetic process;oxidoreductase activity, acting on paired donors, with incorporation or reduction of molecular oxygen;oxidation-reduction process;
Pm007687	GO:0003735;GO:0005622;GO:0005840;GO:0006414;GO:0042254;	structural constituent of ribosome;intracellular;ribosome;translational elongation;ribosome biogenesis;
Pm007681	GO:0004672;GO:0004674;GO:0004713;GO:0005515;GO:0005524;GO:0006468;	protein kinase activity;protein serine/threonine kinase activity;protein tyrosine kinase activity;protein binding;ATP binding;protein phosphorylation;
Pm030062	GO:0016491;GO:0055114;	oxidoreductase activity;oxidation-reduction process;
Pm001192	GO:0003824;GO:0004553;GO:0005975;GO:0043169;	catalytic activity;hydrolase activity, hydrolyzing O-glycosyl compounds;carbohydrate metabolic process;cation binding;
Pm001190	GO:0004190;GO:0006508;	aspartic-type endopeptidase activity;proteolysis;
Pm001186	GO:0003676;GO:0005515;	nucleic acid binding;protein binding;
Pm001185	GO:0005743;GO:0006508;GO:0008236;GO:0033615;	mitochondrial inner membrane;proteolysis;serine-type peptidase activity;mitochondrial proton-transporting ATP synthase complex assembly;
Pm001183	GO:0006508;GO:0008236;	proteolysis;serine-type peptidase activity;
Pm001180	GO:0005515;	protein binding;
Pm001177	GO:0004185;GO:0006508;	serine-type carboxypeptidase activity;proteolysis;
Pm001173	GO:0000786;GO:0003677;GO:0005634;GO:0006334;	nucleosome;DNA binding;nucleus;nucleosome assembly;
Pm001172	GO:0005515;GO:0008270;	protein binding;zinc ion binding;
Pm001170	GO:0005515;GO:0005634;GO:0006364;	protein binding;nucleus;rRNA processing;
Pm001163	GO:0003676;GO:0004386;GO:0005524;GO:0008026;GO:0016817;GO:0016818;	nucleic acid binding;helicase activity;ATP binding;ATP-dependent helicase activity;hydrolase activity, acting on acid anhydrides;hydrolase activity, acting on acid anhydrides, in phosphorus-containing anhydrides;
Pm001162	GO:0003676;GO:0005622;GO:0008270;	nucleic acid binding;intracellular;zinc ion binding;
Pm001160	GO:0005622;GO:0008270;	intracellular;zinc ion binding;
Pm001157	GO:0003677;GO:0045449;	DNA binding;regulation of transcription;
Pm001156	GO:0003677;GO:0045449;	DNA binding;regulation of transcription;
Pm001154	GO:0005634;GO:0030528;GO:0045449;	nucleus;transcription regulator activity;regulation of transcription;
Pm001151	GO:0003677;GO:0003909;GO:0003910;GO:0005524;GO:0006260;GO:0006281;GO:0006310;GO:0051103;	DNA binding;DNA ligase activity;DNA ligase (ATP) activity;ATP binding;DNA replication;DNA repair;DNA recombination;DNA ligation involved in DNA repair;
Pm001149	GO:0000775;GO:0005634;GO:0045132;	chromosome, centromeric region;nucleus;meiotic chromosome segregation;
Pm001146	GO:0003677;GO:0045449;	DNA binding;regulation of transcription;
Pm001145	GO:0000775;GO:0005634;GO:0045132;	chromosome, centromeric region;nucleus;meiotic chromosome segregation;
Pm001136	GO:0003677;GO:0045449;	DNA binding;regulation of transcription;
Pm001128	GO:0055085;	transmembrane transport;
Pm001126	GO:0016020;	membrane;
Pm001121	GO:0005524;GO:0006915;GO:0006952;	ATP binding;apoptosis;defense response;
Pm001116	GO:0004888;GO:0005524;GO:0006915;GO:0006952;GO:0007165;GO:0008270;GO:0031224;GO:0045087;	transmembrane receptor activity;ATP binding;apoptosis;defense response;signal transduction;zinc ion binding;intrinsic to membrane;innate immune response;
Pm001115	GO:0004888;GO:0005524;GO:0006915;GO:0007165;GO:0031224;GO:0045087;	transmembrane receptor activity;ATP binding;apoptosis;signal transduction;intrinsic to membrane;innate immune response;
Pm001113	GO:0004888;GO:0005524;GO:0006915;GO:0006952;GO:0007165;GO:0008270;GO:0031224;GO:0045087;	transmembrane receptor activity;ATP binding;apoptosis;defense response;signal transduction;zinc ion binding;intrinsic to membrane;innate immune response;
Pm001109	GO:0004185;GO:0006508;	serine-type carboxypeptidase activity;proteolysis;
Pm001106	GO:0003824;GO:0004560;GO:0005975;GO:0007155;GO:0043169;	catalytic activity;alpha-L-fucosidase activity;carbohydrate metabolic process;cell adhesion;cation binding;
Pm001105	GO:0003677;GO:0005515;GO:0045449;	DNA binding;protein binding;regulation of transcription;
Pm001093	GO:0000166;GO:0005524;GO:0016887;GO:0017111;	nucleotide binding;ATP binding;ATPase activity;nucleoside-triphosphatase activity;
Pm001086	GO:0008152;GO:0016758;	metabolic process;transferase activity, transferring hexosyl groups;
Pm001085	GO:0000166;GO:0005524;GO:0016020;GO:0016887;GO:0017111;	nucleotide binding;ATP binding;membrane;ATPase activity;nucleoside-triphosphatase activity;
Pm001084	GO:0000166;GO:0005488;GO:0005524;GO:0016787;GO:0017111;	nucleotide binding;binding;ATP binding;hydrolase activity;nucleoside-triphosphatase activity;
Pm001081	GO:0055085;	transmembrane transport;
Pm001080	GO:0055085;	transmembrane transport;
Pm001073	GO:0005524;GO:0005737;GO:0006457;GO:0042026;GO:0044267;	ATP binding;cytoplasm;protein folding;protein refolding;cellular protein metabolic process;
Pm001072	GO:0003677;GO:0005515;GO:0045449;	DNA binding;protein binding;regulation of transcription;
Pm001070	GO:0000166;GO:0005524;GO:0016887;GO:0017111;	nucleotide binding;ATP binding;ATPase activity;nucleoside-triphosphatase activity;
Pm001067	GO:0003677;GO:0045449;	DNA binding;regulation of transcription;
Pm001064	GO:0042742;GO:0050832;	defense response to bacterium;defense response to fungus;
Pm001057	GO:0003677;GO:0003700;GO:0005515;GO:0006355;GO:0043565;GO:0045449;	DNA binding;sequence-specific DNA binding transcription factor activity;protein binding;regulation of transcription, DNA-dependent;sequence-specific DNA binding;regulation of transcription;
Pm018077	GO:0008152;GO:0016787;	metabolic process;hydrolase activity;
Pm018080	GO:0003824;GO:0005488;GO:0008152;GO:0016616;GO:0048037;GO:0051287;	catalytic activity;binding;metabolic process;oxidoreductase activity, acting on the CH-OH group of donors, NAD or NADP as acceptor;cofactor binding;NAD or NADH binding;
Pm018082	GO:0003824;GO:0005488;GO:0008152;GO:0016616;GO:0048037;GO:0051287;	catalytic activity;binding;metabolic process;oxidoreductase activity, acting on the CH-OH group of donors, NAD or NADP as acceptor;cofactor binding;NAD or NADH binding;
Pm018085	GO:0016757;	transferase activity, transferring glycosyl groups;
Pm018087	GO:0003700;GO:0005634;GO:0006355;GO:0043565;	sequence-specific DNA binding transcription factor activity;nucleus;regulation of transcription, DNA-dependent;sequence-specific DNA binding;
Pm018089	GO:0003700;GO:0005634;GO:0006355;GO:0043565;	sequence-specific DNA binding transcription factor activity;nucleus;regulation of transcription, DNA-dependent;sequence-specific DNA binding;
Pm018090	GO:0005509;GO:0008152;GO:0008415;	calcium ion binding;metabolic process;acyltransferase activity;
Pm018091	GO:0003723;	RNA binding;
Pm018092	GO:0003824;GO:0005488;GO:0008152;GO:0016616;GO:0048037;GO:0051287;	catalytic activity;binding;metabolic process;oxidoreductase activity, acting on the CH-OH group of donors, NAD or NADP as acceptor;cofactor binding;NAD or NADH binding;
Pm018093	GO:0004252;GO:0006508;GO:0042802;GO:0043086;	serine-type endopeptidase activity;proteolysis;identical protein binding;negative regulation of catalytic activity;
Pm018094	GO:0004252;GO:0006508;GO:0042802;GO:0043086;	serine-type endopeptidase activity;proteolysis;identical protein binding;negative regulation of catalytic activity;
Pm018105	GO:0005524;GO:0006875;	ATP binding;cellular metal ion homeostasis;
Pm018106	GO:0055085;	transmembrane transport;
Pm018109	GO:0003676;GO:0005515;GO:0008270;	nucleic acid binding;protein binding;zinc ion binding;
Pm018110	GO:0016021;	integral to membrane;
Pm018113	GO:0004298;GO:0005839;GO:0051603;	threonine-type endopeptidase activity;proteasome core complex;proteolysis involved in cellular protein catabolic process;
Pm018120	GO:0000154;GO:0000179;GO:0008649;	rRNA modification;rRNA (adenine-N6,N6-)-dimethyltransferase activity;rRNA methyltransferase activity;
Pm018124	GO:0004553;GO:0005975;	hydrolase activity, hydrolyzing O-glycosyl compounds;carbohydrate metabolic process;
Pm018126	GO:0005488;GO:0005515;	binding;protein binding;
Pm018128	GO:0005515;	protein binding;
Pm018130	GO:0005515;	protein binding;
Pm018099	GO:0016020;	membrane;
Pm001744	GO:0004672;GO:0005524;GO:0005529;GO:0006370;GO:0006468;GO:0048544;	protein kinase activity;ATP binding;sugar binding;mRNA capping;protein phosphorylation;recognition of pollen;
Pm001746	GO:0005681;GO:0007067;	spliceosomal complex;mitosis;
Pm001753	GO:0004672;GO:0004674;GO:0005524;GO:0005529;GO:0006468;GO:0048544;	protein kinase activity;protein serine/threonine kinase activity;ATP binding;sugar binding;protein phosphorylation;recognition of pollen;
Pm001759	GO:0004672;GO:0004674;GO:0005524;GO:0005529;GO:0006468;GO:0048544;	protein kinase activity;protein serine/threonine kinase activity;ATP binding;sugar binding;protein phosphorylation;recognition of pollen;
Pm001764	GO:0004672;GO:0004674;GO:0005524;GO:0005529;GO:0006468;GO:0048544;	protein kinase activity;protein serine/threonine kinase activity;ATP binding;sugar binding;protein phosphorylation;recognition of pollen;
Pm022117	GO:0008168;	methyltransferase activity;
Pm022122	GO:0000166;GO:0003677;GO:0003689;GO:0005524;GO:0005622;GO:0005663;GO:0006260;GO:0017111;	nucleotide binding;DNA binding;DNA clamp loader activity;ATP binding;intracellular;DNA replication factor C complex;DNA replication;nucleoside-triphosphatase activity;
Pm022126	GO:0006457;	protein folding;
Pm022129	GO:0004871;GO:0005515;GO:0009416;	signal transducer activity;protein binding;response to light stimulus;
Pm022130	GO:0009055;GO:0015035;GO:0045454;	electron carrier activity;protein disulfide oxidoreductase activity;cell redox homeostasis;
Pm022132	GO:0003676;GO:0008270;	nucleic acid binding;zinc ion binding;
Pm022142	GO:0016491;	oxidoreductase activity;
Pm022115	GO:0004089;GO:0008270;GO:0015976;	carbonate dehydratase activity;zinc ion binding;carbon utilization;
Pm021553	GO:0005506;GO:0016491;GO:0055114;	iron ion binding;oxidoreductase activity;oxidation-reduction process;
Pm021552	GO:0005506;GO:0016491;GO:0055114;	iron ion binding;oxidoreductase activity;oxidation-reduction process;
Pm021551	GO:0016491;	oxidoreductase activity;
Pm021548	GO:0016491;	oxidoreductase activity;
Pm021547	GO:0005506;GO:0016491;GO:0055114;	iron ion binding;oxidoreductase activity;oxidation-reduction process;
Pm021537	GO:0003677;GO:0006355;	DNA binding;regulation of transcription, DNA-dependent;
Pm021536	GO:0009512;	cytochrome b6f complex;
Pm021533	GO:0005488;GO:0005515;GO:0016773;	binding;protein binding;phosphotransferase activity, alcohol group as acceptor;
Pm021531	GO:0016491;	oxidoreductase activity;
Pm021524	GO:0004888;GO:0005515;GO:0005524;GO:0006915;GO:0006952;GO:0007165;GO:0031224;GO:0045087;	transmembrane receptor activity;protein binding;ATP binding;apoptosis;defense response;signal transduction;intrinsic to membrane;innate immune response;
Pm021521	GO:0004888;GO:0005524;GO:0006915;GO:0006952;GO:0007165;GO:0031224;GO:0045087;	transmembrane receptor activity;ATP binding;apoptosis;defense response;signal transduction;intrinsic to membrane;innate immune response;
Pm021519	GO:0004888;GO:0005524;GO:0006915;GO:0006952;GO:0007165;GO:0031224;GO:0045087;	transmembrane receptor activity;ATP binding;apoptosis;defense response;signal transduction;intrinsic to membrane;innate immune response;
Pm021518	GO:0005515;	protein binding;
Pm021516	GO:0005515;GO:0005524;GO:0006915;GO:0006952;	protein binding;ATP binding;apoptosis;defense response;
Pm025683	GO:0003677;GO:0006355;	DNA binding;regulation of transcription, DNA-dependent;
Pm030899	GO:0005515;	protein binding;
Pm028906	GO:0000398;GO:0005488;GO:0005622;GO:0005634;GO:0006396;	nuclear mRNA splicing, via spliceosome;binding;intracellular;nucleus;RNA processing;
Pm016284	GO:0005515;GO:0005524;GO:0006915;GO:0006952;	protein binding;ATP binding;apoptosis;defense response;
Pm016286	GO:0003676;GO:0005515;GO:0008270;	nucleic acid binding;protein binding;zinc ion binding;
Pm016287	GO:0005509;GO:0009654;GO:0015979;GO:0019898;	calcium ion binding;oxygen evolving complex;photosynthesis;extrinsic to membrane;
Pm016290	GO:0005215;GO:0005488;GO:0005743;GO:0006810;GO:0055085;	transporter activity;binding;mitochondrial inner membrane;transport;transmembrane transport;
Pm016293	GO:0003677;GO:0003721;GO:0003723;GO:0003964;GO:0005634;GO:0006278;	DNA binding;telomeric template RNA reverse transcriptase activity;RNA binding;RNA-directed DNA polymerase activity;nucleus;RNA-dependent DNA replication;
Pm016295	GO:0003677;GO:0005515;GO:0045449;	DNA binding;protein binding;regulation of transcription;
Pm016298	GO:0006855;GO:0015238;GO:0015297;GO:0016020;GO:0055085;	drug transmembrane transport;drug transmembrane transporter activity;antiporter activity;membrane;transmembrane transport;
Pm016304	GO:0005515;GO:0008270;	protein binding;zinc ion binding;
Pm016307	GO:0005515;GO:0008270;	protein binding;zinc ion binding;
Pm016636	GO:0004497;GO:0005506;GO:0009055;GO:0020037;GO:0055114;	monooxygenase activity;iron ion binding;electron carrier activity;heme binding;oxidation-reduction process;
Pm028578	GO:0004497;GO:0005506;GO:0009055;GO:0020037;GO:0055114;	monooxygenase activity;iron ion binding;electron carrier activity;heme binding;oxidation-reduction process;
Pm018655	GO:0003824;GO:0005488;GO:0008152;GO:0016491;GO:0055114;	catalytic activity;binding;metabolic process;oxidoreductase activity;oxidation-reduction process;
Pm018657	GO:0016779;	nucleotidyltransferase activity;
Pm018664	GO:0004672;GO:0004674;GO:0005524;GO:0006468;	protein kinase activity;protein serine/threonine kinase activity;ATP binding;protein phosphorylation;
Pm018668	GO:0003824;GO:0004349;GO:0004350;GO:0005737;GO:0006561;GO:0008152;GO:0008652;GO:0016491;GO:0055114;	catalytic activity;glutamate 5-kinase activity;glutamate-5-semialdehyde dehydrogenase activity;cytoplasm;proline biosynthetic process;metabolic process;cellular amino acid biosynthetic process;oxidoreductase activity;oxidation-reduction process;
Pm018669	GO:0016020;	membrane;
Pm018670	GO:0016020;	membrane;
Pm018671	GO:0004326;GO:0005524;GO:0009058;GO:0009396;GO:0016874;	tetrahydrofolylpolyglutamate synthase activity;ATP binding;biosynthetic process;folic acid-containing compound biosynthetic process;ligase activity;
Pm018672	GO:0005515;	protein binding;
Pm018676	GO:0008270;	zinc ion binding;
Pm018677	GO:0003677;GO:0005488;GO:0005515;GO:0005743;GO:0006810;GO:0045449;GO:0055085;	DNA binding;binding;protein binding;mitochondrial inner membrane;transport;regulation of transcription;transmembrane transport;
Pm018679	GO:0003924;GO:0005525;GO:0005622;GO:0006886;GO:0006913;GO:0007165;GO:0007264;GO:0015031;	GTPase activity;GTP binding;intracellular;intracellular protein transport;nucleocytoplasmic transport;signal transduction;small GTPase mediated signal transduction;protein transport;
Pm018681	GO:0004252;GO:0006508;	serine-type endopeptidase activity;proteolysis;
Pm018682	GO:0004252;GO:0006508;GO:0042802;GO:0043086;	serine-type endopeptidase activity;proteolysis;identical protein binding;negative regulation of catalytic activity;
Pm003751	GO:0003824;GO:0004553;GO:0005975;GO:0043169;	catalytic activity;hydrolase activity, hydrolyzing O-glycosyl compounds;carbohydrate metabolic process;cation binding;
Pm003749	GO:0000228;GO:0005515;	nuclear chromosome;protein binding;
Pm003742	GO:0008270;	zinc ion binding;
Pm003732	GO:0016747;	transferase activity, transferring acyl groups other than amino-acyl groups;
Pm003731	GO:0008152;GO:0016787;GO:0016791;	metabolic process;hydrolase activity;phosphatase activity;
Pm003724	GO:0003677;GO:0003700;GO:0006355;	DNA binding;sequence-specific DNA binding transcription factor activity;regulation of transcription, DNA-dependent;
Pm003719	GO:0003676;GO:0003723;GO:0003725;GO:0004386;GO:0004525;GO:0005515;GO:0005524;GO:0005622;GO:0006396;GO:0008026;GO:0016891;	nucleic acid binding;RNA binding;double-stranded RNA binding;helicase activity;ribonuclease III activity;protein binding;ATP binding;intracellular;RNA processing;ATP-dependent helicase activity;endoribonuclease activity, producing 5'-phosphomonoesters;
Pm003709	GO:0004360;GO:0005529;GO:0005737;GO:0005975;GO:0008152;GO:0016051;	glutamine-fructose-6-phosphate transaminase (isomerizing) activity;sugar binding;cytoplasm;carbohydrate metabolic process;metabolic process;carbohydrate biosynthetic process;
Pm003707	GO:0004190;GO:0006508;	aspartic-type endopeptidase activity;proteolysis;
Pm003704	GO:0003824;	catalytic activity;
Pm003703	GO:0003824;GO:0004672;GO:0005524;GO:0006468;GO:0008703;GO:0008835;GO:0009231;GO:0050661;GO:0055114;	catalytic activity;protein kinase activity;ATP binding;protein phosphorylation;5-amino-6-(5-phosphoribosylamino)uracil reductase activity;diaminohydroxyphosphoribosylaminopyrimidine deaminase activity;riboflavin biosynthetic process;NADP or NADPH binding;oxidation-reduction process;
Pm003698	GO:0005488;	binding;
Pm003694	GO:0009538;GO:0015979;	photosystem I reaction center;photosynthesis;
Pm003693	GO:0005488;GO:0005515;	binding;protein binding;
Pm003691	GO:0003676;GO:0008270;	nucleic acid binding;zinc ion binding;
Pm003688	GO:0000166;GO:0005524;GO:0016887;GO:0017111;	nucleotide binding;ATP binding;ATPase activity;nucleoside-triphosphatase activity;
Pm003687	GO:0005515;	protein binding;
Pm003686	GO:0016020;	membrane;
Pm003679	GO:0009055;GO:0015035;GO:0045454;	electron carrier activity;protein disulfide oxidoreductase activity;cell redox homeostasis;
Pm003673	GO:0005618;GO:0007047;GO:0008466;GO:0016758;GO:0030054;GO:0030244;	cell wall;cellular cell wall organization;glycogenin glucosyltransferase activity;transferase activity, transferring hexosyl groups;cell junction;cellulose biosynthetic process;
Pm003672	GO:0004672;GO:0004674;GO:0005509;GO:0005515;GO:0005524;GO:0006468;	protein kinase activity;protein serine/threonine kinase activity;calcium ion binding;protein binding;ATP binding;protein phosphorylation;
Pm003670	GO:0000166;GO:0003676;GO:0004386;GO:0005524;GO:0008026;GO:0017111;	nucleotide binding;nucleic acid binding;helicase activity;ATP binding;ATP-dependent helicase activity;nucleoside-triphosphatase activity;
Pm003650	GO:0005515;	protein binding;
Pm003649	GO:0004672;GO:0004674;GO:0005524;GO:0006468;	protein kinase activity;protein serine/threonine kinase activity;ATP binding;protein phosphorylation;
Pm003647	GO:0003677;GO:0005488;GO:0009507;GO:0045449;GO:0046422;GO:0055114;	DNA binding;binding;chloroplast;regulation of transcription;violaxanthin de-epoxidase activity;oxidation-reduction process;
Pm003642	GO:0005488;GO:0005515;	binding;protein binding;
Pm003640	GO:0000166;GO:0005524;GO:0006915;GO:0006952;GO:0017111;	nucleotide binding;ATP binding;apoptosis;defense response;nucleoside-triphosphatase activity;
Pm003636	GO:0006629;GO:0016788;	lipid metabolic process;hydrolase activity, acting on ester bonds;
Pm003635	GO:0006629;GO:0016788;	lipid metabolic process;hydrolase activity, acting on ester bonds;
Pm003634	GO:0003677;GO:0003700;GO:0006355;	DNA binding;sequence-specific DNA binding transcription factor activity;regulation of transcription, DNA-dependent;
Pm003632	GO:0005488;GO:0005515;	binding;protein binding;
Pm003627	GO:0006810;GO:0008519;GO:0016020;GO:0055085;	transport;ammonium transmembrane transporter activity;membrane;transmembrane transport;
Pm003623	GO:0004672;GO:0004674;GO:0005524;GO:0006468;	protein kinase activity;protein serine/threonine kinase activity;ATP binding;protein phosphorylation;
Pm003622	GO:0004672;GO:0004674;GO:0005524;GO:0006468;	protein kinase activity;protein serine/threonine kinase activity;ATP binding;protein phosphorylation;
Pm003618	GO:0016757;	transferase activity, transferring glycosyl groups;
Pm003616	GO:0004672;GO:0004674;GO:0005515;GO:0005524;GO:0006468;	protein kinase activity;protein serine/threonine kinase activity;protein binding;ATP binding;protein phosphorylation;
Pm003615	GO:0000166;GO:0004222;GO:0005524;GO:0006508;GO:0017111;	nucleotide binding;metalloendopeptidase activity;ATP binding;proteolysis;nucleoside-triphosphatase activity;
Pm003604	GO:0003676;GO:0003677;GO:0004386;GO:0005524;	nucleic acid binding;DNA binding;helicase activity;ATP binding;
Pm003603	GO:0005515;	protein binding;
Pm003602	GO:0003735;GO:0005515;GO:0005634;GO:0005840;GO:0006412;GO:0008270;GO:0016568;GO:0018024;	structural constituent of ribosome;protein binding;nucleus;ribosome;translation;zinc ion binding;chromatin modification;histone-lysine N-methyltransferase activity;
Pm003600	GO:0003677;GO:0005515;GO:0045449;	DNA binding;protein binding;regulation of transcription;
Pm003596	GO:0005515;	protein binding;
Pm003593	GO:0005488;GO:0008318;GO:0018342;	binding;protein prenyltransferase activity;protein prenylation;
Pm003592	GO:0000166;GO:0003676;	nucleotide binding;nucleic acid binding;
Pm003591	GO:0003677;GO:0005515;GO:0005634;	DNA binding;protein binding;nucleus;
Pm003587	GO:0003677;GO:0005515;GO:0045449;	DNA binding;protein binding;regulation of transcription;
Pm003584	GO:0016787;	hydrolase activity;
Pm003575	GO:0005488;	binding;
Pm003572	GO:0008168;	methyltransferase activity;
Pm003571	GO:0000155;GO:0000156;GO:0000160;GO:0004673;GO:0004871;GO:0005515;GO:0005524;GO:0005789;GO:0006355;GO:0007165;GO:0009873;GO:0016020;GO:0018106;	two-component sensor activity;two-component response regulator activity;two-component signal transduction system (phosphorelay);protein histidine kinase activity;signal transducer activity;protein binding;ATP binding;endoplasmic reticulum membrane;regulation of transcription, DNA-dependent;signal transduction;ethylene mediated signaling pathway;membrane;peptidyl-histidine phosphorylation;
Pm003570	GO:0003824;	catalytic activity;
Pm003566	GO:0004197;GO:0006508;	cysteine-type endopeptidase activity;proteolysis;
Pm003565	GO:0003774;GO:0005515;GO:0005524;GO:0016459;	motor activity;protein binding;ATP binding;myosin complex;
Pm003562	GO:0003824;GO:0004638;GO:0005524;GO:0006189;GO:0016874;	catalytic activity;phosphoribosylaminoimidazole carboxylase activity;ATP binding;'de novo' IMP biosynthetic process;ligase activity;
Pm003559	GO:0004190;GO:0006508;	aspartic-type endopeptidase activity;proteolysis;
Pm003550	GO:0003723;	RNA binding;
Pm003543	GO:0004672;GO:0004674;GO:0005524;GO:0006468;	protein kinase activity;protein serine/threonine kinase activity;ATP binding;protein phosphorylation;
Pm003537	GO:0004190;GO:0006508;	aspartic-type endopeptidase activity;proteolysis;
Pm003536	GO:0004190;GO:0006508;	aspartic-type endopeptidase activity;proteolysis;
Pm003535	GO:0004190;GO:0006508;	aspartic-type endopeptidase activity;proteolysis;
Pm003533	GO:0005515;GO:0008270;	protein binding;zinc ion binding;
Pm003532	GO:0042742;GO:0050832;	defense response to bacterium;defense response to fungus;
Pm003531	GO:0042742;GO:0050832;	defense response to bacterium;defense response to fungus;
Pm003530	GO:0005634;GO:0045449;GO:0046983;	nucleus;regulation of transcription;protein dimerization activity;
Pm003526	GO:0005488;	binding;
Pm003522	GO:0003700;GO:0006355;GO:0043565;GO:0046983;	sequence-specific DNA binding transcription factor activity;regulation of transcription, DNA-dependent;sequence-specific DNA binding;protein dimerization activity;
Pm003511	GO:0016491;GO:0055114;	oxidoreductase activity;oxidation-reduction process;
Pm003509	GO:0003684;GO:0005634;GO:0006289;	damaged DNA binding;nucleus;nucleotide-excision repair;
Pm003504	GO:0005515;	protein binding;
Pm003503	GO:0004672;GO:0004674;GO:0005524;GO:0006468;	protein kinase activity;protein serine/threonine kinase activity;ATP binding;protein phosphorylation;
Pm003502	GO:0003677;	DNA binding;
Pm003501	GO:0001522;GO:0003723;GO:0009451;GO:0009982;	pseudouridine synthesis;RNA binding;RNA modification;pseudouridine synthase activity;
Pm003652	GO:0008270;	zinc ion binding;
Pm003585	GO:0004672;GO:0004674;GO:0005524;GO:0006468;	protein kinase activity;protein serine/threonine kinase activity;ATP binding;protein phosphorylation;
Pm003560	GO:0008270;	zinc ion binding;
Pm011126	GO:0004197;GO:0006508;GO:0008234;	cysteine-type endopeptidase activity;proteolysis;cysteine-type peptidase activity;
Pm011128	GO:0003677;GO:0045449;	DNA binding;regulation of transcription;
Pm011129	GO:0004197;GO:0006508;GO:0008234;	cysteine-type endopeptidase activity;proteolysis;cysteine-type peptidase activity;
Pm011130	GO:0003677;GO:0045449;	DNA binding;regulation of transcription;
Pm011134	GO:0006508;GO:0008236;GO:0008299;GO:0015979;GO:0016020;GO:0016765;	proteolysis;serine-type peptidase activity;isoprenoid biosynthetic process;photosynthesis;membrane;transferase activity, transferring alkyl or aryl (other than methyl) groups;
Pm011135	GO:0004497;GO:0005506;GO:0009055;GO:0020037;GO:0055114;	monooxygenase activity;iron ion binding;electron carrier activity;heme binding;oxidation-reduction process;
Pm011137	GO:0004497;GO:0005506;GO:0009055;GO:0020037;GO:0055114;	monooxygenase activity;iron ion binding;electron carrier activity;heme binding;oxidation-reduction process;
Pm011138	GO:0004497;GO:0005506;GO:0009055;GO:0020037;GO:0055114;	monooxygenase activity;iron ion binding;electron carrier activity;heme binding;oxidation-reduction process;
Pm011139	GO:0004497;GO:0005506;GO:0009055;GO:0020037;GO:0055114;	monooxygenase activity;iron ion binding;electron carrier activity;heme binding;oxidation-reduction process;
Pm011142	GO:0005515;	protein binding;
Pm011145	GO:0000148;GO:0003843;GO:0006075;GO:0016020;	1,3-beta-D-glucan synthase complex;1,3-beta-D-glucan synthase activity;1,3-beta-D-glucan biosynthetic process;membrane;
Pm011146	GO:0003677;GO:0045449;	DNA binding;regulation of transcription;
Pm011147	GO:0006508;GO:0008234;	proteolysis;cysteine-type peptidase activity;
Pm011148	GO:0003677;GO:0045449;	DNA binding;regulation of transcription;
Pm011149	GO:0008234;	cysteine-type peptidase activity;
Pm011152	GO:0005488;	binding;
Pm011154	GO:0005515;	protein binding;
Pm011157	GO:0005515;	protein binding;
Pm011159	GO:0005515;	protein binding;
Pm011161	GO:0004221;GO:0006511;GO:0008270;	ubiquitin thiolesterase activity;ubiquitin-dependent protein catabolic process;zinc ion binding;
Pm011162	GO:0006810;GO:0006865;GO:0015171;GO:0016020;GO:0055085;	transport;amino acid transport;amino acid transmembrane transporter activity;membrane;transmembrane transport;
Pm011163	GO:0005506;GO:0016491;GO:0055114;	iron ion binding;oxidoreductase activity;oxidation-reduction process;
Pm011166	GO:0005524;GO:0006915;GO:0006952;	ATP binding;apoptosis;defense response;
Pm011167	GO:0005524;GO:0006915;	ATP binding;apoptosis;
Pm011175	GO:0004650;GO:0005975;	polygalacturonase activity;carbohydrate metabolic process;
Pm011182	GO:0005515;	protein binding;
Pm011186	GO:0008171;	O-methyltransferase activity;
Pm011188	GO:0004221;GO:0006511;	ubiquitin thiolesterase activity;ubiquitin-dependent protein catabolic process;
Pm011192	GO:0005515;	protein binding;
Pm011194	GO:0005515;	protein binding;
Pm011195	GO:0005515;	protein binding;
Pm011197	GO:0005515;	protein binding;
Pm011207	GO:0005515;	protein binding;
Pm011209	GO:0004672;GO:0004674;GO:0005515;GO:0005524;GO:0006468;	protein kinase activity;protein serine/threonine kinase activity;protein binding;ATP binding;protein phosphorylation;
Pm011210	GO:0004672;GO:0004674;GO:0005524;GO:0006468;	protein kinase activity;protein serine/threonine kinase activity;ATP binding;protein phosphorylation;
Pm011216	GO:0005515;	protein binding;
Pm011217	GO:0005515;	protein binding;
Pm011219	GO:0005515;	protein binding;
Pm011220	GO:0005515;	protein binding;
Pm011221	GO:0005515;	protein binding;
Pm011224	GO:0005515;	protein binding;
Pm011225	GO:0003777;GO:0005524;GO:0007018;	microtubule motor activity;ATP binding;microtubule-based movement;
Pm011226	GO:0003743;GO:0003924;GO:0005525;GO:0005622;GO:0006413;	translation initiation factor activity;GTPase activity;GTP binding;intracellular;translational initiation;
Pm011227	GO:0003700;GO:0005634;GO:0006355;GO:0043565;	sequence-specific DNA binding transcription factor activity;nucleus;regulation of transcription, DNA-dependent;sequence-specific DNA binding;
Pm011228	GO:0006479;GO:0008168;GO:0008276;	protein methylation;methyltransferase activity;protein methyltransferase activity;
Pm011230	GO:0006457;GO:0031072;GO:0051082;	protein folding;heat shock protein binding;unfolded protein binding;
Pm011231	GO:0004672;GO:0004674;GO:0005524;GO:0006468;	protein kinase activity;protein serine/threonine kinase activity;ATP binding;protein phosphorylation;
Pm011234	GO:0003677;GO:0045449;	DNA binding;regulation of transcription;
Pm011238	GO:0005488;	binding;
Pm011239	GO:0005488;	binding;
Pm011240	GO:0004672;GO:0004674;GO:0005524;GO:0005529;GO:0006468;GO:0048544;	protein kinase activity;protein serine/threonine kinase activity;ATP binding;sugar binding;protein phosphorylation;recognition of pollen;
Pm011241	GO:0005529;GO:0048544;	sugar binding;recognition of pollen;
Pm008394	GO:0000166;GO:0005525;GO:0007264;	nucleotide binding;GTP binding;small GTPase mediated signal transduction;
Pm008393	GO:0004857;GO:0030599;	enzyme inhibitor activity;pectinesterase activity;
Pm008379	GO:0016881;GO:0043687;	acid-amino acid ligase activity;post-translational protein modification;
Pm008378	GO:0003824;GO:0006629;GO:0008152;GO:0016788;	catalytic activity;lipid metabolic process;metabolic process;hydrolase activity, acting on ester bonds;
Pm008373	GO:0004601;GO:0006979;GO:0020037;GO:0055114;	peroxidase activity;response to oxidative stress;heme binding;oxidation-reduction process;
Pm008367	GO:0004871;GO:0004872;GO:0005515;GO:0006355;GO:0007165;GO:0008020;GO:0018298;GO:0045449;	signal transducer activity;receptor activity;protein binding;regulation of transcription, DNA-dependent;signal transduction;G-protein coupled photoreceptor activity;protein-chromophore linkage;regulation of transcription;
Pm008366	GO:0003824;GO:0003878;GO:0004775;GO:0005488;GO:0008152;GO:0044262;GO:0046912;	catalytic activity;ATP citrate synthase activity;succinate-CoA ligase (ADP-forming) activity;binding;metabolic process;cellular carbohydrate metabolic process;transferase activity, transferring acyl groups, acyl groups converted into alkyl on transfer;
Pm008365	GO:0009055;GO:0051536;	electron carrier activity;iron-sulfur cluster binding;
Pm008363	GO:0004672;GO:0004674;GO:0005524;GO:0006468;	protein kinase activity;protein serine/threonine kinase activity;ATP binding;protein phosphorylation;
Pm008358	GO:0003755;GO:0006457;	peptidyl-prolyl cis-trans isomerase activity;protein folding;
Pm008356	GO:0008080;GO:0008152;	N-acetyltransferase activity;metabolic process;
Pm008355	GO:0008152;GO:0016491;GO:0055114;	metabolic process;oxidoreductase activity;oxidation-reduction process;
Pm008352	GO:0004857;GO:0030599;	enzyme inhibitor activity;pectinesterase activity;
Pm008350	GO:0016881;GO:0043687;	acid-amino acid ligase activity;post-translational protein modification;
Pm010152	GO:0004672;GO:0004674;GO:0005515;GO:0005524;GO:0006468;	protein kinase activity;protein serine/threonine kinase activity;protein binding;ATP binding;protein phosphorylation;
Pm010156	GO:0003824;GO:0005488;GO:0008152;	catalytic activity;binding;metabolic process;
Pm010161	GO:0003824;GO:0005992;GO:0008152;	catalytic activity;trehalose biosynthetic process;metabolic process;
Pm010163	GO:0015031;GO:0015450;GO:0016020;	protein transport;P-P-bond-hydrolysis-driven protein transmembrane transporter activity;membrane;
Pm010164	GO:0006621;GO:0016021;GO:0046923;	protein retention in ER lumen;integral to membrane;ER retention sequence binding;
Pm010165	GO:0000166;GO:0003677;GO:0003887;GO:0004176;GO:0004252;GO:0005524;GO:0006260;GO:0006508;GO:0009360;GO:0017111;	nucleotide binding;DNA binding;DNA-directed DNA polymerase activity;ATP-dependent peptidase activity;serine-type endopeptidase activity;ATP binding;DNA replication;proteolysis;DNA polymerase III complex;nucleoside-triphosphatase activity;
Pm010166	GO:0000151;GO:0004842;GO:0005488;GO:0005515;GO:0016567;	ubiquitin ligase complex;ubiquitin-protein ligase activity;binding;protein binding;protein ubiquitination;
Pm010172	GO:0008270;	zinc ion binding;
Pm010174	GO:0005515;GO:0016791;	protein binding;phosphatase activity;
Pm010179	GO:0004672;GO:0004674;GO:0005515;GO:0005524;GO:0006468;	protein kinase activity;protein serine/threonine kinase activity;protein binding;ATP binding;protein phosphorylation;
Pm010180	GO:0004672;GO:0004674;GO:0005524;GO:0006468;	protein kinase activity;protein serine/threonine kinase activity;ATP binding;protein phosphorylation;
Pm010184	GO:0004672;GO:0004674;GO:0005524;GO:0006468;	protein kinase activity;protein serine/threonine kinase activity;ATP binding;protein phosphorylation;
Pm010187	GO:0004672;GO:0004674;GO:0005515;GO:0005524;GO:0006468;	protein kinase activity;protein serine/threonine kinase activity;protein binding;ATP binding;protein phosphorylation;
Pm022838	GO:0016491;	oxidoreductase activity;
Pm022841	GO:0016491;	oxidoreductase activity;
Pm022842	GO:0003676;GO:0004386;GO:0005524;GO:0008026;	nucleic acid binding;helicase activity;ATP binding;ATP-dependent helicase activity;
Pm028339	GO:0003824;GO:0004553;GO:0004563;GO:0005975;GO:0043169;	catalytic activity;hydrolase activity, hydrolyzing O-glycosyl compounds;beta-N-acetylhexosaminidase activity;carbohydrate metabolic process;cation binding;
Pm007235	GO:0005524;GO:0044267;	ATP binding;cellular protein metabolic process;
Pm007266	GO:0008289;	lipid binding;
Pm007270	GO:0004222;GO:0006508;GO:0008152;GO:0008237;GO:0008270;GO:0031012;	metalloendopeptidase activity;proteolysis;metabolic process;metallopeptidase activity;zinc ion binding;extracellular matrix;
Pm007275	GO:0005509;GO:0005783;GO:0006457;GO:0051082;	calcium ion binding;endoplasmic reticulum;protein folding;unfolded protein binding;
Pm007282	GO:0003824;GO:0003854;GO:0005488;GO:0005783;GO:0006694;GO:0008152;	catalytic activity;3-beta-hydroxy-delta5-steroid dehydrogenase activity;binding;endoplasmic reticulum;steroid biosynthetic process;metabolic process;
Pm007286	GO:0000166;GO:0003676;	nucleotide binding;nucleic acid binding;
Pm007289	GO:0003677;GO:0003684;GO:0005524;GO:0006259;GO:0006281;GO:0008094;	DNA binding;damaged DNA binding;ATP binding;DNA metabolic process;DNA repair;DNA-dependent ATPase activity;
Pm011890	GO:0000166;GO:0003676;	nucleotide binding;nucleic acid binding;
Pm011891	GO:0003824;GO:0005488;GO:0008152;	catalytic activity;binding;metabolic process;
Pm030755	GO:0004672;GO:0004674;GO:0005524;GO:0005529;GO:0006468;GO:0048544;	protein kinase activity;protein serine/threonine kinase activity;ATP binding;sugar binding;protein phosphorylation;recognition of pollen;
Pm030758	GO:0005529;GO:0048544;	sugar binding;recognition of pollen;
Pm031272	GO:0008146;	sulfotransferase activity;
Pm031274	GO:0003700;GO:0006355;GO:0008270;GO:0043565;	sequence-specific DNA binding transcription factor activity;regulation of transcription, DNA-dependent;zinc ion binding;sequence-specific DNA binding;
Pm016264	GO:0016020;GO:0016760;GO:0030244;	membrane;cellulose synthase (UDP-forming) activity;cellulose biosynthetic process;
Pm016271	GO:0000166;GO:0004812;GO:0004823;GO:0005524;GO:0005737;GO:0006412;GO:0006418;GO:0006429;	nucleotide binding;aminoacyl-tRNA ligase activity;leucine-tRNA ligase activity;ATP binding;cytoplasm;translation;tRNA aminoacylation for protein translation;leucyl-tRNA aminoacylation;
Pm027153	GO:0005515;GO:0008270;	protein binding;zinc ion binding;
Pm027152	GO:0008270;	zinc ion binding;
Pm027151	GO:0005634;	nucleus;
Pm027149	GO:0016491;GO:0050660;GO:0055114;	oxidoreductase activity;flavin adenine dinucleotide binding;oxidation-reduction process;
Pm027147	GO:0005515;	protein binding;
Pm027145	GO:0005515;GO:0008270;	protein binding;zinc ion binding;
Pm027141	GO:0005515;GO:0008270;	protein binding;zinc ion binding;
Pm027140	GO:0042578;	phosphoric ester hydrolase activity;
Pm027137	GO:0003777;GO:0005524;GO:0007018;	microtubule motor activity;ATP binding;microtubule-based movement;
Pm027136	GO:0005985;GO:0009058;GO:0016157;	sucrose metabolic process;biosynthetic process;sucrose synthase activity;
Pm027135	GO:0004857;GO:0005618;GO:0030599;GO:0042545;	enzyme inhibitor activity;cell wall;pectinesterase activity;cell wall modification;
Pm027134	GO:0016020;	membrane;
Pm027130	GO:0004601;GO:0005506;GO:0005509;GO:0009055;GO:0016020;GO:0016021;GO:0016491;GO:0050660;GO:0050664;GO:0055114;	peroxidase activity;iron ion binding;calcium ion binding;electron carrier activity;membrane;integral to membrane;oxidoreductase activity;flavin adenine dinucleotide binding;oxidoreductase activity, acting on NADH or NADPH, oxygen as acceptor;oxidation-reduction process;
Pm027128	GO:0016209;GO:0016491;GO:0045454;	antioxidant activity;oxidoreductase activity;cell redox homeostasis;
Pm027124	GO:0004857;GO:0030599;	enzyme inhibitor activity;pectinesterase activity;
Pm027123	GO:0005488;	binding;
Pm027119	GO:0003677;GO:0005634;GO:0006355;GO:0009725;GO:0045449;GO:0046983;	DNA binding;nucleus;regulation of transcription, DNA-dependent;response to hormone stimulus;regulation of transcription;protein dimerization activity;
Pm027118	GO:0005524;GO:0005737;GO:0006457;	ATP binding;cytoplasm;protein folding;
Pm027113	GO:0005515;	protein binding;
Pm027105	GO:0005515;	protein binding;
Pm027103	GO:0044237;GO:0044249;	cellular metabolic process;cellular biosynthetic process;
Pm027102	GO:0003676;GO:0004386;GO:0005524;GO:0006310;GO:0008026;	nucleic acid binding;helicase activity;ATP binding;DNA recombination;ATP-dependent helicase activity;
Pm027101	GO:0009058;GO:0016844;	biosynthetic process;strictosidine synthase activity;
Pm027098	GO:0016021;GO:0055085;	integral to membrane;transmembrane transport;
Pm027094	GO:0004252;GO:0006508;GO:0042802;GO:0043086;	serine-type endopeptidase activity;proteolysis;identical protein binding;negative regulation of catalytic activity;
Pm027092	GO:0004497;GO:0005506;GO:0009055;GO:0020037;GO:0055114;	monooxygenase activity;iron ion binding;electron carrier activity;heme binding;oxidation-reduction process;
Pm027090	GO:0004497;GO:0005506;GO:0009055;GO:0020037;GO:0055114;	monooxygenase activity;iron ion binding;electron carrier activity;heme binding;oxidation-reduction process;
Pm027089	GO:0004497;GO:0005506;GO:0009055;GO:0020037;GO:0055114;	monooxygenase activity;iron ion binding;electron carrier activity;heme binding;oxidation-reduction process;
Pm027088	GO:0004497;GO:0005506;GO:0009055;GO:0020037;GO:0055114;	monooxygenase activity;iron ion binding;electron carrier activity;heme binding;oxidation-reduction process;
Pm027086	GO:0004497;GO:0005506;GO:0009055;GO:0020037;GO:0055114;	monooxygenase activity;iron ion binding;electron carrier activity;heme binding;oxidation-reduction process;
Pm027080	GO:0004672;GO:0004674;GO:0005524;GO:0006468;	protein kinase activity;protein serine/threonine kinase activity;ATP binding;protein phosphorylation;
Pm027078	GO:0005488;	binding;
Pm027076	GO:0004835;GO:0006464;	tubulin-tyrosine ligase activity;protein modification process;
Pm027070	GO:0005515;	protein binding;
Pm027069	GO:0005515;	protein binding;
Pm027064	GO:0030145;GO:0045735;GO:0048046;	manganese ion binding;nutrient reservoir activity;apoplast;
Pm027062	GO:0030145;GO:0045735;GO:0048046;	manganese ion binding;nutrient reservoir activity;apoplast;
Pm027058	GO:0003824;GO:0004553;GO:0005975;GO:0043169;	catalytic activity;hydrolase activity, hydrolyzing O-glycosyl compounds;carbohydrate metabolic process;cation binding;
Pm027057	GO:0003824;GO:0004553;GO:0005975;GO:0043169;	catalytic activity;hydrolase activity, hydrolyzing O-glycosyl compounds;carbohydrate metabolic process;cation binding;
Pm027053	GO:0005488;GO:0005515;	binding;protein binding;
Pm027052	GO:0006357;GO:0016455;GO:0016592;	regulation of transcription from RNA polymerase II promoter;RNA polymerase II transcription mediator activity;mediator complex;
Pm027050	GO:0004497;GO:0005506;GO:0009055;GO:0020037;GO:0055114;	monooxygenase activity;iron ion binding;electron carrier activity;heme binding;oxidation-reduction process;
Pm027048	GO:0003677;GO:0005515;GO:0045449;	DNA binding;protein binding;regulation of transcription;
Pm027043	GO:0000062;GO:0005488;	acyl-CoA binding;binding;
Pm027040	GO:0003824;	catalytic activity;
Pm027039	GO:0003676;GO:0003677;GO:0005634;GO:0006260;	nucleic acid binding;DNA binding;nucleus;DNA replication;
Pm027037	GO:0016020;GO:0055085;	membrane;transmembrane transport;
Pm027034	GO:0005515;	protein binding;
Pm027033	GO:0005515;GO:0008270;	protein binding;zinc ion binding;
Pm027028	GO:0003677;GO:0003700;GO:0005634;GO:0006355;GO:0016602;	DNA binding;sequence-specific DNA binding transcription factor activity;nucleus;regulation of transcription, DNA-dependent;CCAAT-binding factor complex;
Pm027026	GO:0005515;GO:0008270;	protein binding;zinc ion binding;
Pm027025	GO:0005515;	protein binding;
Pm027024	GO:0005515;	protein binding;
Pm027023	GO:0016998;	cell wall macromolecule catabolic process;
Pm027021	GO:0003774;GO:0005515;GO:0005524;GO:0016459;	motor activity;protein binding;ATP binding;myosin complex;
Pm027019	GO:0003676;GO:0008270;	nucleic acid binding;zinc ion binding;
Pm027018	GO:0003735;GO:0005840;GO:0006412;	structural constituent of ribosome;ribosome;translation;
Pm027017	GO:0016787;	hydrolase activity;
Pm027016	GO:0005488;	binding;
Pm027015	GO:0004672;GO:0004674;GO:0005524;GO:0006468;	protein kinase activity;protein serine/threonine kinase activity;ATP binding;protein phosphorylation;
Pm027014	GO:0003824;GO:0004722;GO:0006470;GO:0008287;	catalytic activity;protein serine/threonine phosphatase activity;protein dephosphorylation;protein serine/threonine phosphatase complex;
Pm027012	GO:0004672;GO:0004674;GO:0005524;GO:0006468;	protein kinase activity;protein serine/threonine kinase activity;ATP binding;protein phosphorylation;
Pm027008	GO:0000151;GO:0004672;GO:0004674;GO:0004842;GO:0005524;GO:0006468;GO:0006950;GO:0016567;	ubiquitin ligase complex;protein kinase activity;protein serine/threonine kinase activity;ubiquitin-protein ligase activity;ATP binding;protein phosphorylation;response to stress;protein ubiquitination;
Pm027007	GO:0008152;GO:0016758;	metabolic process;transferase activity, transferring hexosyl groups;
Pm027082	GO:0004497;GO:0005506;GO:0009055;GO:0020037;	monooxygenase activity;iron ion binding;electron carrier activity;heme binding;
Pm016089	GO:0005515;GO:0008270;	protein binding;zinc ion binding;
Pm016090	GO:0006486;GO:0008373;GO:0030173;	protein glycosylation;sialyltransferase activity;integral to Golgi membrane;
Pm016092	GO:0004072;GO:0008152;GO:0008652;GO:0016597;	aspartate kinase activity;metabolic process;cellular amino acid biosynthetic process;amino acid binding;
Pm016093	GO:0005634;GO:0030528;GO:0045449;	nucleus;transcription regulator activity;regulation of transcription;
Pm016094	GO:0003824;GO:0005488;GO:0008152;GO:0016491;GO:0055114;	catalytic activity;binding;metabolic process;oxidoreductase activity;oxidation-reduction process;
Pm016096	GO:0005488;	binding;
Pm016099	GO:0003677;GO:0006355;	DNA binding;regulation of transcription, DNA-dependent;
Pm016102	GO:0005515;	protein binding;
Pm016108	GO:0016747;	transferase activity, transferring acyl groups other than amino-acyl groups;
Pm016109	GO:0005622;GO:0008270;	intracellular;zinc ion binding;
Pm016111	GO:0004765;GO:0005524;	shikimate kinase activity;ATP binding;
Pm016112	GO:0005515;GO:0005737;	protein binding;cytoplasm;
Pm016114	GO:0003677;GO:0045449;	DNA binding;regulation of transcription;
Pm016115	GO:0006071;GO:0006629;GO:0008081;GO:0008889;	glycerol metabolic process;lipid metabolic process;phosphoric diester hydrolase activity;glycerophosphodiester phosphodiesterase activity;
Pm016117	GO:0008270;	zinc ion binding;
Pm016118	GO:0004672;GO:0004674;GO:0005524;GO:0006468;	protein kinase activity;protein serine/threonine kinase activity;ATP binding;protein phosphorylation;
Pm016119	GO:0000145;GO:0006887;	exocyst;exocytosis;
Pm016124	GO:0009055;GO:0015035;GO:0045454;	electron carrier activity;protein disulfide oxidoreductase activity;cell redox homeostasis;
Pm016126	GO:0016747;	transferase activity, transferring acyl groups other than amino-acyl groups;
Pm016129	GO:0005515;	protein binding;
Pm016130	GO:0006812;GO:0015299;GO:0016021;GO:0055085;	cation transport;solute:hydrogen antiporter activity;integral to membrane;transmembrane transport;
Pm016137	GO:0003824;GO:0005488;GO:0008152;GO:0016491;GO:0055114;	catalytic activity;binding;metabolic process;oxidoreductase activity;oxidation-reduction process;
Pm016141	GO:0003700;GO:0005634;GO:0006355;	sequence-specific DNA binding transcription factor activity;nucleus;regulation of transcription, DNA-dependent;
Pm016149	GO:0004601;GO:0006979;GO:0020037;GO:0055114;	peroxidase activity;response to oxidative stress;heme binding;oxidation-reduction process;
Pm016150	GO:0005622;GO:0008270;	intracellular;zinc ion binding;
Pm016151	GO:0006605;GO:0006886;GO:0015031;GO:0015450;GO:0016020;	protein targeting;intracellular protein transport;protein transport;P-P-bond-hydrolysis-driven protein transmembrane transporter activity;membrane;
Pm016152	GO:0003735;GO:0005622;GO:0005840;GO:0006412;	structural constituent of ribosome;intracellular;ribosome;translation;
Pm016153	GO:0004497;GO:0005506;GO:0009055;GO:0020037;	monooxygenase activity;iron ion binding;electron carrier activity;heme binding;
Pm016160	GO:0003700;GO:0005634;GO:0006355;GO:0043565;	sequence-specific DNA binding transcription factor activity;nucleus;regulation of transcription, DNA-dependent;sequence-specific DNA binding;
Pm016166	GO:0000166;GO:0005524;GO:0017111;	nucleotide binding;ATP binding;nucleoside-triphosphatase activity;
Pm016174	GO:0005216;GO:0005247;GO:0005515;GO:0006821;GO:0016020;GO:0055085;	ion channel activity;voltage-gated chloride channel activity;protein binding;chloride transport;membrane;transmembrane transport;
Pm016178	GO:0006629;	lipid metabolic process;
Pm016183	GO:0005509;	calcium ion binding;
Pm016185	GO:0005524;GO:0006139;GO:0019205;	ATP binding;nucleobase, nucleoside, nucleotide and nucleic acid metabolic process;nucleobase, nucleoside, nucleotide kinase activity;
Pm016189	GO:0004729;GO:0006779;GO:0055114;	oxygen-dependent protoporphyrinogen oxidase activity;porphyrin biosynthetic process;oxidation-reduction process;
Pm016190	GO:0005515;	protein binding;
Pm016191	GO:0006412;	translation;
Pm016192	GO:0000228;GO:0005515;	nuclear chromosome;protein binding;
Pm016203	GO:0005506;GO:0009055;GO:0020037;	iron ion binding;electron carrier activity;heme binding;
Pm016206	GO:0004798;GO:0005524;GO:0006233;	thymidylate kinase activity;ATP binding;dTDP biosynthetic process;
Pm016212	GO:0005515;	protein binding;
Pm016213	GO:0016020;	membrane;
Pm016214	GO:0003677;GO:0003824;GO:0005488;GO:0008152;GO:0016620;GO:0055114;	DNA binding;catalytic activity;binding;metabolic process;oxidoreductase activity, acting on the aldehyde or oxo group of donors, NAD or NADP as acceptor;oxidation-reduction process;
Pm016216	GO:0005524;	ATP binding;
Pm016217	GO:0005515;	protein binding;
Pm016218	GO:0003824;GO:0004345;GO:0005488;GO:0006006;GO:0008152;GO:0050661;GO:0055114;	catalytic activity;glucose-6-phosphate dehydrogenase activity;binding;glucose metabolic process;metabolic process;NADP or NADPH binding;oxidation-reduction process;
Pm016219	GO:0003676;GO:0003677;GO:0004386;GO:0005515;GO:0005524;GO:0008270;GO:0016818;	nucleic acid binding;DNA binding;helicase activity;protein binding;ATP binding;zinc ion binding;hydrolase activity, acting on acid anhydrides, in phosphorus-containing anhydrides;
Pm028013	GO:0004190;GO:0006508;	aspartic-type endopeptidase activity;proteolysis;
Pm028016	GO:0016209;GO:0016491;GO:0045454;GO:0051920;	antioxidant activity;oxidoreductase activity;cell redox homeostasis;peroxiredoxin activity;
Pm028026	GO:0003676;GO:0005634;	nucleic acid binding;nucleus;
Pm028030	GO:0005509;	calcium ion binding;
Pm028032	GO:0003824;GO:0005488;GO:0008152;GO:0016491;GO:0055114;	catalytic activity;binding;metabolic process;oxidoreductase activity;oxidation-reduction process;
Pm028033	GO:0003824;GO:0005488;GO:0008152;GO:0016491;GO:0055114;	catalytic activity;binding;metabolic process;oxidoreductase activity;oxidation-reduction process;
Pm028034	GO:0008152;GO:0016787;	metabolic process;hydrolase activity;
Pm028036	GO:0008152;GO:0016787;	metabolic process;hydrolase activity;
Pm028037	GO:0008152;GO:0016787;	metabolic process;hydrolase activity;
Pm028038	GO:0008152;GO:0016787;	metabolic process;hydrolase activity;
Pm028040	GO:0006807;GO:0016810;	nitrogen compound metabolic process;hydrolase activity, acting on carbon-nitrogen (but not peptide) bonds;
Pm028054	GO:0005488;GO:0005515;	binding;protein binding;
Pm028060	GO:0009055;GO:0016614;GO:0050660;GO:0051536;	electron carrier activity;oxidoreductase activity, acting on CH-OH group of donors;flavin adenine dinucleotide binding;iron-sulfur cluster binding;
Pm028061	GO:0006457;GO:0031072;GO:0051082;	protein folding;heat shock protein binding;unfolded protein binding;
Pm028062	GO:0006505;GO:0006886;GO:0016788;GO:0031227;	GPI anchor metabolic process;intracellular protein transport;hydrolase activity, acting on ester bonds;intrinsic to endoplasmic reticulum membrane;
Pm028066	GO:0016491;	oxidoreductase activity;
Pm028067	GO:0004553;GO:0005975;	hydrolase activity, hydrolyzing O-glycosyl compounds;carbohydrate metabolic process;
Pm028070	GO:0004553;GO:0005975;	hydrolase activity, hydrolyzing O-glycosyl compounds;carbohydrate metabolic process;
Pm028071	GO:0004553;GO:0005975;	hydrolase activity, hydrolyzing O-glycosyl compounds;carbohydrate metabolic process;
Pm028072	GO:0005488;	binding;
Pm028073	GO:0003777;GO:0005524;GO:0007018;	microtubule motor activity;ATP binding;microtubule-based movement;
Pm028078	GO:0005515;GO:0005622;GO:0007165;	protein binding;intracellular;signal transduction;
Pm028079	GO:0000287;GO:0008897;GO:0009059;	magnesium ion binding;holo-[acyl-carrier-protein] synthase activity;macromolecule biosynthetic process;
Pm028080	GO:0005488;	binding;
Pm028081	GO:0000166;GO:0005525;GO:0006614;GO:0008312;GO:0017111;GO:0048500;	nucleotide binding;GTP binding;SRP-dependent cotranslational protein targeting to membrane;7S RNA binding;nucleoside-triphosphatase activity;signal recognition particle;
Pm028083	GO:0000166;GO:0005524;GO:0006810;GO:0016021;GO:0016887;GO:0017111;GO:0042626;GO:0055085;	nucleotide binding;ATP binding;transport;integral to membrane;ATPase activity;nucleoside-triphosphatase activity;ATPase activity, coupled to transmembrane movement of substances;transmembrane transport;
Pm028084	GO:0005515;	protein binding;
Pm028085	GO:0005515;	protein binding;
Pm028086	GO:0004645;GO:0005975;	phosphorylase activity;carbohydrate metabolic process;
Pm028088	GO:0005515;	protein binding;
Pm028105	GO:0005524;	ATP binding;
Pm028128	GO:0005515;	protein binding;
Pm028137	GO:0004672;GO:0004674;GO:0005524;GO:0006468;	protein kinase activity;protein serine/threonine kinase activity;ATP binding;protein phosphorylation;
Pm028142	GO:0004672;GO:0004674;GO:0005524;GO:0005529;GO:0006468;	protein kinase activity;protein serine/threonine kinase activity;ATP binding;sugar binding;protein phosphorylation;
Pm028143	GO:0005529;	sugar binding;
Pm028144	GO:0004672;GO:0004674;GO:0005524;GO:0006468;	protein kinase activity;protein serine/threonine kinase activity;ATP binding;protein phosphorylation;
Pm028162	GO:0003824;GO:0004553;GO:0005975;GO:0043169;	catalytic activity;hydrolase activity, hydrolyzing O-glycosyl compounds;carbohydrate metabolic process;cation binding;
Pm028164	GO:0003824;GO:0004553;GO:0005975;GO:0043169;	catalytic activity;hydrolase activity, hydrolyzing O-glycosyl compounds;carbohydrate metabolic process;cation binding;
Pm028165	GO:0003824;GO:0004553;GO:0005975;GO:0043169;	catalytic activity;hydrolase activity, hydrolyzing O-glycosyl compounds;carbohydrate metabolic process;cation binding;
Pm028166	GO:0005506;GO:0005515;GO:0016165;GO:0016702;GO:0046872;GO:0055114;	iron ion binding;protein binding;lipoxygenase activity;oxidoreductase activity, acting on single donors with incorporation of molecular oxygen, incorporation of two atoms of oxygen;metal ion binding;oxidation-reduction process;
Pm028167	GO:0003676;GO:0003677;GO:0003918;GO:0005524;GO:0005694;GO:0006265;	nucleic acid binding;DNA binding;DNA topoisomerase (ATP-hydrolyzing) activity;ATP binding;chromosome;DNA topological change;
Pm028170	GO:0000036;GO:0003824;GO:0004096;GO:0006979;GO:0008152;GO:0016740;GO:0031177;GO:0048037;GO:0055114;	acyl carrier activity;catalytic activity;catalase activity;response to oxidative stress;metabolic process;transferase activity;phosphopantetheine binding;cofactor binding;oxidation-reduction process;
Pm028179	GO:0004672;GO:0004674;GO:0005524;GO:0005529;GO:0006468;GO:0048544;	protein kinase activity;protein serine/threonine kinase activity;ATP binding;sugar binding;protein phosphorylation;recognition of pollen;
Pm028180	GO:0004672;GO:0004674;GO:0005524;GO:0005529;GO:0006468;GO:0048544;	protein kinase activity;protein serine/threonine kinase activity;ATP binding;sugar binding;protein phosphorylation;recognition of pollen;
Pm028184	GO:0005529;GO:0048544;	sugar binding;recognition of pollen;
Pm028186	GO:0004672;GO:0004674;GO:0005524;GO:0005529;GO:0006468;GO:0048544;	protein kinase activity;protein serine/threonine kinase activity;ATP binding;sugar binding;protein phosphorylation;recognition of pollen;
Pm028189	GO:0003824;GO:0004086;GO:0006541;GO:0006807;GO:0009058;	catalytic activity;carbamoyl-phosphate synthase activity;glutamine metabolic process;nitrogen compound metabolic process;biosynthetic process;
Pm028190	GO:0008152;GO:0016758;	metabolic process;transferase activity, transferring hexosyl groups;
Pm028192	GO:0005515;	protein binding;
Pm028193	GO:0005515;	protein binding;
Pm028194	GO:0003677;GO:0005515;	DNA binding;protein binding;
Pm028197	GO:0005215;GO:0006857;GO:0016020;	transporter activity;oligopeptide transport;membrane;
Pm028198	GO:0003677;GO:0003700;GO:0006355;	DNA binding;sequence-specific DNA binding transcription factor activity;regulation of transcription, DNA-dependent;
Pm028199	GO:0005215;GO:0006857;GO:0016020;	transporter activity;oligopeptide transport;membrane;
Pm028203	GO:0006629;GO:0016491;GO:0055114;	lipid metabolic process;oxidoreductase activity;oxidation-reduction process;
Pm028204	GO:0003676;GO:0005622;GO:0008270;	nucleic acid binding;intracellular;zinc ion binding;
Pm028206	GO:0005622;GO:0008270;	intracellular;zinc ion binding;
Pm028207	GO:0000148;GO:0003843;GO:0006075;GO:0016020;	1,3-beta-D-glucan synthase complex;1,3-beta-D-glucan synthase activity;1,3-beta-D-glucan biosynthetic process;membrane;
Pm028209	GO:0004672;GO:0004674;GO:0005524;GO:0005529;GO:0006468;GO:0048544;	protein kinase activity;protein serine/threonine kinase activity;ATP binding;sugar binding;protein phosphorylation;recognition of pollen;
Pm028211	GO:0005199;GO:0009664;	structural constituent of cell wall;plant-type cell wall organization;
Pm028213	GO:0005515;	protein binding;
Pm028219	GO:0030145;GO:0045735;GO:0048046;	manganese ion binding;nutrient reservoir activity;apoplast;
Pm028220	GO:0030145;GO:0045735;GO:0048046;	manganese ion binding;nutrient reservoir activity;apoplast;
Pm028221	GO:0030145;GO:0045735;GO:0048046;	manganese ion binding;nutrient reservoir activity;apoplast;
Pm028224	GO:0003824;GO:0016831;GO:0019752;GO:0030170;	catalytic activity;carboxy-lyase activity;carboxylic acid metabolic process;pyridoxal phosphate binding;
Pm028225	GO:0004497;GO:0004672;GO:0005506;GO:0005524;GO:0006468;GO:0009055;GO:0020037;GO:0055114;	monooxygenase activity;protein kinase activity;iron ion binding;ATP binding;protein phosphorylation;electron carrier activity;heme binding;oxidation-reduction process;
Pm028226	GO:0005488;	binding;
Pm028229	GO:0004497;GO:0005506;GO:0009055;GO:0020037;GO:0055114;	monooxygenase activity;iron ion binding;electron carrier activity;heme binding;oxidation-reduction process;
Pm028230	GO:0004888;GO:0005515;GO:0005524;GO:0006915;GO:0006952;GO:0007165;GO:0031224;GO:0045087;	transmembrane receptor activity;protein binding;ATP binding;apoptosis;defense response;signal transduction;intrinsic to membrane;innate immune response;
Pm007374	GO:0043087;	regulation of GTPase activity;
Pm010554	GO:0004672;GO:0004674;GO:0005509;GO:0005515;GO:0005524;GO:0006468;	protein kinase activity;protein serine/threonine kinase activity;calcium ion binding;protein binding;ATP binding;protein phosphorylation;
Pm010555	GO:0004672;GO:0004674;GO:0005509;GO:0005515;GO:0005524;GO:0006468;	protein kinase activity;protein serine/threonine kinase activity;calcium ion binding;protein binding;ATP binding;protein phosphorylation;
Pm010557	GO:0005515;	protein binding;
Pm010558	GO:0004672;GO:0004674;GO:0005509;GO:0005524;GO:0006468;	protein kinase activity;protein serine/threonine kinase activity;calcium ion binding;ATP binding;protein phosphorylation;
Pm010562	GO:0004672;GO:0004674;GO:0005509;GO:0005515;GO:0005524;GO:0006468;	protein kinase activity;protein serine/threonine kinase activity;calcium ion binding;protein binding;ATP binding;protein phosphorylation;
Pm010563	GO:0004672;GO:0004674;GO:0005509;GO:0005515;GO:0005524;GO:0006468;	protein kinase activity;protein serine/threonine kinase activity;calcium ion binding;protein binding;ATP binding;protein phosphorylation;
Pm010564	GO:0030145;GO:0045735;GO:0048046;	manganese ion binding;nutrient reservoir activity;apoplast;
Pm010566	GO:0030145;GO:0045735;GO:0048046;	manganese ion binding;nutrient reservoir activity;apoplast;
Pm010567	GO:0030145;GO:0045735;GO:0048046;	manganese ion binding;nutrient reservoir activity;apoplast;
Pm010569	GO:0030145;GO:0045735;GO:0048046;	manganese ion binding;nutrient reservoir activity;apoplast;
Pm010570	GO:0003924;GO:0005198;GO:0005525;GO:0005874;GO:0007017;GO:0007018;GO:0043234;GO:0051258;	GTPase activity;structural molecule activity;GTP binding;microtubule;microtubule-based process;microtubule-based movement;protein complex;protein polymerization;
Pm010572	GO:0030145;GO:0045735;GO:0048046;	manganese ion binding;nutrient reservoir activity;apoplast;
Pm010575	GO:0003824;	catalytic activity;
Pm010576	GO:0003824;GO:0016491;GO:0050660;GO:0055114;	catalytic activity;oxidoreductase activity;flavin adenine dinucleotide binding;oxidation-reduction process;
Pm010577	GO:0003824;GO:0016491;GO:0050660;GO:0055114;	catalytic activity;oxidoreductase activity;flavin adenine dinucleotide binding;oxidation-reduction process;
Pm010578	GO:0003824;GO:0016491;GO:0050660;GO:0055114;	catalytic activity;oxidoreductase activity;flavin adenine dinucleotide binding;oxidation-reduction process;
Pm010579	GO:0003824;GO:0016491;GO:0050660;GO:0055114;	catalytic activity;oxidoreductase activity;flavin adenine dinucleotide binding;oxidation-reduction process;
Pm010580	GO:0003824;GO:0016491;GO:0050660;GO:0055114;	catalytic activity;oxidoreductase activity;flavin adenine dinucleotide binding;oxidation-reduction process;
Pm010581	GO:0003824;GO:0016491;GO:0050660;GO:0055114;	catalytic activity;oxidoreductase activity;flavin adenine dinucleotide binding;oxidation-reduction process;
Pm010582	GO:0003824;GO:0016491;GO:0050660;GO:0055114;	catalytic activity;oxidoreductase activity;flavin adenine dinucleotide binding;oxidation-reduction process;
Pm010584	GO:0003824;GO:0016491;GO:0050660;GO:0055114;	catalytic activity;oxidoreductase activity;flavin adenine dinucleotide binding;oxidation-reduction process;
Pm010585	GO:0003824;GO:0016491;GO:0050660;GO:0055114;	catalytic activity;oxidoreductase activity;flavin adenine dinucleotide binding;oxidation-reduction process;
Pm010586	GO:0003824;GO:0016491;GO:0050660;	catalytic activity;oxidoreductase activity;flavin adenine dinucleotide binding;
Pm010588	GO:0003824;GO:0016491;GO:0050660;GO:0055114;	catalytic activity;oxidoreductase activity;flavin adenine dinucleotide binding;oxidation-reduction process;
Pm010589	GO:0003824;GO:0016491;GO:0050660;GO:0055114;	catalytic activity;oxidoreductase activity;flavin adenine dinucleotide binding;oxidation-reduction process;
Pm010591	GO:0003824;GO:0016491;GO:0050660;GO:0055114;	catalytic activity;oxidoreductase activity;flavin adenine dinucleotide binding;oxidation-reduction process;
Pm010592	GO:0003824;GO:0016491;GO:0050660;GO:0055114;	catalytic activity;oxidoreductase activity;flavin adenine dinucleotide binding;oxidation-reduction process;
Pm010593	GO:0003824;GO:0016491;GO:0050660;GO:0055114;	catalytic activity;oxidoreductase activity;flavin adenine dinucleotide binding;oxidation-reduction process;
Pm010594	GO:0003824;GO:0016491;GO:0050660;GO:0055114;	catalytic activity;oxidoreductase activity;flavin adenine dinucleotide binding;oxidation-reduction process;
Pm010595	GO:0003824;GO:0016491;GO:0050660;GO:0055114;	catalytic activity;oxidoreductase activity;flavin adenine dinucleotide binding;oxidation-reduction process;
Pm010596	GO:0003824;GO:0016491;GO:0050660;	catalytic activity;oxidoreductase activity;flavin adenine dinucleotide binding;
Pm010597	GO:0003824;GO:0016491;GO:0050660;GO:0055114;	catalytic activity;oxidoreductase activity;flavin adenine dinucleotide binding;oxidation-reduction process;
Pm010598	GO:0003824;GO:0016491;GO:0050660;GO:0055114;	catalytic activity;oxidoreductase activity;flavin adenine dinucleotide binding;oxidation-reduction process;
Pm010599	GO:0003824;GO:0016491;GO:0050660;GO:0055114;	catalytic activity;oxidoreductase activity;flavin adenine dinucleotide binding;oxidation-reduction process;
Pm010601	GO:0003824;GO:0016491;GO:0050660;GO:0055114;	catalytic activity;oxidoreductase activity;flavin adenine dinucleotide binding;oxidation-reduction process;
Pm010602	GO:0003824;GO:0016491;GO:0050660;GO:0055114;	catalytic activity;oxidoreductase activity;flavin adenine dinucleotide binding;oxidation-reduction process;
Pm010603	GO:0003824;GO:0016491;GO:0050660;GO:0055114;	catalytic activity;oxidoreductase activity;flavin adenine dinucleotide binding;oxidation-reduction process;
Pm010604	GO:0006810;GO:0016021;	transport;integral to membrane;
Pm010605	GO:0003678;GO:0005524;GO:0006260;	DNA helicase activity;ATP binding;DNA replication;
Pm010608	GO:0003824;GO:0005488;GO:0008152;GO:0008270;GO:0016491;GO:0055114;	catalytic activity;binding;metabolic process;zinc ion binding;oxidoreductase activity;oxidation-reduction process;
Pm010610	GO:0005634;GO:0030528;GO:0045449;	nucleus;transcription regulator activity;regulation of transcription;
Pm010611	GO:0004672;GO:0005515;GO:0005524;GO:0006468;	protein kinase activity;protein binding;ATP binding;protein phosphorylation;
Pm010612	GO:0008168;	methyltransferase activity;
Pm010613	GO:0004672;GO:0004674;GO:0005524;GO:0006468;	protein kinase activity;protein serine/threonine kinase activity;ATP binding;protein phosphorylation;
Pm010614	GO:0005488;	binding;
Pm010615	GO:0003824;GO:0005488;GO:0008152;GO:0016491;GO:0055114;	catalytic activity;binding;metabolic process;oxidoreductase activity;oxidation-reduction process;
Pm010617	GO:0004672;GO:0004674;GO:0005524;GO:0006468;	protein kinase activity;protein serine/threonine kinase activity;ATP binding;protein phosphorylation;
Pm010620	GO:0005488;	binding;
Pm010621	GO:0003735;GO:0005622;GO:0005840;GO:0006412;	structural constituent of ribosome;intracellular;ribosome;translation;
Pm010623	GO:0005198;GO:0005488;GO:0006890;GO:0030126;	structural molecule activity;binding;retrograde vesicle-mediated transport, Golgi to ER;COPI vesicle coat;
Pm010628	GO:0003677;GO:0005515;GO:0005634;	DNA binding;protein binding;nucleus;
Pm010636	GO:0004497;GO:0005506;GO:0009055;GO:0020037;GO:0055114;	monooxygenase activity;iron ion binding;electron carrier activity;heme binding;oxidation-reduction process;
Pm010637	GO:0004497;GO:0005506;GO:0009055;GO:0020037;GO:0055114;	monooxygenase activity;iron ion binding;electron carrier activity;heme binding;oxidation-reduction process;
Pm010638	GO:0004497;GO:0005506;GO:0009055;GO:0020037;GO:0055114;	monooxygenase activity;iron ion binding;electron carrier activity;heme binding;oxidation-reduction process;
Pm010639	GO:0004497;GO:0005506;GO:0009055;GO:0020037;GO:0055114;	monooxygenase activity;iron ion binding;electron carrier activity;heme binding;oxidation-reduction process;
Pm010640	GO:0015031;	protein transport;
Pm010641	GO:0003824;GO:0004553;GO:0005975;GO:0030246;	catalytic activity;hydrolase activity, hydrolyzing O-glycosyl compounds;carbohydrate metabolic process;carbohydrate binding;
Pm010642	GO:0003824;GO:0004553;GO:0005975;GO:0030246;	catalytic activity;hydrolase activity, hydrolyzing O-glycosyl compounds;carbohydrate metabolic process;carbohydrate binding;
Pm010644	GO:0005737;GO:0016462;	cytoplasm;pyrophosphatase activity;
Pm010645	GO:0009058;GO:0009435;GO:0016779;	biosynthetic process;NAD biosynthetic process;nucleotidyltransferase activity;
Pm010646	GO:0005634;GO:0006629;GO:0008152;GO:0008270;GO:0016563;GO:0045941;	nucleus;lipid metabolic process;metabolic process;zinc ion binding;transcription activator activity;positive regulation of transcription;
Pm010648	GO:0004672;GO:0004674;GO:0005524;GO:0006468;	protein kinase activity;protein serine/threonine kinase activity;ATP binding;protein phosphorylation;
Pm010650	GO:0004672;GO:0004674;GO:0005515;GO:0005524;GO:0006468;	protein kinase activity;protein serine/threonine kinase activity;protein binding;ATP binding;protein phosphorylation;
Pm010653	GO:0005515;	protein binding;
Pm010657	GO:0004672;GO:0004674;GO:0005515;GO:0005524;GO:0006468;	protein kinase activity;protein serine/threonine kinase activity;protein binding;ATP binding;protein phosphorylation;
Pm010658	GO:0004672;GO:0004674;GO:0005524;GO:0006468;	protein kinase activity;protein serine/threonine kinase activity;ATP binding;protein phosphorylation;
Pm010664	GO:0005576;	extracellular region;
Pm010665	GO:0005515;	protein binding;
Pm010667	GO:0009538;GO:0015979;	photosystem I reaction center;photosynthesis;
Pm010670	GO:0000287;GO:0003824;GO:0004012;GO:0005524;GO:0006754;GO:0008152;GO:0015662;GO:0015914;GO:0016020;GO:0016021;GO:0016820;	magnesium ion binding;catalytic activity;phospholipid-translocating ATPase activity;ATP binding;ATP biosynthetic process;metabolic process;ATPase activity, coupled to transmembrane movement of ions, phosphorylative mechanism;phospholipid transport;membrane;integral to membrane;hydrolase activity, acting on acid anhydrides, catalyzing transmembrane movement of substances;
Pm010671	GO:0000166;GO:0003676;	nucleotide binding;nucleic acid binding;
Pm010673	GO:0003677;GO:0045449;	DNA binding;regulation of transcription;
Pm010675	GO:0016817;	hydrolase activity, acting on acid anhydrides;
Pm010677	GO:0016817;	hydrolase activity, acting on acid anhydrides;
Pm010679	GO:0016817;	hydrolase activity, acting on acid anhydrides;
Pm010680	GO:0016817;	hydrolase activity, acting on acid anhydrides;
Pm010681	GO:0016817;	hydrolase activity, acting on acid anhydrides;
Pm010683	GO:0016817;	hydrolase activity, acting on acid anhydrides;
Pm010684	GO:0016817;	hydrolase activity, acting on acid anhydrides;
Pm010688	GO:0016021;	integral to membrane;
Pm010693	GO:0005515;	protein binding;
Pm010694	GO:0005488;	binding;
Pm010695	GO:0003676;GO:0005515;	nucleic acid binding;protein binding;
Pm010697	GO:0003676;GO:0005515;	nucleic acid binding;protein binding;
Pm007601	GO:0003824;GO:0008152;	catalytic activity;metabolic process;
Pm007608	GO:0005199;GO:0009664;	structural constituent of cell wall;plant-type cell wall organization;
Pm026163	GO:0016020;GO:0016192;GO:0048193;	membrane;vesicle-mediated transport;Golgi vesicle transport;
Pm026165	GO:0003723;GO:0003735;GO:0005622;GO:0005840;GO:0006396;GO:0006412;	RNA binding;structural constituent of ribosome;intracellular;ribosome;RNA processing;translation;
Pm026168	GO:0005515;	protein binding;
Pm026170	GO:0005488;	binding;
Pm026171	GO:0003924;GO:0005525;GO:0005737;GO:0043234;GO:0051258;	GTPase activity;GTP binding;cytoplasm;protein complex;protein polymerization;
Pm026185	GO:0003700;GO:0006355;GO:0043565;GO:0046983;	sequence-specific DNA binding transcription factor activity;regulation of transcription, DNA-dependent;sequence-specific DNA binding;protein dimerization activity;
Pm026191	GO:0016020;	membrane;
Pm026193	GO:0003993;GO:0016787;GO:0046872;	acid phosphatase activity;hydrolase activity;metal ion binding;
Pm026200	GO:0016998;	cell wall macromolecule catabolic process;
Pm026202	GO:0006629;GO:0016788;	lipid metabolic process;hydrolase activity, acting on ester bonds;
Pm026204	GO:0000785;GO:0003677;GO:0005515;GO:0005634;GO:0006355;	chromatin;DNA binding;protein binding;nucleus;regulation of transcription, DNA-dependent;
Pm026205	GO:0004252;GO:0006508;GO:0042802;GO:0043086;	serine-type endopeptidase activity;proteolysis;identical protein binding;negative regulation of catalytic activity;
Pm026207	GO:0005515;	protein binding;
Pm026211	GO:0004672;GO:0004674;GO:0005524;GO:0006468;	protein kinase activity;protein serine/threonine kinase activity;ATP binding;protein phosphorylation;
Pm026212	GO:0005515;	protein binding;
Pm026213	GO:0005634;	nucleus;
Pm026216	GO:0003824;GO:0004553;GO:0005975;GO:0043169;	catalytic activity;hydrolase activity, hydrolyzing O-glycosyl compounds;carbohydrate metabolic process;cation binding;
Pm026218	GO:0003735;GO:0005622;GO:0005840;GO:0006412;	structural constituent of ribosome;intracellular;ribosome;translation;
Pm026230	GO:0003824;GO:0004332;GO:0006096;GO:0008152;	catalytic activity;fructose-bisphosphate aldolase activity;glycolysis;metabolic process;
Pm026232	GO:0005529;	sugar binding;
Pm026239	GO:0004672;GO:0004674;GO:0005524;GO:0006468;	protein kinase activity;protein serine/threonine kinase activity;ATP binding;protein phosphorylation;
Pm026241	GO:0003824;GO:0004519;GO:0006281;GO:0006284;GO:0051539;	catalytic activity;endonuclease activity;DNA repair;base-excision repair;4 iron, 4 sulfur cluster binding;
Pm026243	GO:0008152;GO:0008168;	metabolic process;methyltransferase activity;
Pm026245	GO:0005622;GO:0008270;	intracellular;zinc ion binding;
Pm026249	GO:0016491;GO:0045454;	oxidoreductase activity;cell redox homeostasis;
Pm026250	GO:0005488;	binding;
Pm026258	GO:0004497;GO:0005506;GO:0009055;GO:0020037;GO:0055114;	monooxygenase activity;iron ion binding;electron carrier activity;heme binding;oxidation-reduction process;
Pm026259	GO:0004497;GO:0005506;GO:0009055;GO:0020037;GO:0055114;	monooxygenase activity;iron ion binding;electron carrier activity;heme binding;oxidation-reduction process;
Pm026260	GO:0005524;	ATP binding;
Pm026261	GO:0004497;GO:0005506;GO:0009055;GO:0020037;GO:0055114;	monooxygenase activity;iron ion binding;electron carrier activity;heme binding;oxidation-reduction process;
Pm026275	GO:0016020;	membrane;
Pm026276	GO:0005488;	binding;
Pm026277	GO:0005622;GO:0006464;GO:0016881;	intracellular;protein modification process;acid-amino acid ligase activity;
Pm026279	GO:0003824;GO:0004794;GO:0006520;GO:0008152;GO:0009097;GO:0030170;	catalytic activity;L-threonine ammonia-lyase activity;cellular amino acid metabolic process;metabolic process;isoleucine biosynthetic process;pyridoxal phosphate binding;
Pm026282	GO:0004672;GO:0004674;GO:0005524;GO:0006468;	protein kinase activity;protein serine/threonine kinase activity;ATP binding;protein phosphorylation;
Pm026284	GO:0000166;GO:0003676;GO:0003723;	nucleotide binding;nucleic acid binding;RNA binding;
Pm026286	GO:0003676;GO:0004386;GO:0005524;GO:0008026;	nucleic acid binding;helicase activity;ATP binding;ATP-dependent helicase activity;
Pm026292	GO:0005515;GO:0008270;	protein binding;zinc ion binding;
Pm026293	GO:0015205;GO:0015931;GO:0016020;GO:0055085;	nucleobase transmembrane transporter activity;nucleobase, nucleoside, nucleotide and nucleic acid transport;membrane;transmembrane transport;
Pm026294	GO:0005506;GO:0016491;GO:0055114;	iron ion binding;oxidoreductase activity;oxidation-reduction process;
Pm026297	GO:0008168;GO:0008171;GO:0046983;	methyltransferase activity;O-methyltransferase activity;protein dimerization activity;
Pm026300	GO:0005515;GO:0008270;	protein binding;zinc ion binding;
Pm026301	GO:0005618;GO:0030599;GO:0042545;	cell wall;pectinesterase activity;cell wall modification;
Pm026303	GO:0008152;GO:0016758;	metabolic process;transferase activity, transferring hexosyl groups;
Pm026304	GO:0008152;GO:0016758;	metabolic process;transferase activity, transferring hexosyl groups;
Pm026305	GO:0008152;GO:0016758;	metabolic process;transferase activity, transferring hexosyl groups;
Pm026310	GO:0005488;	binding;
Pm026311	GO:0003824;GO:0004356;GO:0006542;GO:0006807;GO:0008152;	catalytic activity;glutamate-ammonia ligase activity;glutamine biosynthetic process;nitrogen compound metabolic process;metabolic process;
Pm026314	GO:0005515;	protein binding;
Pm026322	GO:0003924;GO:0005525;GO:0005622;GO:0006886;GO:0006913;GO:0007165;GO:0007264;GO:0015031;	GTPase activity;GTP binding;intracellular;intracellular protein transport;nucleocytoplasmic transport;signal transduction;small GTPase mediated signal transduction;protein transport;
Pm026325	GO:0005488;	binding;
Pm026327	GO:0005622;GO:0008270;	intracellular;zinc ion binding;
Pm026331	GO:0004089;GO:0006730;GO:0008270;	carbonate dehydratase activity;one-carbon metabolic process;zinc ion binding;
Pm026332	GO:0004089;GO:0006730;GO:0008270;	carbonate dehydratase activity;one-carbon metabolic process;zinc ion binding;
Pm026334	GO:0003677;GO:0005515;GO:0045449;	DNA binding;protein binding;regulation of transcription;
Pm026337	GO:0055085;	transmembrane transport;
Pm026342	GO:0005515;GO:0008270;	protein binding;zinc ion binding;
Pm026343	GO:0004553;GO:0005618;GO:0005975;GO:0006073;GO:0016762;GO:0048046;	hydrolase activity, hydrolyzing O-glycosyl compounds;cell wall;carbohydrate metabolic process;cellular glucan metabolic process;xyloglucan:xyloglucosyl transferase activity;apoplast;
Pm026346	GO:0003824;GO:0006777;GO:0008152;	catalytic activity;Mo-molybdopterin cofactor biosynthetic process;metabolic process;
Pm026348	GO:0006662;GO:0009055;GO:0015035;GO:0045454;	glycerol ether metabolic process;electron carrier activity;protein disulfide oxidoreductase activity;cell redox homeostasis;
Pm026349	GO:0004478;GO:0005524;GO:0006730;	methionine adenosyltransferase activity;ATP binding;one-carbon metabolic process;
Pm026355	GO:0004497;GO:0005506;GO:0009055;GO:0020037;GO:0055114;	monooxygenase activity;iron ion binding;electron carrier activity;heme binding;oxidation-reduction process;
Pm026356	GO:0016491;GO:0055114;	oxidoreductase activity;oxidation-reduction process;
Pm026360	GO:0000166;GO:0005524;GO:0006810;GO:0016021;GO:0016887;GO:0017111;GO:0042626;GO:0055085;	nucleotide binding;ATP binding;transport;integral to membrane;ATPase activity;nucleoside-triphosphatase activity;ATPase activity, coupled to transmembrane movement of substances;transmembrane transport;
Pm028318	GO:0004672;GO:0004674;GO:0005524;GO:0006468;	protein kinase activity;protein serine/threonine kinase activity;ATP binding;protein phosphorylation;
Pm000323	GO:0004497;GO:0005506;GO:0009055;GO:0020037;	monooxygenase activity;iron ion binding;electron carrier activity;heme binding;
Pm000322	GO:0005783;	endoplasmic reticulum;
Pm000320	GO:0003735;GO:0005622;GO:0005840;GO:0006412;	structural constituent of ribosome;intracellular;ribosome;translation;
Pm000318	GO:0000166;GO:0003676;GO:0003824;GO:0004386;GO:0005524;GO:0005622;GO:0006260;GO:0006281;GO:0006310;GO:0008026;GO:0043140;GO:0044237;	nucleotide binding;nucleic acid binding;catalytic activity;helicase activity;ATP binding;intracellular;DNA replication;DNA repair;DNA recombination;ATP-dependent helicase activity;ATP-dependent 3'-5' DNA helicase activity;cellular metabolic process;
Pm000316	GO:0016021;	integral to membrane;
Pm000315	GO:0003824;GO:0005515;GO:0008152;	catalytic activity;protein binding;metabolic process;
Pm000314	GO:0003824;	catalytic activity;
Pm000311	GO:0005515;	protein binding;
Pm000308	GO:0008428;GO:0051252;	ribonuclease inhibitor activity;regulation of RNA metabolic process;
Pm000305	GO:0004672;GO:0004674;GO:0005515;GO:0005524;GO:0006468;	protein kinase activity;protein serine/threonine kinase activity;protein binding;ATP binding;protein phosphorylation;
Pm000304	GO:0003700;GO:0043565;GO:0045449;	sequence-specific DNA binding transcription factor activity;sequence-specific DNA binding;regulation of transcription;
Pm000303	GO:0003824;GO:0005216;GO:0005247;GO:0005515;GO:0006821;GO:0008152;GO:0016020;GO:0055085;	catalytic activity;ion channel activity;voltage-gated chloride channel activity;protein binding;chloride transport;metabolic process;membrane;transmembrane transport;
Pm000301	GO:0005249;GO:0005515;GO:0006813;GO:0008076;GO:0016020;	voltage-gated potassium channel activity;protein binding;potassium ion transport;voltage-gated potassium channel complex;membrane;
Pm000296	GO:0000166;GO:0005524;GO:0006915;GO:0017111;	nucleotide binding;ATP binding;apoptosis;nucleoside-triphosphatase activity;
Pm000294	GO:0005622;GO:0008270;	intracellular;zinc ion binding;
Pm022315	GO:0003824;GO:0004008;GO:0005524;GO:0006754;GO:0008152;GO:0015662;GO:0016020;GO:0016021;GO:0016820;GO:0030001;GO:0046872;GO:0046873;	catalytic activity;copper-exporting ATPase activity;ATP binding;ATP biosynthetic process;metabolic process;ATPase activity, coupled to transmembrane movement of ions, phosphorylative mechanism;membrane;integral to membrane;hydrolase activity, acting on acid anhydrides, catalyzing transmembrane movement of substances;metal ion transport;metal ion binding;metal ion transmembrane transporter activit…
Pm022321	GO:0003824;	catalytic activity;
Pm022323	GO:0005509;	calcium ion binding;
Pm022327	GO:0003723;GO:0006364;GO:0008033;GO:0008168;	RNA binding;rRNA processing;tRNA processing;methyltransferase activity;
Pm022317	GO:0005515;GO:0005516;GO:0005634;GO:0030528;GO:0045449;	protein binding;calmodulin binding;nucleus;transcription regulator activity;regulation of transcription;
Pm019224	GO:0003677;GO:0004003;GO:0005524;GO:0006281;GO:0016787;	DNA binding;ATP-dependent DNA helicase activity;ATP binding;DNA repair;hydrolase activity;
Pm019223	GO:0005515;	protein binding;
Pm019221	GO:0005515;	protein binding;
Pm019219	GO:0003824;GO:0004553;GO:0005515;GO:0005975;GO:0043169;	catalytic activity;hydrolase activity, hydrolyzing O-glycosyl compounds;protein binding;carbohydrate metabolic process;cation binding;
Pm019213	GO:0005515;	protein binding;
Pm019211	GO:0004784;GO:0006801;GO:0046872;GO:0055114;	superoxide dismutase activity;superoxide metabolic process;metal ion binding;oxidation-reduction process;
Pm020775	GO:0005515;	protein binding;
Pm020774	GO:0005634;GO:0030528;GO:0045449;	nucleus;transcription regulator activity;regulation of transcription;
Pm020766	GO:0003676;GO:0005634;	nucleic acid binding;nucleus;
Pm020765	GO:0016491;	oxidoreductase activity;
Pm020764	GO:0016491;	oxidoreductase activity;
Pm020763	GO:0005506;GO:0005515;GO:0016165;GO:0016702;GO:0046872;GO:0055114;	iron ion binding;protein binding;lipoxygenase activity;oxidoreductase activity, acting on single donors with incorporation of molecular oxygen, incorporation of two atoms of oxygen;metal ion binding;oxidation-reduction process;
Pm020753	GO:0005198;GO:0005515;GO:0006886;GO:0016192;GO:0030117;	structural molecule activity;protein binding;intracellular protein transport;vesicle-mediated transport;membrane coat;
Pm020745	GO:0005515;	protein binding;
Pm020744	GO:0004672;GO:0004674;GO:0005524;GO:0006468;	protein kinase activity;protein serine/threonine kinase activity;ATP binding;protein phosphorylation;
Pm020743	GO:0005515;	protein binding;
Pm020742	GO:0005515;	protein binding;
Pm020741	GO:0008152;GO:0016758;	metabolic process;transferase activity, transferring hexosyl groups;
Pm020740	GO:0008152;GO:0016758;	metabolic process;transferase activity, transferring hexosyl groups;
Pm020739	GO:0008152;GO:0016758;	metabolic process;transferase activity, transferring hexosyl groups;
Pm020732	GO:0003779;GO:0016043;GO:0030036;	actin binding;cellular component organization;actin cytoskeleton organization;
Pm020731	GO:0003887;GO:0004888;GO:0005515;GO:0005524;GO:0006915;GO:0006952;GO:0007165;GO:0031224;GO:0045087;	DNA-directed DNA polymerase activity;transmembrane receptor activity;protein binding;ATP binding;apoptosis;defense response;signal transduction;intrinsic to membrane;innate immune response;
Pm020730	GO:0004888;GO:0005515;GO:0005524;GO:0006915;GO:0006952;GO:0007165;GO:0031224;GO:0045087;	transmembrane receptor activity;protein binding;ATP binding;apoptosis;defense response;signal transduction;intrinsic to membrane;innate immune response;
Pm020727	GO:0004888;GO:0005524;GO:0006915;GO:0006952;GO:0007165;GO:0031224;GO:0045087;	transmembrane receptor activity;ATP binding;apoptosis;defense response;signal transduction;intrinsic to membrane;innate immune response;
Pm020725	GO:0003723;GO:0016021;GO:0033897;	RNA binding;integral to membrane;ribonuclease T2 activity;
Pm020724	GO:0003700;GO:0006355;GO:0043565;GO:0046983;	sequence-specific DNA binding transcription factor activity;regulation of transcription, DNA-dependent;sequence-specific DNA binding;protein dimerization activity;
Pm020722	GO:0005515;	protein binding;
Pm020718	GO:0003824;GO:0005216;GO:0005247;GO:0005515;GO:0006821;GO:0008152;GO:0016020;GO:0055085;	catalytic activity;ion channel activity;voltage-gated chloride channel activity;protein binding;chloride transport;metabolic process;membrane;transmembrane transport;
Pm020717	GO:0004407;GO:0016575;	histone deacetylase activity;histone deacetylation;
Pm020713	GO:0003824;GO:0005488;GO:0008152;GO:0044237;GO:0050662;	catalytic activity;binding;metabolic process;cellular metabolic process;coenzyme binding;
Pm020712	GO:0000155;GO:0000160;GO:0004672;GO:0004674;GO:0004871;GO:0005524;GO:0006355;GO:0006468;GO:0007165;	two-component sensor activity;two-component signal transduction system (phosphorelay);protein kinase activity;protein serine/threonine kinase activity;signal transducer activity;ATP binding;regulation of transcription, DNA-dependent;protein phosphorylation;signal transduction;
Pm020707	GO:0004672;GO:0004674;GO:0005488;GO:0005524;GO:0006468;	protein kinase activity;protein serine/threonine kinase activity;binding;ATP binding;protein phosphorylation;
Pm020704	GO:0008270;	zinc ion binding;
Pm020703	GO:0003677;GO:0005622;	DNA binding;intracellular;
Pm020700	GO:0004420;GO:0008299;GO:0015936;GO:0016021;GO:0016616;GO:0050661;GO:0050662;GO:0055114;	hydroxymethylglutaryl-CoA reductase (NADPH) activity;isoprenoid biosynthetic process;coenzyme A metabolic process;integral to membrane;oxidoreductase activity, acting on the CH-OH group of donors, NAD or NADP as acceptor;NADP or NADPH binding;coenzyme binding;oxidation-reduction process;
Pm020696	GO:0004046;GO:0005737;GO:0006508;GO:0006520;GO:0008152;GO:0008237;GO:0016787;	aminoacylase activity;cytoplasm;proteolysis;cellular amino acid metabolic process;metabolic process;metallopeptidase activity;hydrolase activity;
Pm020695	GO:0005488;	binding;
Pm020686	GO:0004672;GO:0004674;GO:0005509;GO:0005524;GO:0006468;	protein kinase activity;protein serine/threonine kinase activity;calcium ion binding;ATP binding;protein phosphorylation;
Pm020683	GO:0005215;GO:0006810;GO:0016020;GO:0016021;GO:0022891;GO:0055085;	transporter activity;transport;membrane;integral to membrane;substrate-specific transmembrane transporter activity;transmembrane transport;
Pm020682	GO:0005515;GO:0008270;	protein binding;zinc ion binding;
Pm020680	GO:0004970;GO:0005215;GO:0005234;GO:0006810;GO:0016020;GO:0030288;GO:0055085;	ionotropic glutamate receptor activity;transporter activity;extracellular-glutamate-gated ion channel activity;transport;membrane;outer membrane-bounded periplasmic space;transmembrane transport;
Pm020674	GO:0004970;GO:0005215;GO:0005234;GO:0006810;GO:0016020;GO:0030288;	ionotropic glutamate receptor activity;transporter activity;extracellular-glutamate-gated ion channel activity;transport;membrane;outer membrane-bounded periplasmic space;
Pm020670	GO:0000139;GO:0003827;GO:0006487;	Golgi membrane;alpha-1,3-mannosylglycoprotein 2-beta-N-acetylglucosaminyltransferase activity;protein N-linked glycosylation;
Pm020665	GO:0004888;GO:0005515;GO:0005524;GO:0006915;GO:0006952;GO:0007165;GO:0031224;GO:0045087;	transmembrane receptor activity;protein binding;ATP binding;apoptosis;defense response;signal transduction;intrinsic to membrane;innate immune response;
Pm020664	GO:0004888;GO:0005515;GO:0005524;GO:0006915;GO:0006952;GO:0007165;GO:0031224;GO:0045087;	transmembrane receptor activity;protein binding;ATP binding;apoptosis;defense response;signal transduction;intrinsic to membrane;innate immune response;
Pm020747	GO:0005488;	binding;
Pm020699	GO:0005086;GO:0005488;GO:0005622;GO:0032012;	ARF guanyl-nucleotide exchange factor activity;binding;intracellular;regulation of ARF protein signal transduction;
Pm026158	GO:0005507;GO:0009055;	copper ion binding;electron carrier activity;
Pm026156	GO:0016020;	membrane;
Pm026154	GO:0003777;GO:0005524;GO:0007018;	microtubule motor activity;ATP binding;microtubule-based movement;
Pm026143	GO:0000166;GO:0003676;	nucleotide binding;nucleic acid binding;
Pm026142	GO:0003676;GO:0005622;GO:0006139;GO:0008408;	nucleic acid binding;intracellular;nucleobase, nucleoside, nucleotide and nucleic acid metabolic process;3'-5' exonuclease activity;
Pm026136	GO:0003824;GO:0004553;GO:0005975;GO:0043169;	catalytic activity;hydrolase activity, hydrolyzing O-glycosyl compounds;carbohydrate metabolic process;cation binding;
Pm026133	GO:0005515;GO:0008270;	protein binding;zinc ion binding;
Pm026128	GO:0003676;GO:0004386;GO:0005524;GO:0008026;	nucleic acid binding;helicase activity;ATP binding;ATP-dependent helicase activity;
Pm026125	GO:0005515;	protein binding;
Pm026121	GO:0003723;GO:0005488;GO:0005622;GO:0006396;	RNA binding;binding;intracellular;RNA processing;
Pm026119	GO:0003676;GO:0005634;	nucleic acid binding;nucleus;
Pm026118	GO:0003743;GO:0005515;GO:0005852;GO:0006357;GO:0006413;GO:0016455;GO:0016592;	translation initiation factor activity;protein binding;eukaryotic translation initiation factor 3 complex;regulation of transcription from RNA polymerase II promoter;translational initiation;RNA polymerase II transcription mediator activity;mediator complex;
Pm026116	GO:0005515;	protein binding;
Pm026106	GO:0006950;	response to stress;
Pm026091	GO:0003824;GO:0016491;GO:0050660;	catalytic activity;oxidoreductase activity;flavin adenine dinucleotide binding;
Pm026083	GO:0006614;GO:0008312;GO:0048500;	SRP-dependent cotranslational protein targeting to membrane;7S RNA binding;signal recognition particle;
Pm026079	GO:0004672;GO:0004674;GO:0005509;GO:0005524;GO:0006468;	protein kinase activity;protein serine/threonine kinase activity;calcium ion binding;ATP binding;protein phosphorylation;
Pm026076	GO:0005515;	protein binding;
Pm026061	GO:0005488;	binding;
Pm026054	GO:0003676;GO:0004221;GO:0006511;	nucleic acid binding;ubiquitin thiolesterase activity;ubiquitin-dependent protein catabolic process;
Pm026046	GO:0047134;GO:0055114;	protein-disulfide reductase activity;oxidation-reduction process;
Pm026045	GO:0003677;GO:0045449;	DNA binding;regulation of transcription;
Pm026044	GO:0005515;GO:0008270;	protein binding;zinc ion binding;
Pm026042	GO:0003700;GO:0005634;GO:0006355;GO:0043565;	sequence-specific DNA binding transcription factor activity;nucleus;regulation of transcription, DNA-dependent;sequence-specific DNA binding;
Pm026041	GO:0003700;GO:0005634;GO:0006355;GO:0043565;	sequence-specific DNA binding transcription factor activity;nucleus;regulation of transcription, DNA-dependent;sequence-specific DNA binding;
Pm026039	GO:0003700;GO:0005634;GO:0006355;GO:0043565;	sequence-specific DNA binding transcription factor activity;nucleus;regulation of transcription, DNA-dependent;sequence-specific DNA binding;
Pm026035	GO:0005515;GO:0016020;GO:0016192;	protein binding;membrane;vesicle-mediated transport;
Pm026033	GO:0005488;	binding;
Pm026027	GO:0000151;GO:0004842;GO:0005488;GO:0016567;	ubiquitin ligase complex;ubiquitin-protein ligase activity;binding;protein ubiquitination;
Pm026024	GO:0005515;	protein binding;
Pm026021	GO:0009058;	biosynthetic process;
Pm026018	GO:0004672;GO:0004674;GO:0005515;GO:0005524;GO:0006468;	protein kinase activity;protein serine/threonine kinase activity;protein binding;ATP binding;protein phosphorylation;
Pm026016	GO:0005488;	binding;
Pm026008	GO:0000145;GO:0006887;	exocyst;exocytosis;
Pm002123	GO:0005543;	phospholipid binding;
Pm002120	GO:0005515;GO:0008270;	protein binding;zinc ion binding;
Pm002118	GO:0005524;GO:0006915;GO:0006952;	ATP binding;apoptosis;defense response;
Pm002114	GO:0003824;GO:0005524;GO:0006754;GO:0006812;GO:0008152;GO:0015444;GO:0015662;GO:0015693;GO:0016020;GO:0016021;GO:0016820;	catalytic activity;ATP binding;ATP biosynthetic process;cation transport;metabolic process;magnesium-importing ATPase activity;ATPase activity, coupled to transmembrane movement of ions, phosphorylative mechanism;magnesium ion transport;membrane;integral to membrane;hydrolase activity, acting on acid anhydrides, catalyzing transmembrane movement of substances;
Pm002113	GO:0003824;GO:0004553;GO:0005975;GO:0030674;GO:0043169;GO:0051015;	catalytic activity;hydrolase activity, hydrolyzing O-glycosyl compounds;carbohydrate metabolic process;protein binding, bridging;cation binding;actin filament binding;
Pm002111	GO:0005634;GO:0030528;GO:0045449;	nucleus;transcription regulator activity;regulation of transcription;
Pm002110	GO:0005515;GO:0008270;	protein binding;zinc ion binding;
Pm002103	GO:0003676;GO:0004386;GO:0005515;GO:0005524;GO:0008026;GO:0008270;	nucleic acid binding;helicase activity;protein binding;ATP binding;ATP-dependent helicase activity;zinc ion binding;
Pm002093	GO:0000786;GO:0003677;GO:0006334;	nucleosome;DNA binding;nucleosome assembly;
Pm002092	GO:0005488;	binding;
Pm002086	GO:0004601;GO:0006979;GO:0020037;GO:0055114;	peroxidase activity;response to oxidative stress;heme binding;oxidation-reduction process;
Pm002084	GO:0004601;GO:0006979;GO:0020037;GO:0055114;	peroxidase activity;response to oxidative stress;heme binding;oxidation-reduction process;
Pm002083	GO:0004601;GO:0006979;GO:0020037;GO:0055114;	peroxidase activity;response to oxidative stress;heme binding;oxidation-reduction process;
Pm002082	GO:0003723;GO:0008168;GO:0016428;	RNA binding;methyltransferase activity;tRNA (cytosine-5-)-methyltransferase activity;
Pm002081	GO:0003924;GO:0005525;GO:0005622;GO:0006886;GO:0006913;GO:0007165;GO:0007264;GO:0015031;	GTPase activity;GTP binding;intracellular;intracellular protein transport;nucleocytoplasmic transport;signal transduction;small GTPase mediated signal transduction;protein transport;
Pm002079	GO:0005524;GO:0016020;GO:0016887;	ATP binding;membrane;ATPase activity;
Pm002077	GO:0003849;GO:0009073;	3-deoxy-7-phosphoheptulonate synthase activity;aromatic amino acid family biosynthetic process;
Pm011277	GO:0005515;	protein binding;
Pm011279	GO:0004672;GO:0004674;GO:0005524;GO:0006468;	protein kinase activity;protein serine/threonine kinase activity;ATP binding;protein phosphorylation;
Pm011285	GO:0004672;GO:0004674;GO:0005515;GO:0005524;GO:0006468;	protein kinase activity;protein serine/threonine kinase activity;protein binding;ATP binding;protein phosphorylation;
Pm011290	GO:0008152;GO:0016758;	metabolic process;transferase activity, transferring hexosyl groups;
Pm011298	GO:0003824;GO:0006541;GO:0008242;GO:0016787;	catalytic activity;glutamine metabolic process;omega peptidase activity;hydrolase activity;
Pm011299	GO:0005634;GO:0006260;	nucleus;DNA replication;
Pm011305	GO:0008152;GO:0008168;	metabolic process;methyltransferase activity;
Pm011306	GO:0003676;GO:0008270;	nucleic acid binding;zinc ion binding;
Pm011308	GO:0005515;	protein binding;
Pm011310	GO:0005515;	protein binding;
Pm011312	GO:0003824;GO:0003924;GO:0004553;GO:0005525;GO:0005622;GO:0005975;GO:0006886;GO:0006913;GO:0007165;GO:0007264;GO:0015031;GO:0043169;	catalytic activity;GTPase activity;hydrolase activity, hydrolyzing O-glycosyl compounds;GTP binding;intracellular;carbohydrate metabolic process;intracellular protein transport;nucleocytoplasmic transport;signal transduction;small GTPase mediated signal transduction;protein transport;cation binding;
Pm011314	GO:0005488;GO:0005515;	binding;protein binding;
Pm011315	GO:0005515;	protein binding;
Pm011316	GO:0005515;	protein binding;
Pm011283	GO:0005515;	protein binding;
Pm031139	GO:0004672;GO:0004674;GO:0005524;GO:0006468;	protein kinase activity;protein serine/threonine kinase activity;ATP binding;protein phosphorylation;
Pm028882	GO:0003677;GO:0005515;GO:0045449;	DNA binding;protein binding;regulation of transcription;
Pm028627	GO:0006508;GO:0008236;GO:0016020;	proteolysis;serine-type peptidase activity;membrane;
Pm028631	GO:0000166;GO:0000176;GO:0003676;GO:0003824;GO:0005622;GO:0006139;GO:0006396;GO:0008408;GO:0044237;	nucleotide binding;nuclear exosome (RNase complex);nucleic acid binding;catalytic activity;intracellular;nucleobase, nucleoside, nucleotide and nucleic acid metabolic process;RNA processing;3'-5' exonuclease activity;cellular metabolic process;
Pm028632	GO:0047800;GO:0055114;	cysteamine dioxygenase activity;oxidation-reduction process;
Pm028633	GO:0004672;GO:0004674;GO:0005524;GO:0006468;	protein kinase activity;protein serine/threonine kinase activity;ATP binding;protein phosphorylation;
Pm028636	GO:0005618;GO:0030599;GO:0042545;	cell wall;pectinesterase activity;cell wall modification;
Pm028649	GO:0004222;GO:0006508;	metalloendopeptidase activity;proteolysis;
Pm028654	GO:0000166;GO:0004888;GO:0005524;GO:0006915;GO:0006952;GO:0007165;GO:0017111;GO:0031224;GO:0045087;	nucleotide binding;transmembrane receptor activity;ATP binding;apoptosis;defense response;signal transduction;nucleoside-triphosphatase activity;intrinsic to membrane;innate immune response;
Pm028662	GO:0006810;GO:0006865;GO:0015171;GO:0016020;GO:0055085;	transport;amino acid transport;amino acid transmembrane transporter activity;membrane;transmembrane transport;
Pm028684	GO:0000175;GO:0003723;GO:0004654;GO:0006396;GO:0006402;	3'-5'-exoribonuclease activity;RNA binding;polyribonucleotide nucleotidyltransferase activity;RNA processing;mRNA catabolic process;
Pm028700	GO:0016787;	hydrolase activity;
Pm028703	GO:0004812;GO:0005524;GO:0006412;	aminoacyl-tRNA ligase activity;ATP binding;translation;
Pm028706	GO:0005509;	calcium ion binding;
Pm028710	GO:0003677;GO:0045449;	DNA binding;regulation of transcription;
Pm028711	GO:0003677;GO:0045449;	DNA binding;regulation of transcription;
Pm028713	GO:0003677;GO:0045449;	DNA binding;regulation of transcription;
Pm028714	GO:0003677;GO:0045449;	DNA binding;regulation of transcription;
Pm028717	GO:0003677;GO:0045449;	DNA binding;regulation of transcription;
Pm028718	GO:0003677;GO:0045449;	DNA binding;regulation of transcription;
Pm028719	GO:0003677;GO:0045449;	DNA binding;regulation of transcription;
Pm028721	GO:0003677;GO:0045449;	DNA binding;regulation of transcription;
Pm028722	GO:0003677;GO:0045449;	DNA binding;regulation of transcription;
Pm028723	GO:0003677;GO:0045449;	DNA binding;regulation of transcription;
Pm028726	GO:0003676;GO:0003723;GO:0003725;GO:0004386;GO:0004525;GO:0005515;GO:0005524;GO:0005622;GO:0006396;GO:0008026;GO:0016891;	nucleic acid binding;RNA binding;double-stranded RNA binding;helicase activity;ribonuclease III activity;protein binding;ATP binding;intracellular;RNA processing;ATP-dependent helicase activity;endoribonuclease activity, producing 5'-phosphomonoesters;
Pm028729	GO:0004672;GO:0004674;GO:0005524;GO:0006468;	protein kinase activity;protein serine/threonine kinase activity;ATP binding;protein phosphorylation;
Pm028730	GO:0004672;GO:0004674;GO:0005524;GO:0006468;	protein kinase activity;protein serine/threonine kinase activity;ATP binding;protein phosphorylation;
Pm028732	GO:0003677;GO:0005515;GO:0045449;	DNA binding;protein binding;regulation of transcription;
Pm028738	GO:0008168;GO:0008171;GO:0046983;	methyltransferase activity;O-methyltransferase activity;protein dimerization activity;
Pm028744	GO:0008171;	O-methyltransferase activity;
Pm028748	GO:0005634;GO:0030528;GO:0045449;	nucleus;transcription regulator activity;regulation of transcription;
Pm028728	GO:0000287;GO:0004427;GO:0005737;GO:0006796;	magnesium ion binding;inorganic diphosphatase activity;cytoplasm;phosphate metabolic process;
Pm028332	GO:0004857;GO:0005618;GO:0030599;GO:0042545;	enzyme inhibitor activity;cell wall;pectinesterase activity;cell wall modification;
Pm001775	GO:0006725;GO:0008198;GO:0008270;GO:0016491;GO:0016701;GO:0055114;	cellular aromatic compound metabolic process;ferrous iron binding;zinc ion binding;oxidoreductase activity;oxidoreductase activity, acting on single donors with incorporation of molecular oxygen;oxidation-reduction process;
Pm001779	GO:0000287;GO:0008152;GO:0016829;	magnesium ion binding;metabolic process;lyase activity;
Pm001782	GO:0000287;GO:0008152;GO:0016829;	magnesium ion binding;metabolic process;lyase activity;
Pm001768	GO:0004672;GO:0004674;GO:0004713;GO:0005515;GO:0005524;GO:0006468;	protein kinase activity;protein serine/threonine kinase activity;protein tyrosine kinase activity;protein binding;ATP binding;protein phosphorylation;
Pm022166	GO:0003723;	RNA binding;
Pm022164	GO:0005525;GO:0005622;	GTP binding;intracellular;
Pm022163	GO:0003700;GO:0005515;GO:0006355;GO:0008270;GO:0043565;	sequence-specific DNA binding transcription factor activity;protein binding;regulation of transcription, DNA-dependent;zinc ion binding;sequence-specific DNA binding;
Pm022160	GO:0003924;GO:0005525;	GTPase activity;GTP binding;
Pm022151	GO:0008270;	zinc ion binding;
Pm022148	GO:0003676;	nucleic acid binding;
Pm012148	GO:0005515;	protein binding;
Pm012161	GO:0000166;GO:0003676;GO:0008270;	nucleotide binding;nucleic acid binding;zinc ion binding;
Pm012162	GO:0000166;GO:0003676;GO:0008270;	nucleotide binding;nucleic acid binding;zinc ion binding;
Pm012164	GO:0003824;GO:0004553;GO:0005975;GO:0043169;	catalytic activity;hydrolase activity, hydrolyzing O-glycosyl compounds;carbohydrate metabolic process;cation binding;
Pm012165	GO:0004672;GO:0004674;GO:0004713;GO:0005515;GO:0005524;GO:0006468;	protein kinase activity;protein serine/threonine kinase activity;protein tyrosine kinase activity;protein binding;ATP binding;protein phosphorylation;
Pm012166	GO:0003824;GO:0004553;GO:0005975;GO:0043169;	catalytic activity;hydrolase activity, hydrolyzing O-glycosyl compounds;carbohydrate metabolic process;cation binding;
Pm012168	GO:0003824;GO:0004553;GO:0005975;GO:0043169;	catalytic activity;hydrolase activity, hydrolyzing O-glycosyl compounds;carbohydrate metabolic process;cation binding;
Pm008171	GO:0003824;GO:0008152;GO:0010181;GO:0016491;	catalytic activity;metabolic process;FMN binding;oxidoreductase activity;
Pm008170	GO:0008270;	zinc ion binding;
Pm008169	GO:0005488;	binding;
Pm008168	GO:0016491;	oxidoreductase activity;
Pm008167	GO:0006511;GO:0031461;GO:0031625;	ubiquitin-dependent protein catabolic process;cullin-RING ubiquitin ligase complex;ubiquitin protein ligase binding;
Pm008165	GO:0003677;GO:0005622;GO:0005634;GO:0006355;GO:0043565;	DNA binding;intracellular;nucleus;regulation of transcription, DNA-dependent;sequence-specific DNA binding;
Pm008163	GO:0005515;	protein binding;
Pm008162	GO:0005488;GO:0005743;GO:0006810;GO:0055085;	binding;mitochondrial inner membrane;transport;transmembrane transport;
Pm008159	GO:0005515;	protein binding;
Pm008156	GO:0006810;GO:0016021;GO:0016192;	transport;integral to membrane;vesicle-mediated transport;
Pm008154	GO:0030001;GO:0046872;	metal ion transport;metal ion binding;
Pm008153	GO:0003824;	catalytic activity;
Pm008152	GO:0000166;GO:0004813;GO:0005524;GO:0005737;GO:0006412;GO:0006419;GO:0016876;GO:0043039;	nucleotide binding;alanine-tRNA ligase activity;ATP binding;cytoplasm;translation;alanyl-tRNA aminoacylation;ligase activity, forming aminoacyl-tRNA and related compounds;tRNA aminoacylation;
Pm030985	GO:0047134;GO:0055114;	protein-disulfide reductase activity;oxidation-reduction process;
Pm012378	GO:0006855;GO:0015238;GO:0015297;GO:0016020;GO:0055085;	drug transmembrane transport;drug transmembrane transporter activity;antiporter activity;membrane;transmembrane transport;
Pm012377	GO:0016491;GO:0020037;GO:0050311;GO:0051536;GO:0051539;GO:0055114;	oxidoreductase activity;heme binding;sulfite reductase (ferredoxin) activity;iron-sulfur cluster binding;4 iron, 4 sulfur cluster binding;oxidation-reduction process;
Pm012374	GO:0005622;GO:0008270;	intracellular;zinc ion binding;
Pm012372	GO:0004672;GO:0004674;GO:0005524;GO:0005529;GO:0006468;GO:0048544;	protein kinase activity;protein serine/threonine kinase activity;ATP binding;sugar binding;protein phosphorylation;recognition of pollen;
Pm012365	GO:0003872;GO:0005945;GO:0006096;	6-phosphofructokinase activity;6-phosphofructokinase complex;glycolysis;
Pm012351	GO:0008152;GO:0016787;	metabolic process;hydrolase activity;
Pm012349	GO:0003824;GO:0008152;GO:0008415;GO:0009058;GO:0016747;	catalytic activity;metabolic process;acyltransferase activity;biosynthetic process;transferase activity, transferring acyl groups other than amino-acyl groups;
Pm012348	GO:0003824;GO:0008152;GO:0008415;GO:0009058;	catalytic activity;metabolic process;acyltransferase activity;biosynthetic process;
Pm012347	GO:0003824;GO:0008152;GO:0008415;GO:0009058;	catalytic activity;metabolic process;acyltransferase activity;biosynthetic process;
Pm012343	GO:0006508;GO:0008234;	proteolysis;cysteine-type peptidase activity;
Pm012336	GO:0003677;GO:0045449;	DNA binding;regulation of transcription;
Pm012335	GO:0003824;GO:0005488;GO:0008152;GO:0044237;GO:0050662;	catalytic activity;binding;metabolic process;cellular metabolic process;coenzyme binding;
Pm012334	GO:0004806;GO:0006629;	triglyceride lipase activity;lipid metabolic process;
Pm012326	GO:0003951;GO:0008152;	NAD+ kinase activity;metabolic process;
Pm012324	GO:0005515;	protein binding;
Pm012323	GO:0000166;GO:0005524;GO:0016020;GO:0016887;GO:0017111;	nucleotide binding;ATP binding;membrane;ATPase activity;nucleoside-triphosphatase activity;
Pm017050	GO:0003677;GO:0005515;GO:0045449;	DNA binding;protein binding;regulation of transcription;
Pm030927	GO:0004970;GO:0005215;GO:0005234;GO:0006810;GO:0016020;GO:0030288;	ionotropic glutamate receptor activity;transporter activity;extracellular-glutamate-gated ion channel activity;transport;membrane;outer membrane-bounded periplasmic space;
Pm030928	GO:0004970;GO:0005215;GO:0005234;GO:0006810;GO:0016020;GO:0030288;	ionotropic glutamate receptor activity;transporter activity;extracellular-glutamate-gated ion channel activity;transport;membrane;outer membrane-bounded periplasmic space;
Pm030929	GO:0004970;GO:0005215;GO:0005234;GO:0006810;GO:0016020;GO:0030288;	ionotropic glutamate receptor activity;transporter activity;extracellular-glutamate-gated ion channel activity;transport;membrane;outer membrane-bounded periplasmic space;
Pm010380	GO:0003824;GO:0008152;	catalytic activity;metabolic process;
Pm010382	GO:0003824;GO:0006633;GO:0008152;GO:0009058;GO:0016747;	catalytic activity;fatty acid biosynthetic process;metabolic process;biosynthetic process;transferase activity, transferring acyl groups other than amino-acyl groups;
Pm010383	GO:0000166;GO:0003677;GO:0005524;GO:0005634;GO:0006260;GO:0006270;GO:0017111;	nucleotide binding;DNA binding;ATP binding;nucleus;DNA replication;DNA-dependent DNA replication initiation;nucleoside-triphosphatase activity;
Pm010384	GO:0003824;GO:0005488;GO:0008152;	catalytic activity;binding;metabolic process;
Pm010389	GO:0003968;	RNA-directed RNA polymerase activity;
Pm028249	GO:0003777;GO:0005524;GO:0007018;GO:0042742;GO:0050832;	microtubule motor activity;ATP binding;microtubule-based movement;defense response to bacterium;defense response to fungus;
Pm021179	GO:0003824;GO:0005488;GO:0008152;GO:0008270;GO:0016491;GO:0016747;GO:0055114;	catalytic activity;binding;metabolic process;zinc ion binding;oxidoreductase activity;transferase activity, transferring acyl groups other than amino-acyl groups;oxidation-reduction process;
Pm021180	GO:0003824;GO:0005488;GO:0008152;GO:0008270;GO:0016491;GO:0016747;GO:0055114;	catalytic activity;binding;metabolic process;zinc ion binding;oxidoreductase activity;transferase activity, transferring acyl groups other than amino-acyl groups;oxidation-reduction process;
Pm021177	GO:0000166;GO:0003676;GO:0008270;	nucleotide binding;nucleic acid binding;zinc ion binding;
Pm021176	GO:0004252;GO:0006508;	serine-type endopeptidase activity;proteolysis;
Pm021174	GO:0005515;GO:0008270;	protein binding;zinc ion binding;
Pm021172	GO:0005634;GO:0030528;GO:0045449;	nucleus;transcription regulator activity;regulation of transcription;
Pm021171	GO:0005509;	calcium ion binding;
Pm021169	GO:0004553;GO:0005975;	hydrolase activity, hydrolyzing O-glycosyl compounds;carbohydrate metabolic process;
Pm021166	GO:0003824;GO:0005737;GO:0006364;GO:0008173;GO:0051536;	catalytic activity;cytoplasm;rRNA processing;RNA methyltransferase activity;iron-sulfur cluster binding;	IPR004383;	Ribosomal RNA large subunit methyltransferase RlmN;
Pm021154	GO:0005741;GO:0006820;GO:0008308;GO:0055085;	mitochondrial outer membrane;anion transport;voltage-gated anion channel activity;transmembrane transport;
Pm021152	GO:0003684;GO:0003887;GO:0006281;	damaged DNA binding;DNA-directed DNA polymerase activity;DNA repair;
Pm021151	GO:0000103;GO:0003824;GO:0004553;GO:0005524;GO:0005975;GO:0016301;GO:0016772;GO:0016798;GO:0043169;	sulfate assimilation;catalytic activity;hydrolase activity, hydrolyzing O-glycosyl compounds;ATP binding;carbohydrate metabolic process;kinase activity;transferase activity, transferring phosphorus-containing groups;hydrolase activity, acting on glycosyl bonds;cation binding;
Pm021150	GO:0003824;GO:0004553;GO:0005975;GO:0043169;	catalytic activity;hydrolase activity, hydrolyzing O-glycosyl compounds;carbohydrate metabolic process;cation binding;
Pm021149	GO:0003824;GO:0004553;GO:0005975;GO:0016798;GO:0043169;	catalytic activity;hydrolase activity, hydrolyzing O-glycosyl compounds;carbohydrate metabolic process;hydrolase activity, acting on glycosyl bonds;cation binding;
Pm021148	GO:0004842;GO:0005515;GO:0005634;GO:0006511;GO:0007275;GO:0008270;GO:0016567;	ubiquitin-protein ligase activity;protein binding;nucleus;ubiquitin-dependent protein catabolic process;multicellular organismal development;zinc ion binding;protein ubiquitination;
Pm021147	GO:0004842;GO:0005515;GO:0005634;GO:0006511;GO:0007275;GO:0008270;GO:0016567;	ubiquitin-protein ligase activity;protein binding;nucleus;ubiquitin-dependent protein catabolic process;multicellular organismal development;zinc ion binding;protein ubiquitination;
Pm021145	GO:0005515;GO:0005634;GO:0006511;GO:0007275;GO:0008270;	protein binding;nucleus;ubiquitin-dependent protein catabolic process;multicellular organismal development;zinc ion binding;
Pm021144	GO:0003824;GO:0004553;GO:0005975;GO:0016798;GO:0043169;	catalytic activity;hydrolase activity, hydrolyzing O-glycosyl compounds;carbohydrate metabolic process;hydrolase activity, acting on glycosyl bonds;cation binding;
Pm021142	GO:0005525;GO:0005622;GO:0006886;GO:0007264;GO:0015031;	GTP binding;intracellular;intracellular protein transport;small GTPase mediated signal transduction;protein transport;
Pm021141	GO:0008270;	zinc ion binding;
Pm021135	GO:0005634;	nucleus;
Pm021130	GO:0016020;GO:0030001;GO:0046873;GO:0055085;	membrane;metal ion transport;metal ion transmembrane transporter activity;transmembrane transport;
Pm021128	GO:0004185;GO:0006508;	serine-type carboxypeptidase activity;proteolysis;
Pm021126	GO:0004185;GO:0006508;	serine-type carboxypeptidase activity;proteolysis;
Pm021123	GO:0004185;GO:0006508;	serine-type carboxypeptidase activity;proteolysis;
Pm021122	GO:0004185;GO:0006508;	serine-type carboxypeptidase activity;proteolysis;
Pm021121	GO:0004185;GO:0006508;	serine-type carboxypeptidase activity;proteolysis;
Pm021120	GO:0004185;GO:0006508;	serine-type carboxypeptidase activity;proteolysis;
Pm021118	GO:0005515;	protein binding;
Pm021114	GO:0005515;	protein binding;
Pm021112	GO:0005515;	protein binding;
Pm021110	GO:0006364;GO:0008168;	rRNA processing;methyltransferase activity;
Pm021108	GO:0004672;GO:0004674;GO:0005524;GO:0006468;	protein kinase activity;protein serine/threonine kinase activity;ATP binding;protein phosphorylation;
Pm021107	GO:0004672;GO:0004674;GO:0005524;GO:0006468;	protein kinase activity;protein serine/threonine kinase activity;ATP binding;protein phosphorylation;
Pm021106	GO:0004672;GO:0004674;GO:0005524;GO:0006468;	protein kinase activity;protein serine/threonine kinase activity;ATP binding;protein phosphorylation;
Pm021105	GO:0004672;GO:0004674;GO:0005524;GO:0006468;	protein kinase activity;protein serine/threonine kinase activity;ATP binding;protein phosphorylation;
Pm021103	GO:0004672;GO:0004674;GO:0005524;GO:0006468;	protein kinase activity;protein serine/threonine kinase activity;ATP binding;protein phosphorylation;
Pm021100	GO:0004672;GO:0004674;GO:0005524;GO:0006468;	protein kinase activity;protein serine/threonine kinase activity;ATP binding;protein phosphorylation;
Pm021095	GO:0005515;	protein binding;
Pm021093	GO:0005515;	protein binding;
Pm021092	GO:0008152;GO:0016758;	metabolic process;transferase activity, transferring hexosyl groups;
Pm021088	GO:0008152;GO:0016758;	metabolic process;transferase activity, transferring hexosyl groups;
Pm021086	GO:0003924;GO:0005198;GO:0005525;GO:0005874;GO:0007017;GO:0007018;GO:0043234;GO:0051258;	GTPase activity;structural molecule activity;GTP binding;microtubule;microtubule-based process;microtubule-based movement;protein complex;protein polymerization;
Pm021085	GO:0000287;GO:0003824;GO:0004743;GO:0005525;GO:0006096;GO:0030955;	magnesium ion binding;catalytic activity;pyruvate kinase activity;GTP binding;glycolysis;potassium ion binding;
Pm021116	GO:0005515;	protein binding;
Pm009725	GO:0003924;GO:0005509;GO:0005515;GO:0005525;	GTPase activity;calcium ion binding;protein binding;GTP binding;
Pm009723	GO:0005515;GO:0008270;	protein binding;zinc ion binding;
Pm009722	GO:0004725;	protein tyrosine phosphatase activity;
Pm009721	GO:0005488;GO:0005515;	binding;protein binding;
Pm009715	GO:0005515;	protein binding;
Pm009713	GO:0005515;	protein binding;
Pm009710	GO:0003872;GO:0005524;GO:0005945;GO:0006096;GO:0047334;	6-phosphofructokinase activity;ATP binding;6-phosphofructokinase complex;glycolysis;diphosphate-fructose-6-phosphate 1-phosphotransferase activity;
Pm009708	GO:0000166;GO:0005524;GO:0017111;	nucleotide binding;ATP binding;nucleoside-triphosphatase activity;
Pm009706	GO:0005515;	protein binding;
Pm009704	GO:0003735;GO:0005840;GO:0006412;	structural constituent of ribosome;ribosome;translation;
Pm009702	GO:0004252;GO:0006508;GO:0042802;GO:0043086;	serine-type endopeptidase activity;proteolysis;identical protein binding;negative regulation of catalytic activity;
Pm009699	GO:0006633;GO:0050080;	fatty acid biosynthetic process;malonyl-CoA decarboxylase activity;
Pm009697	GO:0004672;GO:0004674;GO:0005524;GO:0006468;	protein kinase activity;protein serine/threonine kinase activity;ATP binding;protein phosphorylation;
Pm009696	GO:0016020;	membrane;
Pm009695	GO:0005515;GO:0008270;	protein binding;zinc ion binding;
Pm009694	GO:0000166;GO:0004812;GO:0004823;GO:0005524;GO:0005737;GO:0006412;GO:0006418;GO:0006429;	nucleotide binding;aminoacyl-tRNA ligase activity;leucine-tRNA ligase activity;ATP binding;cytoplasm;translation;tRNA aminoacylation for protein translation;leucyl-tRNA aminoacylation;
Pm009691	GO:0005488;	binding;
Pm009689	GO:0016021;	integral to membrane;
Pm009679	GO:0003700;GO:0043565;GO:0045449;	sequence-specific DNA binding transcription factor activity;sequence-specific DNA binding;regulation of transcription;
Pm009677	GO:0004672;GO:0004674;GO:0005524;GO:0006468;	protein kinase activity;protein serine/threonine kinase activity;ATP binding;protein phosphorylation;
Pm009673	GO:0016021;	integral to membrane;
Pm009667	GO:0005622;GO:0008270;	intracellular;zinc ion binding;
Pm009666	GO:0003824;GO:0004553;GO:0005975;GO:0043169;	catalytic activity;hydrolase activity, hydrolyzing O-glycosyl compounds;carbohydrate metabolic process;cation binding;
Pm009665	GO:0003824;GO:0008152;GO:0016671;GO:0019419;GO:0045454;GO:0055114;	catalytic activity;metabolic process;oxidoreductase activity, acting on a sulfur group of donors, disulfide as acceptor;sulfate reduction;cell redox homeostasis;oxidation-reduction process;
Pm009664	GO:0003824;GO:0008152;GO:0016671;GO:0019419;GO:0045454;GO:0055114;	catalytic activity;metabolic process;oxidoreductase activity, acting on a sulfur group of donors, disulfide as acceptor;sulfate reduction;cell redox homeostasis;oxidation-reduction process;
Pm020015	GO:0016998;GO:0033903;	cell wall macromolecule catabolic process;endo-1,3(4)-beta-glucanase activity;
Pm020008	GO:0016491;	oxidoreductase activity;
Pm020001	GO:0016021;GO:0016758;	integral to membrane;transferase activity, transferring hexosyl groups;
Pm019996	GO:0003824;GO:0005488;GO:0008152;GO:0009396;GO:0055114;	catalytic activity;binding;metabolic process;folic acid-containing compound biosynthetic process;oxidation-reduction process;
Pm019995	GO:0008219;GO:0016021;	cell death;integral to membrane;
Pm019992	GO:0004140;GO:0005524;GO:0015937;	dephospho-CoA kinase activity;ATP binding;coenzyme A biosynthetic process;
Pm019991	GO:0005488;	binding;
Pm019989	GO:0003824;GO:0005488;GO:0008152;GO:0009396;GO:0055114;	catalytic activity;binding;metabolic process;folic acid-containing compound biosynthetic process;oxidation-reduction process;
Pm019986	GO:0005515;	protein binding;
Pm019983	GO:0004672;GO:0004674;GO:0005524;GO:0006468;	protein kinase activity;protein serine/threonine kinase activity;ATP binding;protein phosphorylation;
Pm019982	GO:0006813;GO:0015079;GO:0016020;	potassium ion transport;potassium ion transmembrane transporter activity;membrane;
Pm019980	GO:0005515;	protein binding;
Pm019976	GO:0003677;GO:0003700;GO:0005515;GO:0005634;GO:0006350;GO:0006355;GO:0030528;GO:0043565;GO:0045449;	DNA binding;sequence-specific DNA binding transcription factor activity;protein binding;nucleus;transcription;regulation of transcription, DNA-dependent;transcription regulator activity;sequence-specific DNA binding;regulation of transcription;
Pm019974	GO:0006511;GO:0031461;GO:0031625;	ubiquitin-dependent protein catabolic process;cullin-RING ubiquitin ligase complex;ubiquitin protein ligase binding;
Pm019973	GO:0008270;	zinc ion binding;
Pm019972	GO:0000166;GO:0005524;GO:0017111;	nucleotide binding;ATP binding;nucleoside-triphosphatase activity;
Pm019970	GO:0003747;GO:0003824;GO:0005737;GO:0006415;GO:0016149;	translation release factor activity;catalytic activity;cytoplasm;translational termination;translation release factor activity, codon specific;
Pm019965	GO:0009055;GO:0015035;GO:0045454;	electron carrier activity;protein disulfide oxidoreductase activity;cell redox homeostasis;
Pm019962	GO:0009055;GO:0015035;GO:0045454;	electron carrier activity;protein disulfide oxidoreductase activity;cell redox homeostasis;
Pm019960	GO:0005515;GO:0008270;GO:0009055;GO:0046872;	protein binding;zinc ion binding;electron carrier activity;metal ion binding;
Pm019958	GO:0004190;GO:0006508;	aspartic-type endopeptidase activity;proteolysis;
Pm019956	GO:0004190;GO:0006508;	aspartic-type endopeptidase activity;proteolysis;
Pm019950	GO:0006812;GO:0006814;GO:0006885;GO:0015299;GO:0015385;GO:0016021;GO:0055085;	cation transport;sodium ion transport;regulation of pH;solute:hydrogen antiporter activity;sodium:hydrogen antiporter activity;integral to membrane;transmembrane transport;
Pm019943	GO:0004499;GO:0016491;GO:0050660;GO:0050661;GO:0055114;	flavin-containing monooxygenase activity;oxidoreductase activity;flavin adenine dinucleotide binding;NADP or NADPH binding;oxidation-reduction process;
Pm019938	GO:0005215;GO:0005515;GO:0006810;GO:0016021;GO:0055085;	transporter activity;protein binding;transport;integral to membrane;transmembrane transport;
Pm019906	GO:0005215;GO:0006810;GO:0016020;GO:0016021;GO:0022891;GO:0055085;	transporter activity;transport;membrane;integral to membrane;substrate-specific transmembrane transporter activity;transmembrane transport;
Pm019898	GO:0005515;GO:0008270;	protein binding;zinc ion binding;
Pm019897	GO:0003677;GO:0005634;	DNA binding;nucleus;
Pm019893	GO:0004872;GO:0005788;	receptor activity;endoplasmic reticulum lumen;
Pm019892	GO:0000166;GO:0005524;GO:0016887;GO:0017111;	nucleotide binding;ATP binding;ATPase activity;nucleoside-triphosphatase activity;
Pm019889	GO:0005524;GO:0016887;	ATP binding;ATPase activity;
Pm019887	GO:0016757;	transferase activity, transferring glycosyl groups;
Pm019884	GO:0016491;	oxidoreductase activity;
Pm019882	GO:0005515;GO:0008270;GO:0016881;	protein binding;zinc ion binding;acid-amino acid ligase activity;
Pm019881	GO:0005515;GO:0008270;GO:0016881;	protein binding;zinc ion binding;acid-amino acid ligase activity;
Pm019876	GO:0005515;	protein binding;
Pm019873	GO:0030001;GO:0046872;	metal ion transport;metal ion binding;
Pm019871	GO:0030001;GO:0046872;	metal ion transport;metal ion binding;
Pm019867	GO:0003824;GO:0004553;GO:0005975;GO:0043169;	catalytic activity;hydrolase activity, hydrolyzing O-glycosyl compounds;carbohydrate metabolic process;cation binding;
Pm019866	GO:0016020;	membrane;
Pm019870	GO:0003676;GO:0004527;GO:0005622;GO:0008270;	nucleic acid binding;exonuclease activity;intracellular;zinc ion binding;
Pm001702	GO:0004672;GO:0004674;GO:0005524;GO:0005529;GO:0006468;GO:0048544;	protein kinase activity;protein serine/threonine kinase activity;ATP binding;sugar binding;protein phosphorylation;recognition of pollen;
Pm001706	GO:0003676;GO:0008270;	nucleic acid binding;zinc ion binding;
Pm001707	GO:0005634;GO:0030528;GO:0045449;	nucleus;transcription regulator activity;regulation of transcription;
Pm001715	GO:0005515;	protein binding;
Pm001716	GO:0005515;	protein binding;
Pm001717	GO:0000151;GO:0004842;GO:0005488;GO:0016567;	ubiquitin ligase complex;ubiquitin-protein ligase activity;binding;protein ubiquitination;
Pm001721	GO:0003676;GO:0004386;GO:0005524;GO:0008026;	nucleic acid binding;helicase activity;ATP binding;ATP-dependent helicase activity;
Pm001722	GO:0004748;GO:0005524;GO:0005971;GO:0006260;GO:0055114;	ribonucleoside-diphosphate reductase activity;ATP binding;ribonucleoside-diphosphate reductase complex;DNA replication;oxidation-reduction process;
Pm001734	GO:0006950;	response to stress;
Pm001741	GO:0003676;	nucleic acid binding;
Pm021364	GO:0008152;GO:0016787;	metabolic process;hydrolase activity;
Pm021363	GO:0008152;GO:0016787;	metabolic process;hydrolase activity;
Pm021362	GO:0008152;GO:0016787;	metabolic process;hydrolase activity;
Pm021361	GO:0008152;GO:0016787;	metabolic process;hydrolase activity;
Pm021360	GO:0008152;GO:0016787;	metabolic process;hydrolase activity;
Pm021359	GO:0008152;GO:0016787;	metabolic process;hydrolase activity;
Pm021358	GO:0008152;GO:0016787;	metabolic process;hydrolase activity;
Pm021356	GO:0003824;GO:0004222;GO:0006508;GO:0008237;GO:0008270;GO:0046872;	catalytic activity;metalloendopeptidase activity;proteolysis;metallopeptidase activity;zinc ion binding;metal ion binding;
Pm021352	GO:0003677;GO:0006355;	DNA binding;regulation of transcription, DNA-dependent;
Pm021349	GO:0003677;GO:0006355;	DNA binding;regulation of transcription, DNA-dependent;
Pm021344	GO:0003676;GO:0003700;GO:0043565;GO:0045449;	nucleic acid binding;sequence-specific DNA binding transcription factor activity;sequence-specific DNA binding;regulation of transcription;
Pm021340	GO:0003824;GO:0005488;GO:0008152;GO:0008270;GO:0016491;GO:0016747;GO:0055114;	catalytic activity;binding;metabolic process;zinc ion binding;oxidoreductase activity;transferase activity, transferring acyl groups other than amino-acyl groups;oxidation-reduction process;
Pm021339	GO:0003824;GO:0005488;GO:0008152;GO:0008270;GO:0016491;GO:0016747;GO:0055114;	catalytic activity;binding;metabolic process;zinc ion binding;oxidoreductase activity;transferase activity, transferring acyl groups other than amino-acyl groups;oxidation-reduction process;
Pm021327	GO:0005515;	protein binding;
Pm021321	GO:0003677;GO:0003700;GO:0006355;	DNA binding;sequence-specific DNA binding transcription factor activity;regulation of transcription, DNA-dependent;
Pm021320	GO:0003824;GO:0004556;GO:0005509;GO:0005975;GO:0043169;	catalytic activity;alpha-amylase activity;calcium ion binding;carbohydrate metabolic process;cation binding;
Pm021319	GO:0016021;	integral to membrane;
Pm021318	GO:0003824;GO:0004556;GO:0005509;GO:0005975;GO:0043169;	catalytic activity;alpha-amylase activity;calcium ion binding;carbohydrate metabolic process;cation binding;
Pm021316	GO:0004497;GO:0005506;GO:0009055;GO:0020037;GO:0055114;	monooxygenase activity;iron ion binding;electron carrier activity;heme binding;oxidation-reduction process;
Pm021314	GO:0016491;GO:0020037;GO:0051536;GO:0055114;	oxidoreductase activity;heme binding;iron-sulfur cluster binding;oxidation-reduction process;
Pm021313	GO:0003735;GO:0005840;GO:0006412;	structural constituent of ribosome;ribosome;translation;
Pm001490	GO:0003824;GO:0008152;GO:0008531;GO:0009231;GO:0016787;	catalytic activity;metabolic process;riboflavin kinase activity;riboflavin biosynthetic process;hydrolase activity;
Pm001491	GO:0005669;GO:0006352;GO:0016986;	transcription factor TFIID complex;transcription initiation, DNA-dependent;transcription initiation factor activity;
Pm001492	GO:0003824;GO:0005488;GO:0008152;GO:0016491;GO:0055114;	catalytic activity;binding;metabolic process;oxidoreductase activity;oxidation-reduction process;
Pm001456	GO:0003824;GO:0005488;GO:0008152;GO:0016491;GO:0050660;GO:0055114;	catalytic activity;binding;metabolic process;oxidoreductase activity;flavin adenine dinucleotide binding;oxidation-reduction process;
Pm001459	GO:0006506;GO:0009058;	GPI anchor biosynthetic process;biosynthetic process;
Pm001460	GO:0009765;GO:0016020;	photosynthesis, light harvesting;membrane;
Pm017293	GO:0004970;GO:0005215;GO:0005234;GO:0006810;GO:0016020;GO:0030288;	ionotropic glutamate receptor activity;transporter activity;extracellular-glutamate-gated ion channel activity;transport;membrane;outer membrane-bounded periplasmic space;
Pm001865	GO:0005515;	protein binding;
Pm016890	GO:0003723;	RNA binding;
Pm016891	GO:0003723;	RNA binding;
Pm016892	GO:0016491;	oxidoreductase activity;
Pm016893	GO:0000287;GO:0003824;GO:0004012;GO:0005524;GO:0006754;GO:0008152;GO:0015662;GO:0015914;GO:0016020;GO:0016021;GO:0016820;	magnesium ion binding;catalytic activity;phospholipid-translocating ATPase activity;ATP binding;ATP biosynthetic process;metabolic process;ATPase activity, coupled to transmembrane movement of ions, phosphorylative mechanism;phospholipid transport;membrane;integral to membrane;hydrolase activity, acting on acid anhydrides, catalyzing transmembrane movement of substances;
Pm001958	GO:0003824;GO:0004512;GO:0005488;GO:0006021;GO:0008152;GO:0008654;	catalytic activity;inositol-3-phosphate synthase activity;binding;inositol biosynthetic process;metabolic process;phospholipid biosynthetic process;
Pm029858	GO:0003924;GO:0005525;	GTPase activity;GTP binding;
Pm029870	GO:0003824;GO:0005488;GO:0008152;GO:0008270;GO:0016491;GO:0016747;GO:0055114;	catalytic activity;binding;metabolic process;zinc ion binding;oxidoreductase activity;transferase activity, transferring acyl groups other than amino-acyl groups;oxidation-reduction process;
Pm029886	GO:0000151;GO:0004842;GO:0005488;GO:0005515;GO:0016567;	ubiquitin ligase complex;ubiquitin-protein ligase activity;binding;protein binding;protein ubiquitination;
Pm029891	GO:0004672;GO:0004674;GO:0005524;GO:0006468;	protein kinase activity;protein serine/threonine kinase activity;ATP binding;protein phosphorylation;
Pm029899	GO:0004806;GO:0006629;	triglyceride lipase activity;lipid metabolic process;
Pm029902	GO:0000166;GO:0004812;GO:0005524;GO:0005737;GO:0006412;GO:0006418;	nucleotide binding;aminoacyl-tRNA ligase activity;ATP binding;cytoplasm;translation;tRNA aminoacylation for protein translation;
Pm029857	GO:0003924;GO:0005525;	GTPase activity;GTP binding;
Pm029878	GO:0003824;GO:0004553;GO:0005975;GO:0043169;	catalytic activity;hydrolase activity, hydrolyzing O-glycosyl compounds;carbohydrate metabolic process;cation binding;
Pm023551	GO:0003824;GO:0005975;GO:0008152;	catalytic activity;carbohydrate metabolic process;metabolic process;
Pm023553	GO:0004553;GO:0004564;GO:0004575;GO:0005975;	hydrolase activity, hydrolyzing O-glycosyl compounds;beta-fructofuranosidase activity;sucrose alpha-glucosidase activity;carbohydrate metabolic process;
Pm023558	GO:0000166;GO:0004812;GO:0004827;GO:0005524;GO:0005737;GO:0006412;GO:0006418;GO:0006433;	nucleotide binding;aminoacyl-tRNA ligase activity;proline-tRNA ligase activity;ATP binding;cytoplasm;translation;tRNA aminoacylation for protein translation;prolyl-tRNA aminoacylation;
Pm023559	GO:0003677;GO:0045449;	DNA binding;regulation of transcription;
Pm023563	GO:0009058;GO:0016740;	biosynthetic process;transferase activity;
Pm023565	GO:0005488;GO:0005515;	binding;protein binding;
Pm023566	GO:0003746;GO:0003924;GO:0005525;GO:0005622;GO:0006414;	translation elongation factor activity;GTPase activity;GTP binding;intracellular;translational elongation;
Pm023567	GO:0016491;GO:0050660;GO:0055114;	oxidoreductase activity;flavin adenine dinucleotide binding;oxidation-reduction process;
Pm023568	GO:0004857;GO:0030599;	enzyme inhibitor activity;pectinesterase activity;
Pm023573	GO:0003677;GO:0005515;GO:0045449;	DNA binding;protein binding;regulation of transcription;
Pm023576	GO:0004497;GO:0005506;GO:0009055;GO:0020037;GO:0055114;	monooxygenase activity;iron ion binding;electron carrier activity;heme binding;oxidation-reduction process;
Pm023578	GO:0004497;GO:0005506;GO:0009055;GO:0020037;	monooxygenase activity;iron ion binding;electron carrier activity;heme binding;
Pm023580	GO:0004497;GO:0005506;GO:0009055;GO:0020037;GO:0055114;	monooxygenase activity;iron ion binding;electron carrier activity;heme binding;oxidation-reduction process;
Pm023575	GO:0003676;GO:0003677;GO:0046983;	nucleic acid binding;DNA binding;protein dimerization activity;
Pm027211	GO:0008152;GO:0016758;	metabolic process;transferase activity, transferring hexosyl groups;
Pm027209	GO:0000786;GO:0003677;GO:0005515;GO:0005634;GO:0006334;GO:0045449;	nucleosome;DNA binding;protein binding;nucleus;nucleosome assembly;regulation of transcription;
Pm027208	GO:0004379;GO:0006499;	glycylpeptide N-tetradecanoyltransferase activity;N-terminal protein myristoylation;
Pm027199	GO:0005515;	protein binding;
Pm027197	GO:0003700;GO:0005634;GO:0006355;GO:0043565;	sequence-specific DNA binding transcription factor activity;nucleus;regulation of transcription, DNA-dependent;sequence-specific DNA binding;
Pm027196	GO:0016787;	hydrolase activity;
Pm027195	GO:0003676;GO:0008270;	nucleic acid binding;zinc ion binding;
Pm027193	GO:0005634;GO:0006334;	nucleus;nucleosome assembly;
Pm027192	GO:0000166;GO:0003677;GO:0003697;GO:0005524;GO:0006259;GO:0006281;GO:0008094;GO:0017111;	nucleotide binding;DNA binding;single-stranded DNA binding;ATP binding;DNA metabolic process;DNA repair;DNA-dependent ATPase activity;nucleoside-triphosphatase activity;
Pm027191	GO:0005634;GO:0030528;GO:0045449;	nucleus;transcription regulator activity;regulation of transcription;
Pm027179	GO:0003824;GO:0009690;GO:0016491;GO:0019139;GO:0050660;GO:0055114;	catalytic activity;cytokinin metabolic process;oxidoreductase activity;cytokinin dehydrogenase activity;flavin adenine dinucleotide binding;oxidation-reduction process;
Pm027178	GO:0003824;GO:0009690;GO:0016491;GO:0019139;GO:0050660;GO:0055114;	catalytic activity;cytokinin metabolic process;oxidoreductase activity;cytokinin dehydrogenase activity;flavin adenine dinucleotide binding;oxidation-reduction process;
Pm027171	GO:0003676;GO:0003824;GO:0008270;	nucleic acid binding;catalytic activity;zinc ion binding;
Pm027170	GO:0004497;GO:0004672;GO:0004674;GO:0005506;GO:0005524;GO:0006468;GO:0009055;GO:0020037;GO:0055114;	monooxygenase activity;protein kinase activity;protein serine/threonine kinase activity;iron ion binding;ATP binding;protein phosphorylation;electron carrier activity;heme binding;oxidation-reduction process;
Pm027169	GO:0005515;	protein binding;
Pm027164	GO:0003700;GO:0006355;GO:0008270;GO:0043565;	sequence-specific DNA binding transcription factor activity;regulation of transcription, DNA-dependent;zinc ion binding;sequence-specific DNA binding;
Pm016419	GO:0000166;GO:0005524;GO:0017111;	nucleotide binding;ATP binding;nucleoside-triphosphatase activity;
Pm016418	GO:0019538;	protein metabolic process;
Pm016415	GO:0006869;GO:0008289;	lipid transport;lipid binding;
Pm016410	GO:0003824;GO:0004553;GO:0004563;GO:0005975;GO:0043169;	catalytic activity;hydrolase activity, hydrolyzing O-glycosyl compounds;beta-N-acetylhexosaminidase activity;carbohydrate metabolic process;cation binding;
Pm016407	GO:0003774;GO:0005515;GO:0005524;GO:0016459;	motor activity;protein binding;ATP binding;myosin complex;
Pm029592	GO:0000166;GO:0005524;GO:0016887;GO:0017111;	nucleotide binding;ATP binding;ATPase activity;nucleoside-triphosphatase activity;
Pm029597	GO:0000166;GO:0004812;GO:0004830;GO:0005524;GO:0005737;GO:0006412;GO:0006418;GO:0006436;	nucleotide binding;aminoacyl-tRNA ligase activity;tryptophan-tRNA ligase activity;ATP binding;cytoplasm;translation;tRNA aminoacylation for protein translation;tryptophanyl-tRNA aminoacylation;
Pm029601	GO:0004791;GO:0005737;GO:0016491;GO:0019430;GO:0045454;GO:0050660;GO:0055114;	thioredoxin-disulfide reductase activity;cytoplasm;oxidoreductase activity;removal of superoxide radicals;cell redox homeostasis;flavin adenine dinucleotide binding;oxidation-reduction process;
Pm029605	GO:0000166;GO:0005524;GO:0016020;GO:0016887;GO:0017111;	nucleotide binding;ATP binding;membrane;ATPase activity;nucleoside-triphosphatase activity;
Pm029610	GO:0005525;GO:0005622;	GTP binding;intracellular;
Pm029615	GO:0016757;	transferase activity, transferring glycosyl groups;
Pm029623	GO:0003743;GO:0006352;GO:0006355;GO:0006413;GO:0008270;GO:0030528;GO:0045449;	translation initiation factor activity;transcription initiation, DNA-dependent;regulation of transcription, DNA-dependent;translational initiation;zinc ion binding;transcription regulator activity;regulation of transcription;
Pm029628	GO:0005643;GO:0006810;	nuclear pore;transport;
Pm029629	GO:0005759;	mitochondrial matrix;
Pm029630	GO:0003824;GO:0005388;GO:0005524;GO:0006754;GO:0006812;GO:0006816;GO:0008152;GO:0015085;GO:0015662;GO:0016020;GO:0016820;	catalytic activity;calcium-transporting ATPase activity;ATP binding;ATP biosynthetic process;cation transport;calcium ion transport;metabolic process;calcium ion transmembrane transporter activity;ATPase activity, coupled to transmembrane movement of ions, phosphorylative mechanism;membrane;hydrolase activity, acting on acid anhydrides, catalyzing transmembrane movement of substances;
Pm029635	GO:0003824;GO:0005388;GO:0005524;GO:0006754;GO:0006812;GO:0006816;GO:0008152;GO:0015085;GO:0015662;GO:0016020;GO:0016820;	catalytic activity;calcium-transporting ATPase activity;ATP binding;ATP biosynthetic process;cation transport;calcium ion transport;metabolic process;calcium ion transmembrane transporter activity;ATPase activity, coupled to transmembrane movement of ions, phosphorylative mechanism;membrane;hydrolase activity, acting on acid anhydrides, catalyzing transmembrane movement of substances;
Pm029636	GO:0003824;GO:0005388;GO:0005524;GO:0006754;GO:0006812;GO:0006816;GO:0008152;GO:0015085;GO:0015662;GO:0016020;GO:0016820;	catalytic activity;calcium-transporting ATPase activity;ATP binding;ATP biosynthetic process;cation transport;calcium ion transport;metabolic process;calcium ion transmembrane transporter activity;ATPase activity, coupled to transmembrane movement of ions, phosphorylative mechanism;membrane;hydrolase activity, acting on acid anhydrides, catalyzing transmembrane movement of substances;
Pm029638	GO:0003715;GO:0006353;	transcription termination factor activity;transcription termination, DNA-dependent;
Pm029646	GO:0003676;GO:0003677;GO:0004386;GO:0005524;GO:0016817;	nucleic acid binding;DNA binding;helicase activity;ATP binding;hydrolase activity, acting on acid anhydrides;
Pm029648	GO:0005509;	calcium ion binding;
Pm029661	GO:0000166;GO:0003677;GO:0003697;GO:0005524;GO:0006259;GO:0006281;GO:0008094;GO:0017111;	nucleotide binding;DNA binding;single-stranded DNA binding;ATP binding;DNA metabolic process;DNA repair;DNA-dependent ATPase activity;nucleoside-triphosphatase activity;
Pm030869	GO:0004672;GO:0004674;GO:0005524;GO:0006468;	protein kinase activity;protein serine/threonine kinase activity;ATP binding;protein phosphorylation;
Pm030871	GO:0004672;GO:0004674;GO:0005524;GO:0006468;	protein kinase activity;protein serine/threonine kinase activity;ATP binding;protein phosphorylation;
Pm030872	GO:0004672;GO:0004674;GO:0005524;GO:0006468;	protein kinase activity;protein serine/threonine kinase activity;ATP binding;protein phosphorylation;
Pm030873	GO:0005515;	protein binding;
Pm030875	GO:0004672;GO:0004674;GO:0005524;GO:0006468;	protein kinase activity;protein serine/threonine kinase activity;ATP binding;protein phosphorylation;
Pm030876	GO:0004672;GO:0004674;GO:0005515;GO:0005524;GO:0006468;	protein kinase activity;protein serine/threonine kinase activity;protein binding;ATP binding;protein phosphorylation;
Pm030878	GO:0006357;GO:0016455;GO:0016592;	regulation of transcription from RNA polymerase II promoter;RNA polymerase II transcription mediator activity;mediator complex;
Pm030879	GO:0005515;GO:0005524;GO:0006915;GO:0006952;	protein binding;ATP binding;apoptosis;defense response;
Pm030882	GO:0004672;GO:0004674;GO:0005515;GO:0005524;GO:0006468;	protein kinase activity;protein serine/threonine kinase activity;protein binding;ATP binding;protein phosphorylation;
Pm030883	GO:0004672;GO:0004674;GO:0005524;GO:0006468;	protein kinase activity;protein serine/threonine kinase activity;ATP binding;protein phosphorylation;
Pm030884	GO:0005634;GO:0030528;GO:0045449;	nucleus;transcription regulator activity;regulation of transcription;
Pm030887	GO:0003723;GO:0006396;GO:0008173;	RNA binding;RNA processing;RNA methyltransferase activity;
Pm030889	GO:0008375;GO:0016020;	acetylglucosaminyltransferase activity;membrane;
Pm030890	GO:0008152;GO:0016787;	metabolic process;hydrolase activity;
Pm008512	GO:0000166;GO:0005524;GO:0006810;GO:0016021;GO:0016887;GO:0017111;GO:0042626;GO:0055085;	nucleotide binding;ATP binding;transport;integral to membrane;ATPase activity;nucleoside-triphosphatase activity;ATPase activity, coupled to transmembrane movement of substances;transmembrane transport;
Pm008507	GO:0000166;GO:0005524;GO:0006810;GO:0016021;GO:0016887;GO:0017111;GO:0042626;GO:0055085;	nucleotide binding;ATP binding;transport;integral to membrane;ATPase activity;nucleoside-triphosphatase activity;ATPase activity, coupled to transmembrane movement of substances;transmembrane transport;
Pm008504	GO:0001522;GO:0003723;GO:0009451;GO:0009982;	pseudouridine synthesis;RNA binding;RNA modification;pseudouridine synthase activity;
Pm008498	GO:0004672;GO:0004674;GO:0005524;GO:0006468;GO:0007165;	protein kinase activity;protein serine/threonine kinase activity;ATP binding;protein phosphorylation;signal transduction;
Pm008496	GO:0005509;GO:0015969;	calcium ion binding;guanosine tetraphosphate metabolic process;
Pm008495	GO:0003735;GO:0005622;GO:0005840;GO:0006412;	structural constituent of ribosome;intracellular;ribosome;translation;
Pm008493	GO:0004857;GO:0005618;GO:0030599;GO:0042545;	enzyme inhibitor activity;cell wall;pectinesterase activity;cell wall modification;
Pm008492	GO:0005488;	binding;
Pm008490	GO:0000155;GO:0004673;GO:0005524;GO:0007165;GO:0018106;	two-component sensor activity;protein histidine kinase activity;ATP binding;signal transduction;peptidyl-histidine phosphorylation;
Pm008503	GO:0005515;GO:0008270;	protein binding;zinc ion binding;
Pm014282	GO:0004672;GO:0004674;GO:0005488;GO:0005515;GO:0005524;GO:0006468;	protein kinase activity;protein serine/threonine kinase activity;binding;protein binding;ATP binding;protein phosphorylation;
Pm014281	GO:0004746;GO:0009231;	riboflavin synthase activity;riboflavin biosynthetic process;
Pm014275	GO:0005515;GO:0008270;	protein binding;zinc ion binding;
Pm014274	GO:0005488;	binding;
Pm014272	GO:0005488;	binding;
Pm014261	GO:0003723;GO:0003735;GO:0005622;GO:0005840;GO:0006412;	RNA binding;structural constituent of ribosome;intracellular;ribosome;translation;
Pm010360	GO:0006629;GO:0016788;	lipid metabolic process;hydrolase activity, acting on ester bonds;
Pm010365	GO:0003677;GO:0005515;GO:0045449;	DNA binding;protein binding;regulation of transcription;
Pm010368	GO:0003677;GO:0003700;GO:0006355;	DNA binding;sequence-specific DNA binding transcription factor activity;regulation of transcription, DNA-dependent;
Pm010370	GO:0003677;GO:0003700;GO:0005515;GO:0006355;GO:0043565;GO:0045449;	DNA binding;sequence-specific DNA binding transcription factor activity;protein binding;regulation of transcription, DNA-dependent;sequence-specific DNA binding;regulation of transcription;
Pm030999	GO:0005515;	protein binding;
Pm031003	GO:0003824;GO:0005488;GO:0008152;GO:0016491;GO:0055114;	catalytic activity;binding;metabolic process;oxidoreductase activity;oxidation-reduction process;
Pm031005	GO:0003676;	nucleic acid binding;
Pm031112	GO:0003824;GO:0005488;GO:0008152;	catalytic activity;binding;metabolic process;
Pm031114	GO:0004930;GO:0004970;GO:0005215;GO:0005234;GO:0006810;GO:0007186;GO:0016020;GO:0016021;GO:0030288;	G-protein coupled receptor activity;ionotropic glutamate receptor activity;transporter activity;extracellular-glutamate-gated ion channel activity;transport;G-protein coupled receptor protein signaling pathway;membrane;integral to membrane;outer membrane-bounded periplasmic space;
Pm004538	GO:0005515;GO:0005524;GO:0006915;GO:0006952;	protein binding;ATP binding;apoptosis;defense response;
Pm004533	GO:0006457;GO:0031072;GO:0051082;	protein folding;heat shock protein binding;unfolded protein binding;
Pm004532	GO:0005488;	binding;
Pm004531	GO:0019904;	protein domain specific binding;
Pm004530	GO:0010038;	response to metal ion;
Pm004523	GO:0003677;GO:0005515;GO:0045449;	DNA binding;protein binding;regulation of transcription;
Pm004519	GO:0004733;GO:0008615;GO:0010181;GO:0016638;GO:0055114;	pyridoxamine-phosphate oxidase activity;pyridoxine biosynthetic process;FMN binding;oxidoreductase activity, acting on the CH-NH2 group of donors;oxidation-reduction process;
Pm004517	GO:0005515;	protein binding;
Pm004511	GO:0004672;GO:0004674;GO:0005524;GO:0006468;	protein kinase activity;protein serine/threonine kinase activity;ATP binding;protein phosphorylation;
Pm004509	GO:0005515;	protein binding;
Pm004508	GO:0005488;	binding;
Pm004507	GO:0016020;	membrane;
Pm004505	GO:0016020;	membrane;
Pm004501	GO:0006855;GO:0015238;GO:0015297;GO:0016020;GO:0055085;	drug transmembrane transport;drug transmembrane transporter activity;antiporter activity;membrane;transmembrane transport;
Pm004496	GO:0005515;GO:0005524;GO:0006915;GO:0006952;	protein binding;ATP binding;apoptosis;defense response;
Pm004492	GO:0006855;GO:0015238;GO:0015297;GO:0016020;GO:0055085;	drug transmembrane transport;drug transmembrane transporter activity;antiporter activity;membrane;transmembrane transport;
Pm004490	GO:0005515;GO:0008270;	protein binding;zinc ion binding;
Pm004484	GO:0004888;GO:0005515;GO:0005524;GO:0006915;GO:0006952;GO:0007165;GO:0031224;GO:0045087;	transmembrane receptor activity;protein binding;ATP binding;apoptosis;defense response;signal transduction;intrinsic to membrane;innate immune response;
Pm004483	GO:0004888;GO:0005515;GO:0005524;GO:0006915;GO:0006952;GO:0007165;GO:0031224;GO:0045087;	transmembrane receptor activity;protein binding;ATP binding;apoptosis;defense response;signal transduction;intrinsic to membrane;innate immune response;
Pm004480	GO:0003824;GO:0004553;GO:0005975;GO:0043169;	catalytic activity;hydrolase activity, hydrolyzing O-glycosyl compounds;carbohydrate metabolic process;cation binding;
Pm004476	GO:0003677;GO:0003700;GO:0005515;GO:0005634;GO:0006355;GO:0030528;GO:0043565;GO:0045449;	DNA binding;sequence-specific DNA binding transcription factor activity;protein binding;nucleus;regulation of transcription, DNA-dependent;transcription regulator activity;sequence-specific DNA binding;regulation of transcription;
Pm004469	GO:0004129;GO:0005739;	cytochrome-c oxidase activity;mitochondrion;
Pm004464	GO:0005509;GO:0005544;	calcium ion binding;calcium-dependent phospholipid binding;
Pm004451	GO:0008152;GO:0016758;	metabolic process;transferase activity, transferring hexosyl groups;
Pm004449	GO:0008152;GO:0016758;	metabolic process;transferase activity, transferring hexosyl groups;
Pm004445	GO:0008152;GO:0016758;	metabolic process;transferase activity, transferring hexosyl groups;
Pm004524	GO:0004672;GO:0004674;GO:0005524;GO:0006468;	protein kinase activity;protein serine/threonine kinase activity;ATP binding;protein phosphorylation;
Pm016548	GO:0003700;GO:0006355;GO:0043565;GO:0046983;	sequence-specific DNA binding transcription factor activity;regulation of transcription, DNA-dependent;sequence-specific DNA binding;protein dimerization activity;
Pm016553	GO:0005524;GO:0006915;GO:0006952;	ATP binding;apoptosis;defense response;
Pm016554	GO:0005515;GO:0008270;	protein binding;zinc ion binding;
Pm016555	GO:0005524;GO:0006915;GO:0006952;	ATP binding;apoptosis;defense response;
Pm016563	GO:0005515;	protein binding;
Pm016569	GO:0008080;GO:0008152;	N-acetyltransferase activity;metabolic process;
Pm016570	GO:0005515;	protein binding;
Pm016572	GO:0004185;GO:0006508;	serine-type carboxypeptidase activity;proteolysis;
Pm016573	GO:0004185;GO:0006508;	serine-type carboxypeptidase activity;proteolysis;
Pm016575	GO:0005524;GO:0006915;GO:0006952;	ATP binding;apoptosis;defense response;
Pm016576	GO:0005524;GO:0006915;GO:0006952;	ATP binding;apoptosis;defense response;
Pm016581	GO:0005524;GO:0006457;GO:0006950;GO:0051082;	ATP binding;protein folding;response to stress;unfolded protein binding;
Pm016582	GO:0005524;GO:0006915;GO:0006952;	ATP binding;apoptosis;defense response;
Pm008456	GO:0004672;GO:0005488;GO:0005515;GO:0005524;GO:0006468;	protein kinase activity;binding;protein binding;ATP binding;protein phosphorylation;
Pm008455	GO:0005524;GO:0016874;	ATP binding;ligase activity;
Pm008453	GO:0004518;GO:0005622;GO:0006281;	nuclease activity;intracellular;DNA repair;
Pm008451	GO:0008152;GO:0008168;	metabolic process;methyltransferase activity;
Pm008449	GO:0003777;GO:0005524;GO:0007018;	microtubule motor activity;ATP binding;microtubule-based movement;
Pm008447	GO:0016209;GO:0016491;GO:0045454;GO:0051920;	antioxidant activity;oxidoreductase activity;cell redox homeostasis;peroxiredoxin activity;
Pm008446	GO:0005488;GO:0006886;GO:0008565;	binding;intracellular protein transport;protein transporter activity;
Pm008444	GO:0005488;GO:0005743;GO:0006810;GO:0055085;	binding;mitochondrial inner membrane;transport;transmembrane transport;
Pm008443	GO:0003676;GO:0004386;GO:0005515;GO:0005524;GO:0008026;	nucleic acid binding;helicase activity;protein binding;ATP binding;ATP-dependent helicase activity;
Pm008441	GO:0005452;GO:0006820;GO:0016020;GO:0016021;	inorganic anion exchanger activity;anion transport;membrane;integral to membrane;
Pm008439	GO:0004650;GO:0005975;	polygalacturonase activity;carbohydrate metabolic process;
Pm008438	GO:0005515;GO:0008104;	protein binding;protein localization;
Pm008435	GO:0003824;GO:0004722;GO:0006470;GO:0008287;	catalytic activity;protein serine/threonine phosphatase activity;protein dephosphorylation;protein serine/threonine phosphatase complex;
Pm008434	GO:0004148;GO:0005737;GO:0016491;GO:0045454;GO:0050660;GO:0055114;	dihydrolipoyl dehydrogenase activity;cytoplasm;oxidoreductase activity;cell redox homeostasis;flavin adenine dinucleotide binding;oxidation-reduction process;
Pm008430	GO:0016757;	transferase activity, transferring glycosyl groups;
Pm008427	GO:0005622;GO:0006464;GO:0016881;	intracellular;protein modification process;acid-amino acid ligase activity;
Pm008425	GO:0003677;GO:0005515;GO:0045449;	DNA binding;protein binding;regulation of transcription;
Pm008424	GO:0003824;	catalytic activity;
Pm008423	GO:0005506;GO:0016491;GO:0055114;	iron ion binding;oxidoreductase activity;oxidation-reduction process;
Pm008419	GO:0003723;	RNA binding;
Pm008417	GO:0006457;GO:0031072;GO:0051082;	protein folding;heat shock protein binding;unfolded protein binding;
Pm008416	GO:0003735;GO:0005840;GO:0006412;GO:0019843;	structural constituent of ribosome;ribosome;translation;rRNA binding;
Pm008414	GO:0005488;	binding;
Pm008404	GO:0004857;GO:0030599;	enzyme inhibitor activity;pectinesterase activity;
Pm008402	GO:0004335;GO:0005524;GO:0005737;GO:0006012;GO:0008152;GO:0016301;GO:0016310;GO:0016773;GO:0046835;	galactokinase activity;ATP binding;cytoplasm;galactose metabolic process;metabolic process;kinase activity;phosphorylation;phosphotransferase activity, alcohol group as acceptor;carbohydrate phosphorylation;
Pm008397	GO:0005529;GO:0006486;GO:0008378;GO:0016020;	sugar binding;protein glycosylation;galactosyltransferase activity;membrane;
Pm008437	GO:0003676;GO:0046983;	nucleic acid binding;protein dimerization activity;
Pm002204	GO:0005093;GO:0005515;GO:0005524;GO:0006915;GO:0015031;GO:0043087;	Rab GDP-dissociation inhibitor activity;protein binding;ATP binding;apoptosis;protein transport;regulation of GTPase activity;
Pm002207	GO:0016020;GO:0055085;	membrane;transmembrane transport;
Pm002208	GO:0004725;	protein tyrosine phosphatase activity;
Pm002217	GO:0005215;GO:0006810;GO:0016020;GO:0055085;	transporter activity;transport;membrane;transmembrane transport;
Pm002218	GO:0004650;GO:0005975;	polygalacturonase activity;carbohydrate metabolic process;
Pm002219	GO:0003824;GO:0016831;GO:0019752;GO:0030170;	catalytic activity;carboxy-lyase activity;carboxylic acid metabolic process;pyridoxal phosphate binding;
Pm002220	GO:0003824;GO:0006520;GO:0016831;GO:0019752;GO:0030170;	catalytic activity;cellular amino acid metabolic process;carboxy-lyase activity;carboxylic acid metabolic process;pyridoxal phosphate binding;
Pm002223	GO:0000151;GO:0004672;GO:0004674;GO:0004842;GO:0005524;GO:0006468;GO:0016567;	ubiquitin ligase complex;protein kinase activity;protein serine/threonine kinase activity;ubiquitin-protein ligase activity;ATP binding;protein phosphorylation;protein ubiquitination;
Pm002224	GO:0000151;GO:0004672;GO:0004674;GO:0004842;GO:0005524;GO:0006468;GO:0016567;	ubiquitin ligase complex;protein kinase activity;protein serine/threonine kinase activity;ubiquitin-protein ligase activity;ATP binding;protein phosphorylation;protein ubiquitination;
Pm002225	GO:0003677;GO:0003700;GO:0006355;	DNA binding;sequence-specific DNA binding transcription factor activity;regulation of transcription, DNA-dependent;
Pm002226	GO:0005488;GO:0005515;	binding;protein binding;
Pm002227	GO:0004672;GO:0004674;GO:0005524;GO:0006468;	protein kinase activity;protein serine/threonine kinase activity;ATP binding;protein phosphorylation;
Pm002233	GO:0008152;GO:0016758;	metabolic process;transferase activity, transferring hexosyl groups;
Pm002234	GO:0008152;GO:0016758;	metabolic process;transferase activity, transferring hexosyl groups;
Pm002235	GO:0008152;GO:0016758;	metabolic process;transferase activity, transferring hexosyl groups;
Pm002238	GO:0003824;GO:0008152;GO:0008661;GO:0016114;GO:0016624;	catalytic activity;metabolic process;1-deoxy-D-xylulose-5-phosphate synthase activity;terpenoid biosynthetic process;oxidoreductase activity, acting on the aldehyde or oxo group of donors, disulfide as acceptor;
Pm002239	GO:0016020;	membrane;
Pm002241	GO:0004491;GO:0008152;GO:0016491;GO:0055114;	methylmalonate-semialdehyde dehydrogenase (acylating) activity;metabolic process;oxidoreductase activity;oxidation-reduction process;
Pm002243	GO:0003677;GO:0008270;GO:0045449;	DNA binding;zinc ion binding;regulation of transcription;
Pm002252	GO:0003824;GO:0005488;GO:0008152;GO:0008270;GO:0016491;GO:0055114;	catalytic activity;binding;metabolic process;zinc ion binding;oxidoreductase activity;oxidation-reduction process;
Pm002254	GO:0003824;GO:0005488;GO:0008152;GO:0008270;GO:0016491;GO:0016747;GO:0055114;	catalytic activity;binding;metabolic process;zinc ion binding;oxidoreductase activity;transferase activity, transferring acyl groups other than amino-acyl groups;oxidation-reduction process;
Pm002255	GO:0003824;GO:0005488;GO:0008152;GO:0008270;GO:0016491;GO:0016747;GO:0055114;	catalytic activity;binding;metabolic process;zinc ion binding;oxidoreductase activity;transferase activity, transferring acyl groups other than amino-acyl groups;oxidation-reduction process;
Pm002257	GO:0003824;GO:0005488;GO:0008152;GO:0008270;GO:0016491;GO:0016747;GO:0055114;	catalytic activity;binding;metabolic process;zinc ion binding;oxidoreductase activity;transferase activity, transferring acyl groups other than amino-acyl groups;oxidation-reduction process;
Pm002258	GO:0003824;GO:0005488;GO:0008152;GO:0008270;GO:0016491;GO:0016747;GO:0055114;	catalytic activity;binding;metabolic process;zinc ion binding;oxidoreductase activity;transferase activity, transferring acyl groups other than amino-acyl groups;oxidation-reduction process;
Pm002259	GO:0003824;GO:0005488;GO:0008152;GO:0008270;GO:0016491;GO:0016747;GO:0055114;	catalytic activity;binding;metabolic process;zinc ion binding;oxidoreductase activity;transferase activity, transferring acyl groups other than amino-acyl groups;oxidation-reduction process;
Pm002263	GO:0003824;GO:0005488;GO:0008152;GO:0008270;GO:0016491;GO:0016747;GO:0055114;	catalytic activity;binding;metabolic process;zinc ion binding;oxidoreductase activity;transferase activity, transferring acyl groups other than amino-acyl groups;oxidation-reduction process;
Pm002265	GO:0003824;GO:0005488;GO:0008152;GO:0008270;GO:0016491;GO:0016747;GO:0055114;	catalytic activity;binding;metabolic process;zinc ion binding;oxidoreductase activity;transferase activity, transferring acyl groups other than amino-acyl groups;oxidation-reduction process;
Pm002266	GO:0003824;GO:0005488;GO:0008152;GO:0008270;GO:0016491;GO:0016747;GO:0055114;	catalytic activity;binding;metabolic process;zinc ion binding;oxidoreductase activity;transferase activity, transferring acyl groups other than amino-acyl groups;oxidation-reduction process;
Pm002268	GO:0003824;GO:0005975;GO:0030246;	catalytic activity;carbohydrate metabolic process;carbohydrate binding;
Pm002269	GO:0004672;GO:0004674;GO:0005488;GO:0005524;GO:0006468;	protein kinase activity;protein serine/threonine kinase activity;binding;ATP binding;protein phosphorylation;
Pm002270	GO:0000166;GO:0005524;GO:0016020;GO:0016887;GO:0017111;	nucleotide binding;ATP binding;membrane;ATPase activity;nucleoside-triphosphatase activity;
Pm002274	GO:0003824;GO:0004372;GO:0006544;GO:0006563;GO:0030170;	catalytic activity;glycine hydroxymethyltransferase activity;glycine metabolic process;L-serine metabolic process;pyridoxal phosphate binding;
Pm002275	GO:0004222;GO:0006508;	metalloendopeptidase activity;proteolysis;
Pm002277	GO:0004672;GO:0004674;GO:0005524;GO:0006468;	protein kinase activity;protein serine/threonine kinase activity;ATP binding;protein phosphorylation;
Pm002282	GO:0004553;GO:0005975;	hydrolase activity, hydrolyzing O-glycosyl compounds;carbohydrate metabolic process;
Pm002283	GO:0005634;GO:0030528;GO:0045449;	nucleus;transcription regulator activity;regulation of transcription;
Pm002284	GO:0005515;	protein binding;
Pm002287	GO:0005515;GO:0008270;	protein binding;zinc ion binding;
Pm002289	GO:0005515;GO:0008270;	protein binding;zinc ion binding;
Pm002290	GO:0003677;GO:0005515;GO:0045449;	DNA binding;protein binding;regulation of transcription;
Pm002292	GO:0004611;GO:0004612;GO:0005524;GO:0006094;GO:0017076;	phosphoenolpyruvate carboxykinase activity;phosphoenolpyruvate carboxykinase (ATP) activity;ATP binding;gluconeogenesis;purine nucleotide binding;
Pm002293	GO:0004611;GO:0004612;GO:0005524;GO:0006094;GO:0017076;	phosphoenolpyruvate carboxykinase activity;phosphoenolpyruvate carboxykinase (ATP) activity;ATP binding;gluconeogenesis;purine nucleotide binding;
Pm002297	GO:0055085;	transmembrane transport;
Pm002299	GO:0008152;GO:0016758;	metabolic process;transferase activity, transferring hexosyl groups;
Pm002300	GO:0008152;GO:0016758;	metabolic process;transferase activity, transferring hexosyl groups;
Pm002301	GO:0003777;GO:0005524;GO:0007018;	microtubule motor activity;ATP binding;microtubule-based movement;
Pm002306	GO:0005524;GO:0005975;GO:0016773;	ATP binding;carbohydrate metabolic process;phosphotransferase activity, alcohol group as acceptor;
Pm002308	GO:0004497;GO:0005506;GO:0009055;GO:0020037;GO:0055114;	monooxygenase activity;iron ion binding;electron carrier activity;heme binding;oxidation-reduction process;
Pm002310	GO:0003824;GO:0005488;GO:0005975;GO:0006108;GO:0008152;GO:0016491;GO:0016615;GO:0016616;GO:0030060;GO:0044262;GO:0055114;	catalytic activity;binding;carbohydrate metabolic process;malate metabolic process;metabolic process;oxidoreductase activity;malate dehydrogenase activity;oxidoreductase activity, acting on the CH-OH group of donors, NAD or NADP as acceptor;L-malate dehydrogenase activity;cellular carbohydrate metabolic process;oxidation-reduction process;
Pm002311	GO:0004672;GO:0004674;GO:0005515;GO:0005524;GO:0006468;	protein kinase activity;protein serine/threonine kinase activity;protein binding;ATP binding;protein phosphorylation;
Pm002313	GO:0003924;GO:0005198;GO:0005525;GO:0005874;GO:0007017;GO:0007018;GO:0043234;GO:0051258;	GTPase activity;structural molecule activity;GTP binding;microtubule;microtubule-based process;microtubule-based movement;protein complex;protein polymerization;
Pm002317	GO:0003700;GO:0005634;GO:0006355;GO:0043565;	sequence-specific DNA binding transcription factor activity;nucleus;regulation of transcription, DNA-dependent;sequence-specific DNA binding;
Pm002321	GO:0003824;GO:0008152;GO:0030170;	catalytic activity;metabolic process;pyridoxal phosphate binding;
Pm002329	GO:0006508;GO:0008236;	proteolysis;serine-type peptidase activity;
Pm002307	GO:0004672;GO:0004674;GO:0005515;GO:0005524;GO:0006468;	protein kinase activity;protein serine/threonine kinase activity;protein binding;ATP binding;protein phosphorylation;
Pm002318	GO:0004129;GO:0005743;GO:0005751;	cytochrome-c oxidase activity;mitochondrial inner membrane;mitochondrial respiratory chain complex IV;
Pm007076	GO:0003677;GO:0004003;GO:0005524;GO:0006281;	DNA binding;ATP-dependent DNA helicase activity;ATP binding;DNA repair;
Pm007096	GO:0000166;GO:0004812;GO:0004820;GO:0005524;GO:0005737;GO:0006412;GO:0006418;GO:0006426;	nucleotide binding;aminoacyl-tRNA ligase activity;glycine-tRNA ligase activity;ATP binding;cytoplasm;translation;tRNA aminoacylation for protein translation;glycyl-tRNA aminoacylation;
Pm007099	GO:0016020;	membrane;
Pm007100	GO:0003824;GO:0004801;GO:0005737;GO:0005975;GO:0006098;GO:0008152;	catalytic activity;transaldolase activity;cytoplasm;carbohydrate metabolic process;pentose-phosphate shunt;metabolic process;
Pm007101	GO:0006457;	protein folding;
Pm007106	GO:0005515;GO:0008270;	protein binding;zinc ion binding;
Pm007113	GO:0003677;GO:0003700;GO:0006355;	DNA binding;sequence-specific DNA binding transcription factor activity;regulation of transcription, DNA-dependent;
Pm007119	GO:0006813;GO:0015079;GO:0016020;	potassium ion transport;potassium ion transmembrane transporter activity;membrane;
Pm007120	GO:0006813;GO:0015079;GO:0016020;	potassium ion transport;potassium ion transmembrane transporter activity;membrane;
Pm007122	GO:0008270;	zinc ion binding;
Pm007123	GO:0000166;GO:0003676;	nucleotide binding;nucleic acid binding;
Pm007127	GO:0003677;GO:0005524;GO:0005634;GO:0006260;GO:0006270;	DNA binding;ATP binding;nucleus;DNA replication;DNA-dependent DNA replication initiation;
Pm007128	GO:0005509;GO:0005783;GO:0006457;GO:0051082;	calcium ion binding;endoplasmic reticulum;protein folding;unfolded protein binding;
Pm007129	GO:0005488;	binding;
Pm007134	GO:0004601;GO:0005506;GO:0005509;GO:0009055;GO:0016020;GO:0016021;GO:0016491;GO:0050660;GO:0050664;GO:0055114;	peroxidase activity;iron ion binding;calcium ion binding;electron carrier activity;membrane;integral to membrane;oxidoreductase activity;flavin adenine dinucleotide binding;oxidoreductase activity, acting on NADH or NADPH, oxygen as acceptor;oxidation-reduction process;
Pm007139	GO:0005515;	protein binding;
Pm007147	GO:0005515;	protein binding;
Pm007148	GO:0005488;	binding;
Pm007151	GO:0016020;	membrane;
Pm007154	GO:0006812;GO:0015299;GO:0016021;GO:0055085;	cation transport;solute:hydrogen antiporter activity;integral to membrane;transmembrane transport;
Pm007155	GO:0003735;GO:0005622;GO:0005840;GO:0006412;	structural constituent of ribosome;intracellular;ribosome;translation;
Pm007156	GO:0003676;GO:0004386;GO:0005524;GO:0008026;	nucleic acid binding;helicase activity;ATP binding;ATP-dependent helicase activity;
Pm007157	GO:0004252;GO:0005622;GO:0008270;GO:0016021;	serine-type endopeptidase activity;intracellular;zinc ion binding;integral to membrane;
Pm007162	GO:0003824;GO:0005215;GO:0006857;GO:0008152;GO:0016020;	catalytic activity;transporter activity;oligopeptide transport;metabolic process;membrane;
Pm007172	GO:0008152;GO:0008168;	metabolic process;methyltransferase activity;
Pm031011	GO:0005515;	protein binding;
Pm024113	GO:0004550;GO:0005524;GO:0006183;GO:0006228;GO:0006241;	nucleoside diphosphate kinase activity;ATP binding;GTP biosynthetic process;UTP biosynthetic process;CTP biosynthetic process;
Pm024117	GO:0001522;GO:0003723;GO:0009451;GO:0009982;	pseudouridine synthesis;RNA binding;RNA modification;pseudouridine synthase activity;
Pm024118	GO:0003824;GO:0003978;GO:0005488;GO:0005975;GO:0006012;GO:0008152;GO:0016857;GO:0044237;GO:0050662;	catalytic activity;UDP-glucose 4-epimerase activity;binding;carbohydrate metabolic process;galactose metabolic process;metabolic process;racemase and epimerase activity, acting on carbohydrates and derivatives;cellular metabolic process;coenzyme binding;
Pm024120	GO:0004806;GO:0006629;	triglyceride lipase activity;lipid metabolic process;
Pm024121	GO:0003924;GO:0005525;	GTPase activity;GTP binding;
Pm024124	GO:0016773;	phosphotransferase activity, alcohol group as acceptor;
Pm024133	GO:0006629;GO:0016787;GO:0016788;	lipid metabolic process;hydrolase activity;hydrolase activity, acting on ester bonds;
Pm024134	GO:0005509;	calcium ion binding;
Pm024136	GO:0005515;GO:0008270;	protein binding;zinc ion binding;
Pm024137	GO:0004842;GO:0005515;GO:0005634;GO:0006511;GO:0007275;GO:0008270;GO:0016567;	ubiquitin-protein ligase activity;protein binding;nucleus;ubiquitin-dependent protein catabolic process;multicellular organismal development;zinc ion binding;protein ubiquitination;
Pm024138	GO:0000166;GO:0004222;GO:0005524;GO:0006508;GO:0017111;	nucleotide binding;metalloendopeptidase activity;ATP binding;proteolysis;nucleoside-triphosphatase activity;
Pm024140	GO:0005515;	protein binding;
Pm024148	GO:0003824;GO:0008152;GO:0009058;	catalytic activity;metabolic process;biosynthetic process;
Pm024149	GO:0003677;GO:0005634;GO:0006355;GO:0009725;GO:0045449;GO:0046983;	DNA binding;nucleus;regulation of transcription, DNA-dependent;response to hormone stimulus;regulation of transcription;protein dimerization activity;
Pm024150	GO:0016020;GO:0016760;GO:0030244;	membrane;cellulose synthase (UDP-forming) activity;cellulose biosynthetic process;
Pm024153	GO:0016020;GO:0016760;GO:0030244;	membrane;cellulose synthase (UDP-forming) activity;cellulose biosynthetic process;
Pm024156	GO:0016020;GO:0016760;GO:0030244;	membrane;cellulose synthase (UDP-forming) activity;cellulose biosynthetic process;
Pm024157	GO:0016020;GO:0016760;GO:0030244;	membrane;cellulose synthase (UDP-forming) activity;cellulose biosynthetic process;
Pm024158	GO:0005515;GO:0008270;	protein binding;zinc ion binding;
Pm024166	GO:0005515;	protein binding;
Pm001587	GO:0004553;GO:0005975;	hydrolase activity, hydrolyzing O-glycosyl compounds;carbohydrate metabolic process;
Pm001582	GO:0004553;GO:0005975;	hydrolase activity, hydrolyzing O-glycosyl compounds;carbohydrate metabolic process;
Pm001581	GO:0005515;GO:0005524;GO:0005694;GO:0051276;	protein binding;ATP binding;chromosome;chromosome organization;
Pm001580	GO:0008270;	zinc ion binding;
Pm001574	GO:0004221;GO:0005515;GO:0006511;	ubiquitin thiolesterase activity;protein binding;ubiquitin-dependent protein catabolic process;
Pm001570	GO:0006508;GO:0008234;	proteolysis;cysteine-type peptidase activity;
Pm001568	GO:0008152;GO:0016787;	metabolic process;hydrolase activity;
Pm001563	GO:0005515;GO:0008270;	protein binding;zinc ion binding;
Pm001553	GO:0009058;GO:0016844;	biosynthetic process;strictosidine synthase activity;
Pm001551	GO:0003723;GO:0006396;GO:0016779;	RNA binding;RNA processing;nucleotidyltransferase activity;
Pm001547	GO:0003677;GO:0005515;	DNA binding;protein binding;
Pm001541	GO:0004221;GO:0006511;	ubiquitin thiolesterase activity;ubiquitin-dependent protein catabolic process;
Pm001531	GO:0003950;GO:0005634;	NAD+ ADP-ribosyltransferase activity;nucleus;
Pm001528	GO:0004672;GO:0005524;GO:0006468;	protein kinase activity;ATP binding;protein phosphorylation;
Pm001527	GO:0005524;GO:0006457;GO:0009408;GO:0031072;GO:0051082;	ATP binding;protein folding;response to heat;heat shock protein binding;unfolded protein binding;
Pm030423	GO:0005509;	calcium ion binding;
Pm030427	GO:0003677;GO:0006355;	DNA binding;regulation of transcription, DNA-dependent;
Pm002334	GO:0005488;	binding;
Pm002336	GO:0005525;GO:0005622;	GTP binding;intracellular;
Pm002337	GO:0005618;GO:0030599;GO:0042545;	cell wall;pectinesterase activity;cell wall modification;
Pm002342	GO:0005488;	binding;
Pm002344	GO:0003676;GO:0004386;GO:0005524;GO:0008026;	nucleic acid binding;helicase activity;ATP binding;ATP-dependent helicase activity;
Pm002345	GO:0005515;	protein binding;
Pm002346	GO:0003677;GO:0003700;GO:0006355;	DNA binding;sequence-specific DNA binding transcription factor activity;regulation of transcription, DNA-dependent;
Pm002349	GO:0016209;GO:0016491;	antioxidant activity;oxidoreductase activity;
Pm002350	GO:0004497;GO:0005506;GO:0009055;GO:0020037;	monooxygenase activity;iron ion binding;electron carrier activity;heme binding;
Pm002351	GO:0005515;GO:0005524;GO:0005634;GO:0016818;GO:0045449;	protein binding;ATP binding;nucleus;hydrolase activity, acting on acid anhydrides, in phosphorus-containing anhydrides;regulation of transcription;
Pm002357	GO:0008152;GO:0016597;	metabolic process;amino acid binding;
Pm004440	GO:0005515;GO:0005622;GO:0007165;	protein binding;intracellular;signal transduction;
Pm004438	GO:0004857;GO:0005618;GO:0030599;GO:0042545;	enzyme inhibitor activity;cell wall;pectinesterase activity;cell wall modification;
Pm004437	GO:0004857;GO:0005618;GO:0030599;GO:0042545;	enzyme inhibitor activity;cell wall;pectinesterase activity;cell wall modification;
Pm004433	GO:0006950;	response to stress;
Pm004432	GO:0003743;GO:0005515;GO:0005852;GO:0006413;	translation initiation factor activity;protein binding;eukaryotic translation initiation factor 3 complex;translational initiation;
Pm004431	GO:0004221;GO:0006511;GO:0008270;	ubiquitin thiolesterase activity;ubiquitin-dependent protein catabolic process;zinc ion binding;
Pm004428	GO:0008152;GO:0008168;	metabolic process;methyltransferase activity;
Pm004420	GO:0003700;GO:0005634;GO:0006355;GO:0043565;	sequence-specific DNA binding transcription factor activity;nucleus;regulation of transcription, DNA-dependent;sequence-specific DNA binding;
Pm004418	GO:0003700;GO:0005634;GO:0006355;GO:0043565;	sequence-specific DNA binding transcription factor activity;nucleus;regulation of transcription, DNA-dependent;sequence-specific DNA binding;
Pm004417	GO:0003700;GO:0005634;GO:0006355;GO:0043565;	sequence-specific DNA binding transcription factor activity;nucleus;regulation of transcription, DNA-dependent;sequence-specific DNA binding;
Pm004413	GO:0016020;GO:0055085;	membrane;transmembrane transport;
Pm004412	GO:0003777;GO:0005524;GO:0007018;	microtubule motor activity;ATP binding;microtubule-based movement;
Pm004408	GO:0005488;	binding;
Pm004407	GO:0003677;GO:0005515;GO:0045449;	DNA binding;protein binding;regulation of transcription;
Pm004406	GO:0003677;GO:0005515;GO:0045449;	DNA binding;protein binding;regulation of transcription;
Pm004405	GO:0005506;GO:0010181;GO:0016491;GO:0055114;	iron ion binding;FMN binding;oxidoreductase activity;oxidation-reduction process;
Pm004403	GO:0016747;	transferase activity, transferring acyl groups other than amino-acyl groups;
Pm004402	GO:0005515;	protein binding;
Pm004399	GO:0003723;GO:0003725;GO:0005622;	RNA binding;double-stranded RNA binding;intracellular;
[truncated: 7,559 more rows]
