# Supplementary material for: Genome-wide DNA polymorphisms in two cultivars of mei (Prunus mume sieb. et zucc.)
Source: BMC Genet. 2013 Oct 6;14:98. doi: 10.1186/1471-2156-14-98 (PMC3851432; doi:10.1186/1471-2156-14-98)
Supplement: Additional file 5 — Characteristics of 670 polymorphic SNP probe loci developed in ‘Fenban’ and ‘Kouzi Yudie’. [file 1471-2156-14-98-S5.xls]

## Sheet: Sheet1
Additional file 5. Characteristics of 670 polymorphic SNP probe loci developed in 'Fenban' and 'Kouzi Yudie'
Sequence ID	Scaffold ID	SNP locus in scaffold	Pseudochromosome	SNP locus on Chromosome	Probe sequence	Kouzi Yudie Allel	Fen Ban Allel	SNP position
PMSNP001	scaffold528	57942	Pseudochromosome1	57942	ATATACCAGATAATTTTTTAGTTTGGTTCAAACTAACCTGACGATTACTAGCTGAAAAT[T]GGTCATATATATACCTAAAACACACCATCTTCTATCCTTCCAAAAACAATCATTTTACGT	T	W	Intergenic
PMSNP002	scaffold250	35883	Pseudochromosome1	272503	TTCTACGTGTTAATATTAGAGTAAAGGTTGATGACTTTAATGTTCAGTATATTATTTAC[C]TAAAAGTTAGTGCCATTTGTTCTACTCTTATGAGTTGTTTTTATCTTGTTTATTCTAGAT	C	M	CDS
PMSNP003	scaffold250	384715	Pseudochromosome1	621335	TAGAGATTGAGGCTTCGAACTGACAGAAAACATCTGAAACAACGTAAATAAAAAAATC[T]GAATCGATTCAAACATATCAGTTTAAACCGTGAGCTATAGGGTTCACTGTGGCATCGGCTA	T	W	Intergenic
PMSNP004	scaffold15	148292	Pseudochromosome1	1084771	ATTGCAGTAGGTGGATCATCTGAGACCATCAATGCCTTCATTAGAAGCATTTCTCAAG[G]CCATGAGCATTAAGCCAAGACTCAATCTACTTGTTGTTAGAGGTTCTCAGAAGACTGTTTA	G	K	Intergenic
PMSNP005	scaffold502	71995	Pseudochromosome1	2760428	TAATTGCCTTGGCCTTGAAGAATGAATTGTACTGGATTTTTTTCCAGGACTCATTGGC[T]GAGATTTTGGACTTGCTGGTTGAGATTTTGGACTCATTGGCTGAGAGTTTTTGCTTACTGA	W	T	CDS
PMSNP006	scaffold230	449326	Pseudochromosome1	4408118	TTCCTATGCATGAATTCATTGAATTGTTATCCTAGAGTAGTGGTCATGCGGTGCTGGT[T]GCATTATAACTTACATCAGTATGTTGATAGGTTTGCATGGAAATAAGAGGAAGTTTTATTC	T	Y	Intron
PMSNP007	scaffold170	177273	Pseudochromosome1	4624738	TTGCGAAACCAACAGGTAAATCGGTAATTTTAGTAATGTTTTTGGTCTTTTTGCGGGTA[A]GAATCGAAGAGTTATTCTGATTCCTCATGTGCTGCCAATAGTTTTTTGACACGTGGTGTA	W	A	Intron
PMSNP008	scaffold170	438571	Pseudochromosome1	4886036	TCCTCCATCTTCGTAAGCAATTGAACAGCAGGCCTATTGTTACCTGTCATGCAAAAGCC[C]TTTATTATTGTGCCAAAAGTAACCACATTAGGCTGACAATTACCTCCCCTCATCATTTTG	M	C	CDS
PMSNP009	scaffold147	641829	Pseudochromosome1	7376938	GCATTGGGCCAATGCCCATATAAACCTATGTTGGGTTGTGCCTAAATCTGATCCTGTG[G]TGTGGCGGATCGGTAGCGAATTATTTTGCTCCCACATTATGAAATTTACGAAGCTTGAGAA	G	K	CDS
PMSNP010	scaffold147	844775	Pseudochromosome1	7579884	TCACTGATTACTTTCTTTTAGCTTTTAGTTGGGGTGATGAGGTACGGAGAGGGCTCCA[T]CATGTGTGACTAGTTTGAATGGTATTTCTCCAACTTATGAAAATGAACTTGTCACAATGCT	T	Y	Intergenic
PMSNP011	scaffold147	889497	Pseudochromosome1	7624606	TCCACTCTCTTACCCTTTGAAACCCATTAACATCATGACTAAATCCCCAAGCTTTGAA[A]CGTCTTGGAGAACCCTTCACCCAAGCACTAGCATACATAAAAGCCAGAGCCATAACCATTC	W	A	Intergenic
PMSNP012	scaffold147	1054755	Pseudochromosome1	7789864	GTGGATTTTGTGATGTCTATCTATATTGCCTATGTATAGAGTATGAGGAGTTGTTGTT[G]TGAGGTTGTGGAAAGATATGAGTTTGAGGGATGGTTGTGAGATGTATGAGTATGTTAGGTG	K	G	Intron
PMSNP013	scaffold58	455052	Pseudochromosome1	8315505	TTTTTTATGGTTCGTTGAGAGGCTCAATGCCAGATTACTATGCTTAGATCCAGCACCA[A]GATTGGAGAACCTACTGTTGTGTTTGCTTCCAAAAACACTGCTTTGGTTTTTGAGCGTGCA	A	M	Intergenic
PMSNP014	scaffold58	457344	Pseudochromosome1	8317797	CTGTAGGATGCAGATGGGTGTTTACAGTTAAATATAATGCAGATGGTATTGTGGAGAG[G]TACAAGGCAAGATTAGTAGCTAAAGGGCTCACTCAGACATATGGAGTTGATTATCATGATA	G	S	Intergenic
PMSNP015	scaffold58	610770	Pseudochromosome1	8471223	ATCATGTTGAAGTGCAGTTGGCGCTTTGACCAAGCTGATGCTCTGTTCCAACTCTTTT[A]CTGCCTCTCTGTTCTCCTTGGCTTTCTTGTCCTTCATCCTGCTCAAGTTTTTCACAAATTT	A	R	Intron
PMSNP016	scaffold559	114225	Pseudochromosome1	9011192	AGTGCAGATTGGTAACTGAATCAACCATGCCAGAATTAGGCTGAAAAAGCACGTACTC[T]AATGGAACTTCTCCAGGGTTGTCCTTGTAAGCAAAATATGGATATGCGTTTATGAGAAAAG	T	Y	CDS
PMSNP017	scaffold559	170262	Pseudochromosome1	9067229	TACTCCAACACCGGCCTGTTGACATCTCAATACCATATTTTTGAAATGATATGATGATG[G]CTTCTCAGCTGGGACATTGTCATACATTCGTCTTCATCATCATCATCATCACTGTCAACT	G	R	Intergenic
PMSNP018	scaffold199	215958	Pseudochromosome1	9452983	GATGCACGTGATGGTTCATTTGCCAGAAGAGGCATTGCTTGCTGGTCCTGTCAACTAT[C]GCTGGATGTATCCGATAGAAAGGTATATAATCCTTATCGTTTGTGTATGCATCATTATCAC	C	Y	Intergenic
PMSNP019	scaffold192	245523	Pseudochromosome1	9857477	AGGACAATGCATGAATCTAGCTAATAAGCTAGCTGCAAACATTATGTCAGGCCTTGTA[G]CTATTAACTACAACAAACTTCCCACAATCTACCTATGTTCATTCTCATATGCAGGATCACT	G	R	Intergenic
PMSNP020	scaffold192	394988	Pseudochromosome1	10006942	AAGGGAACTATTCAGCTCAGATATCATCACCCGTAAGTCAGAAGTCTTATTCTCATAA[C]GAGTCTGCTCGACAGAAAGCTTGCTAATTAGTCCGGCATTCTTCTTCTCTAACTCACTGAG	Y	C	Intergenic
PMSNP021	scaffold192	397220	Pseudochromosome1	10009174	CCCTAACCTCACACCAAACCCAATGCTTTCAATTACTGAAGGAGGGGAGACTGAAACAC[C]AGCCAAGTCAGCAAATTCACTGACTGCAGACTTAGTCCATGGACTGTAGCAATGTCGAGA	Y	C	Intergenic
PMSNP022	scaffold1249	2185	Pseudochromosome1	10326433	CCTTGCGACTTACTTCTGGTGATGAGGATGGGTCTTCCTCATCCAGTGCAGATAATAG[C]ATGCTCTGGAGACTTATTTGGAAAGCCACTGTACCTACAAAGCTTCAATTTTTTGCATGGT	C	S	Intergenic
PMSNP023	scaffold1308	51145	Pseudochromosome1	10401219	CCTTTGGTCAATCCATCCTCAATGATTCGAAAGGCTAAAGTACTTTTAGAGCAAAATTG[G]AGAGAAGGGGTAACATAGTCACAAGGAAGTACTTTTTGCATGTTACAATATATATGTTTT	G	S	Intron
PMSNP024	scaffold154	32053	Pseudochromosome1	10447872	ATCTTGCTCAATTTGCTTCACCTGAGCTTCTTCTTTGTCTAAACTGATTAACAAAATCT[T]TGTTACTTCAATTTCAGCATCGTCTTTCTTCTTCCTACTGCTCTGGACTTTATTCAGAGG	W	T	Intergenic
PMSNP025	scaffold446	142614	Pseudochromosome1	10777366	ACAAAATATCATATAAATGCACGATTAACAGTACATAAAATGAAAGCAGTGTTTATGA[C]ATCACCAGTTATGAAGGTAATCTGAATTTAACATGAGCAAGTAAACAATTTCATCTTCTAA	M	C	Intergenic
PMSNP026	scaffold107	39337	Pseudochromosome1	10867482	ATGTACAAGTTTCCGGTTTGTTGTTTTTGAAAGTTTACACTTCTTTGGAGTGTCTGTT[A]GTCTTATCCTTAATGTATGTCGGGTTGACCAGGATACACTGGGGTGAAGGGTCCATGCAAT	W	A	Intron
PMSNP027	scaffold107	41334	Pseudochromosome1	10869479	TTTCTATATAAATTTCTGTTTATTGTCCAAGAAAGCTTACGGCTGATGTTTCTGCTTA[G]TAAATAAGTGGTGTTTCTGTTTTGCTTTGCAATGCAGTGAGGAGCTATCCCACTTGCTGTA	S	G	CDS
PMSNP028	scaffold107	129705	Pseudochromosome1	10957850	TAAAATTAAAACACTCCGATTGACATGCCATGCTAAGTAGAAAATTATTATTTCACACC[C]AACCACGCTACAAGCTTAAGTGGGCCCAAGCCACGCAAATGCCCGGGGCTTGCTTGAGTG	C	Y	Intergenic
PMSNP029	scaffold228	475184	Pseudochromosome1	11511633	ATCCCTAACCAACGGTTCATGCTCCAGTGGTTGTCCATTTGCTCTCATGGACCTTTCA[T]AAATTCTTGTCAATGTCGTGTTCATGGGATCGGGTTTGAACACCTCTGAAGTATCATAATC	W	T	Intergenic
PMSNP030	scaffold187	210191	Pseudochromosome1	11954742	GACCAGTATAAATTCCAAGAAAATTTTCTTCCCTCGATACAGAGAGAGAGAAGTCTCTA[A]GAACATCATGGATGCTGATGGTCTTAACCCTCCCAAGTGAGGTTAGAGTTCCCACTTGGA	W	A	Intergenic
PMSNP031	scaffold187	218791	Pseudochromosome1	11963342	GGATGCTGATGGTCTTAACCCTCCCAAGTGAGGTTAGAGTTCTCACTTGGATCATGCAC[C]TATTAATCAACTCGTTCAAGCAATTTTCAGCTACACCTTCTGTTGTATCTTCCCCTTGTT	Y	C	CDS
PMSNP032	scaffold187	351091	Pseudochromosome1	12095642	AGTTCCATGCTTTTCCTTTTCTTTTAACAGGTCATGCTTAGTTTCAACATGTTTGATA[C]GTCTATGATCTTGTATGCTTGACTTATGATCTATCACAGTAGTTTCTCTTGACTCATTGTT	Y	C	Intron
PMSNP033	scaffold187	351133	Pseudochromosome1	12095684	TCAACATGTTTGATACGTCTATGATCTTGTATGCTTGACTTATGATCTATCACAGTA[G]TTTCTCTTGACTCATTGTTTTTTCATACAGAGGAAAAGATAGCCTTAATGAAGACGTTGT	K	G	CDS
PMSNP034	scaffold187	588156	Pseudochromosome1	12332707	ACTGGACTAAAGAGTATGAAGAGGAGCAGCTGGACTATGAACCATCTGCAGATGACCA[G]AACGGACTTCTCGAGACAGGAGAACAGGGAGACTGGACTGAAGAATATGGAGAAGAGCAGA	K	G	Intergenic
PMSNP035	scaffold131	449077	Pseudochromosome1	13075394	ACCAGGATGTTCAAGTCATTTTGAGATCCAGCAACTCCGAAAAAGGCGTGCCAAACCC[A]TGTATCGAAACCTGCAACGGCTTCAAGGATGATGCTTTTTTGGCCTTTCCGATTTCCGTAC	A	W	Intergenic
PMSNP036	scaffold185	85426	Pseudochromosome1	13204326	CAAACCCACTAGTCGCAAGAAGCATTTAATGCACGAGGGAAGAGGGGAAGTGACTGAA[G]TCAGGGTTTGGTGATGGAAATCAGAGTGGTTAGGCGCAAACATTCTCACAAGTATTCTTAC	S	G	Intergenic
PMSNP037	scaffold185	192202	Pseudochromosome1	13311102	ATCTTAGTTACATATAATCTCCCACCATGGCTATGTATGAAACGGAAGTTCATGATGT[T]AACTTTATTAATTTTCAGTCCTAAACAATAGTATAAATATCTACTTAGAACCTTTGATTGA	W	T	Intergenic
PMSNP038	scaffold149	188831	Pseudochromosome1	13545502	CTCCTTATCTACCTTGGCCATATTCACGTACATCTCGCCATAAGCCAGCAACACAAAG[C]ATGATCAGTTAAAGGCAAATTCGAATTATATGAACAGAGTTTTAAGGCAAGCCAACTTACA	Y	C	CDS
PMSNP039	scaffold246	126469	Pseudochromosome1	13718161	TGCTTAGAAGACACCTTAAACAACAGTTGTTGGACGTGCTATATATTTAGTTAGGCTAG[G]CTTATGAATCACAGAATTGGGAGGTTGCTTGGATTTGAAGAAATTAAGAGTTTGATAATG	S	G	Intron
PMSNP040	scaffold246	180251	Pseudochromosome1	13771943	AAGCTTCATTTCCTCCCAGTATATCAACAATCTTTTTGTAATGGATCGGATTGTTGCA[G]CTCGATCCTTCTCCTGTTGATTGGGGCTAAACATCAGAGTTCTGGAAGTTTAGAACAAAAA	R	G	Intergenic
PMSNP041	scaffold246	284578	Pseudochromosome1	13876270	TATGAATAGGAGCATTACTTGACCTGCTATGGAAGAACCAACTCACGTCAACAAGCCA[C]AGAGAACCCTCGCAAGCGTAGTCCACTAATACGCCACATAGGCAAGACGACCGATGAGGTC	Y	C	Intron
PMSNP042	scaffold676	46549	Pseudochromosome1	14080015	AGGATTGATACTGTCTGACCGCTTCCTTCACAGCAGCCTTAACCTCTACAACCTTGAC[C]TTTCGCTCTTTTCTAGCGCCACCCGAATCGCCTCCTTTGCCACCTCGGCCTCCCTGGCTGC	C	M	Intergenic
PMSNP043	scaffold79	245675	Pseudochromosome1	14613422	TAAGGAACAGTACCAACGCCTTATTGGAAGGTTAATATACCTGACACACACAAGACCA[G]ATATTGCATATACTATGAGTGTGATTAGTCAATTTATGCATTCACCTAGTGTTTCTCATAG	G	R	Intergenic
PMSNP044	scaffold79	328150	Pseudochromosome1	14695897	AAGCAGTCCAACTAGATATGCAACTTCCATATGGCCTGCCATGGTTGCAATGCGCATCC[C]ATTCAATGCTTCCACATTACCCTGCATGAAAAACACTTCGAACGCTTCTCTAAATATCAA	Y	C	CDS
PMSNP045	scaffold79	430348	Pseudochromosome1	14798095	TTATTGCCCCTTACTATTTATTTACATGCTCTGTATTTCAGTTGATTTCGCCCTTTGAT[T]TATAGTTAAAAAAATATGATCCATTTTTGGTTATTATGGGTTTGCGCACAGTCAGTCTTG	T	K	Intergenic
PMSNP046	scaffold79	452739	Pseudochromosome1	14820486	AAACGAGTTTCAAAACTTTAAAATCAATGTCAGAAGTTGGTGGTTGGGAAGCATACCTG[G]ATCGACAAATTTGGTGGCTGGAATCGTCCTAAACAACATTAGAAGTTTTGGATAAAATCG	R	G	Intergenic
PMSNP047	scaffold418	87605	Pseudochromosome1	14959383	CGTAGTTTTGTGTATTGGCCAAAGATGCATCTCGATGTTTCACAATACATAAGAGGTT[G]TGTTCTATGCAACACATCGAAGCCTTCCAACATAAAGTTAGAATTGTATCTTCCATTGCCA	G	K	Intergenic
PMSNP048	scaffold626	56201	Pseudochromosome1	15319804	TCCATTGGTATGTGCCCTTCCTGTCCTCATGGACAAGCTCAGTGGTCTCGTAGCTGTA[C]ACTGAATGAATCTCATTCTCTGTGTACTTTACATTAGGGGACTCTACCTTAAAGCTCTCGA	C	Y	CDS
PMSNP049	scaffold203	5629	Pseudochromosome1	15336955	TGGATAGAGCGTCATTGATGATCAAGTATCGAGCGGAACGATAGCGAAGACGCCATGCT[T]CTGCAGGATTAGCAGGTAATATCTGGTTCTGCAGAAACTGAAGGATGGGGTCCATCCATG	T	K	Intergenic
PMSNP050	scaffold203	25835	Pseudochromosome1	15357161	TTCCGTTTCAGAAGCCCCAGACATCTTTCGACCTCCTCCTCACGAAGACGACTCTCAG[T]CTCAGTCTCTGCTTCGTCTTCTTCTTCTCTCCAAGCTCTGATTTTCGACTGCGATGGGGTA	K	T	CDS
PMSNP051	scaffold474	55102	Pseudochromosome1	16402752	TCATTGCAGAAATCTGATCCTCGCCCACCAAACCCAGAACCTCAATCACCAACCTGTT[C]TCGCCCAAACCCAAGGACTCGGGCCGTTTGCAAATCCCCTCAAGCAGACTCACTAGCGACT	M	C	CDS
PMSNP052	scaffold474	153460	Pseudochromosome1	16501110	GTGATAGGACCGGTGGCACCGCGGATTATGTTACTCATGTCAAGTTTGAAGCTCTTTCA[A]CGCAAGTAGAACATGTTCGTCGTTTCTTGGTGGGTTTGGGAAATCAATTTTGTCAACCTG	W	A	Intron
PMSNP053	scaffold474	515051	Pseudochromosome1	16862701	TTACGAATGCCTCATCCATGTTAGGAACATCAATATGATGTTTGTCACAAAATGAAGA[C]ACCTCTTCAACTAATGCATCAAACCCATTATTCCTCATCCAATGTAGTTTTTCCTTGCATG	C	M	Intergenic
PMSNP054	scaffold367	7776	Pseudochromosome1	16880259	GTGCATAGCCTTTGACCACCAGCCTAGCTTTATGCTTCTGTATTGAGCCATCAAGGTT[C]AATTTGGTTTTATAAACCCATTTCACACCAATCACGGGTTTATCACTTGGTCTATCAACTA	Y	C	Intergenic
PMSNP055	scaffold367	7874	Pseudochromosome1	16880357	TTATCACTTGGTCTATCAACTAGTTCCCAAGTTTCATTCTTCTCAATCATCTCCATTT[C]TATTTCCATTGCCTTTTGCCAAGCCTTATCCTTTGAAGCTTCTACAAAATTCTCTGGTTCA	Y	C	Intergenic
PMSNP056	scaffold367	514784	Pseudochromosome1	17387267	CTAGATCTAATAGACAACGTCCCACAGCCTCAACGAGGAGATAGGGAGCGTCTCCCCA[A]TAATACTTTGAGGATACTACAGAGGTTGAAGATGTAGGTCCTACTCATGGTAGTAACGTTG	A	R	Intergenic
PMSNP057	scaffold68	767051	Pseudochromosome1	18437333	TTTGGAACTTCTATTGTTTTTGTGAAGTTTGTGAACCAAATAATATTGGAAATTGGAT[T]GATCGTTGTTTTGGATAACCAGTGTGTTGCATGTGGCTATTAGTCTCGCTATGCTTTGTTC	K	T	5utr
PMSNP058	scaffold11	133992	Pseudochromosome1	19119775	GAGTGGAGGGAAGAATGGAAGGCAGGCAGAGATTGTGCCAGGCATCCTCTTCATCGAT[G]AGGTGTGCATGCTTGACATTGAGTGCTTTTCATTCTTGAATCGTGCTTTGGAGAATGAGAT	G	K	Intergenic
PMSNP059	scaffold227	129924	Pseudochromosome1	19432968	ACTACTGATACTTGTAAACATCATCCACAAAGTGGGTGTTGATCAGTGACGACACGAC[A]CGTATCTCACAGGCAGGCATTTAGGGTCATAGCTTGACTATAAACTACTAACCATATCGAA	W	A	Intron
PMSNP060	scaffold227	224590	Pseudochromosome1	19527634	TTTCTTTCTGTCAACAGTCCAATTCAATTAAATGCTTTTTGTGATGCGGATTGGGCTC[G]ATGTCGTGATACTCGACGTTCTACTATCGGGTATTGTGTATTTCTTGGCAATTCTTTGGTT	G	R	Intergenic
PMSNP061	scaffold227	272979	Pseudochromosome1	19576023	CACCACATATATATAGAGTTGATGATGCTAACTAAAGTAAGTAGATATGTGGTTAAAT[A]CAAAATCAATTAGAGTTAATATACAAAGTCAACATAAAGATAAATGAGGAAGGGAAGCCTT	A	W	Intergenic
PMSNP062	scaffold130	611028	Pseudochromosome1	20680584	CTTAGGGGCTGCTTCATGTAAACCTCCTCTTGTAAGATACCATTTAAAAAGGCATTAC[G]AACATCAAGTTGTTGCAAGGGCCAATTCCTGGAAAGAGCAAGAGTTAAGATAGTGCGAATA	R	G	Intergenic
PMSNP063	scaffold130	1261679	Pseudochromosome1	21331235	TGTTCCTATCCCTTCTCTGTGTTTTCTTGTTTATGGACGTTTCTGGTTCGTGCATATT[T]GTGTGCTATGTGACTTGTGATCTTCAATCTTTACTTGACAAGTTACATTTTTCAGGCTGTC	T	W	CDS
PMSNP064	scaffold86	66451	Pseudochromosome1	21842295	ATCTTGCAACTCGCCTCCCTATTTTGACGGCAATAACTACGCTGCATGGAGAGAAAAAT[T]TGAGATATTCCTTGATGCTCTTGATGAGCATGCAAGTGGGTATCTCACAAAAGAGTGGGT	T	W	Intergenic
PMSNP065	scaffold86	557817	Pseudochromosome1	22333661	ATTCTTTTTCATTCATACGCTCTCTTCCTCAATCTCTCTCTCTTCTCTCTTGCTCTCT[G]TGTGCTCTGCTTTGTCTCTACGCAACGTGCAGAGGGGAGGTGAAGTGCTCGCTTGCTCTTC	R	G	5utr
PMSNP066	scaffold86	557946	Pseudochromosome1	22333790	TTCGAGTAGGGTTTTAGAGCCATACTCGCGCGCGCTGCTTCATCGGCTTCTACTTGGG[G]TATCTCTCTCTTTCTAATCTCAATCTATGCTGTTTGGTTTACATTTCTGGTAATAGATCTG	G	K	5utr
PMSNP067	scaffold190	663654	Pseudochromosome1	23066285	CCATTCCGCCATGGCGATGCCACTCTCGGAATCATTTTACTATGCCAACGCTACTGCT[T]CGGCTGTCCCTTGCCCCTCTTGCTTCTATTTCATTTGCGTCTTTCTCCTATCGACCCTTTA	T	W	Intergenic
PMSNP068	scaffold241	208471	Pseudochromosome1	23300800	TTACCACGAAAGGTTCACTTCTAGCTTCTCTAATTCGCACTTCACTAGGAGCTTTGGC[T]ACAACCCTAGCTGCTAATCTGAACTTCCGGCACCTTATCCAGCTTGAGTTGTCAGTGAAGA	Y	T	CDS
PMSNP069	scaffold241	380819	Pseudochromosome1	23473148	TCTTGGTTACCTTCTGCACTTTCTTCATCCTTATCCGAGTCATTGAGATCATGCTCGT[C]ATCTTCATAGTCATCATCTCTCCAGTCAAGTACATCGAGCTTCACTTATTCTTCACTCCTC	Y	C	Intergenic
PMSNP070	scaffold241	573095	Pseudochromosome1	23665424	TTTGTTTATGCCAGTCATCCATCACCTACGGTTCTTATACCTGCTCTTCGGACAGTGG[G]AAACATTGTTACTGGTGATGATTCCCAGACTCAGGTATTAACACTAATTTGTATTTACCCT	K	G	Intron
PMSNP071	scaffold241	703127	Pseudochromosome1	23795456	GATGGAATAGGAAGAAGGTGTCTGTGTTCTTCAGGTTACCTGCCAAAGTGAAGTAGCT[C]TGCGAAAGAAATTGCCGAGAACAATGCCACTATAATGACTTGAAGTGGACTAAACATAGCT	C	M	Intergenic
PMSNP072	scaffold241	957374	Pseudochromosome1	24049703	CGTTCAGATCAATCATGGTCAGTCCCTGCAGAGGCTTACCGGTCAGGCTCTGAAACAT[G]ACCCTCGACATCTCCTTCTCCCGATTCTCCTTCCTCAGCTTCTTCAGCTGCTCGTTGGCCT	G	R	CDS
PMSNP073	scaffold831	222097	Pseudochromosome1	24447065	GTGGAAGTTTTGCTAGGAATATAATATATTTGAAGGAGGATAATAAAGATACTTTTTT[C]TGAACCGCCTTTCTTCAACCATTACTGTATTTGTTTGTATTGGATAGTTTAGTATTTTATA	S	C	3utr
PMSNP074	scaffold278	375893	Pseudochromosome1	24839209	CCTTGGCTGTAAATGAATTGATGATGCATCAAAGAATCATATTTTGCAGTAGTTGACA[T]GGATAGGGTCATTAATTTTATAATTATTTTCATGAAGAGTTTCCTTCAAAAGTTGTGCCAA	W	T	Intergenic
PMSNP075	scaffold278	375673	Pseudochromosome1	24838989	GATGATGCATCAAAGAATCATATAAATGAATTTTGCCCTTGGCTGTTAGTAGTTGACA[T]GGATAGGGTCATTAAACATGAAGAGTTTTTGTTTTTATTTTTTATAGCCAACCTTCAAAAG	W	T	Intergenic
PMSNP076	scaffold500	355055	Pseudochromosome1	25671655	CGATTTGGCGTGAAGGGTATCAGGCAGTGATTCGTTTGGCAAATCACCCACCGCACGA[G]ATTGGTACCACCCGTAGTGTTGGAATCTCTGATACTCAAAATGGTGGTTGGTGTTTGTAAC	G	K	CDS
PMSNP077	scaffold500	948925	Pseudochromosome1	26265525	TCCTTTATTCAGTTACACATAATCACTTTGATTTTCGATATTTGATTTTATATTGTTA[C]ATTTATGTCAGGCAGTACGATACTTGATGAGATTTCAAACTGAGTACACATGTGGCTTATT	Y	C	CDS
PMSNP078	scaffold381	7415	Pseudochromosome2	7415	ATTCACATCATTCCTTTTCTCATTAATCAATTGAAGTCACTAATTTGTTATCAGATAA[C]AAGTACCTAAACCCAATCCGTAAATCAATTACTTAGCTTACAACAAGACTTGAACCTGGGC	C	M	Intergenic
PMSNP079	scaffold381	241592	Pseudochromosome2	241592	TTTTGTGTTTTTGATCAATTCGTTCGTCTTCGTCCTTCATTAATCGAATCGAAGTTGT[T]AAAACTCTAGTCAAGCTGCTAATTTTGCCTGGTAGATGCTCAACTTGGACCTGCATTGTGG	T	Y	Intergenic
PMSNP080	scaffold66	353169	Pseudochromosome2	609055	CAACACCTTGTTGGAAGGTTGATATACATGGCACACACAAGATCAGATATCGCATATG[C]GGTGAGTGCGGTTAGTCAGTTTATGCATTCACCCAGTGTTTCTCATAGGAATGCAGTTGAT	C	S	Intergenic
PMSNP081	scaffold66	469853	Pseudochromosome2	725739	TGTGATCCAACAATTCTGATTTTCTGTGGCTAAACATATTCCTAGGTGTCCAATAACA[G]TCAATTTGCATGAAGAATCTGTACATATGCTATGACTTAATTAAAGGGGATTTTGAAACCT	G	K	Intergenic
PMSNP082	scaffold34	130846	Pseudochromosome2	1442975	AGTAGAAGCTATAAAATAATGAAAGCAGAAGTCAAAAGAGTCAGGTCCTTGTGTCAAA[T]GAAGAAGTTGCCAACTGAGTTGAATTTGGTCTAAATCGAACATCAGTAATTATCAAGGAGT	K	T	Intergenic
PMSNP083	scaffold34	615064	Pseudochromosome2	1927193	TGTTATGGTGCCAGTATTGTTGCTCATGCCTTTGCTAGTGTGTTTCCGTTGTGGTCAC[G]CCCGTTGACCTTGCCTTTGCTCTTGACTTTCTTTGCTTTACCTTACCTTCTTTTTTCGAGG	K	G	Intergenic
PMSNP084	scaffold34	630462	Pseudochromosome2	1942591	CAGCCTCCATGAGTCAACTTCAGAGGAATAGAAAGGACTATATTCTGTCTTACTTTAA[C]GCATTGAAATTCTTATGCCAGCCACTTACGGAGTTAGTAAATTCAGGAAAGAAAGATATTC	M	C	CDS
PMSNP085	scaffold34	1244489	Pseudochromosome2	2556618	AAAACTGAGAACTGAGAGAAATACTTTACCTGTTTTTACCATCTTTGCATAAATCCCAC[C]CATAATAGCATCAAATAGGATAAGTAGTCCCAATAGATGAAGGTTGAGAAGCTCATATGG	C	Y	Intron
PMSNP086	scaffold34	1353860	Pseudochromosome2	2665989	CTCGAGAGTAGAATATCCAATTGACTGAACATACATGGTCTTTAACTTCCAGAATCAG[A]TATTGCTTCTTTTACAAAATCTAATAGGTTCATCTAGTTTTTATGGACTTAAGTGCATATC	A	W	Intron
PMSNP087	scaffold94	96649	Pseudochromosome2	4457276	GAAGATTGAATTTGTAGGGAGAAAGAAAGAGATGGAGGATATAGAGATTGGTTAGGTT[C]TGGGAATTTGGGATAGTGAAGGAGGGAGGATTTTGAGATTTTGGTTGCCCATTTTCTGGCC	M	C	Intergenic
PMSNP088	scaffold94	146913	Pseudochromosome2	4507540	ATTTATAGCTTCCATAGAGCCGAACAAGAACCTTCCCTGCTGATCTTTTACTTGGCTT[G]TTGTTCACATTCACAGTATTGTCATCAACAACCTACCAAATAAACAAGAAGATAACAATGT	G	K	Intron
PMSNP089	scaffold220	41283	Pseudochromosome2	5082344	AACATAGAAACCAGAGTAGCATGCCTCAAATATTTATGTTTGTGAAGCCACAAGTGTC[A]TGTCACTTTCCAACATAAGCACATTGCATCACATTTTCCCAAAGAGAAGTATTTAAATAGT	A	W	Intron
PMSNP090	scaffold220	204624	Pseudochromosome2	5245685	ATGAACAAACTCAGATACCTCAAGCTAATGGGTGTGGACCTCTCCAAACGGGCTCGAA[T]ATCTTCCCAATAGTCTACGGATTCTTGAATGGTCTGAATTTTCCCTAAAATCTTTGCCATC	K	T	Intergenic
PMSNP091	scaffold220	204676	Pseudochromosome2	5245737	CTCGAATATCTTCCCAATAGTCTACGGATTCTTGAATGGTCTGAATTTTCCCTAAAAT[C]TTTGCCATCATCTTTCTATCCCGAGCATGAGCATCTATGAGAACTTAGCATGTGTCATAGT	Y	C	Intergenic
PMSNP092	scaffold276	449254	Pseudochromosome2	6375313	CTATGCAATAGTATTTCATTGGCTTCCCTGATCACTTATTATACACTTGCTCACCTTA[G]ATCACTCCACCACATCAGATTTAGATCTTAGATCTTAAATTTTGAAACCCTAATCTTGTTT	G	R	Intergenic
PMSNP093	scaffold683	85534	Pseudochromosome2	7729246	GTATTGCAAGGTCATTCCCCCCAGGTCACATACAAAATCAACAATTCCGTTTACTCTG[G]TGCGTACTACCTTGCCGACGGAATTTATCCTAGGTGGACGACATTCGTGAAAACAATTCCG	G	R	Intergenic
PMSNP094	scaffold683	85566	Pseudochromosome2	7729278	CAAAATCAACAATTCCGTTTACTCTGGTGCGTACTACCTTGCCGACGGAATTTATCCT[A]GGTGGACGACATTCGTGAAAACAATTCCGAATCCCCAATCCGAGAAGGAAAAAAGCTTTGC	A	R	Intergenic
PMSNP095	scaffold98	251937	Pseudochromosome2	8321756	TTCTAACTACAATCTTCTTTATTTTCTTATAGCTCAATATATTTGGTACATGTTAATAT[T]TTGGCCCTCTAAAATTTGAATCATGACTCTTCCCACGATTTGGTTGAGGTTTCGCAGCCA	W	T	Intergenic
PMSNP096	scaffold98	515459	Pseudochromosome2	8585278	CTATGGTTGCATCAGAATTGATTTTGGCTTTGGCTATTATTGTGCAGCTACGTGTGTC[A]CAAGACTCGCAACAAAGGGCTCCGTACACTCTTTTGACCACCTGGCTGTATCAGTGACACA	A	R	5utr
PMSNP097	scaffold827	264696	Pseudochromosome2	9041358	CTTCTACCTTTCGGGTTATCTCACCAAAACCCACCGGTTGCGCTATTACCAAGGTGAAG[G]AGCTTATTATTGACCACCCCCGACGCTGGAATACTAGCCTTCTATCTAATCTCTTTTACC	K	G	Intergenic
PMSNP098	scaffold638	41068	Pseudochromosome2	9267947	AAGCGATTAGGTTCTATGATCACTCTTAAAAAGACCATTACTTAGGCAAATCAACCTC[A]CAAAAGCATCTTTAAGCAAATGCACTTTGCTTAACAAACCCAAATTGTGGTCCTGCCCTAA	A	R	Intergenic
PMSNP099	scaffold341	877702	Pseudochromosome2	10856500	ACATTTTTACTTCTCCACTTTAATTTGTCACGACCCTCCTTGGTTGGGCTCACAACTC[C]TCCATTCCCATGTAACTTGTCCATCAACTTTATCTGACAATTTTACCTCGTCTCAGCTGAT	C	Y	Intron
PMSNP100	scaffold752	636037	Pseudochromosome2	11506394	CGTCATTCTCCATCCTTGAAAGCCACTTCTCCATCGCTACTACCACTTATTTGGATCG[G]TCCTTCTTTGATTTACCCCCACGATCCAAGTTGACCTTGGACATATCCGTCTCCACATCGG	R	G	Intergenic
PMSNP101	scaffold281	706516	Pseudochromosome2	12342922	AGAAAATAAAAGTATGGCTAGGATTCCAGCTATGGCAGTGTTTAGGCATGGGAGATACA[A]CTCCATTGTTGCAGAGGGAAGGTTGAGGGGAGCTGTCATTCATGCAGTAGTTCTTATTTA	R	A	Intergenic
PMSNP102	scaffold281	1439178	Pseudochromosome2	13075584	GGGATTTTGAAAGAACTAGGATTTCAGGATGAAAATCTTAAGCCCTTTAATACACCAGA[A]GAGTTGAACCAACTTTTTCAAAATGGGAGTAGAAAATATGGCATTTCTGCAGCATTTGAT	A	M	CDS
PMSNP103	scaffold139	1937934	Pseudochromosome2	15369581	GAAAGTTATCTTATCTTGGACCAAATTAACGTTCTTTATATTTTGGGATAAGAATTC[G]CAACCCCATATTGTGCACAGTGCACTGCACAGGGTGTTATCCAACGACTGTCGTTTCATTTG	S	G	Intergenic
PMSNP104	scaffold139	2041307	Pseudochromosome2	15472954	GTGTGTATAATATTTATATTGTAACTTTGACATCGGCAAATCTGTATATTATTCGATG[T]ATATGCTGTGAATGTACAATTGTAGAGTGAACTCTCTAAATTAAGCTGTGGATGCTTGATG	K	T	Intron
PMSNP105	scaffold55	14245	Pseudochromosome2	15972796	TCGCTATCATTGAATCCAAGATCGACAAGCTTCTAGCTGTGAGCTTCATCGAAGAGGT[C]TCCTACCCAGAATGGCTAGCCAATGTTGTTCTAAAGGCAAAGTAAGAAAAGGGCAAGTGTA	Y	C	Intergenic
PMSNP106	scaffold28	35360	Pseudochromosome2	16598160	TGTGATAGCTTCTAAATCCCAAATACATAGGGCAAGGCAGAAGGCAACATCCATATCT[G]AGGGGATTTATGAAAAACAGTATGAATTATTATAGGATTATGCTGCTGAACTAAGAAGGAC	K	G	Intron
PMSNP107	scaffold28	293710	Pseudochromosome2	16856510	TGACACGCCTCGGCCCACCCGTATCTCCTCCCGTCCCAAGCAACCCTCCACACGCCTCA[A]GGACTTCGTTTGCTCGCAGGTGATTCTGCCCCCACATCAATCCTCGTCTTCGTCGACCGG	A	M	Intergenic
PMSNP108	scaffold28	375785	Pseudochromosome2	16938585	TGCTTATGTTGTCATTGGGTAGTTAAATGGCGATTATATTAGCTATGTTCATGATTGT[T]ACAAAAAAGATGCATTTATGAGAGCTTTCAAACCCATGGTTCATCTAATGACAAGCTGATA	K	T	Intergenic
PMSNP109	scaffold28	765117	Pseudochromosome2	17327917	TGGAATCGCATGTGGTAATTATTCATTGGTGATGCTTATTTTTCCAAAGTGTTCTTCG[G]TAGCAGTCCCCCTCACAAAAGCTAATATTATACCGGCTTCTTCCATCATTTCACCAAATCC	G	R	Intergenic
PMSNP110	scaffold28	911069	Pseudochromosome2	17473869	TCCACATAACAACAGTATAAATAAAATGACTAAAACAAAGTTTACAGCATTCTCAAAT[A]TTAAACTTCAATTAAGATGGCCATTATTACCAACTCGGTTCCTCTGTCTTAGGAGAAGAAC	R	A	Intergenic
PMSNP111	scaffold69	108481	Pseudochromosome2	18088692	AAACTGGGTTTGTGAAACATGAATAGAGTTGTTATCTCTTCTTTTAACCAATGTGACAA[A]TGGAAAATGTAAAGAAGCATCGGTAATTTCCAAAGCCAACCGATTTACTATATGATGAAT	A	W	Intergenic
PMSNP112	scaffold236	284390	Pseudochromosome2	18506743	CTTCTCTATTAGGTTCAACTTGCCATTGACTGAAACGTTAGTAGAATACGTCAGACTG[C]AACTGTTTTATTAACTGGTTGGAGATTCCATGGCACAGAAATTGAAAGTTCCTTTTCTGAG	C	S	Intron
PMSNP113	scaffold171	319839	Pseudochromosome2	18996898	TTTCACCCCACTTTGGAAACTTGTTTAAGCATTCCATAAGATTTGGCCCTTCAAGTCT[T]ACTATATCCTGCGTCATGGAATCAGATCCTCTCCCTATTACTGCCCAATTCTTGTCATTGT	T	K	CDS
PMSNP114	scaffold171	429637	Pseudochromosome2	19106696	TGTTATTGTTGACAGTGATTATGAATTAAGTGAATAAGAAGAAAATGGTAATAAAGAG[G]CTGCATCAAGAGCACAACCAAGGAACGGTGCACCAAATGTTGAATATGCACAATATTTTAA	S	G	Intergenic
PMSNP115	scaffold163	181761	Pseudochromosome2	19730254	TTTCTATTGGATACATTCAGCGATAGTTGACAGAACCAACAAGTAATGCCTCTTCTGG[C]AAGTGAACCATCACGTGGATCATACTTGTGAAGAAAGCTGTTGGGAATATCATCTCAAACT	Y	C	Intergenic
PMSNP116	scaffold163	228976	Pseudochromosome2	19777469	AGCTCAATGCTTTTGCCTGAAACATCAATATCCATTCCCAAGAACCTCTCCGGCATAA[A]TGAGGTAGGGTTATCCCAAATGAGGTCTCTGCCAATGGCCCATGCATTCGCCAACACCTAC	M	A	Intron
PMSNP117	scaffold163	260786	Pseudochromosome2	19809279	AAATGCATACACGAAAGAGAAGATCATTCACTATCCTTCCAAACTTCACGGAGGAGTT[G]ATATCTGACAACTTTTCGACCACCCTTCGACTTCAGCACTGAGTTGGCTGTCAACGAACTG	S	G	CDS
PMSNP118	scaffold163	426312	Pseudochromosome2	19974805	GATGCCCTTAAGCTTGCCCTCGGACTCCTCCCTGATCATCACAGAATTAAAGATAAAA[A]TTAGAACTAACAAAAACACAAGGTTACATGGAGGAATATAGCCAATAACAATACCAATTAC	M	A	Intron
PMSNP119	scaffold163	557965	Pseudochromosome2	20106458	GAATTCTTCAGTTCACACATATACCAAGTGAAGCACCACTGGTGATTGAAGACTGTAG[A]CCAGTTCCTGAATGGCCAATGGCAGGAAAAATTGAACTTGAAAACATTCATGTGCAATATA	W	A	CDS
PMSNP120	scaffold163	574357	Pseudochromosome2	20122850	CGCCGTCTATGGGAAACGATAAGAATCAACCTACAATTCCTAAAAAAATACATGGGAAC[C]ACTTCAGGACAAACGTTCTTACCGGAGGACGGACTACCGTACGGTATGCAAAGCAGAGCA	S	C	Intergenic
PMSNP121	scaffold396	337803	Pseudochromosome2	21006242	ACAGAGCTCTAGCAGTAAGGTTGAATGCCCAAATAAACCCAATCACCAATGTTGAATT[C]GCTTATCTGTGCAGTGTTGATCAGCATAGAGCTTCATGCGGTTCTGAGCCTGGAGCATGTT	Y	C	Intergenic
PMSNP122	scaffold396	346921	Pseudochromosome2	21015360	ATAGAGGACATTCGGTATCTAGCAAATCAAGTATAGGCTTTTCGAGGTCACGATGAATC[C]GTTGACTCATCCAACCGGGGCAATTTCATTGAAATCTTAAAGTCTTTTGCAAGAATGAAT	C	M	Intergenic
PMSNP123	scaffold206	37543	Pseudochromosome2	21254202	TGCTTTGGTATGGTTTCTTTATGGAAAGCTTGAATTTTGTTCATCCTTCTGAGTTCCT[G]AGCTGATTTGACTCCCATGTATGGCTGCCCATGTGTAGCACATGGCTCCTAGGGATGTAGC	G	R	Intergenic
PMSNP124	scaffold206	775357	Pseudochromosome2	21992016	GATAATGGCTTCAAAACTCCTATCTTCTGGCTTCAAGGCACTCTAACTGTACTAACAT[C]AGATAAATGCTCGGTGCAAAACTCTACAGCTTCTTCAGCTATATACTGCTCAGCAATGCAA	M	C	Intergenic
PMSNP125	scaffold206	856354	Pseudochromosome2	22073013	CCATCCCTCTACATGTATTCATCCCTAGTCAACTCATTTGAGCCTACGTTAAGCCTTT[C]TTTGTGTAAACCATTCCTACCATAATGAACCTCTGTTTTCTTATTCTTACTTATTCTATGA	C	M	Intergenic
PMSNP126	scaffold1	209385	Pseudochromosome2	22321861	CCTGCTCCCCTTGCCTCTACGGACACAGCTCCTCCACCACCTATCGAACCAAGGCCAC[C]AGTGCCTACTCATCCCATGCGCACACCTCTGCGTGATGGCATCTCTCAGTCTAAAAACTGC	Y	C	Intergenic
PMSNP127	scaffold1	237908	Pseudochromosome2	22350384	GCAGCTGTCTCTTGGTCATCGAAAAAACAACCAGTTGTCACTCTCTCTAAAACAGAAG[C]TGAATTCATAGCTGCAACTTCAAGTGCCTGTCAAGCTGTTTGGCTAAGAAGGTTGCTAGAA	Y	C	Intron
PMSNP128	scaffold1	246132	Pseudochromosome2	22358608	CCGTGGCACTAGTGGAGATTGGCCAGCCCACATACCGAACCTCCATTTATGAGGCCGAG[G]CCAATAACGAGCAGTTGGCCCTCAACCTCGACTTCATTGACGAGCTTCGTGACCAGTCCA	K	G	Intergenic
PMSNP129	scaffold1	293579	Pseudochromosome2	22406055	CCAACTCCCAATCTGTCAGCATGTTCGACTCCAGGAAGTTCGCTCTAAAGACTAGACC[C]TTTGGCTGGGCCATTGGCACCTGTTGGTTACCAATCACAACTCTCAAAATCCCTTCAGCAA	Y	C	Intergenic
PMSNP130	scaffold1	403048	Pseudochromosome2	22515524	CGACGCTAAAATGAATCAGACAACCTTCTGTTTTACTTCGTGATTTTCATTGCTACAA[C]GCCATGTCTCCTCACTCCAATTTGTTGTCTAGTTCATATCCACCTATAATCATTTATCTCC	Y	C	Intergenic
PMSNP131	scaffold1	410815	Pseudochromosome2	22523291	CTAGAGGCTAACACCATATTCTGCACAAGGAAGGTCGTCTTGGTCTTACTGCCCAGTC[C]AGCCCCAAGCTTGTTCTGCTTGCCCCTCAAGCTAGCTAGCTGCTTCTGAAGTTCTTCAATA	Y	C	CDS
PMSNP132	scaffold1	444211	Pseudochromosome2	22556687	TTAACCATTGGTGGAACACATACCCGCCAAAGCCGAGACCATGCCTTAGTTGAGACAC[C]GTAGTAGTTGTCACGATTGGATGAGCCTTCCCCAGCCTCCTCAAAAAGGAACTGGCGGGGG	Y	C	Intergenic
PMSNP133	scaffold152	225490	Pseudochromosome2	22858212	CCCTGCATCAACAATTAGCCCTTTGGAATGAAGAAGGTTATATGGAGGTAGTAGAGGC[C]GACCCACGACCATTTCTGCCCTCTGCCATGTGTTTTGAAGTAAGGTATTACCATGATGACC	Y	C	Intergenic
PMSNP134	scaffold152	282940	Pseudochromosome2	22915662	AATACATTGTTCCTCAACTGTACAAGCAGTATCCCAATGAAGATATGGAGCTTAATAT[A]TATGTATCTTCTCCACTAATAATGACAGTTGCAATGGCATTAATATCACTGTTTACTCTGA	R	A	Intron
PMSNP135	scaffold152	447033	Pseudochromosome2	23079755	CATTGCATAGGCTTGCTGCAAGCATCTGCGTTCAGTCATTTGTTTGTGTCAATGACTT[T]ACTTTTGAATGAATGTGGTCTTCTAGAGAAAATACATCTATTTGGAAGTATGGTTAGTTAG	T	K	3utr
PMSNP136	scaffold91	392321	Pseudochromosome2	23619421	GCACCAGAGTCCCTCTTATGGACAAGAAATGGACTTAATTGCCCAAGGACCTGAAGGA[G]CAGATTTGGGAAGCTGTTCAAGTGGCTACCTTAACTAGACAGTTTATCCTTCCATTTGCAA	G	K	Intergenic
PMSNP137	scaffold556	127921	Pseudochromosome2	24305164	CACAACCTTGACACACCTTCTCGAAGTTACCAATCTCTGGCAGTCCATAAACCAATTC[C]TTTTGTTGCAGTAACTTCAAGTTTTGAAGATTGAGGTGACCATATCTTCTGTGCCAACACC	Y	C	Intergenic
PMSNP138	scaffold134	216472	Pseudochromosome2	24655055	AGTGTTCACTCTTCCGGCAGCATGAATATAAAGCTTGTATTATTTTCTAGGAGCATCT[C]ATACAGTGCATCATTGTCTTCCATGTTTTTCTTGGCTTGTATCTTGGTTATCGAGGTTTTG	C	S	Intergenic
PMSNP139	scaffold530	82934	Pseudochromosome2	25426903	AATGTTTTGCGCCTCTCAGCAATAGTCGTGTACCAAAGCGCCACCACAGGACAGTCAC[C]ACTCTTCACTCATCCTTTCCACTATGTAGGATTTCTTTGTAATCGAACTATTTATGTAATT	Y	C	Intergenic
PMSNP140	scaffold530	82950	Pseudochromosome2	25426919	CAGCAATAGTCGTGTACCAAAGCGCCACCACAGGACAGTCACCACTCTTCACTCATCCT[T]TCCACTATGTAGGATTTCTTTGTAATCGAACTATTTATGTAATTAAATTGATTAGTATTG	T	W	Intergenic
PMSNP141	scaffold530	82980	Pseudochromosome2	25426949	CAGGACAGTCACCACTCTTCACTCATCCTTTCCACTATGTAGGATTTCTTTGTAATCGA[A]CTATTTATGTAATTAAATTGATTAGTATTGCTCTGAAATTGCCCTATGATTTCTATAAGG	A	M	Intergenic
PMSNP142	scaffold323	56938	Pseudochromosome2	25689429	GACTATGCTAAAACCTTCAGTCTTGTTGTCAAGCCTGCCACTATTCGCACTGTTCTCA[G]TCTTGTAGTTTCTCATGGTTGGTCCCTTCGTCAACTTGACGTCAAAAATGCCTTTCTCCAT	R	G	Intergenic
PMSNP143	scaffold62	59392	Pseudochromosome2	25848557	ATCATTGTTCAGAAGCTCAGGCCTCTCATGCAGAAGGTTGTCAGTCCTGCTCAAGCTA[G]CTTCATCCCTGGTAGGCATATTGTTGACAACATTATTGTTGCTCAAGAGGTTCTTCATAAA	K	G	Intergenic
PMSNP144	scaffold62	227934	Pseudochromosome2	26017099	TTTTCTGTTTGAAATTCTCCAGCTTTTTGTGTTGAATGGTTGCTTCTCTTTATTTTTC[G]TGATTTTGTAGGTGGTTGTTAGTGGTAGGTGTAAGACCCTTACAAGTTGGCATAGGCCATG	G	R	Intergenic
PMSNP145	scaffold62	234878	Pseudochromosome2	26024043	AATTCAAATACACATTGATGCATGATGAGTTGATATTTGTCATGTGGTTTTGAGTTTG[T]GTTTTATTTATGTTATGACATTTCCAGCTGGCCATCTTCAAAACCAAGATTGGAGTCATTG	K	T	Intron
PMSNP146	scaffold62	302756	Pseudochromosome2	26091921	GCAGAGTCTTGTTACTTGGGTGAGTCTATATGCTTACTTCTTTGGGAATATCATTTCCT[T]TCTGTTCTACCAGTCTTCTGCTTCATTTAGTTTGACCTGACATATACCCTGCTTTTTCTC	Y	T	Intron
PMSNP147	scaffold761	72701	Pseudochromosome2	26492597	TTCAATTTGTCTTTCCAACTTGTCAGCAGCGGTCTTGGCCTCCTTATAACCCGTAACC[A]TCTATTCCAGTTATGCTTTCTGTTTCGCATAATTGGTCAAATTGGCTTCATGAGTAGCCTT	R	A	CDS
PMSNP148	scaffold177	168069	Pseudochromosome2	26699935	AAATCTGAGCCAAATGGCCTGTGATGTAGCTTCCGCTGCACTCACATACTGTGCCTCT[G]CTGTAGAAAGAGCCACACTATGCTGCTTAACTGAAGCCCATGAGAATGCTCCACTTCCAAA	R	G	Intergenic
PMSNP149	scaffold177	227714	Pseudochromosome2	26759580	GCTGTCTGCAACATCATTAGCTCATCCGAAAAACACATCAGAGATTACGCAAAGCGGCG[G]GCGACCTTCCTTTTCCATGATGTCGGAGATTAAGCGGCGAGCAGGAACTTCAAGGCTGAC	R	G	Intergenic
PMSNP150	scaffold177	350445	Pseudochromosome2	26882311	CCCAATTCCCGTATTATCCCATTAAGTCAATCAAACTCAATAATGCTTGTGAATTTGC[A]TCTCAGACTTTTGATGATTACTGCATGTCACTAGGCATTGACATTGAACATCCTGTTCCTC	R	A	Intergenic
PMSNP151	scaffold177	421333	Pseudochromosome2	26953199	CTTTCATTTTTGTGGTGCTAGCTTTAACAAGTGCAAAGGCAAGCTTCTTGGACTCATC[C]TGGAATGACTATAATTGCATTGTGTCGTCAGTCTTCAGTCTTTTTGTACTGGCAATTTCCT	Y	C	Intron
PMSNP152	scaffold177	514997	Pseudochromosome2	27046863	CTTCCATACCTCAATAGGAGAAACACCGTTCTCTCTTTCTTTTGGTACTGAAGCCATG[G]CACCAGTGAAGATTGGCTAGCCCACATACCGAACCTCTACTTATGAGGCCGAAGCCAAAGA	R	G	Intergenic
PMSNP153	scaffold682	28461	Pseudochromosome2	27297985	AGCATCACCGGATTTGGTTGATACATTACCGATTTGGTCATGCCTCCTTCGGATATTT[A]CGGCATTTGTTTTCTGCATTATTTAGTGGTGTCAACGAGTCTGCTTTCCAATGTCAGACTT	R	A	Intergenic
PMSNP154	scaffold215	300381	Pseudochromosome2	27612589	AAACATGGGATTTAGTTCCTTTGCCACGAGGGAAGAAAGCTGTTGGATGCAAATGAGT[G]TTTACTTTGAAGCATAAGGCTGATGGTTCCATTGACCGTTACAAGGCTAGATTGGTAGCAA	R	G	Intergenic
PMSNP155	scaffold215	327382	Pseudochromosome2	27639590	TGACTGTGCCGTTCAGCAAGGTTTGGTCAAGGCACGTTTGTGTCTGCGCTTTGCCATT[C]GGATAGACCATTCATTAGAGAGCTTCTGACCAGCATGGTGGTGCAACAGAGCTTCATGGTT	Y	C	CDS
PMSNP156	scaffold215	367592	Pseudochromosome2	27679800	CAAGTTGCAAACGAAGTGGTCTCTATTGTGAAGATAGCATTTTCATGCTTGAATTCCA[G]CCCAAAATCTCGTCCAACAATGAAACAAGTTTCTCATTTCCTCTCAACTCAGATGCTGCAT	G	R	CDS
PMSNP157	scaffold538	191798	Pseudochromosome2	27882507	TGGAGATATCGGGCCTAAACATGCTGTTTGATGGTGGGAATGTTGATTGTAACACATCA[A]TGGCTAATGGGGTACCTACTTTGATGTTTGTGATATTTTGCGCTTTGAGGGAGGACTTAA	M	A	CDS
PMSNP158	scaffold359	87977	Pseudochromosome2	28163812	TCAGCCAAACAGTGATATTACTTCTTGAGCGAGATCGAACAGTTACAGAGAGGGAACC[A]TTCAAGACTCCAAGGGTAAATTGAGTGTCTAGGAAATCTAAACAATTAGCCGGTAGCTGTA	M	A	CDS
PMSNP159	scaffold119	361784	Pseudochromosome2	28792643	AGGTACCTTTTGTCAGATGTTTTTCTTGCCGGTGTCTTGAAGTGACCAAATTATTCGAT[T]AACAGCTACTTGTTCAGTTTGTTGCAATGTGAAAGTTAGGAGCTAGTTGGGGAATATAAA	W	T	5utr
PMSNP160	scaffold119	517116	Pseudochromosome2	28947975	CAACAACCAGCGCCAGAGCAAGAGTCCTGATCAACGCTGCCAAGGCCATCGCACCAGGC[C]GTGCACCCAGTGGCAAACATGGTTTCATTTCGGTAACCTTCGAAAATTACGTTAGTATCA	M	C	CDS
PMSNP161	scaffold622	19405	Pseudochromosome2	29421101	CTGCTTTCTTGTTTAGAACAAATGGTCTTTTTTAACCTTCTTCCTTTTGTTGAACTTG[G]TCGGTTGGTCAGCTTGCTATGGAAATTTCAGTTGTTATTCTCAACTTTCGATTTGCATATC	G	R	Intergenic
PMSNP162	scaffold717	27840	Pseudochromosome2	29494870	GGTAAATTTGATGATTCCCTTCTTCCCTCTTGAGTTTGTGATAGTTTGTAATGCATATC[C]GTCTCTCTCTGTATCTTTGTTTACTCGTTTGATTTGATTTGATTTTTGGTGAAACAGGTA	C	M	CDS
PMSNP163	scaffold429	72693	Pseudochromosome2	29866797	TGACAATCAATGCAATGACAAAGTAGCACATAAGAAACCCCCAAAATATTAGTCACTC[T]GTCAAACCCCAAGTAATATTTGTTATAGATTGAGGTCACTGACATCTATGATTCCATTTAT	W	T	Intron
PMSNP164	scaffold429	173570	Pseudochromosome2	29967674	ATGTCGGAATGATGAGCATTAATTTAGCCTATTTAGTCTTCAATGCTTTGGATTTGGG[T]ATCATCATATGTGTAGACTTTTTCATTTAAGTACTAGTTATGGTTAGGTTATTAATAATCC	T	W	Intron
PMSNP165	scaffold653	129260	Pseudochromosome2	30315452	AAAATCCTTTATGATGTGGATCTTTCATACTAGGTGCTGTGAGATCATGTGGGATGCTG[G]AGGTGATGTAGTCTTCTTTGCCCAAGTGCATATTTAGCGGTAAGGCCCTTTTACTTTTGG	G	R	Intergenic
PMSNP166	scaffold653	890594	Pseudochromosome2	31076786	TCATAACCAACAAAATAGTTCCGCTGCTGAATATTTCCAAACGTGGACAACTTTTCAC[T]GGACCTGATAATGGCAAGGCACCAAAGTCCCTGCTCTACTTCAATATAAGTAGTTTGCTTC	T	Y	Intron
PMSNP167	scaffold515	181564	Pseudochromosome2	31472263	GAAAAGACGTGTCAGCAAAAAGAAGAAAAACTTAGAGCCAAAAGATTATGAGAACAGC[A]GGGGGTGTAATTTGGGTCCTACAGTAGGCTCCGGTGCACCTGCAAGCAGAGGATCTCAGCC	R	A	CDS
PMSNP168	scaffold629	44815	Pseudochromosome2	31530146	AGCACCTCTTGTTCCTTTTAAATACATCAGTCTCGCTCTCTACTTCTTGTGCATTTCC[G]ATGTGGTACTTTAAGCTAAACATAATCACTTAGAAAAAGTGTCAGAGGCACATACAATTTG	R	G	Intergenic
PMSNP169	scaffold629	71879	Pseudochromosome2	31557210	CAATGAGTTGTCCATGGCAGATTTATGTGGCTTGGAAAACCCTACGGATCGAAGCTTA[G]AGGTGAAATACTATAATCTCAATCACAATTGTGTCAGAGTATTTGAAAACACACAAGCCTC	K	G	Intergenic
PMSNP170	scaffold629	88598	Pseudochromosome2	31573929	TGTTAGGGGTCCTATTGATGGGCTTGCTGGTATTGGACGCGGAACTACATTTGTCCCA[G]CAACTGCCTGGCCTCCAACTCGGTTTGTCTTTTCCCGTGTGCCATTTGGCATGGGCAACAG	R	G	CDS
PMSNP171	scaffold181	188838	Pseudochromosome2	32085050	TTGCCCAAGGGGTTTGTGAAATACTGTGGCTAAGGTGGTTACTTGTTGAAATTGGGTT[T]AGACTAAATGCTACTACAAAGCTCCACTGTGATAATCAGTCTGCATTTGAAATTGTTATCA	T	W	Intron
PMSNP172	scaffold181	635537	Pseudochromosome2	32531749	AAGGACTTTTGAACTTATTGTCAAAATTAATGAACTAGGAATGGCTAAAATCCTCGGA[C]TGGTGGAGGAAGATAGTATACCAGGCTTCAATATAATCAGAATAATTATATTGTAATTTTG	S	C	CDS
PMSNP173	scaffold296	151174	Pseudochromosome2	32727735	AATCCAAGGCAATGGAGGAGGCCATGGAGAGACTGAAGATCTGGCAGTCTACTGAGCTG[G]AGCTGGTTGAGGATAAGGAAGCCATTGACCAGCTGATGAAAGATCTGGACCTTTTGCATA	R	G	CDS
PMSNP174	scaffold259	92763	Pseudochromosome2	32976317	CCCACTCCACACTCAGTGACCTTATCTCGTCCTCTTTAGCTGCAATGGTGTTTTTCAG[T]ACCTTATTTTCCTGAATCATGCAGTGTAATCTCTCATCAAGTTCAAACTGAAGGGCAGCAA	T	Y	CDS
PMSNP175	scaffold259	203254	Pseudochromosome2	33086808	GTAGAGCTTGGTAGCTTGTTGTATTTAGTTTATTTTTAAATGTCGCTCTATTTTGGTA[A]GATGCTTTCTCGTGTAGTTCTATTATGTGTGTTCAGATGCTATATTTAGTTATTTTGGGTT	R	A	Intron
PMSNP176	scaffold259	203382	Pseudochromosome2	33086936	ATGTCTTCAGGCCAATTCCTCCTTCACAGGCAGTAATGGCAGTGAGTAATGCATATGG[G]CGTGTGCGTAAGCCAATTGGTTTCAATCTCATAGGCTTGTTCTCTGCTATTCAAGGATTTG	G	S	CDS
PMSNP177	scaffold788	105106	Pseudochromosome2	33774897	ATGAACTATCCGACTCAATGCTGTGCTCGGCTCGAAATCCTTATACCCTACTTATTTT[C]TGATCAATAAAATGCCTATCTTTTGTCACGCATTTTGTTTTTTCCTATAAAGCCTTTGGTT	C	M	Intergenic
PMSNP178	scaffold788	107497	Pseudochromosome2	33777288	AGAGATCATCTTGATAGTTGAGCTTTTTCCACCGAACACGGTAGTCACACCAGCACTC[G]ACCGGCACATACGAAATCAATGGTTTTGTTACCAAAGCTGAGAATCCAACGATCGAGGATA	G	R	Intergenic
PMSNP179	scaffold26	305674	Pseudochromosome2	34282480	TTGGTGTCTAGTGCATGTAAGTATTGCTAAGGTTGTTTTGTGCCATGGGTGAACATAG[G]TATAGTAGAGTCTAGGGTATTTAGTTATAACTATCAAAATAATCTTACTTTGATTTTGAGC	G	K	Intron
PMSNP180	scaffold26	445822	Pseudochromosome2	34422628	TTATTGTGATGTTTCTTTCTTTAGCTGAGAACTTTGAGAGGTTGCCACAGATCACGAG[T]AGGCTCCATTGCATGGAACAATCACATTCTTACAACTGGAGGAATGGATGGCTGTATCGTT	T	K	CDS
PMSNP181	scaffold491	26966	Pseudochromosome2	34916463	CTTGCCTAGTTCTGAGCTGTTATTTGAGTCACACACTGCATAACTGTGTTGAAAGTTT[T]CACTTCAATCTTATTTGCATTTGACTTATTTTTTAATCTTTCGACTATTTGTGAATGTTTT	T	K	Intergenic
PMSNP182	scaffold491	29129	Pseudochromosome2	34918626	GTTTCCAAAAGAATTTGAGGCTTTAAGATATTTGGCCGTTTTGTATGAAGTTTTTCCA[A]CCCCTTTCTCTGTTGTTTGGTTTATCACAGTTGACATTTTCATATAAAAGACACAGGTTTC	A	M	Intron
PMSNP183	scaffold491	93724	Pseudochromosome2	34983221	CACCTGAAATTGGAAATGAAGTATTTCATGACCGACCTGTGCCTGCTCCACCCCATGT[A]CACGTTGCTCCTCCAGAAGAGCGTGGGGTTCGTTATGGGAATCCTCCTTATGCCTATGGAG	A	R	CDS
PMSNP184	scaffold491	329187	Pseudochromosome2	35218684	TAAAACCATCTATACCTGGCAAATCTTCAACTTTATATGGTTTTAATGCGTCTGTGCT[T]AAGAAAACACCAATATTCTTCATGCCACTAACGCAATGAGTAAGATCTACCGGATCTGAAT	Y	T	CDS
PMSNP185	scaffold491	331511	Pseudochromosome2	35221008	TGCATACATATTATAATTTGAGTGAACTACTAACACCACCTGTACATTTCATTGTCATT[T]AATGTTTGCCCATCGACAAATGTATTTTTGTTTGTTCATCTTTATTTGTATGCGTCCATA	T	K	Intergenic
PMSNP186	scaffold491	385693	Pseudochromosome2	35275190	GGCCGTTTCAGTCCATGAATAGGTGCCACGGCCGAGAAGAGGTCCCTTCTGACGACCG[T]GATTTATTTAGGCACAAACAGTTGTCTTTTTCTGATGGTGCCGGACATGCATAGAACACAT	W	T	Intergenic
PMSNP187	scaffold491	392196	Pseudochromosome2	35281693	TTTAAGACATCACGTTCACTGATTAGCCAAGTAAATCCCATAGTATTTCACTATGGGAG[G]TTCAAGGCCAAAAGCTACCTATCCAGATGCAATATTCTTCTAATAGGGACTCTCTCTAGT	K	G	Intergenic
PMSNP188	scaffold223	135747	Pseudochromosome2	35472272	GGTGGGCGCAAAAGTGGACGTGAAGTTTGTGATGTGCAACCTCACCAAGGAAGACCAA[G]AAGTGCTTGTAGCATTGGAAATAATGCGTTATGATGATATTATTATTCTCGATTGCGAAGA	G	R	CDS
PMSNP189	scaffold223	137848	Pseudochromosome2	35474373	CAAACAAGTAGTCGTTTCCAGACTTGGTTTTAGGCAATCCACCTAAGAAATCTATCGA[G]ATACTCTCCTTAGGTCGGCTAGGTACTAGCAATGGAAGATACAGTCCTAACTTTCTATTGG	G	K	Intergenic
PMSNP190	scaffold223	284878	Pseudochromosome2	35621403	TTACTACACTCTATTATAAGAAGTTTACTTGCTACCTTTCTTGGGAACAAGCATGAGT[T]CAGGATCCTTTAGTGTATGTATGTGTTCACATTTCTATGTTAATTGTGTTTGTTAATGTTT	K	T	Intron
PMSNP191	scaffold307	126682	Pseudochromosome2	35764423	CGTAGATGCCCTCTTACATTTTTCTGCACTAGCTATCATGTCTCTTTCGAATTGCAAT[T]GGGATGTTGTAGTTGATGATATTGAGCACTCGTTTGGTTTTTACCCTTAAGAATAGGCTGG	W	T	Intergenic
PMSNP192	scaffold251	259837	Pseudochromosome2	36378286	GGAAGACTCCAATTAGTGTGCCTGATTGTGTGAAGAATCTATCGCATTATGCTTTTCCA[A]ATGGGAGGCGGGTTTTGGTATGATCTTTGTTCACTTTTCACTTCTAGATTCATTAGGATT	R	A	Intron
PMSNP193	scaffold473	503229	Pseudochromosome2	36893971	TTAATATAGAGAATAGATCGATGGCCTTGCTATCATCGTGCCCCAAAAGTTGATTTGCA[A]TCTTCGTGCCCAAGCAAATGTCCTGATGTGAATCCGTAAGTTGGCTCATATGACCATTAA	W	A	Intron
PMSNP194	scaffold473	657249	Pseudochromosome2	37047991	CGACACCCATCTCAAAATCAGGTCAATGATGATGACATCATTCATGTCGAAGATGATA[A]TCACATAACAAAATCACCAGACTTTTCAAAATTCCCAAATCTCGAGAAGTTGATATTGAAA	A	W	CDS
PMSNP195	scaffold440	150667	Pseudochromosome2	37532114	CATCAAAGGAACCACCATGATACGAAACAACAATCTTGAATGTTAGTCGTGCCCACCTC[C]CACCCTTATCTTGAGATGGCGGTAGACTCTCTAGCCTATTGTAAATGTTACTCTTACTCA	S	C	CDS
PMSNP196	scaffold332	301872	Pseudochromosome2	38256188	GCAAAGAGCAAGCCATACAACAAGTGCTGCAACCTAGTTCTTTTCTAGATAATGCATA[C]AGACTACTAATAAGGCTTCTTCTCCATCGAATGTGAAGATTGTTCGCAACAGGTTCGAGGA	S	C	Intergenic
PMSNP197	scaffold332	301929	Pseudochromosome2	38256245	ACAGACTACTAATAAGGCTTCTTCTCCATCGAATGTGAAGATTGTTCGCAACAGGTTC[G]AGGATCAAGGTGACAGGTCAAAATGTGCTTCCAACAGCGAGTGAACTTCCATTAGGGAAGA	R	G	CDS
PMSNP198	scaffold332	554214	Pseudochromosome2	38508530	AACTTTGAAAAGGATCTCACAGTATCATCATCCATAGATGGCTTACGAAAAGGCGAC[G]AACCTAGAAAACTCATGCCATTTGATTTATAACTGTTGGACATAAGTGATTCCTCAGGTTC	G	R	CDS
PMSNP199	scaffold332	589456	Pseudochromosome2	38543772	GCGCCATGCCGTCAATGCGAAGAGAGAAGAGAATAAGGCGGAGTTGGCACTGGCAGAGG[G]AGGAATTGTCGTAGTTGTCGTTGATGTGGTGAGGTGAACATGTCGTTTGGGAGAGACCCT	R	G	5utr
PMSNP200	scaffold561	52802	Pseudochromosome2	38734994	CCAAAGTAACGCTTCTCCGATCCTTTCTTATCTTCAAGAGCTTTGTCCTTTATTTACT[A]CCAAAAAACAAAGAGCTTTGTCATGTACGATTTAGGCTGTGCTCTCGGGAATCTATACTGC	R	A	Intergenic
PMSNP201	scaffold35	101410	Pseudochromosome2	39223463	AGAAGCTGTTGATATGTGCAGATATGATTGAAGAATTAATCAGCAGGGGACAACAGCT[T]GATGCGGTACATTTCACTTATGAAGTTGGACTTGTGCACAAGTTTCCTCCTGTTCCTCTGC	K	T	CDS
PMSNP202	scaffold35	689030	Pseudochromosome2	39811083	CTCCAAGTAACAAGATTACCACCAACAAACGTAAAATACCCAGACGTAGAACGTCTAT[C]AGTAGTTGAACCTGCCCAATAAGCATCTGTGTATCCTTCCACATTTGTATGACCATACTTG	Y	C	Intergenic
PMSNP203	scaffold35	690178	Pseudochromosome2	39812231	CTTAGTTAGCACACATACACTAAATAATTGACACAAATATGATGCATATGACTTAGAC[A]GACGATGAGTTGACATATAATGGTTAATGAGATATTTAGATTTGACATGTATATCAGGGGA	A	W	Intergenic
PMSNP204	scaffold35	814682	Pseudochromosome2	39936735	ACTCCATATTCCTTCATAATCCAAAAATCATTTCGGTCTGTTCCTCTCAGTAACACAA[G]TCCATAAAAATCCACCCGAGACCTCTAAATCCATCGTACGAATATCGTCACTCCTATGGGG	G	S	Intergenic
PMSNP205	scaffold495	507118	Pseudochromosome2	40666860	TTTCTGTGGGTGTGTTGTTATGTGTTCGATTCTGATTTTCAAATTCCTAGAGAACCAA[G]TAATTGTATCCTTCAACTGGCTCAAGGTTAAACAGGTCCTTAGTTGCAGACCTCTTCATGC	G	R	Intron
PMSNP206	scaffold321	11104	Pseudochromosome2	41163673	ACCTAAAAGATGGCTAGTACCTTCAGATGGATCGGTAGTAGCATTTTGAGCCATGGAC[A]CATGAAACCAGAAGCAGTTGAGAAAGCATAGACTGCAAAAGGAGCCAAAGGATGCCGAAAG	A	R	Intergenic
PMSNP207	scaffold321	38250	Pseudochromosome2	41190819	GCAAGAGGTAACTTTCTGCTGCTGCTTTTTTTCTCCTTTTAGATAATGAGCAAAAGGT[A]GCCAACATTGCCTATATATCTCAACTCTGTTCTCTGTACAAATAGCTGAACATTTCATTGA	A	W	Intron
PMSNP208	scaffold321	338837	Pseudochromosome2	41491406	GGCATACTTGGAGGTTGGTTTTCTTCCAACCAATGGATTTAGTTTAGATCACATACGGG[G]AACTAGACATACCGGCTCAACTTTTGACAATAATGGAACGAGACATGCAGCTGATGAACT	G	K	CDS
PMSNP209	scaffold321	382572	Pseudochromosome2	41535141	TAGAAACCCAGTTCCTGTTGTTTATAGGAACAGCATCGATGGCTGATTGAATGGAGGT[G]AAATTGCCATGGCCAGATTGATCAACAGTGATGGTGTAATAAGCCAGCTTCTTATTATTGC	R	G	CDS
PMSNP210	scaffold461	41573	Pseudochromosome2	41629648	CGTTTTTCAGTGATCATCTACCGAATACGTTACTGAGTGTGTACTTAATATTGTTTGTT[T]TTAGATATGAAGAGGACTCCCAGAGGTACTACTGAGGCTTCATCATCCTGACCTAATAGA	K	T	Intergenic
PMSNP211	scaffold461	54216	Pseudochromosome2	41642291	TGGGCTGCTCAGTCATTCCCCTGCTGCACTGGGCAGGCCTAGGATAGTCTTTCTGCCTG[G]CTCTATCTCAGGATGAGGTTCCAATCCTGTCAAAGATACTCGGAGCGGGCTGACTTTGCT	G	K	Intergenic
PMSNP212	scaffold461	56344	Pseudochromosome2	41644419	CTGCTTACTGTACTTCTGTGGGCTGACTACCTGGCATCACTTTCTTCTGACTCCAGTC[C]TTCCCTGAGAGCTACTTGGTTTATCTCCATATCGTGGTGCGGGTTCTGGCTAGAGCTTCCA	Y	C	Intergenic
PMSNP213	scaffold461	77941	Pseudochromosome2	41666016	GACTACAGCTTTCGATCCGAAGGTGAGAGAAAATGGGGTTTCTCCGGTGGACGTTCAG[T]AGGATATCCGAATGGCCCATAGTGCTTCTGGAAGTTTCTCCGGCCAAGCTCCCTTGGCGTT	W	T	Intergenic
PMSNP214	scaffold461	169206	Pseudochromosome2	41757281	TTTGTTTAGTAGCAACTCATCATCCATCGAACTCAAAAGCGCCGGCAGGCATACAGTTG[G]TTAGTTGATATTGATCTGTTTTTGCTCTCTCTGCTCTGGTGTTCATTATTTATGGAGGTT	S	G	Intron
PMSNP215	scaffold461	247225	Pseudochromosome2	41835300	TTAAAGCAAGGTTTTTAATTGGGGAGTTCAATTGTCATTAGATCTGAAATATTAGCTT[A]CCTAATATGGGCTCCTACTTCATGGACACTGCTGGCTGTTCACTCTGTTTGAACTTGGAAG	M	A	3utr
PMSNP216	scaffold461	288091	Pseudochromosome2	41876166	TGCATTATTATGTGATGATTAATGTTGCCTGATTGTTCATTATAGTTGATTTTAACTTA[A]TGCTTGCTGTATATATTCTTTTCAAAAGAAAAATATGATTGCTGTCAGTTAGATATTATT	M	A	Intron
PMSNP217	scaffold443	106794	Pseudochromosome3	106794	GACAGATAACTTGTACTGCACGCTTGTTGCGCATTCAGCCATTCATGGAGTCATGGCAG[G]GTATACTGGGTTTGTGTCTGGCCCCGTCAATGGAAACTATGCTTACATTCCACTTGAAGA	R	G	CDS
PMSNP218	scaffold443	166799	Pseudochromosome3	166799	CAATATATTGGCCGTAAGTTTATCCTATTCCTGTACTTGCCTAACATTTTGGTGTTTT[T]CAGTGATTGAAAAATTACCAATCTTATTTATACATGTGCTGGTCTCCAGATGCTGACATTT	T	Y	CDS
PMSNP219	scaffold326	215081	Pseudochromosome3	515535	TGAAGACTTCATATGCCACCATGTGTTCTTGATGTCATAATCTGACATGGATAGTGGT[C]GTCGTTTGAAACACATAATAGATGAACAGAATGAATCATGAAAACTTACGTTAGAATGACT	C	Y	Intron
PMSNP220	scaffold375	127126	Pseudochromosome3	796558	TATAAGCATTGGATCATGTTACTAATACAAATTTTTTGTGATTTCTGTATGTCAAATT[G]ATTTGGGGATTGGATTTGTACAACTCAGTTGGAAATCAAGGTAATAAACTTGGTTGGTTTG	G	S	Intron
PMSNP221	scaffold375	227605	Pseudochromosome3	897037	GGGAAGTAATGGCTTTATTGATTGATTAAAAAGATACCTGCTCTTGAGTGCTCACTAC[A]TTGATTTTCTTGATCATGCTGTGGCTCTTAAAATTTGCACCGTATGATTGGAAATAAATTT	R	A	CDS
PMSNP222	scaffold423	677967	Pseudochromosome3	1827872	TGTTGACTTTTTTTGTTTATTGAACGCTAGTATCTGCCTAATTCAAACTCATTGTGGTA[A]TGATCATTGTATATTGAAATTGTTGGTCAACATAGAGACAGTTTGCTTGGGATATGACCC	A	W	Intron
PMSNP223	scaffold423	680211	Pseudochromosome3	1830116	GCATGAATGAGGTTTGTATTCCTTGTGGCTGCTGTGACGATTGCACTCTAAGAAATCTT[T]CATTCTGGTTTGCTCGTTCTATGTGTATCTGCTGATATGCTTTCTTGCCTTATTAGAATA	T	K	CDS
PMSNP224	scaffold7	324820	Pseudochromosome3	2246573	AAATGATGTCTATTGCAGCCATGTACTTTGTTGCTTCGAGTAAACTGGGGAATGATGAA[A]GGAAGTATTTCTGTGGATCCTGCATGAAAGTAGTATACTCTGGGTCATGCTCCTCTGGCA	A	W	CDS
PMSNP225	scaffold308	33750	Pseudochromosome3	3205178	TCTATCGGCAAGGTCCATGAAGATCTAGTTGTATCCTGAATACGCGTCCATAAAGCTG[A]GCAGCTCGTGCCCGGCGGTGGCATCGACGAGCTGGTCGATCCTCGGTAAGGGGAAACTGTC	R	A	Intergenic
PMSNP226	scaffold308	34169	Pseudochromosome3	3205597	GTAAGAAGTTGATGAACTGTCTTCGGAGGTCGGGATCCAGATTGGTGCCGATCTTCACC[C]ACCGATCGGGGAATTCCTTGTTCAGGATTATGGTCTCGAGCTCCTCGGCGGGCTGTGCCA	M	C	Intergenic
PMSNP227	scaffold308	259366	Pseudochromosome3	3430794	AGCAATCCGACCGTTCCACCATTACACATGTCGTTATCGCCGTCAGGCTCCCATCTTC[A]GTATGGTTCGGCCATTCCAACTACAACCCATTTGAACCGGTCAAACCTACGGCGCATATCT	W	A	Intergenic
PMSNP228	scaffold308	368066	Pseudochromosome3	3539494	AATCCATATAATGCTTTTCGTAACTTGCAAACTGTTCTAGTATGAATAGTATTATATT[C]AGGAGGAACGTCCATGTACACCTCCTCCATGAGTTCACCATGTAGAAAAGCATTTTTTACA	S	C	Intergenic
PMSNP229	scaffold313	170624	Pseudochromosome3	3811203	AAGATCTTTTATGCAGAGCCTTACAAGGTAAATTTTTTCTTGCATTTATAATGTACTG[T]GTTTGAGGATTTTAAAGTACTCAGATGTCATAGACACTACATTCCATGCTTATGCATGCTT	Y	T	Intron
PMSNP230	scaffold349	87417	Pseudochromosome3	4344877	ACACCTCAAGAATGTGTAACACATTTTGTTTTTTGCCAAAGTACTTAGACAAAGTACG[G]TTGGTCTCATTTTTGCCAAAAGAAAAATTCTGTATTACAAAAGGACATGATGTTGATGCCT	G	K	5utr
PMSNP231	scaffold349	87567	Pseudochromosome3	4345027	CACTCCTGAAATGCCCTCATACTCATATTCTGTCATACCCTGGGTCCGGTGCGTGGGG[C]GTGACATGCTCAGTCCTTGCCATTTCAGATTATGACCAAATAAATACTAGTATTGTTAATT	S	C	5utr
PMSNP232	scaffold349	428745	Pseudochromosome3	4686205	CTCGGTCTTTTTCTTCTTTTCCCATGGGATCAAACAACCATTTTTAATTGTGGTAGCT[C]TGGGTTTTCTTATAATCTTTTCGAATGATATCATTCGGGTTCCTGAGTTGGGCGCTTTTAG	Y	C	Intron
PMSNP233	scaffold349	485632	Pseudochromosome3	4743092	TTGTTTATTTCTTGGCTCAGACGACCCCTTCTCTTCAGGGGGAAAGGGAGAGTGAATA[G]AAGTTGTGTCTGTGTGAATTAGCTAAAGTTGATATGAAAGAATTTGTCATTGTCGTTTTCT	R	G	Intergenic
PMSNP234	scaffold349	485660	Pseudochromosome3	4743120	TTCTCTTCAGGGGGAAAGGGAGAGTGAATAGAAGTTGTGTCTGTGTGAATTAGCTAAA[G]TTGATATGAAAGAATTTGTCATTGTCGTTTTCTGCTACTGTTGTTGTTGTCGTCGTCGCTG	G	R	Intergenic
PMSNP235	scaffold349	632313	Pseudochromosome3	4889773	ATTGTGTAGTATTGAAATACAGCAATATTGTGGTACATTCATATTATATAACGCTATT[C]TGTAGTATTGAAATACGGTCATATTGTGGTACATTCATATTATATAACACATTTACATTCA	C	S	3utr
PMSNP236	scaffold269	355925	Pseudochromosome3	5619424	CTTCATCTGATTTCTGTCAGATGAGACCACAAAGTTATCTGCACCCAGCTGACTTAAA[G]CTTCCTCTTTCTTGGATATGCTAGTGCTGAAAATTGTTACATTCAAACCAAATGCCTTGCC	K	G	CDS
PMSNP237	scaffold269	453565	Pseudochromosome3	5717064	TAACAAATTTTTTTTTTTCAAACCTTTGGATGTTTTTTGAATTGTTCTTAACGCAGGT[A]CCTTCCTGTGAGTAACCTTGTTTAGTAACCATTTTGTGACCATTGGTTTGAAGTTATCTTC	W	A	Intron
PMSNP238	scaffold269	653484	Pseudochromosome3	5916983	AGCCACCCAACAACGTCACCCCTGGCTCTTCAGTACGCCATGGCGCATACCCCACACT[T]ATGAGATTCCAAATCACCAAGTGCGGCACGGCATACCCCTTCTCCTTAAACTTCCTCTGGA	K	T	CDS
PMSNP239	scaffold292	235776	Pseudochromosome3	6423849	TAGATATTATCACGTCTAGTTTGTTACGCTAATCAGAAAGGTGACTCTTACTAGGTGCC[C]TTGGGAAAATGTCTCCCACATGTTCACAAGACTTAACATGTCTTCAGAAACTTGATTCTA	Y	C	Intron
PMSNP240	scaffold292	235892	Pseudochromosome3	6423965	TCTACATAACCAAATTTCGATTGTATTTTAGGCTCGAGTTAGGCATGGTGATGCATGC[C]TAAGAGAGGAAGATAACCTATCTCATGTGTTAGGCATACTCTGAAAGCTGAAACCCTTTTA	S	C	Intron
PMSNP241	scaffold292	367344	Pseudochromosome3	6555417	TTACTAATCTACATTAACAATCCAATAGATGAGTAGTTCTTTATCGACCTCCTACATG[G]ATTCACTTCTAGTGTGTTTGTTGCAATAGTACATAGTAGATGTCTGATGTAAAGGTGATAT	K	G	Intron
PMSNP242	scaffold503	22236	Pseudochromosome3	6709041	CCTATTCGTTGAGTACGAACAAGTGTACTATTTCGTTTACATTATCTGATATCTGGGG[A]TCTTCACCTATCACTGCTCCTTCTGGCGTTCAGTGGTTTGTCACATTCGTAGATAATTGTA	A	W	Intergenic
PMSNP243	scaffold503	22256	Pseudochromosome3	6709061	AAGTGTACTATTTCGTTTACATTATCTGATATCTGGGGATCTTCACCTATCACTGCTC[C]TTCTGGCGTTCAGTGGTTTGTCACATTCGTAGATAATTGTACATGGATGAAATGACTTTAT	C	M	Intergenic
PMSNP244	scaffold377	672241	Pseudochromosome3	7711342	AGAAATGACTACCACTGCCGATTCGCTCGGGCCTGACTGTTGCCTTCTGACACTGCATT[T]ACCAAGAGGGCTTCCACATAGATGCAAGTTTCCTGCAAAGGCCTCAGCTGGCCAGTGTGA	Y	T	CDS
PMSNP245	scaffold248	272849	Pseudochromosome3	8349973	ACAATTGGGGTCAGCATTTCACATAAGGTCGCCGATGCCTCTATGCTCAGCACATTCA[T]CAAAAGCTGGGCTACAATTGCCCTTGGCTCAGCCAGTACTGCTAGTGATCAAGTTCTGCTC	Y	T	CDS
PMSNP246	scaffold248	575890	Pseudochromosome3	8653014	TGACAGGCGACTCCTAAATTGCAGTGTATTCAAATCAGTCCATGAAGGGCCTCATTAC[T]ATTGCAACAAATCAATCAAAGTGTATTGGCATTGCAATAATTACACCAACCTGGCTTGACG	W	T	CDS
PMSNP247	scaffold176	497776	Pseudochromosome3	9701313	GGAAAAGCTAAAGAGGTGAGAAGTAGCGAAAATTTCTACCGAAATAAAATTATAAAAT[C]AACACATTTCATCATGTGATGTCATGTTCATGTACCTTTGTCTTTCAGTTGTTCTTGAGTC	S	C	CDS
PMSNP248	scaffold176	565964	Pseudochromosome3	9769501	ATAAGCATAATTTAGTAAAAGAAAGTTATAGCTCGATAAGGTGGCCAGTTTGCACATT[T]AGAGTATTCAAACAAAGGACTAATTGTTACTTATATAACCTGAAAGGTATGTGTGAGCTTT	Y	T	CDS
PMSNP249	scaffold176	661723	Pseudochromosome3	9865260	AGCTTAGAAAGCATTTGATCTTAATGTTTCAACGGCGTTTTGCATCTTCTTCTAATTT[C]TAGGGACAAACTTGAAAAGTTCGGTTTCTTCGCCCCAGGACAGGTAAATATGCGGACGATG	M	C	5utr
PMSNP250	scaffold477	31492	Pseudochromosome3	10123688	ATATTTGTGTCAATTATCTAGTATATGTGTGCTAACTAAGCTAGAAGATGCTCTTTCT[G]ACACCAAATGGATAGATGTTATGAATGTTGAAATGGAAGCTTTGGACAAGAATGAAACTTG	R	G	3utr
PMSNP251	scaffold477	140599	Pseudochromosome3	10232795	GAAGACTTGAGCATTGCGTCCCTAATATCTCGCATGTCATGCACCTTCTTGCCATCAT[C]ATCTATAGTGTACTTGACCCTGGTAGATGACGAATGAGCAGCTCTCACTTGAGTCTTCTCT	C	M	CDS
PMSNP252	scaffold253	137335	Pseudochromosome3	10855537	TTGTTGAGGAATGTTGAAGTAGGTTTAAGAAAGGGTGAAAGTGGGAGGGGGAAGAGTT[T]GTTTGTTTTGTAGATGCAAAGGTTGGGTTTGGGTTGAGAAATTGAGAGGGGGGAGGAGGAA	Y	T	5utr
PMSNP253	scaffold208	17123	Pseudochromosome3	11007062	ATGCAACAAAACATACTGTACTGAAACGGCTGGTGAAGCTAGACTCCATAGCTAAGCA[C]GGAAAACACTGGGAAGGAGTAGATATCTTGGTGTTCGAGAGCTATGTATGGTGGATGCACA	Y	C	CDS
PMSNP254	scaffold208	637520	Pseudochromosome3	11627459	TTAGATTGGCCACTACACCAGTTTGATGTAAAGAATACTTTCTACATGGCAAACTCACG[G]AGGAGGTGTACATGGACATTCCTCATGGATATAATACTACTCAGACTAGAACAGTTTGCA	R	G	Intergenic
PMSNP255	scaffold208	650635	Pseudochromosome3	11640574	CAAGTTGTTCGATCCCAAACGTAGTTCTACAAGGTTTGTGCAATTCATCAAAGATGGGG[G]CAAAGCACCTTCTAAATTGTTGAAATCAAGGGTCACAAACTTCAACTTGGAAAGCTTCCC	K	G	CDS
PMSNP256	scaffold208	656492	Pseudochromosome3	11646431	GAGCTATAACCTTCTTTCTGGAGAGCTACCACTTTCTCTACCATCTAGCAATATTCGA[A]TTGTGTATTTGTCCAGCAATTACTTTCATGGAGCAATTCCATCTTCATTCTTCCAACAAGC	W	A	CDS
PMSNP257	scaffold286	751466	Pseudochromosome3	12476220	GTAACCAGGATTTCTTCATTTAATTTCTCCTCCAACTTTCCTTGCCTATGAAAATTGAG[G]AAAAGAAAAGGACATTTTTCTTCAGCTCACTGCATTTCTTGCACTCCATTGTTTTTTTTC	G	R	Intron
PMSNP258	scaffold286	1169787	Pseudochromosome3	12894541	TTCACAATTTCCTCTGCAGTTGACAGCATTAGCCTCTCGCAGTCTATCAGTGACAACA[C]GACGTTGGTTTCTAGTGATGGAAGCTTTGAGCTTGGTTTCTTCAGTCCTGGTAGCTCCACG	S	C	CDS
PMSNP259	scaffold286	1251648	Pseudochromosome3	12976402	ACTTTCTTTGAGACAGAAAGATACCACGTTTAGATCTGGCAACTTCAATCCCAAGAAA[G]TACTTCAAATCACCCAATGACTTCATCTCAAACTCAGAAGCCAGATACTCATGAAGATTTT	G	S	Intergenic
PMSNP260	scaffold287	97441	Pseudochromosome3	13164876	GTAATGGGATGTTGTTTTAAGGGTTTTGTAGTTGGGTTTTAGGTTGGTTTGTTTCGTA[T]AAGTTGTTTGACTCTTCTGTTTAGTCAATACCATGGGTGGTACTCTTTCCTACCCTAGGAT	Y	T	Intergenic
PMSNP261	scaffold298	37525	Pseudochromosome3	13356133	ATACAAAGTATTGTTGAAGTATTTTGACTTACATTTCTTGGTATTTCCATATAATATG[G]CCAATCTTTCTCCAAATAGGCCTTTTTTCCATAACAGTTCTACAAGCTTCCATAGATCGTA	G	R	Intergenic
PMSNP262	scaffold350	551728	Pseudochromosome3	14098942	TCCGCTACAACAACGGCCTTAAGTCGATGTTACAGCAGTCGGAAGCGGCATTGCACAT[T]AAATTCACCTTCTTTGAGACGTACGGTGTCTTCTCGGACATCATTCAGAACGGAGCTTCTT	T	W	CDS
PMSNP263	scaffold350	713403	Pseudochromosome3	14260617	TAACTCACATGTATAGGTTGAGTATAAACAGATATTTGTGTAGTTTCTAACCGCTACT[C]TACAATGCCACTGTCAACGAATTATGGTAAATATTCGCCAAGCCAAGTGATGATACAGCAA	C	S	Intron
PMSNP264	scaffold217	278866	Pseudochromosome3	14768191	GTGGGTGCAAGCTGGTGGTCCTTTATATGGCGTTGGAGATTTGTAGTCAACTGCTGGG[A]GAAAGTGGAATTATATTACTGTTCTGGAAGTAGCAATGTTCATGATGTATGTTCATGTATA	R	A	5utr
PMSNP265	scaffold13	201118	Pseudochromosome3	15125402	AACGATACACCGAACGTGCATTTACTTGGATTCAGCTTCATGCGATATTGGCGGAGCAG[G]CTGAACACCTCGGTAAGGTTTTTGAGGTGGTCTACCCGCTTGGGGGCTTTAACCAGCATA	K	G	Intergenic
PMSNP266	scaffold325	12754	Pseudochromosome3	15391359	AGGTATGAACAAAACACCTCTCTCATTCATTGTTTTTGTATCGGCTCTGTCCGTGCATG[G]CAGTGCACCAGAGTCTTCCACATTACACGACATGTGGCCGTATCCACACCTCACGATTGC	G	S	Intergenic
PMSNP267	scaffold325	66523	Pseudochromosome3	15445128	GCAGAAGACCCGTCTTTGTCATCGTTGACATTGGTCCAGATAACGGAAGACACCAAAA[C]ACCAACCCAGATAACAAAGGACCCACCTTCTTCATCAATTTCGTCGACCCAGGTGGTAAAG	Y	C	CDS
PMSNP268	scaffold325	84154	Pseudochromosome3	15462759	TCTCTGCTTCTGAAGAAAGCTGGTTAGGCCCAAGCTCATCTGTGATGGCATACATATCA[A]GGGCATCTAAATCATTTCCCAGCAAAACACTTTCCAGTTCCCTCATTTTGTGCCCCAAGT	R	A	CDS
PMSNP269	scaffold826	30932	Pseudochromosome3	15660409	CTTATATTCCTAATTCCCTAATTTGATCATCTGTTGTCTAACCTAAAATTAAGCATTAG[G]AATCCATTAAGCATAGAAGAATGTTTTAAACAACCAAGTATGTATCTAATCCCTGTTGTC	G	K	Intergenic
PMSNP270	scaffold33	117145	Pseudochromosome3	15801531	TAAAAGTATTGGAAATTCCCATGGAATCCGGTAACTCAATAACATAGGCATTATCATT[G]ATCCGCTTGAGCACTTTGTAAGGACCATATTTTTTGGGTTTAAGCTTGCTATATGTGCCAA	K	G	Intergenic
PMSNP271	scaffold675	8709	Pseudochromosome3	15873492	AAAAAGACAGTATTTATGAATTTCATGCAGGTCTATATGATGAGTTAGATAAAATTAG[A]GGAGATTTGTTGAGGTTGAGTCCATTGTCAAAATTAGAGGAGTCATTTTCTTTTGTTCATA	W	A	Intergenic
PMSNP272	scaffold675	15115	Pseudochromosome3	15879898	CTGTGCCTAATGAGGCTACCATTGTCAACGCATCGTCAGCATGTTCTTCGATTGGGGC[A]TTGAGTTTAGGGCAGTGGGTGCATAACTATGTAAGTATGCGGCCAGATCTCATGGTGAACG	A	R	CDS
PMSNP273	scaffold675	15448	Pseudochromosome3	15880231	GCTTGTTATCAGCATGCAGTCATACAGGCCTAGTTGATCAAGGGTTGATATTCTTTAA[T]GCTATGAAAGATGTTTACAGGATTGTCCCTAAAACACAGCATTACGCATGTCTGGTTGATA	T	Y	CDS
PMSNP274	scaffold576	269336	Pseudochromosome3	16875706	GGGTCTGTGGATCGCCGGGGTGTACTTCGTTCCCGACTGCGATGTATTTGAACTTGAC[G]TCAGGGAAGGCTTGTACATTCTTTTGGACCCAATCTGTTGCAGCAGCAGCATCAGTGAGGC	G	K	CDS
PMSNP275	scaffold579	78051	Pseudochromosome3	17023859	GACAAAAACGAAGACAAAGACCAGCACGCCAAGTGGGAAGTCAAGGACGCTCAAGTTA[T]GGCATGGATTTTAGGATCTGTTGAACCCAATATCATCTTGAACCTTCGATTATCTCAGACT	K	T	Intergenic
PMSNP276	scaffold523	49127	Pseudochromosome3	17256607	TCAATATTCCTATGACCAGGAACATATTCAGGATTTAGGGATGATGAGAAGTCTCCAT[G]TATGCAATCTCATTACATAGCTCTTATATCCACTTGTGTATCCCTTGGACTATGGTTGTTC	G	R	Intergenic
PMSNP277	scaffold523	56412	Pseudochromosome3	17263892	AAAAGGAAAAACCCCTATCAAGGGGAAAAGGAAGACCAAGAAAAATACCTAACCAAGAC[C]CTACAGTTGTTGCTGTGAGTGCCTATTTTTATTGCTAGCCTGTTGATGAAAATGTTTTAT	C	S	Intergenic
PMSNP278	scaffold156	226060	Pseudochromosome3	17647321	TTGATGTTTCGGATCCACTCACCTTGCATCACTCGAATCACCCGGGAATTGTTTTGGT[A]TCCAGGCTTCTTGAAGGATACAACTATGGCCAATGGAGTCGATCTATGCGTCTCAATCTTA	R	A	Intergenic
PMSNP279	scaffold156	772858	Pseudochromosome3	18194119	CCCTGGGTCCTTCGGTTTTGGAGGTAATTTCTTAAGCAACACCACACTGCACTTTTCA[G]TTAACATCACTTTTTCATGAGCTACGAATTTCCTCTTGTTTTTACATTCATCCTTCAAAAA	G	R	Intergenic
PMSNP280	scaffold99	144981	Pseudochromosome3	18357449	GCTGATTCTCCAACTCCTGTTGTTTAATATTCAAAGCGTCCGCAGCAGCCCTCACTTT[A]TCAGAGTCATGCGATAATTGTATACCCCGAATGGCCCGTGCTCCAAAGACCGCGCGTGCTA	R	A	CDS
PMSNP281	scaffold233	66156	Pseudochromosome3	18962097	CGTCAGGTTTTGCAACGAAGTTGAATCGTATATTGTTTGATGCAGTCATCTCCGGCAC[G]CCACTAAACCTCTCCCCGTTCCAGGGGCCGCTCCGGTATGTTATGTTCTGTTTGTTCCACA	S	G	CDS
PMSNP282	scaffold406	12594	Pseudochromosome3	19533167	CCTATTGAGCTAAGGAGTCTTAATTCCATATTATAACTGATATGAATATCAGGTTTACT[T]GGTAATGAAGTAGAGTCCTAGTTGAATTTGTTGATAGGAAGAATTCATTTAGTTAAACCA	T	K	Intergenic
PMSNP283	scaffold124	99445	Pseudochromosome3	19684976	AGTTATCACCTTGGAAGGGTATAATGAGATTTGGAAGGCGGGGAAAACTAAGTCCTCG[C]TATATTGGGCCTTATGAAATCGTGGAGCGTGTTGGCCCAGTGGCTTACAGGCTTGCTTTAC	C	Y	Intergenic
PMSNP284	scaffold124	182010	Pseudochromosome3	19767541	CAGACCACGTCGAGATTCTTACTGAGGCATTCAGCCTACTCCGAAAATACAACATGAA[G]TTGAACCCGAGCAAATGCACATTTGGAGTCTCGTCCGGCCGATTCCTTGGATACTTAGTCA	K	G	Intergenic
PMSNP285	scaffold124	191945	Pseudochromosome3	19777476	GTTTGTGTATTGCACAGTTTTAGCAATTGGATTTCACTCAAAACTGATAAGTTCATAAT[T]TCATATATTCGCATGACTTCTTTACTTAGTGACTTTGCTTAGTTTCTCTTTATTTTGAGT	T	K	Intergenic
PMSNP286	scaffold124	247369	Pseudochromosome3	19832900	ACATCTACATCCCTAGAGCCATATGCTAAGCATGGGCAGCCATACATGGGAGTAAAAT[C]AGCTCAGGAACTCCGAAAGACGAACAAAAGTCAAGCTTTCCATAAAGAAACCATACCAAAG	C	Y	Intergenic
PMSNP287	scaffold124	455619	Pseudochromosome3	20041150	AAGAATTGCTTAATATGCATGTAAGAATCCTTAGTGGCATTACCATAATAAGTTGGAA[G]AAGATGAATCATACCACTTTTAAGCTCAAACTTGTCAACTATGAGTTAAGGATAGACGATG	K	G	Intergenic
PMSNP288	scaffold124	596834	Pseudochromosome3	20182365	TCTCCAACAGTGACTTGTATGTCTCTTTCTTCAGGGAGATAAAGATGCCGCCAGATTT[G]CTAATGCATCAGCTTTGTCATTTTCTGACCTTGGGATGTGGGCAATTTGAATGTCTTGAAA	G	R	Intergenic
PMSNP289	scaffold47	172045	Pseudochromosome3	20426878	ACTCCGTACTTATTTAAGCATCGGAGAGCCTTCGGCCGGTACCACATCGGTGTCCTAG[G]TCTTACTGAGCGTTTGTTATCTTGCAAATCAAACGCCCTACCGAGGTCCAGAGCATACCGA	S	G	Intron
PMSNP290	scaffold123	44186	Pseudochromosome3	20493687	CAACAATGAGGACAATCTATAATGCTAGATACAAAAGCAGAGTGGTTGAGATGCAACT[A]TTGTTATGCAGACTATTTGATCACAAGTATATTCATTGACATATGACTGATGACACCAATT	A	R	Intergenic
PMSNP291	scaffold123	90316	Pseudochromosome3	20539817	ACTGGAATGCTTGACTGTAAACCAGCTGATACACCTATTGTTGAGAATCATAAACTTG[G]TGTTTATGTGGATCAGGTCTCAACTAACAGAGAAAGATATCAAAGGTTAGTTGGGAGATTG	R	G	Intergenic
PMSNP292	scaffold123	90347	Pseudochromosome3	20539848	CACCTATTGTTGAGAATCATAAACTTGGTGTTTATGTGGATCAGGTCTCAACTAACAG[A]GAAAGATATCAAAGGTTAGTTGGGAGATTGATTTATTTATCATTGACACGCCCTGATATTG	A	R	Intergenic
PMSNP293	scaffold123	270272	Pseudochromosome3	20719773	CTCCTTTCTCTTGTGGATCTTCTAATTTCTTGTTGTTGTGGTTTTGGTTTTATGGGAAG[G]TCCATTTCATTTAGTTCTTCTTGTATTTACCCAGCATTTTGGTTTTCATTCCTAAGCTCA	R	G	Intergenic
PMSNP294	scaffold123	470640	Pseudochromosome3	20920141	CAGAGTTCACAGAGTGCTGGAGGACAACATGGAAGACGCCTTACATTATGCGTCTCGC[T]CTCTCTGCCGGCATTGGAGGCCTCCTTTTCGGTTACGATACAGGTAATTAAAATCTCAATT	K	T	Intergenic
PMSNP295	scaffold24	45087	Pseudochromosome3	21138581	ACCTCTCCTGTTTCTCTCTAAGCACTTTCTCATCCTGCATAGCTTTCTCATCCTTTTC[C]AACTGTGCTTCTTTACTTCTAGCAGCCTTTGTACTTCCTCTCTCTCTCACTTCCTTCGCAT	Y	C	CDS
PMSNP296	scaffold24	45531	Pseudochromosome3	21139025	TGGGCTGAGTCATTAGAGGGATCTCTGAAACAGTGAGCCATATATAATCAGATGAATC[C]AAGCTTTCTTCAGATCTTGGAGACCTATCCACCTGTACATTTGCTTCCTTAGGACTAACAT	Y	C	CDS
PMSNP297	scaffold17	206680	Pseudochromosome3	21833903	TGAAACCAGAATTTTGATTTCCTGTAGGTGTCTCAAACACTTCCACTTGAGAATTCCT[A]GGTTGCCCTTCTTCATTTACCATTATCACAGAATTTTCAGTTGCTTCCTTCCAATTCCAGG	R	A	Intergenic
PMSNP298	scaffold17	232040	Pseudochromosome3	21859263	GTAATATTGGACCCAACTAGAGGATAAGCAGAATGAAAGAACCCAACTGAGCCAATGAC[C]AGCAACATCGCCACTAAAGATGGATTATTGAAAATCAATGATATCTACAGTCAGCCTCAA	C	M	Intergenic
PMSNP299	scaffold17	280555	Pseudochromosome3	21907778	AGAATTTGGAGAAGAAATCATTGTTTGGCGTTAGACTTTAAGGCTAGAAGGTGCGAAG[A]TGGTGGTGCTTAGAGAATCTGGAGGTTGTCAACCCATATGTAAGTGGACCCATTGTTACCC	W	A	Intergenic
PMSNP300	scaffold17	357687	Pseudochromosome3	21984910	CATGACTTCCACATCTACTTGCACTCCATTCCCCACGAACACTTTAACTTCATGCTTT[C]TTGGTTCCCTCCTTCTTGTGAATTCCTGCACATTATGAGCTATATGAATCGAGGCACCTGT	M	C	Intergenic
PMSNP301	scaffold17	383332	Pseudochromosome3	22010555	TATGAAGTTGGATGTTTTTGTCTTCATCGGGTGTCTTTACCAGCCTCTTCTCTGACAC[C]AAGGCATTGTATTATGCTTGGAGGGTTAACTTCCTTTTACAGCTGGAACAAAAGCCTTTAT	C	S	Intergenic
PMSNP302	scaffold51	9576	Pseudochromosome3	22464188	GGCTACCATTCTGTTCTAATATCATGGCTATCGCAGCGATTAAAGACAACTTATTCCTT[T]TTATTAGTATTCTCATTTCTTTTCCATTTTATCATAATCTTAACGCTTCATTATGTACCA	Y	T	3utr
PMSNP303	scaffold354	110033	Pseudochromosome3	22920428	AGGCTTTGAGTGCAACGGTATTGTGGTTGACTAGCACCACTTGCTCCCCTTGTAAATC[G]TTTGCTTTCCATTCGGTAAACTCCTCCTTGTCTAAACCGTTCTTCTTGCTTCAAAGCTCTA	G	S	Intergenic
PMSNP304	scaffold173	17175	Pseudochromosome3	23204879	GCATCATACACTCCTCTAATCCCATCCCACATAGATTTTAAATCATCAATTAAAGGCT[C]TAAGTAGACGTCTATATCATTTCCAGGCTGTTTAGGACCGGAAATCAATAAGGTCAACATC	C	M	Intergenic
PMSNP305	scaffold173	100407	Pseudochromosome3	23288111	TGATGGAAGCAGCGACAAGGTCTTCTCATAAGGCTTCTTCTGTTCTTTTCTAGCCACG[C]GTGATAGTTCTGAGGTTCGCGACTTCGAGTTTCTCCTTCTTTTACCCTCATCCACTACCTT	M	C	Intergenic
PMSNP306	scaffold173	100470	Pseudochromosome3	23288174	TAGTTCTGAGGTTCGCGACTTCGAGTTTCTCCTTCTTTTACCCTCATCCACTACCTTC[C]TGTTTTCTTCTGACAATCTTTTTTATTAATTCCGCAGGTTACATTTTGCTTGGTGTAGGAC	M	C	Intergenic
PMSNP307	scaffold173	105786	Pseudochromosome3	23293490	TGAAACGTTACAGCAGTCGTTTCTTGCTGCCCAAAGGAGGTTCCCAGGCGCCGTTCTTC[C]GGCATGTCCAACATAAACACCTTGTTGTCTGTGCAGTCATCCCATCCATCAGCAAGTGGC	Y	C	Intergenic
PMSNP308	scaffold173	217565	Pseudochromosome3	23405269	TGTGTACTCTGTCTTGTTCATGCCTCTCCTGTCTTCTTGCCTATCTTCGTGCATCTGC[C]GTACTTGTGCCTTTGCTGTGTTCCGTTTTATACTCTGCCGTGATCTGTTGAGTTTTTGCTG	Y	C	Intergenic
PMSNP309	scaffold168	795588	Pseudochromosome3	24427085	CAGAAGTTCAGTTGCTGTTGTGTGGGGATTCAAAACTACAGATTTTTAATGTTCACTCT[T]AAGAATTTGACAGTTTGAGTTACTGAATTTCGTTAGCCACCTCTCTCTTTATATTAGGGT	T	W	Intergenic
PMSNP310	scaffold168	837720	Pseudochromosome3	24469217	CAGCTGCACTCTCACCACTAAGCATGACACAATCAGTGCCATCAAGGACAGCATTAGC[T]ACATCTGTGGCTTCAGCACGGGTTGGCCGCGGAGACTTGATCATTGATTCAAGCATCTGAG	T	Y	CDS
PMSNP311	scaffold168	855856	Pseudochromosome3	24487353	GTAATTTCGATAATTGGTCAATTTGTAATAGAATATGTTCGGCTTATTGCCCCTTACT[A]TTTATTTACATGCTTTGTATTTCAGTTGATTTCGCCCTTTGATTTATAGTTAAAAAAATAT	A	R	Intergenic
PMSNP312	scaffold442	532815	Pseudochromosome4	1137313	GATATCCACATGCCAAATGATGGGAGAAATAGTATCAACAAGTGGATACAATCAAGAA[C]ATAGAGATAACATGTTTTGCAATCTAAAATCTCTAAATCTGCAACATCTTCCAAGCCTCAC	Y	C	CDS
PMSNP313	scaffold442	803126	Pseudochromosome4	1407624	TGTTCTTAGGATCATATATCGGCCAAATGGGTTTTGCTTCAGTTGTTCTGTTGAGATTT[T]GGTTGACATAGGTGAGGTGAAGATAGAACTTGGTTTTAAATCTCCCTGCATACACGGCTC	T	Y	Intergenic
PMSNP314	scaffold57	1520982	Pseudochromosome4	3541813	GGGAGTTGTTATTTTAGCCTGAGGCATTTAGTCTATCAGAGGTGGAACTTTCTCCAAA[T]AGCCAAGTTGAAGCTTTATATTCCTCTTTTGAACTTGTTTATTGAAAGTGAATTGTAAAGT	K	T	Intergenic
PMSNP315	scaffold496	40355	Pseudochromosome4	3767886	CTCTTAAATGCCATTTATTTAGCACGACTTAATTGATATTATTTTTTTGGGTTTTCTC[C]GAATATAGTAGAGTACAGTCTTCTATTTGTATATTGTATTTTGAAAGGGGATTTCTGCCTT	S	C	Intron
PMSNP316	scaffold496	40417	Pseudochromosome4	3767948	TATAGTAGAGTACAGTCTTCTATTTGTATATTGTATTTTGAAAGGGGATTTCTGCCTT[T]GAAATTTGTTTCATCCTTTCGCCTCTTTTTGATATTTTCAGCCTGGTCCGGATTCCATTGG	K	T	CDS
PMSNP317	scaffold496	40450	Pseudochromosome4	3767981	TATTTTGAAAGGGGATTTCTGCCTTTGAAATTTGTTTCATCCTTTCGCCTCTTTTTGA[T]ATTTTCAGCCTGGTCCGGATTCCATTGGAATCGTTGCTATTTCTCATGGTTGCACTGGAGT	T	W	CDS
PMSNP318	scaffold496	43231	Pseudochromosome4	3770762	CACCTCTTCTGCCTTCTGGTTTTCGCATCATTCCTCTCGATTATGGGAAGGTTAGCCT[C]TGAACTGTCTCTAAATTGATATTATCTGTCACAATCCCTATGTCACTAGTTTTTCAATGGA	S	C	Intron
PMSNP319	scaffold496	42581	Pseudochromosome4	3770112	ATTCCTCTCGATTATTCGCATCGGGAAGGCACCTCTTCTGCCTTCTGGTTTTTAGCCT[C]TGAACTGTCTCTATCTGTCACAATCAATTGAGTTTTTCAATGGAATATTACCTATGTCACT	S	C	Intron
PMSNP320	scaffold496	119903	Pseudochromosome4	3847434	TTGATAGCTCCACGACACATCAAATAGTTAAGTGCTTGCAGCAAATCGTACACATTAC[C]GAGGCCACAATCTTAATGTCTCTACTCCAACCTGCTCCTGAGACGTTTGATCTCTTTGATG	C	Y	CDS
PMSNP321	scaffold652	291427	Pseudochromosome4	4824251	TGCGCATGCTCTCCGATTCTACAATGCACGAGTTTAATCGTTTCGAAGTGAAAAACCT[T]GCCCTCCTATGCGTGATTACAAGTTCTGTATCGGTTGGTGGTGCCTTTCGAACTATTGATG	W	T	CDS
PMSNP322	scaffold365	192174	Pseudochromosome4	5086804	GAAAAAATTATCCAAATTGATATTGCAGATATCATCATGAGTACAGTCATGCAACGGAC[C]AAATGTTATGAACTCTATAACGAAATTGAAGCACTAATTAGGCGAGGTTGTTTGATCTCG	S	C	Intergenic
PMSNP323	scaffold165	218004	Pseudochromosome4	7213423	CTTCCAAGTTGGACTTTAATGCAACATTGAGTGTTTATAATCATGAAGTAATGAATTGG[G]CACATATGAAGTCATCATGTAGCTTCTCATTTCTAAATGAGTACTGGGACATATCTAGTT	S	G	Intron
PMSNP324	scaffold165	482045	Pseudochromosome4	7477464	TGGTACCTTTGTCTTTCGTCTCTCTAATGTTCTCCGTGTTCCTTCCCTTCGTAAAAAT[C]TTTTCTCTGTTGCTCAATTTACTCGTGATTTTAATGTTAGTATTACTTTCTTTCCTTGGGG	C	M	Intergenic
PMSNP325	scaffold165	838646	Pseudochromosome4	7834065	ATCATAATCAGTCACAATCATATCATCAACATAAATAATCAACAAAGTCATCTTACTA[G]CCCTATGTTTAATGCATAGAGTATGATCAGTATTGGCCTGTTGCTAACCAAACTTCTTCGT	R	G	Intergenic
PMSNP326	scaffold120	1470	Pseudochromosome4	7946339	GATTGTGACTGGTGATGATACTATAGAAATTGAGAGACTGCAGAAACGTTTAGCATCT[G]AATTTGAGATGAAAGATTTGGGCAGTCTGGAATATTTTCTAGGAGTGGAAGTCACTCGATC	R	G	Intergenic
PMSNP327	scaffold16	66191	Pseudochromosome4	8860671	TAGCATGGATTTGTAGAGCTAATGCATTTTATAATCTTAATCTCGATTCCTAGCATGA[T]GGATTATTTATTTGGCATGGCACGTGGAGTGTGACCTGTACATGGCGGACTTTCATGTGCT	Y	T	Intergenic
PMSNP328	scaffold16	79439	Pseudochromosome4	8873919	ACTATGCAGATATTTTCTCGCCATCAGGCAGATCTTTTTTCAGCCTCGATTGGCCCTC[C]AGGACTCCTCCTATAAATACTAAGCTCAAGACCACGTTCAAAGGGTTCAAACACCAAAACA	Y	C	Intergenic
PMSNP329	scaffold16	157250	Pseudochromosome4	8951730	ATTCAACATTTCAGCACAAAGGAATCATCCTCAATCAAGTCAAAACCAGTCAAAGCAT[G]AAGACTTACCAAGGCATAAGGCAATCAGAATCTTAGGGTCGTCATCGCTTTCCCAGTAACC	R	G	CDS
PMSNP330	scaffold16	157298	Pseudochromosome4	8951778	GTCAAAGCATGAAGACTTACCAAGGCATAAGGCAATCAGAATCTTAGGGTCGTCATCG[C]TTTCCCAGTAACCGTTGACCACTAGCGTGTCTCTATTACAATCATGGTCTCTGGTGCTGAG	Y	C	CDS
PMSNP331	scaffold16	448454	Pseudochromosome4	9242934	ATTTATAGGAACTAGAGCTGATTTGACAGGAGTTACAAAGCCTTTTATTGACATGCCA[C]AGTGACCTCAGATAGATTGTCTTTGGAATCTGACTGCTACGTCCAACAGTTTTAACAAGTC	S	C	Intron
PMSNP332	scaffold16	448564	Pseudochromosome4	9243044	TTAACAAGTCAAATATATATTCCACATTAACCAAGGTAACCATCAAATTCTAACAGTTT[T]AATGAGCTTCTTATGAGTAACGGTGCGCTTCAACTATCTATCTATCTATCCATTACGAAC	Y	T	Intron
PMSNP333	scaffold516	249171	Pseudochromosome4	10128777	TGGATCAACGGATCTCAGACAAGGAAGTATGCATTCCTGATCCTCCGATTCTTTTGTT[G]TTAGTTGCTAGTTCTGTTTATTTTACACTTTATATGCCATTGTATCAGAGGTCAAGCTTTG	K	G	CDS
PMSNP334	scaffold333	65137	Pseudochromosome4	10911259	TAGGACACTTCCGTGATCCATCAATAAACCCCAAAATGCCATGACTCTCAAGAAGAATT[T]GCATTTGAAAGTTCCATGTGAGATAATTTGTATCATCAAGCTTGATTGTCATAGCAGTAG	T	Y	Intergenic
PMSNP335	scaffold333	128922	Pseudochromosome4	10975044	GTGATTGGAACCAAGTTGTGGAGTCTGAATCAGTTAATTGATTGTAGCAACATTAGGT[A]CCCATAAAATAGCTGCTTAATCAATACCCTAAAGAAGTGTGGGCTCTGTATTACTTCTAAT	W	A	Intron
PMSNP336	scaffold333	133432	Pseudochromosome4	10979554	AAAAAGAGATTTTTCAGTTTCCAAATTTCATGTGTGTTTGATTTGTATACAACCTCAG[C]ATCTTCCCATCCGTTCTGCACTAATCGCTGCATCTTATCTATGAAATATTTATTGACGCAG	M	C	Intron
PMSNP337	scaffold36	92040	Pseudochromosome4	11297543	AGGGGGGGTACGTGGGGTAGTGCGTATAGCACTGTAAACTAACATTCTATATTCTTTA[A]TTCCTTTGTATACATACATAATTACATTCATCACATATAATCCCTTACTTCGTAAATCTCA	A	W	Intergenic
PMSNP338	scaffold592	9096	Pseudochromosome4	11564019	TGTTATGTATTTTATCTGACACGGTGAGATGACAATTTATGCCTTAATATAAATTTGGA[A]CGTGCTTAGACCATTATGAATGCAATTGCACTATGCATAGGGCATACATGGCAATTGGCA	R	A	Intergenic
PMSNP339	scaffold592	92121	Pseudochromosome4	11647044	CATCTGCCTTAATTTGATTTCTGTATCTGTGTGACTCTGTTCATTGCCATTTCTTTTA[A]GCTTGAGGTCTGAATTAGTAATTGGTAATGCTTATTTGGATGAAATAATGATTGGTTTGCT	A	R	Intron
PMSNP340	scaffold457	85234	Pseudochromosome4	12351503	TTGCCAATGTGATTGGGGATGGAGATCAACCATTGTACCTTGGTTGTAGAAAGTACAC[G]AAGTTATCGGCATTAGTGAAGTTGTATAATTTGAAGGCAAAACATGGGATGAGTGATGTCT	G	R	Intergenic
PMSNP341	scaffold521	196218	Pseudochromosome4	12592870	ATAGAGAATTGCAAGCAGGAACACATAATTTGACATCACTGAACTCTAGGATAGAGAAT[T]GAGCAGAACAATAAGGTCCCGTTTAGTGGTCGGGGTAAGGTTGTAAAATCTAATCCCATA	Y	T	Intron
PMSNP342	scaffold521	289956	Pseudochromosome4	12686608	TACATAATGGATACCTACTAACACTATTTTCAACATATTAACATGCAAACTGATACAT[T]ATTTTCAACTCATTAACATACCTAATTAATACCTACAAATACTATTTTCAAACATTTAGAT	W	T	Intergenic
PMSNP343	scaffold521	600450	Pseudochromosome4	12997102	TATGTGGATGAGTCCATATATACTTCTACACCTAATGGACCTACTCACATTTGGCCCA[C]TGTTTCAGACCAGTCCACTCGCTCACCACTTCACCAGATACCTATGCAATCTCTTGATGCC	Y	C	Intergenic
PMSNP344	scaffold521	600602	Pseudochromosome4	12997254	ACCACCACCTAATCGATACAAAAGTGTTAATAAACTTGTCTATGGATCCACTAACCAC[C]TATTACCTCATGCCCTCACTACAAACATTACTTCCACACACACATTTGAACCACGAATTAT	C	S	Intergenic
PMSNP345	scaffold255	37831	Pseudochromosome4	13139411	TTTGAAGGCAAAACAATGGATGAGTGATGTCTATTTTACAGAATTGTTAATACTTCAAG[G]AGAATTGCTTCCAGAAGGAAATACAATACCTTCCTCTATGTATGAGGCAAAAAAGACTTT	K	G	Intergenic
PMSNP346	scaffold255	139707	Pseudochromosome4	13241287	CCTGGATGCACAGCTGCTCCTCACTCATCCTATGATGACTGATGCTGTGGTATAATCC[T]CCCCCACCGGTACATGATTCGATTCACCTTGTATGTGTGAACATTTACTTACACTACCATG	K	T	3utr
PMSNP347	scaffold329	234685	Pseudochromosome4	13651383	CATTCCATCTACTTGCACCCACTAGATTTATTCTTTACAGCTCTCTCTCTCTCCTCTG[T]CCCTTCTCTCTCTATTTCTCTGCGAGTCCTCTCCACCCTTTTGTCGGTGTTATCAGATCTT	Y	T	Intergenic
PMSNP348	scaffold329	486934	Pseudochromosome4	13903632	GTATTTAAGCCTCCTTTAATTCTTTTCACCAGTTTAATTACTTTTGCTGCTAGGGTCA[G]CAATGTCTGGCTAGTATATAATTTGTGTACATATGTATTTAATTGCAGTGAATACTCGCGT	R	G	Intron
PMSNP349	scaffold329	487024	Pseudochromosome4	13903722	TATGTATTTAATTGCAGTGAATACTCGCGTTTTTTGAATGATACACCTTCACCCAGCT[C]TATATATGTGATCTCAATTTTAACAGTCTTTTGTTTCCGGAATGATGCTATTGTGGTAAGA	M	C	Intron
PMSNP350	scaffold329	751641	Pseudochromosome4	14168339	TGATGTAAGTCATACCGGCCGCACGCCAAAACGGCACCGCTGCGTTCGACGCCATTGT[C]TTCTTTCTTTCGCTCTCTCTGTGTGACAGTCAATGTGACCTAGACGACCCCCCTTCAATTT	C	M	Intergenic
PMSNP351	scaffold213	102923	Pseudochromosome4	14438905	ATAGTTCATACATTGCTTACGAATGAGATTGGAACTAGCATTAGAACTCATGCACCCG[T]ATGCCATAAGCTGTGGGAAAAAGTCCCAGATGACGATAAGAAGAAACAAATTGTCAATTTA	W	T	CDS
PMSNP352	scaffold43	621553	Pseudochromosome4	15117527	GCAATTATACAAGGCGAGTTCCCTTAGATCAGTGATGAAGTTTCAGTCTATTTCTATC[T]CGCTTGCTCAAGTTCATTTGGCCGTCCTTTTTTCTTCTTATTTTCTCCATACATGCATGTC	W	T	Intron
PMSNP353	scaffold43	972847	Pseudochromosome4	15468821	GATTTGTTTCTGTTTAGCAGTTAATAATTTTGATTAGGTAAAAATTGTTTACTGAGTT[A]TGTAGATGGGCACGTGCACCTTCACAAGTCACATGACAGCTTTAGGACTCTGGGATTCTTG	M	A	Intergenic
PMSNP354	scaffold157	328511	Pseudochromosome4	16414107	ATTGAGATGAATCACAAGTTGTGTGAAGATATGGACCAAGAACCAACCAATAAGGAAC[A]GTACCAACGCCTTGTTGGAAGGTTGATATACCTAGCACACACAAGACCAGATATTGCATAT	M	A	Intergenic
PMSNP355	scaffold157	402121	Pseudochromosome4	16487717	AGCTTGGTGTTGCCTTCGGCACCCTCGTGCCTAGTCACATCGCCTTGCGACACGCAAG[C]TTTGTGTCCCCTTAGGCACCCTCGTGCCTAGCCACATTGTCTTGCGACATGCGAACTTTGT	C	Y	Intergenic
PMSNP356	scaffold10	236203	Pseudochromosome4	17472131	TGTTTGTTGAATTGAACTGTGTTCTACTACTATGGCCTGTACGACGTCTCAGGACAAT[G]CTTTGCCTATGTTGGCGTGCTAATATCCATTTATAGTTGTTGGATTTGCTACTGATTGCAT	K	G	Intron
PMSNP357	scaffold10	301585	Pseudochromosome4	17537513	AAATTTACAAGATGTTAGTGTTATACTATTATTTTTAACACAGCTATTCTTTCTAACT[G]CTCCAAATGTGCAATGCAGGGCCAGGAACCAACCTACTATATACCAATAGCTCTGTTTGTG	K	G	CDS
PMSNP358	scaffold10	472025	Pseudochromosome4	17707953	CCAATTCCAATATTCTAACAATGATTGTTCATCTCCATTAGCGTAGTAGTAGTGTATC[C]AATCCAAGGATTATCTTACCAAATGCGAATTTTTCTTCTGCTTAAATATTTTTTTGTGGGC	M	C	Intergenic
PMSNP359	scaffold789	1790	Pseudochromosome4	17803594	ACACCTGCAATATATGAGAAAGCCAGGCACCCGCAGCTATTTGAGCACGCTTTCCTGC[A]TTGTGTTTCATTTTCAGAAGTGAATTGTACGTCTGGTTTTCCCACTTTCATCATCTTCAAG	R	A	CDS
PMSNP360	scaffold343	21621	Pseudochromosome4	17853923	AGACAATAACAAGCTCCGGATGATATGAGGGTTGCAAGAAGTAGGGATCAAAGTGATC[C]ATGGTTTTTGTTTGAGAGGATTTGGTGTAGCTAGTGTCGTCGCCCATGATGGGTTATTTGA	Y	C	Intergenic
PMSNP361	scaffold263	124750	Pseudochromosome4	18018864	ATTTAGAATCAATACTCTTAGTTAGGATGAAAAACGAGATGTCACACATGCTGAAAGC[C]GTCGCGGGGAACTTGAAGATCTTGAGCAAACTCACTTTCCCATGTAAACTAGCAGTTGAGG	S	C	CDS
PMSNP362	scaffold263	361397	Pseudochromosome4	18255511	AGAACCCCATGAGGGGATGCGTGTTTCTTGAAAGCCTTCCACCTGGTCATGAACATCA[T]GCCAATGATACTTCTCTTCCTCCAGTATGTATCTCGGAGGACACTTCCCGATTTCGTTACA	W	T	CDS
PMSNP363	scaffold263	497371	Pseudochromosome4	18391485	GAGGAAGCACCACCTCCATTTCTTTACAAAATCCTACTACCATCTTCAACACCTCTCAG[G]GCGCTTCGCTAACCGGCGCGCTTAAAGGGTGTCTTGGAAGCCTTGATGGGGCATGTATAG	R	G	CDS
PMSNP364	scaffold270	267897	Pseudochromosome4	18906984	AAGAGTGGCCTCACTTCTTTAGGTACCATATAATGATGGCGATGTTGTTAGAAATGAT[G]ATGCAAATGGTAGAAGTTTCGAGCAATTTTTTTCCGCTGATACACTTCAATGGGACGTTCA	G	S	CDS
PMSNP365	scaffold31	140481	Pseudochromosome4	19243150	ATGCCCAGGAAGATTTCCTCAAATCCCTACCCACAAAAATGATGTTAGGCCTTCTCGCC[C]TTTTTTCGTCTATCGTCGCCATGATGATTACCTTTTCTTGTGCTCTCATCATTTTGCTTC	M	C	Intergenic
PMSNP366	scaffold31	171524	Pseudochromosome4	19274193	AATTGCTATTCAGGTTGGTGCACCGAGAATAAAGCTCCAAGACTCCCAAGGTGTTTTC[T]CTGAACGTCCTGTTGAAATCCGTGGTTCTGATAATTTGAATGTTGCACAGAACATCCTTCA	W	T	CDS
PMSNP367	scaffold125	662143	Pseudochromosome4	20855182	CCTGGAAGCGACAGGACAAGTGAGAAATTCCAAAACAATTATAATGTGTGGATAATTA[C]GCAAATGGTGAGCAACCATATTGCTTTTGTACTTACCGTGACCGAAGCCTTTTGTTTTCTT	C	Y	CDS
PMSNP368	scaffold125	1712531	Pseudochromosome4	21905570	AACATACTGCATGATGACTCTCAAAGTAAAATATATATGCTTCTCTCATTTCATATCA[T]CCCCACCACTCCATTTTCTTGACAGTAACATTTTCTGCTAGTGTTGCAGGAATCTTCTAAG	K	T	Intergenic
PMSNP369	scaffold125	2416097	Pseudochromosome4	22609136	AGTTTGGGAGAATATCTGCTTGTATTGCTACTCAAATGCTTTACAAGTTGTGAGGTGAG[G]ATACACAATGTGATATCCCCCTTATATACTGTTCCTATCCCACCTACCACCGCAGTAGGT	K	G	Intergenic
PMSNP370	scaffold125	2421839	Pseudochromosome4	22614878	CAAATCCTGAAAGGAGGATTTAAAGAGTTCATACAGCCCAAAGCTGGCTTCAATGGAA[G]AACAGTACTGGGAATTAGTGTAGTTCATATCTGTCCCTTGCCACCTTATCATCCTTATTGG	G	S	3utr
PMSNP371	scaffold254	47488	Pseudochromosome4	23111646	GGAGCTCAGTGGGGAATCTATGATGCATTCAAAGTTTTTGTCGGGCTGTAAGTCATTC[C]TTCCTGCAACCGTTTGCTTTGTCTAGTTGATTTAAGGAACTGTTAGGTAAATCTTATGGAA	C	M	Intron
PMSNP372	scaffold254	319570	Pseudochromosome4	23383728	CGGAGTTCGAATTGCGCCGGCCTGGTCCTGAATCTTTCCGTTTCGTTGCGGACTTGCT[G]AGGTCTAAAGGGTATTCAATCATGGCCGCATTTCTTGATGCGCAGCTGGTGTCGTTCAAAA	S	G	CDS
PMSNP373	scaffold254	475426	Pseudochromosome4	23539584	GATAAGTCAATGTTAGTAACTTAGTATAGAGCATAGCCATCCTGGAAATCTTTCTATT[T]GTGGTACTCAGACAAGTGAATGCACATGACAAGCTCGCTTTTACTATTGAAGGTCTGAAAC	T	K	Intron
PMSNP374	scaffold254	491834	Pseudochromosome4	23555992	TACCTGGGGGAAGGTAATGGAAGCATACTGCTCCATTTCTTTGTCTCTGTGTCCAGCA[C]AAATATACGAGCTGTAGGCCCTCTGCATTGGGGACCATATTGTCCTGATACCACATATATG	C	Y	CDS
PMSNP375	scaffold254	640564	Pseudochromosome4	23704722	TCTCAAAATAGCATCAATCTAAAACGAGTTCTGTTACAATTATCAGATAACAAGTACC[T]AAACCCAATCAGTAAATCAACTACTTAGCTTACAACAAGACTTGAACCTGGTTATTTCATG	T	W	Intergenic
PMSNP376	scaffold651	192657	Pseudochromosome5	355247	TTTTTTTGTTCTTTCAATAGGACCTATAATATGCTGCGGTTATTGCAGTCCTAGCGGG[A]GAATATAAAATCGCATATTAGGCTTTTTAAGCATTGGATGTTTTTCTTTTCCAAGACATTT	M	A	Intergenic
PMSNP377	scaffold319	49582	Pseudochromosome5	511523	ACTAATAAACGTTCTACGTCTAGATATTTTACGTTTGTTGGTGGTAATCTTGTTACTTG[G]AGAAGCAAGAAACAAAAGGTGGTGTCACGATCTAGTGATGTGGCCGAGTATCGTGGAATG	K	G	Intergenic
PMSNP378	scaffold424	48188	Pseudochromosome5	1709138	TGGGAGAGATTTATTATTTAAGAAAAATGGTCACTTTGATCTGGAAGCAAATTATGCCG[G]GAATATTACATATAGACGTTCTACATCAGGTTACTTCACCTTTGTTGGTGGTAACCTAGT	K	G	Intergenic
PMSNP379	scaffold453	1149	Pseudochromosome5	1820170	TTTATCTTAGTTCTACTTCTACTACAACCGTTGTGCTTTAAACCGTAAAACAGGGCAC[G]ATTTATGCTAGGTCCTTATTTTGCTCGACAGCTTGCATCCGTATTTATCTGCTCAAAGTTC	R	G	Intron
PMSNP380	scaffold453	313686	Pseudochromosome5	2132707	TCTTCGACCACCTTGCTTAGCGCAAGCACCAAGCAAGTAACCCCCCCTCTCTTCTTCT[C]TTCAATGATGCCCAAAAGAAAATGACATCACATAACCCCTTCACTTCATCCACATTAAAGT	S	C	Intron
PMSNP381	scaffold160	61127	Pseudochromosome5	2328144	CCCACAACATTACTCTGCTCACTTTGAGCAAGGGGTAGGTCAGGATAGAGCTGCTTAC[C]GTCTTCATGAGTGTCGAACTTGACCAGCGGAGCTATCACCAACTTCTGGATCGGCAGTTCA	C	Y	CDS
PMSNP382	scaffold1416	15029	Pseudochromosome5	2966786	CCTAAGTTTAAGTTTGTGAGTCTTAGATTTGTACTTGCTCTAATCTTGCCTTTTATGT[C]TCATGTCTCTCCATCATGGTTCTTTGCAAATAAGCTCATCTCTGCCTTTAGTTTCTCTTCT	S	C	CDS
PMSNP383	scaffold1416	15599	Pseudochromosome5	2967356	AGGCCGATCCCGATTCTTTGTAGCACGGTAATGCCTGAAGGGTGCCCTGTATATTTTCG[G]GTTAACGGGATGAAAAATCGGTCGTAGACTGGAACGGCGATTAAGATGGCAATGCCAACA	G	K	CDS
PMSNP384	scaffold625	186613	Pseudochromosome5	3186233	CTTAGCATACATATTCACTACCGCTGTCATCGCAAACAAATTCGTGGCAAACCCACTA[C]TTATTAGATGCGCATGAATCTCCTTCCCCCTCCTAAGATCAGCATTATCCCCACAAACTTT	C	Y	CDS
PMSNP385	scaffold731	15922	Pseudochromosome5	3358370	CAATCTTCAGTTTCTTGGTTCTTACTATGACATTCACATCCAGTATTCCACGGGTATTG[G]TGATGCCCCCAACGAAATTGGTGACCGTATGACGCGTTGGGATTAGGTCTTTTTCCATTT	G	R	Intergenic
PMSNP386	scaffold3	19821	Pseudochromosome5	3888154	CTTCAATTTTATTTTCAATATTTTAATATGGTTTTGTGAGTGTTTATGCATTTAATCA[T]CGATTTGTTGTCATGGATCACAGAGCTAAATGAGAGAGAGACAATTTTGAATTATTTTACC	Y	T	Intergenic
PMSNP387	scaffold3	68031	Pseudochromosome5	3936364	TGAACTTGTTGAATGTATGCTTCTAGAGCAAAGAGCATGTAGGTGTGTCATCCTTTTT[G]TGTTCCTGTGTTTTCGATCCTTCTTGCATGTGCATTAGTTCCTTTTCCTTGTTTCTACATA	R	G	Intron
PMSNP388	scaffold2236	535	Pseudochromosome5	4525102	TCTTTCTTTCCTCCCCTATTCATGGCAAGAGTTGGTAGGAGAAAGGGATGGGTAACAA[C]GTTGGTTTGAAGGGTGATGCGCGCACTAATATCCTTTGGTTCTTCGAGTGGTTTGCCTTGG	Y	C	Intergenic
PMSNP389	scaffold1243	4942	Pseudochromosome5	4532916	CTTCTGGTTAATGATCGGGATGTTGTTGTTGATAAGATTGAGTGCTCTTTCAGGAGTC[G]CCTGGTCCTCACCCTACGTGAACAGGTTGGTGTAGTTATTGGCCCCTCCCTCATTTTTGAT	G	R	Intergenic
PMSNP390	scaffold544	17118	Pseudochromosome5	5293352	GTTGCTGATTGTGGTATTTAGGATCAATTTTTGAGTTTTGAAACGTTTCCAAGCGATG[G]AAGTTTTGGCTGGTTTCGGCCTTCGATTCCGACCACTTCCGTCCACATTTTGGGGTAGGTT	G	R	Intergenic
PMSNP391	scaffold544	213553	Pseudochromosome5	5489787	CAAGACATTGAGAATTGATGACCCAGATGAGGCTGCAAAGAGTTCTATATGGTCTACCT[T]GTGTATCAAACCTGATAAGAATGCACCTATACTTAGAGGTGGTATTTTTAAAGCTTTCCA	Y	T	CDS
PMSNP392	scaffold544	293606	Pseudochromosome5	5569840	ATTGTCAATCTTGGCAAGGATGGTTGATTTTCCGGCCTCAATCTTTCTTGCTCCTCCT[C]TAGTTTGTCCAACTCTTCTTTTCCCTCATGGTAGATATGAAGGTGGGCTTGCAAAATATGG	C	Y	CDS
PMSNP393	scaffold140	44163	Pseudochromosome5	5674489	ATCTAAATGACCCAAATGCCTCCCAACTCATAAGCCATGCATGCAGGACTTGGGGTGT[G]TTCCAACTCATAAATCATGGCGTCCCCAACAATGTGGTTGAAGACATGGAATCTGTTGCTC	G	K	CDS
PMSNP394	scaffold71	25751	Pseudochromosome5	5788010	GTTAACTGCTGTTCGTGACTCACTCGGCAGTCTAGTTAGTGCAATGTCAATGCAGGCCC[C]TAGGAGAGTTTCATTCCTTGCAACCAAGTTATATGCCATGAAAATTGATTTGTCCTTTGC	C	M	CDS
PMSNP395	scaffold234	212654	Pseudochromosome5	6530321	TATTGGCGTATTATCTTTGATAATTGTCACCACCACAGCATAATCCAATTGTTGTACT[G]TTTCGGTTCGTATCCCACATGCGATAATTCACAGTGAGACAGTATAGTTATCATGTGGTTA	R	G	Intergenic
PMSNP396	scaffold234	212766	Pseudochromosome5	6530433	TGTGGTTAATTTGAGATTTTACATGTCTCCTTCCTGTAAGGAGATATTTATCCTTCCT[G]CGAATGTAAGGAGATACTTATTCTTCCTATGAATCACAATTTGACATATATGCAAAAATAA	R	G	Intergenic
PMSNP397	scaffold234	217267	Pseudochromosome5	6534934	AAGATGTTTGGGTTAAAATGGAAAAAAGGCTTAACTTAACTAGAATAAGCATAATCAA[T]CCACCATTATGAATGTTTATGTGTTATATGTTGTTGCTAAATTCATTCCAAACCATGAGAT	Y	T	Intergenic
PMSNP398	scaffold234	515057	Pseudochromosome5	6832724	GATCGCTTGGCAGCAGTTTTTGTGGTGGGCTTCTCTTTGGCAGGTGACGTTTGGAACC[T]ATATTTGAGGCTTTTTTCTGATATCTATGAGCGTTCTCGTGAATTTTGTTCAACTTTATGT	T	K	Intron
PMSNP399	scaffold234	527393	Pseudochromosome5	6845060	CCGGTGGAATTATTAGTTAGCATAGAGGAATATTCCGTGGAAGTTTTCCCTATTAGTTC[C]GAGCCAACTTGGATGGATCCAATATGTGATTATCTAGCTCATGAAGTCCTACCTGAAGAC	C	Y	Intergenic
PMSNP400	scaffold234	533131	Pseudochromosome5	6850798	GTGCCCGGGTTCCGATCATATCCAAGTATCAATTTTCATGTATCCAAGTATCCATATCA[A]ATGTTTCCAAGTATTAGTATCCAAGGGGAGGTACATATGATAATGCGCATCATGTACTGG	A	M	Intergenic
PMSNP401	scaffold85	211928	Pseudochromosome5	7165848	AATTTGTTTATTTGGATGTCTACGATGACATATCCAAATTTGGCATCATTTGCACAAG[T]ATTGAATCTTCAGGGCATTAATCATAATTTCTATTCATGACAGCAGTCTGTGACGACCAGT	K	T	Intergenic
PMSNP402	scaffold218	10712	Pseudochromosome5	7340276	TGCAAACAATCAGAAAAAAATACTCCAAAGGAAAGGACAAGGCCATGAAAGTGAGCTG[G]AGTGAGAGTGAAAGTGAAGTGTCTCAAGAGGATTCATCTTCCTCTAATGATGATGACCAAC	R	G	Intergenic
PMSNP403	scaffold218	142466	Pseudochromosome5	7472030	CATCAACCACCAGTCTAGGGCATTAAATGCGTTCCCACGGCCAAGGGGTCAGAACCCA[C]GATCAGGGCGGTGGTCGAGATTTATGGGGGTCACACCACCATGCTTCTCAACCCCAGACCA	C	Y	Intergenic
PMSNP404	scaffold261	74929	Pseudochromosome5	8431683	AGAGTAATGGAGGTGAATTAATTTTCATCTACTGATCTTGGCTAGTCATAGGCATAAT[C]ATTGGTTCATAGGCTCTCAAATAAGCCTCTCGCTTGTACACTGCATCACAAAAGTTCTCTG	C	M	Intergenic
PMSNP405	scaffold1064	15492	Pseudochromosome5	9477728	CACTAAAAGATGTGTGATAGGCTCTGGAGCTGGAACAGCCCCATTTTCCACCTCCTCC[C]TTGCTGCCTTCAGCTTTTTCACCCTTCTTGCCTGGCCACCAAGGTGGATAACCATTGAGCT	Y	C	Intergenic
PMSNP406	scaffold346	259806	Pseudochromosome5	9746688	TGAAGAAAAAACTAAGTGTTCCTAGGGGAAAGATGGGGTATTAAGGTTGGAGAGAAAG[G]ATTTTGCAGAGAGGTTTGGTTGAGCATGAGGAAAAAAAGAGAAAAAGGTGGCTTGAATGTT	G	R	Intergenic
PMSNP407	scaffold100	180772	Pseudochromosome5	10714512	TGGGTATTTTACGTTTGTTGGTGGTAATCTTGTTACTTGGAGAAGCAAGAAACAAAAT[G]TGGTGTCTCGATCTAGTGCTAAGGCCGAGTATCGTGGAATGGCCCATGGTGTATGTGAGTT	S	G	Intergenic
PMSNP408	scaffold100	211337	Pseudochromosome5	10745077	GATGGCTAACAAAATAAAATACAATTTCCAACATATTTCCTTTGCTACAAAAGTCAGG[C]TAAACCAATCCGATTAGATGGACAACTTCATCAATACAATCTGACTCTCAGCATGGAACAC	C	S	Intergenic
PMSNP409	scaffold100	213148	Pseudochromosome5	10746888	ATATCTATAGCGAATGGAGGGAACCATTTATATTGATCAATTGACTCGGATATTCATT[C]TAACTTTGGTAGGAACCATTTTATTCAATGATAAGAGCAGAAATGGTTAACTTTTGTACAT	C	M	Intergenic
PMSNP410	scaffold806	23001	Pseudochromosome5	11831325	CTCGCATAAGATCATGGAGACGACAAGTTTTAACATTCTTAGTTGAACCGTATTTTCC[T]ACTTGAACCATGCACCTATTCACCAACTCAATTAAGCAGCTATATGACACTTCTTCCATAA	W	T	CDS
PMSNP411	scaffold232	22236	Pseudochromosome5	12538823	TCATGTGGCAACCCTGAAACGAGTTTACTTCAAGGATCTCTGGACGGGCAGTTCAACT[G]TACTTGGAGTTTTCGTCCTGCTTTTCTGAGTCAGTAGAACCACTAAGTATCTCATGTCGTA	R	G	Intergenic
PMSNP412	scaffold408	53839	Pseudochromosome5	13452457	CATGCCCTTTCTTTAGCTACTGGAGCGGCACAACAACTTCTTACTTTGGTTAGTGCAA[G]CATCCCAGTAGCCATCAACCCCTTTCTTCAATCATCACACCTCCTTCCTAGATGTTGCAAG	S	G	CDS
PMSNP413	scaffold408	808090	Pseudochromosome5	14206708	CAAGGTTACTGTTGTTTGCAATGCTAGTATCAACAGTGGAGATATCGAATGGAACCAA[T]ACAAGTATAGAAAGCCACAAAAGCATCACACATTTAGCCTCCATCTCTCCTGTACTTTCCT	T	K	CDS
PMSNP414	scaffold408	811314	Pseudochromosome5	14209932	GTTCCTTGAGCTCTCTTGCCACCTTGAGGACATATGCTCTTGCGTACTGGGCGCGGTA[C]AGGCTCACGGACAAGGCAACTTGGGCCAGCTGCTGTGGGCTTTGGATGGTCATGTTGGGCT	C	Y	CDS
PMSNP415	scaffold225	223391	Pseudochromosome5	15085594	TCGAATACCTTTAAGCTTTTAGATGGTGATCTCAAAACAGCAGGTCCCTCACTCAATG[A]TCCAGTGCGAGCCACGCTTTCCCCTTCAGCAGTGGGAGCAGTAGGCTTCCAACTTATACCA	A	W	CDS
PMSNP416	scaffold225	230881	Pseudochromosome5	15093084	TCCAACATTGCACTACACAACCAATGATTCTATTGAAAGCTGGTCTGACTTGAGTCTT[G]ACCAATCTTTTAATTTTTTGGATGAAAATATAGGATGGCTCTCCTTTGAACATTGATTTCT	G	S	Intron
PMSNP417	scaffold225	241636	Pseudochromosome5	15103839	TGCTGCTGGGCAACTCGCAATACTGCACGCAGTGTAGCACTGCCCAATTTCTTGTTTT[A]GGGCAGAGGATAGAAAGTATATTCGTACTATATGTTGGACTTAGTTATTCCCAAGGACAGT	A	W	Intron
PMSNP418	scaffold133	253684	Pseudochromosome5	16461190	CCTGTTCTAGTAAGTAAAAACGGTAGAGTACTTGAGCTACGGATATGTGGATACACAA[T]GAGTTTAAACGAATAAAGTAAACAAAACAGCCGTCAACAATCACGAGGACAGTGCTCTTTG	T	Y	Intergenic
PMSNP419	scaffold133	371576	Pseudochromosome5	16579082	AGGAAGCTTAGTAAATTTGCCTTTTAAACAGGACTGACAAACAACAGAATCAGTAGAA[C]TAGTTGAGGATAAACCAGACTTCTCCAAGGCAAGTTGAACCATGGAACTGGTGTAGTGCCC	C	M	Intergenic
PMSNP420	scaffold133	506229	Pseudochromosome5	16713735	CTATATGAATCTTGTCTTTTGTTTGTTTATTTGTGTGTGTTCTCTTGTAGGTCCTTGG[C]GACTTTTGTTGTTCTTGGATGTGTCTTGCTATCGCTGGAATGGCTGCATTGTGGTGTTGTC	C	S	Intergenic
PMSNP421	scaffold303	92016	Pseudochromosome5	16912280	TGACAGGTTATAGTTGTAGGGATCAGGATCAGGATATCATATGCTTTGATACGGTGTTA[A]GTTTGTTGGTTTAGTACAGTACACAAAAGCTTAAATTGCTCGACTAAACCTGTGTATTGA	W	A	Intron
PMSNP422	scaffold235	468636	Pseudochromosome5	18374075	CCCTCTTCGTTAACTGAAGAGGTTACCCCAACAACGCCCGATGGCACTCCTCCCACTC[T]CGCAAACTTCAAGTTTCCCAGAAATCCATTTACATCTGCTTTTCGACCTTCCAGCAAACCT	T	K	CDS
PMSNP423	scaffold235	1482994	Pseudochromosome5	19388433	CTTTCAGTTTGGATTGGATTGGTCAATTAATCAGTTCGTTAATGTTTTTGCTCAACCC[C]AATACTGCTACATACGTATGGAAGCACATCTGAGACATGTAAGACGCATGCCAAGCACATA	C	Y	Intron
PMSNP424	scaffold235	1488886	Pseudochromosome5	19394325	TCTAAGGAGGGTGTTGTGTGTAAGCTGCGGAAGTCTTTATATGGATTGGAGTAGTCTC[C]AAGAGCGTGGTTTGGGAGATTTGCAGCATCTATGAAGAAATTTGGGTATGTGCAGAGAAAC	C	Y	Intergenic
PMSNP425	scaffold548	62846	Pseudochromosome5	19921228	CAGGAGAGGCAAGCCACCCTGATGCCATAAGGGCTGCCTTTGCTGAGTTTTTCTCTAC[G]CTCATCTTTGTGTTTGCTGGGGAAGGCTCTGGCATGGCTTTCAGTAAGACCCATCAATTTC	G	S	Intron
PMSNP426	scaffold61	91878	Pseudochromosome5	20490134	TTGTTTATGCCTAATGCTGTCAGTAGTCACGCACCCACATTGTTTGTCATTTTATCAA[G]TATCATTTCTTCCGAAATTGCATGTGAGCTTGAGCCTTTTTTCATATCATGCACGACTGAC	G	K	Intergenic
PMSNP427	scaffold61	144857	Pseudochromosome5	20543113	TTCCTTGTGCTTTAACGGCTCTCGATCACTGGTCCCCTGAGATCAAAGTATGTGTTTA[C]TGTGCATTCCTGTTTGGCTTTCGATTTTCGTTGTGTTTAAACTTCCATGAATCAGTTGCTT	C	M	Intron
PMSNP428	scaffold61	925954	Pseudochromosome5	21324210	GTGTACAAAACACACAAAGGGGAAAGCTTTTCAAAACACTAAATTAAGATACCAATAT[A]TCACAGTGACTCGAAGCAATCTATCAATCAGAACCTGAAGGAACTAGGATGCTACTTAACT	A	R	Intron
PMSNP429	scaffold61	1736907	Pseudochromosome5	22135163	TTTCATCCTCCTCCTCCTCCTCATCATCTGCATTACCAGCCCATCAAATACCAATTGTG[G]ATGTTTTGGACCAACGCATTTCCCCTCCTACGCATCAAGTTGCAAGTGAAGTGATCTCTC	K	G	CDS
PMSNP430	scaffold221	1001858	Pseudochromosome5	23716325	TGCACGAATACCGTCTTGAAACCGATGAAAATGGAACTCCACAGGTAAGAACTTAATT[C]ACCGATATTACGACTTTCTTGCATTATGTAGAGGCTGTTATTTGTACCATTTCAAGTGATC	M	C	Intron
PMSNP431	scaffold182	374190	Pseudochromosome5	24507844	ATCCCAAGCCCTGTTCTTGTTCTTGCGTTACTCCTCTTCTCAGCCTCAGCTACAGCTA[C]GAAAGAACCAAAGACCCCCCTTTTGGCTTCTCCAAGTGACAAGCCTTGGAAGCTACTTTTC	Y	C	CDS
PMSNP432	scaffold182	566814	Pseudochromosome5	24700468	ATCGAATACCCTTTCAGCTCTCTCAACTCCTCCTTCTCTTCCTCTTCCTCCTCTTCCAC[C]TCCTCACCTTCCTCACCACCAACATTTCCCAAGTCCTTATTCTTCATCAAGCTGCCGTTT	Y	C	CDS
PMSNP433	scaffold182	774036	Pseudochromosome5	24907690	ATCTTCTACGGAAACTATAGCGGATAAGAAGACGCCATCGTCTGTCTCACACTGCCAT[T]GTTTCGAAAATGGCTGCTTCACTTGCTTCAATTCCATTGTCGCGCAATGGTCTCTCTCTCC	T	Y	CDS
PMSNP434	scaffold182	1481222	Pseudochromosome5	25614876	CTTTCATCCTTTTAAAATGAAACAATAGCACATTGAATTATCTAGCAATGCACATATAG[G]GGACTAATTAGTTGGTTTAGTTTTTTACCTGGTCCTCCTTGAGGAAGAGGGTGATCTTGG	G	K	CDS
PMSNP435	scaffold463	746900	Pseudochromosome6	746900	ATGTTTGGTTGAGATTTAAGTTGTTAACTTCTGATAGTTATTCTGTTAACACTGTTAT[G]CCTTTACTTTATTGCTTGCAGGTGGGAGCGCTCCAGCTACGCTTCCCTTACCATTTGCTGC	G	S	CDS
PMSNP436	scaffold709	43297	Pseudochromosome6	1779041	AAATACCACATCTTTTGGTTTTAATATTTGTGCATGGCTTCTGTAGATATCTGTATTT[G]ATAGAAATGGGTTGGAAAGCTGCTGAGAAACTGATTAGGCACTGGAAGGTTCTCAGAGGAG	S	G	Intron
PMSNP437	scaffold709	417883	Pseudochromosome6	2153627	TTCGTTTTTTTGTTTACATGATTCATTTCCCCTTGTTTACTCTGTAGGCAGGGTCATCA[A]TTTTGCTTTGTTTGTTCCCCTTTAAAAGAAAATAGTCAAATTGGTTCTTTTTGGTATGTG	R	A	Intergenic
PMSNP438	scaffold101	290134	Pseudochromosome6	2524344	TCTAAATACCGAAAATGGCCTCGGGCTGGAAAAGCTTGACCGATACCTTCCCTTCTCT[A]TTGCTAGAAACACAATGAGTTCATTCATTTATAGACTTTTAGAACGCAGCAAGATCAGTTA	A	R	Intergenic
PMSNP439	scaffold101	497772	Pseudochromosome6	2731982	CATGGGCGATTTGACAGAGAAGAAAAATGGAAGCAATGGAAGAACAAGGCTTGAAATC[G]AAGGGTTCTAGAGATGAGAGATGATGCTTGCTCTATCTGGATGTCGGTTTTGAGAGAGAGG	R	G	Intergenic
PMSNP440	scaffold101	982120	Pseudochromosome6	3216330	AACAACGGTCGTATGATATATGGGGTGAATGAGATGATAACAGAGATGGTGCTCCGAC[G]CCTTGAAAACCAAGGGTCGTATGATATATTGATGAATGAATTTTCCTTACAATCTACCACT	R	G	Intergenic
PMSNP441	scaffold101	1574514	Pseudochromosome6	3808724	TTCAATTAGAGAAAAGATAAAACAACAGCTACCCGAATTCCTTGTTCAGACTATTTGC[T]ACTGCTGTTGCAGCTTTTCCTCCACCATATCTACTGGTAAAATCCTCCTTGATTCGTTCAA	T	W	CDS
PMSNP442	scaffold116	239959	Pseudochromosome6	4450410	ACTGACTTTAATTGCAGTAACTATTAGGTTAGGTATTGATTCAACATTGGCATTGATGT[T]CTTGGGAGAATCACTGTTGGACTTTGCATAGACAGAGAAGACGTTCAAGCCCCGAATCTT	Y	T	CDS
PMSNP443	scaffold116	263551	Pseudochromosome6	4474002	CCAACACAACCATCTTAATCCTTTAGGAAATTCTTCATAGCATCCATTGAGTTGTACAG[G]GCCAAGCTGAAGCAGTTTTAATTTGTGCATCCTTGCAAATGCATTGGTTTCCAAACCGAC	R	G	CDS
PMSNP444	scaffold459	90369	Pseudochromosome6	4967525	TGAAATTGTACCCCTGTTAGTCACCGGATTTACTGGTACTCTCAGGTATTGGTGGGATA[A]ACATCTTACCCCTGAGTCTAAAAATCTAATCATACATGCCGTAAAACTTAATGAAGACGG	M	A	Intergenic
PMSNP445	scaffold159	58949	Pseudochromosome6	5255569	CCATTTCTTTTTTCTTTTTCGGTCTTGTGAGAGAGAGAATAGATGACCTTGAAAGAAT[A]GGTTAAATGTACAATTCAAACTGATGTGTTCCTTCCCATCTGCATCTGCTTAATATATAGT	R	A	Intergenic
PMSNP446	scaffold159	213679	Pseudochromosome6	5410299	TATAGATTTTGGGGTTGGGCCCACTGTATGGAGCCATTGGACCTATTTTCTGTTTTTT[T]GTGAGCAGGAAAGGCATCTTCCTTCCTCGTTTCAATTCACCTGCATCCTCCTTCCAAATGG	Y	T	Intergenic
PMSNP447	scaffold159	585900	Pseudochromosome6	5782520	TGATGTGATAAGTCCAGTTGTTATCCTTCAAGAGCTACCAGAGTTTGATAAAGCAATT[A]TACTACATGATGGGTTGGATGAATCTACTTCCAATGAGGTACATAGGACAAGGAAACTAAC	R	A	Intergenic
PMSNP448	scaffold694	7891	Pseudochromosome6	6438115	TACCCAGCATAGTCACCATGGAAACCTTAAATTCAGTCTCATCAACTGTAAGATCCAAT[T]CTTCTGAAGTTTGAACATTCTCACATGAAGCATCCACTTTTGAGCTTATAGGACCGTGAT	W	T	CDS
PMSNP449	scaffold174	184352	Pseudochromosome6	6803008	AGGTGGTACATTATTTATTCTCAAGAGGCATCATGTTGCAGATCTAGGAAATGCTGTG[A]CAATTAGTTGTATACAACCCAGCTTCAGGGGGCGCTTCTTCCATGAGCTTGATGTGAAATC	R	A	CDS
PMSNP450	scaffold174	447070	Pseudochromosome6	7065726	AGTTCGATAGTCTGTCTGTATCAACTGTAAAACAGACAACCTTTGCAAATATCGTTGA[T]CAAATACTCTTACTTCACATTGGCCCCATATGCAGTTTCCTGCTTTCTCGTCCCGATGATT	Y	T	CDS
PMSNP451	scaffold1188	74774	Pseudochromosome6	8763504	ATGCGTAATAGTGGGTGTCGGCCTGATACTTCTGTTTACAATGCACTCATCTCAGCCC[A]TCTCAACAGCAAGGACAAAGCAAAGGCTTTGGACAAAGCTCTCAGATACTTTGACAAGATG	W	A	CDS
PMSNP452	scaffold768	1322	Pseudochromosome6	8783851	AACTGGTCCAATTGATCCACATCATCAATAATTAGGAGAATCTTTTGGCCGTGCAACC[T]ACTCTTAATGATATTGACTCCTGAATCAACATTTGTGACTCTCGGTACATTCAGCCCGGGA	Y	T	CDS
PMSNP453	scaffold493	221625	Pseudochromosome6	9831232	GGGTGATGCCACCTTATTTGCCTACACTTCGAGTTCATTTTGTGCGCATTAGCAAAGC[T]GTGAAAAGCTGCGGAGTCCACCTAGTAATGCCACCAGGATGAAAACGTCAGTATGGAGGCA	T	K	Intergenic
PMSNP454	scaffold493	221647	Pseudochromosome6	9831254	TACACTTCGAGTTCATTTTGTGCGCATTAGCAAAGCTGTGAAAAGCTGCGGAGTCCAC[C]TAGTAATGCCACCAGGATGAAAACGTCAGTATGGAGGCATGGGTGCGTCCTTGAAGATACC	Y	C	Intergenic
PMSNP455	scaffold151	355965	Pseudochromosome6	11129601	GAAACAGTTTTCCTTAACTTGGGAATTACGTAATCGATGATACGCAATTGTCTGTGTT[T]GTGAAATGTAAATTGTTCCGCTCTGATGTACTTGGGTATCATTTTCAGGTGATCTGGGTCA	Y	T	CDS
PMSNP456	scaffold151	1081123	Pseudochromosome6	11854759	GAGAATAAAGCAGAATTATACGTTATATGGTCAGTAGTTCCTGAATCAATAATCCAAC[C]TGTATCACGGGTATCATGGGCATGGAAAGTCTTGCCAAAGTTACCTGGAGGCTAAGGTGTT	C	Y	Intergenic
PMSNP457	scaffold40	905	Pseudochromosome6	12020572	TCCAATTTCCCATCGCGAATAAGTCCTTCGATGATGTTGCGCAAAGCAACACAAGATT[C]GGTGTCATGTCAACCGAACTGATGGAAGCGACAGAAGACACCCGTGTTGGGCATGGGCTTG	Y	C	Intergenic
PMSNP458	scaffold40	75904	Pseudochromosome6	12095571	ACATTTTGGTGAAACTCCTTACAGTAATTCGTTAAGCCAAATTTCGTCTTTTGACTGC[G]TTCCGGAATGAGCATGACCAGTTGGATAATTCATTCCCTCATCTGGCCATAATTTAACTAA	S	G	3utr
PMSNP459	scaffold40	644735	Pseudochromosome6	12664402	CAACCACACCTTCTGCTTCCACGACCATTCCCTCCTTACAAAGTGTGTCTACCAAGAC[G]CTGAACGTGAACACATCTGGAAAGATATTTTTACTCACCATTTCATTCAACAACCTTGTAG	G	R	CDS
PMSNP460	scaffold40	644743	Pseudochromosome6	12664410	CCTTCTGCTTCCACGACCATTCCCTCCTTACAAAGTGTGTCTACCAAGACGCTGAACG[T]GAACACATCTGGAAAGATATTTTTACTCACCATTTCATTCAACAACCTTGTAGCTTCTTTC	Y	T	CDS
PMSNP461	scaffold782	58997	Pseudochromosome6	12869186	CCTTTGTGGTTATGTTGTCACATTTAACTTATGCCACATGCCCAATGGGTCCAAGCCCA[A]TGGGCTTTGAACCTCTAAAACTAATTTTAGGCTCAATATAATTTCAAGCTTATATGACTC	W	A	Intergenic
PMSNP462	scaffold74	127844	Pseudochromosome6	13178599	GTCAGTTTGACCTCCCTGGGAGCCTAGCCTTTCATGAACATTTCCCTGCGGGCCCAGG[C]GAGCATGGACGTCAAGTCGTGGGCCGAGCCTTTCTCACACGTTGCTCTGAGTGTGGCTTGC	M	C	CDS
PMSNP463	scaffold169	276435	Pseudochromosome6	13778871	TAGCTCCGTGATGGGAAGCTTTGTTTGCTCACTTTTGGTCACGTTCTCCATGGCCAGA[G]TAGCTTGGCTTTTTTCACCATGCAAGCTTTATCTTCAGACTCTGTGGCAGCCAAACCTTGA	S	G	Intergenic
PMSNP464	scaffold32	201091	Pseudochromosome6	14619204	GTTCCCATTATAAGGCAGATAAATGTCGAGATGATATTCGTGTCTAATAAGGGGTTAA[T]AACCACTAAACAACACCCGTAACTATTGGAACTTTAATTAGTAAAGTCTATTGGCGAGATG	T	W	Intergenic
PMSNP465	scaffold32	293616	Pseudochromosome6	14711729	TCCACTCTGGAATCCTTCAATTTCATGCTTTGTTCTTCCATTCCTCTTCCTCTCTCTCA[A]AACCCACATCCAGAGAGAGCAAGCATCATCTCTCATCTCTAGAACCCTTCGATTTCAAGC	R	A	Intergenic
PMSNP466	scaffold454	33016	Pseudochromosome6	14771378	GAAGATGGTTTAAATGATGCGCCTGTTTCGAGTTCGACTCCTGATCAAACGATTGTGG[C]TGAGAAAGGAACTGACCTCGGCCGTCAGGTTCACGGCCTGAGCTACAAGGCCGTTTAATGG	C	Y	Intergenic
PMSNP467	scaffold454	82575	Pseudochromosome6	14820937	AGGCACAAGGTTTCACCTGGGAGTCGTAGTACCTAGGGACATGATGTTCGTAGGAGGT[G]TTGCACATGCCTAGGCGGTCATGAAGTTCTTTGATGAGGTCAAGGTTTAAGGCCAATTGCC	R	G	Intergenic
PMSNP468	scaffold454	216949	Pseudochromosome6	14955311	ACATGAAGGAGGCGTTTAATGTGTTTGATCAAAATGGAGACGGGTTCATCACCGTTGA[T]GAGTTGAGGTCGGTTTTGTCCTCGCTCGGGCTTAAGCAGGGGAGGACTATAGAGGACTGCA	T	W	CDS
PMSNP469	scaffold342	57510	Pseudochromosome6	15580677	AGCTTGCTTCCTGGAGGGCCACTCAAGAATTCCTTCATGTATCTTGGCATGCAAGATT[C]TCCTCAAAGTTTGACAAGCAGTGGTTGGATGCCCCCACAAACTGATGATAACGGCAGTACT	M	C	CDS
PMSNP470	scaffold342	97235	Pseudochromosome6	15620402	CTAATTAGTGAACGTGATGTCTTGAACTATTCAGCCGTTACACCCAGACAATAGCACT[C]ACACAATACCCTTCTAAACATATTTGGTTTGATCAGTTGTGCTCATTTTGGCCTTGAGTGA	M	C	Intergenic
PMSNP471	scaffold342	108359	Pseudochromosome6	15631526	CCTATCTTGGCCATGGTAGAGATCCCACCGACCCTCCTTCCATCAATGGTGTATCCTA[T]ACTAAGCATGTGGCTTTTCTTGTGATGTGATTGTGCAAGTTCTTGACATGCCCAAAATCCG	Y	T	3utr
PMSNP472	scaffold244	95409	Pseudochromosome6	16169712	ATCTATGATGGCTTCAGACTTGGATTTTTCACCAGACTTGTGATAAGTACGAAATCCA[G]CTAGGAGCTTGTCATAACTAAGAGAGATGTCAACATTCTTACACTCAAGACAAAAGTATGC	K	G	Intron
PMSNP473	scaffold866	70571	Pseudochromosome6	16718450	CACCGGTGTGGTGCCGGCCGAAGGCTCTCCGATGCTTAAGTCAGCTAAGAATAGTAACT[T]TGGTAGAGTAACAGTAAAAGGTAAGAAAGTAGTTACCCTTTTTTACTAGGGTACTGTTCC	Y	T	Intron
PMSNP474	scaffold866	78340	Pseudochromosome6	16726219	GATGTTGAGCCTTATATTGTTGGAAAGATACAGATGTTAGCTTTCTGTAGAATTTTAC[G]ATTCGTGATTTGGACTTGTGTGGAGAGAGTTGTGGCCATTTTAGTACAGACAGTTTGGGCA	R	G	Intergenic
PMSNP475	scaffold49	198744	Pseudochromosome6	16947603	ATGGTTGGTTGGTGAAGCACAGAGAGACACACACAGAGAGTAAAACACGTTTCATTGT[A]TTTGTCTTACTACACACGGGCTCGGGTGAAGATGGACAATTGGGAATCGGGAACAACGAGG	M	A	Intergenic
PMSNP476	scaffold49	361875	Pseudochromosome6	17110734	TTTGGTTGAGATGATGGTAGGAGGTAGAACTATATCGGACGAACTAGAAATCTTAATCG[G]GCAAAACTTTGGGACCATCTTGCGCAAAAACTTTGGGAAATTGTTTTGATGTTTAGACCA	G	K	Intron
PMSNP477	scaffold291	157413	Pseudochromosome6	17307975	TTCACCTCCCTACACTGCCTTTACTCCAGCCGACACCACTATTCCATTTCCTACTGCT[G]TCGTCCCATCTCCAGCCCCTCCACCCTCACTTCAGCCTCGCTAGCCCACTCTGCACCTTCT	G	R	Intergenic
PMSNP478	scaffold291	157485	Pseudochromosome6	17308047	AGCCCCTCCACCCTCACTTCAGCCTCGCTAGCCCACTCTGCACCTTCTCCAATTGTGC[T]CCTAACCACTTGTCCCTTCACCTCTTATGCAACTGACACTTCCTCCTCATCACCTGTGCTT	W	T	Intergenic
PMSNP479	scaffold214	137774	Pseudochromosome6	17574412	GTAAGTCTTAAGTTTTGTTTTGCTTCGCTGTGGAAACTCACTTAAAAGCAATCAAAAT[C]GTCTGTTTATTTGTTTTTGCAGTGTCCAGATTACTTTGTTGTGGGCTATGGAATGGACTTT	Y	C	CDS
PMSNP480	scaffold14	376522	Pseudochromosome6	18177891	CCTCTTATGTATGTTGGTCATTGGATCTAATCTTGAACGAGCACTCAATCTACTTTAGG[G]GGGTTTACAAATGCTTGTGACATGCATGCACACTAAGCAGCTCGTTCTTGTCCTTCTTCT	R	G	Intergenic
PMSNP481	scaffold14	766079	Pseudochromosome6	18567448	TCCACCCACATAGAGTTTCAAGACTAATAATAGATTAACAAATATAGAAAATGCAAAG[C]ACACAAAGTAAGAGCTTTGTAACTTAGCCATATTTGTTCAGTTTCCTCTTTCAGGCTTGTA	C	M	Intergenic
PMSNP482	scaffold21	332977	Pseudochromosome6	19507090	ATTTGGCGAATTGCTTGTTCTCATCAGGTGTTTGCACTTTGCAGCAGCAGATTTCCCG[G]AGGAAGCACTTTCCAATGGCCTTGAGCAGCACCCAAAGAGCCTCTGAACAATCAACTCCTC	R	G	CDS
PMSNP483	scaffold97	206337	Pseudochromosome6	19958755	AAAGCAGCACTTCATAAAGAGGTGGTGGATTGTTTCAGAATGACTTTGATAGAATGGA[C]AATCAGGGCTAATCTAAGGCATAAATTTGTGCAGTCTAGCTCTCACTTGAAGTCTTTTTTG	C	M	Intergenic
PMSNP484	scaffold97	422474	Pseudochromosome6	20174892	TAAGATGATCTCCCTGTAATTGTACTGATATTGTTGAGAATATAGAATCTCTTGTCAC[G]AGTTCATAGCCTTGCATGACTAAATATAATATCTTGGGCGTCTCCACCCATAGCCAATTGG	G	R	Intron
PMSNP485	scaffold419	279737	Pseudochromosome6	20496600	CGTCGTAGCATGCTAAAAGTTGAAGATCGGACTGACATGGGAAAGGCCCTAGCATATAA[A]ATGCACGACATTTTGCGCGAGCTTGCTCTATCCATGTCACAAAAAGAAAATTTTGCTGCA	M	A	CDS
PMSNP486	scaffold201	47996	Pseudochromosome6	21002060	CAAAGTAAACACCCATCTGCATCCAACAGCTTTCTTCCCTCGTGGCAAAGGAACTAAA[T]CCCATGTTTTATTCTTGTTCAAGGCATCCATTTCAACATTTATAACATCCATCCATTTGGG	T	K	Intergenic
PMSNP487	scaffold201	48055	Pseudochromosome6	21002119	CCCATGTTTTATTCTTGTTCAAGGCATCCATTTCAACATTTATAACATCCATCCATTTG[G]GTTAGATAAAGCATCCTGCAGCTTAGTTGGCACACATACACTAGATAATTGACCCAAATA	R	G	Intergenic
PMSNP488	scaffold435	61988	Pseudochromosome6	21119282	GTTAGACAAATAAAAATTTATACGCAAACATGAGTATGGCAATGAACTAGCTCATGCA[G]ATGATGGTATCTACCTTTTCACGCTCTGACAGTCTATCCAGCTTGAAGTCATGCCTGGGAA	G	K	CDS
PMSNP489	scaffold148	391793	Pseudochromosome7	391793	TTCTGCGGCGTCGACATTGCTGAGGTTGATCTCAACAGATGCGAGCCCTGGGAGCTCC[C]AGGTTGATATTCTCTCCTCCTACCCTTGTCATTAATTAACATATTCATGTCATTAAATTAA	C	M	Intron
PMSNP490	scaffold148	626911	Pseudochromosome7	626911	AATTTGCTATCTGTTGCGCAAATTACTCATGCTCTTTTTTGTACTATAACGTTTTGGC[C]AAATTGTTGTATTTTTCAGGACATCCTCACAAGGAAGATAATTGGTTATGGTACTAGAAGG	C	Y	Intergenic
PMSNP491	scaffold148	758600	Pseudochromosome7	758600	AACTCACTGTTGTGCTAGAGGCCGTGGCCTCATATGACACATGGATATGGCATACCTTT[T]TGGAGTTGCTGGATCCAACAATGATATCAACATTTTAGCTCGTTCTCCATTGTTCAATGA	T	Y	Intergenic
PMSNP492	scaffold19	504608	Pseudochromosome7	2269282	TCTGCAATGATACTCAAAGGTATAGTCCTATCTTCAGATGGCCGGCTGCAAGGAACAT[G]TCAACTTAATGGTAATTCAAAAGGACGCAGAGAAGAATAATTTCTCATCTGGCACAGATTA	G	R	Intron
PMSNP493	scaffold19	704645	Pseudochromosome7	2469319	GTGGAACCAGTCTTGAGCTGCTCCACGCAAGGTCATTGTAAACACCTTGCACATCAGT[G]CGTTGTCGACCTTGTAGAGGATCATAACAGTTTTGAAGTGTTTTAGATGGCTCTTGGGATT	G	R	Intergenic
PMSNP494	scaffold19	1259414	Pseudochromosome7	3024088	GCTACACTTTCCCCTTAGCCCACGTGTCCTGCCACGCCTTTTGCAATCCCACCCAATCC[C]CCTGCCTCTGAATTCATTTTTTTCAGACTCCCTCTTGTTCATCTCAAAAAGATTCTCCTC	C	M	Intergenic
PMSNP495	scaffold19	1342498	Pseudochromosome7	3107172	AATTTTGGTGAATTCAGCTTGTGGGTACTTTCCTTTGTGTTACGAGAACCTGTAAGAT[A]GCACTTAGGGTTTGTAACACTCTTGTTTTCTTTCAAGCACTGTACTTTTTGTGTTGAGGAA	A	W	5utr
PMSNP496	scaffold19	1879281	Pseudochromosome7	3643955	TCTCCTCAGCCTATCCCCTTATTTAACCCATTTCACATTTGGTTCCACATCAACTCCTC[C]ATCAATATCTCCATATCTTAAATGTTTGTACAAGTACCATTCTACCATGGCTGAGCTTGG	S	C	Intergenic
PMSNP497	scaffold70	244457	Pseudochromosome7	4175465	AGTGCCAAACGAAAGCACTTGCATATTGTTGAGCTTGCTAGGACATTGTTTGCTTCTT[C]TTTCGTTCCACATCGTTTTTGGGTAGATGTTTTTCAATTGGTTACCGTTTACTTCTTTTAC	Y	C	Intergenic
PMSNP498	scaffold93	105469	Pseudochromosome7	4327564	AAATGGGTTAGCTTAAAAAACTCATCTCTTCATATTGAAACAGTGGTAGATAAGCAAT[C]AAAGCAACAAGTGATGGACAATCGGTTGCGACTTACAACTACAATAGAGGGCATTAGGTAT	C	Y	Intergenic
PMSNP499	scaffold93	410565	Pseudochromosome7	4632660	AAGTTGGACTTAACTGCTTCCGTGAGTTAAATCCTAGAGTGAGAGTTGCTGCATTCAG[T]CTTATTGATAGAGAACGAGAGGGAGAGCGAATTGACAGAGGGCTGTTGAAGAATGTGATGG	W	T	CDS
PMSNP500	scaffold93	583606	Pseudochromosome7	4805701	CTTGGTATTTAGATTCTTACCCCAAAAAAAGAAACAAAGAAAAGAAAGAGGTTATATTT[T]GTCTTTTAGATTTGACCGTTTAGTTTAAATTTTGTTTGCATCCATGTTTAAAAAAATGTA	T	Y	Intergenic
PMSNP501	scaffold202	238492	Pseudochromosome7	5407789	AAGGAGCTGGGAAAGATGTGACCGTGATCGAATGGCATGACCGAGCCAGTGACCCTGG[G]CCCAACGGCCAGCAGCTGAGGACTTACAGGACAGCTTCTGTTACTGTTTTCGCCAACTATT	G	S	CDS
PMSNP502	scaffold245	50485	Pseudochromosome7	5687605	GGTTGTTGTGGTATGCGTCGTAGTAGGCGAAGTGCCTTTCAAGATCAAGAGCCTAATA[G]CACATCTAAAGCTTTGAACTTTCCTTGACTGGGTTATAGTTCCTCCATTCATCAAATACCA	G	S	Intergenic
PMSNP503	scaffold245	91148	Pseudochromosome7	5728268	CTTTTGGGCTTTTATTAAGGGCTTGGAAATTCATATTAGTGCCTGTAACTTTGTAATAA[A]TTCTGTAAACTAAGGCTAAAGGTTGGGTTCCTGGGATGACATTATAACCTTCAGTCTTAA	M	A	Intergenic
PMSNP504	scaffold245	367283	Pseudochromosome7	6004403	ACAAATACCCAAAAAATTTATTTTTTTTTCTCAAATGCACATAGACAAGGCTGTTCAA[G]TCTTGGAGCCACGCAATCCCCATGAACCCCTCTCGTCTCATGGATTCTATTATTGTTTTGA	G	R	Intergenic
PMSNP505	scaffold245	367462	Pseudochromosome7	6004582	GTCAAACTAAGGTTTGTGTTTGTGTTTGGCAGTTCATTTTCAGAAGTTCAATTGGAAA[A]CAGTTAACAGTTTGATACGCTAATTAAAAGTGGGAATCGAATCTACGACCTCATATGCATA	A	R	Intergenic
PMSNP506	scaffold39	109363	Pseudochromosome7	6209750	AGCTGAGGTGGGTGACTGATATCTAAATAATTTAAGCATGGATGTGCTGCATGCATGTT[T]CAACGCATTCACCTCTTCTATTGTATTGTGTTCTATTGTGCTTCCCAGTTCTATCTGATT	T	Y	Intergenic
PMSNP507	scaffold76	137955	Pseudochromosome7	6466929	TTTCCATGAGTTACTTTCAGATACCTCAATATGTGCATCACAACACTCATATGATCTT[C]ACTAGGATAATGCATAAACTGACTCACTACACTCACTACATATGCAATATTAAGACGTGTA	Y	C	Intergenic
PMSNP508	scaffold76	138559	Pseudochromosome7	6467533	CAACACCCTACTTAGAGGTTACAGGAATACCATAAGGGAGATCCATGTAAATCTCCTC[C]TTGAGATCACTATGTAGAAACGTATTTTTGACGTCGAATTGTAATAGGGACTAATCGCGGT	C	M	Intergenic
PMSNP509	scaffold76	217793	Pseudochromosome7	6546767	AAATGGTGGAAGGGGCTTTCGGATTTTGAACAAAGGGGACGAAATAATTGGGAGAGCG[C]TACACGCGGCGTCGTTTTGTGATATTAGACCAACTGAGTAATAATGTCGTTTTGACCGTTC	C	S	Intergenic
PMSNP510	scaffold76	729747	Pseudochromosome7	7058721	ACAATGTGTGCCAAACAAAGGCATGAAGAAGCGTGCACATGAACAATACTGACACCAT[A]GCAGATGACATGAGAGAAAGAGTAACTGCAAGGCCCTTGCTTCCAACTGACGGTACTTGTT	M	A	CDS
PMSNP511	scaffold155	143399	Pseudochromosome7	7269808	CAAAGGAAGAGTTGTTGGCCGTAGCTTTTAACGAGGTAATACCCAGGGACAAGCCAAA[C]AAATACTGACACCTCAAGCCGTTGTACATCTCGGCTCATGTAGAGGGTGTGCCCGTGTCCA	M	C	Intergenic
PMSNP512	scaffold25	96339	Pseudochromosome7	7709980	GACATAACGCGGCCAGCTCTCTTATGCTCTCTCAAGCCCGTATCTCTTCTTCAACCCAC[C]ATGCATCAATACAAGCATTTGTGAATTAATCCACACAAACCATGCAACTCAAGCATTTCA	Y	C	Intergenic
PMSNP513	scaffold1011	43137	Pseudochromosome7	7941616	GCAAAACACCCAGATGACTAGGCAACCATAAGCATAGATGACTAGTCAACTAAAACAA[C]ATTATGACAAACACCAAATAATATTGACCCTGTGAAAGACATGATTTTGGTTTCTAAAAAC	C	S	Intergenic
PMSNP514	scaffold92	199994	Pseudochromosome7	8520411	AGGTGATACTTTTAAATCCAGCAATAACCAAGTTTTATGTCATGACTGTGCTCAACTT[T]GCATGAGTTCTCTGTATCTTACCTACCTGATTTAAGTTAATATGATGCTTAACTTTTAGTT	K	T	Intron
PMSNP515	scaffold92	270437	Pseudochromosome7	8590854	TGTACACCATGAACTGCCTGCAAAGCTGATTCAACAGTGGTGGAGCAAGAAGTGCAAG[T]CATTCCCTTTATCCGAATTCTGCATACCAAAGTGGACCTCTCATTTCCCTCATCATTAATC	T	K	CDS
PMSNP516	scaffold92	567351	Pseudochromosome7	8887768	TTGTTTGTAAGTCATGGAATGGTGTAGCAAGCCAGAGTCCACATCCAGGTCCAATGCT[C]TTAATTTCTAGTGATAAAGAAGATACATGGAGCGTGTACAAAGTCATGAATGATAAGGTTC	Y	C	Intergenic
PMSNP517	scaffold92	591965	Pseudochromosome7	8912382	TTTCAATACTATGCTGGGCCTCGCCACTGCAGATACACAAATATGTTTTTGTATCATGT[T]AGAAAAACTAGTTCAGCTTATCATTTCCTAAATCTCTGTACATTTTCAAAGTAGTTTAAA	W	T	Intron
PMSNP518	scaffold906	268614	Pseudochromosome7	9327919	ACCAACTCCCTGCAAAAGGGTTCAAACAAACAGCCATGCACTCGATGGCTGACAAGAC[C]TCAACACATTAATTCATGCCACTTCAACCTCTGCCAAGTTCCTAAGATCGAAACTATATAA	M	C	Intergenic
PMSNP519	scaffold906	493949	Pseudochromosome7	9553254	GAACCTGTCTCCCCAAAAGAACTTGTCACTACTGTGCTCCAGGGTTTAGGACCCAATT[T]CAAAATGCTTGTCACAACAATTCTCAATTTTCCTCTGCTTCCTGACTTTGCTGATCTTCGT	T	W	Intergenic
PMSNP520	scaffold543	104120	Pseudochromosome7	10058475	CTTGATCTCCTTCCTCCTGTTCTTCTTCTTCATTCCTCACCTAGCCGCAACAAGCTCC[G]CCACCACCTGTGGTGAATCGACATGCACTTCCACTAGCCCTCAGATTCGATTCCCTTTCTG	R	G	CDS
PMSNP521	scaffold543	301676	Pseudochromosome7	10256031	AGCAGCAACACTTTTGTTGTATTCTTCTAGTTCCTTCTTGTATGCCTCCATTGCTTCAG[C]AGCCTTGTCATTCCAAGGCTTCCTCTCTTCTTCACTCAATTCCTATACAACCCCCAACAG	C	S	Intron
PMSNP522	scaffold543	349944	Pseudochromosome7	10304299	TTTGTCGAGCACCAGCCACATTCCCTATAATCTCTTCCATGTGAATGTACTTGTACCA[C]AGCTGGTCAACTCTAGGCAAGAGCGTGACAGCACGGTCCCACACATTCCTAGCATGGTTGA	C	S	CDS
PMSNP523	scaffold543	498340	Pseudochromosome7	10452695	TTGGTGATGATCCTATGCATCATGGTGGATCCAGGATGACCCAACCGGTCATGCCAAA[G]CTTAAAAGTATTTGAGTCAATGAACTTCTGGTCCACGACATTATGTGCCTTAATTCGTATA	K	G	Intergenic
PMSNP524	scaffold294	370803	Pseudochromosome7	10841979	TATATTGGTGAGGGTTCATCGTTCGCATTTGCACATGGCTTAGACTCATTATTATGTG[G]TTTTTACTGCCTCTACTCATTGGTGTTGTAGACTGTTGTTCGCATTTGTACTGAGCCTGAA	G	R	Intergenic
PMSNP525	scaffold194	335459	Pseudochromosome7	12045939	TGATTTCAATAGTTGCAAGGCTTTTGTCTTCCACCATCACAGATGGCGTTTTCTTTTGT[T]CATCTATCCATTTGTTATGTGCTTTTTCCTCTGTCTTGCCCTATAATTGCTTTTTCTTTT	T	K	3utr
PMSNP526	scaffold194	566683	Pseudochromosome7	12277163	TTGCCATTGTTGTCTGTATTTATCTCCTCTTTCAATGTTCCTTTTGTTATTGTAGATT[T]GTTCTTGCCACTGACTTGTAGTGATGTCCTATTTGTTTTTTGTTTTTTTGCAGGGAGTAGG	T	W	CDS
PMSNP527	scaffold194	746644	Pseudochromosome7	12457124	GCGCAACCTGTCGAAGAACCGGAAACAGTTGTGTTGAATGAAGAGCATCCCGATCGGT[G]CGTAAAGATCAGCACCACACTCAACCCCCACCTCCGAATGTAGTTCATTGACTTTTTGCGG	S	G	Intergenic
PMSNP528	scaffold194	821683	Pseudochromosome7	12532163	AAATTACCAAACATATGAGCATAAAACACGATGCCACCGGGCTGAAGTTGAAGATCAT[C]TAGAGAAGGATGTCATGTGAGACTGAATTTGAGACACGGTGGTGTTTAATTACCTGTATCC	S	C	CDS
PMSNP529	scaffold1093	358160	Pseudochromosome7	13690884	CCGCCCAAGTCTGCCGCGACTTCGGCTTCTCCCCCAAGCTTGAAGACGGGTCCCGACC[T]GATTTCTCCACCATGATTTCAAACTTGGCCATCAAGTCCACCATCCAGAACTGGTGCCACC	Y	T	CDS
PMSNP530	scaffold1093	656249	Pseudochromosome7	13988973	CAATAGTGATCAAAACATAAGCAGCTTCACCATTTTATTCAGTGTGCTAACAAGTATAC[C]ACAGGTATGGGCCAGAAGTGAAACATTTTACACTTGAGTCAACTCACTGTCCAATAGTAA	M	C	Intron
PMSNP531	scaffold596	371421	Pseudochromosome7	14842549	TGGGTGACACACTCAAGGTGATGAACATAGGAGGAGGACTTAAGGAACAAGACAAAGT[T]GCTTTCCAAGACTTCAAGGATTTTAGTCGGATGCTGCGATCTCTATTTGAACCGTTTTTGA	Y	T	CDS
PMSNP532	scaffold596	603745	Pseudochromosome7	15074873	GATAGTCAACAGAAAGATATTTTGGACGATGAGATCCATGACGAGGTTAGTTTCTTTT[T]GCATTTGAAGATGGTAACAAGTGCTTCGTATCAATCTCAATATTGACCCAGACAATCTTTC	W	T	Intron
PMSNP533	scaffold344	165037	Pseudochromosome7	15877216	TTGTTGAATTGCTTTTGAGGTTCGGTGTTTTTGCTGCCTTTGAATATTTCGCGCAAAT[G]TTTAAATTTTTCACTGAATATCAGAAATTGGACGAGATTTCATGTCGAAATATTGGATTTT	G	K	Intron
PMSNP534	scaffold344	297384	Pseudochromosome7	16009563	GATGTTGCTAAATGTTTTTATTTTCGAGTGTACTTTTTATGTTTACGAGGCTAACGGA[A]CCTAATTTATTGTTGTATCTCGGATTTTGTATGAGTCCAGTGCATGTGGTTAACATGTTCT	R	A	Intergenic
PMSNP535	scaffold344	433389	Pseudochromosome7	16145568	AAGAGTGTTGGGGAACATGAAAATTCATAAGGTGCAATGTTTGTTGTTACTATTTATT[G]ACCTTTATCGTTTGCGTATAAATAAATTATGTGTGGCCTTTGCGATGGCTTTCTTCAATGG	R	G	Intergenic
PMSNP536	scaffold344	433480	Pseudochromosome7	16145659	GTGGCCTTTGCGATGGCTTTCTTCAATGGCCAAAGTTGGCATGGTCCTTTTAATCTTGT[T]TTATTAGGAAAAGGCATCTTTCATGCATTATTACTAGTGTTGTTTCTCACTCCGAAGCAA	K	T	Intergenic
PMSNP537	scaffold344	677347	Pseudochromosome7	16389526	ACTCCCTACCTCATTCAATATTTCTCATCTTTTCTCCACACCCATGGATCGTAATAAC[T]ATTTGTGCTGGAAGTCTCAATTTCAGGATATCCTAGAGATTCATGACCTTGAGGAAGTTGT	Y	T	Intergenic
PMSNP538	scaffold344	826359	Pseudochromosome7	16538538	CAACGAAATCCGTTCGAAGTAATGCGAGCCGGACCCCACACATCAGAATGCACTAAAT[C]AAAAGACTTTGCAGCTTTACTGTCACTCAAAGGAAACACAGTGCGATGACTCTTGACCAAA	C	Y	Intergenic
PMSNP539	scaffold288	10719	Pseudochromosome7	16560746	GTTATTGTTCATCCGACCAGTTTTTGGGCTGCCATCTCCTCTTCCAGCCACCCCAAGC[G]ACGACATGGGTATCAAAAGAACCAGCACGTTGTCCTCTACCACCCTCACATCTCATCCGCT	G	S	CDS
PMSNP540	scaffold902	40701	Pseudochromosome8	1278596	ACTAGGAAAGGGACATTCAAGAAGAACACCATTTTAGGGATTAGTTCTAATGTTCTAC[T]ATTAGACATTTCAGCTGCCTTAGTACTAGGGCAATTAGCTCTCATATTTTAATCTGAGACA	Y	T	Intron
PMSNP541	scaffold853	47238	Pseudochromosome8	1390651	ACAATTGTGTGGCTGTGTGTTCGCTTTAGGTGAACGTGTCGTGATGCAAAAGAAACTA[T]GTTTCTAGCTTTAAATTCTGTGTTTCTATGTACTAATTGGGCGATTTCTCAATGTTTCTAT	T	Y	Intergenic
PMSNP542	scaffold2	179424	Pseudochromosome8	1981979	AGATGTACAATGGCTTGAGGTGTCGGTATTTGTTTGGCTTGTCCCTGGGTATTACCTC[G]TTAAAAGCTACGGCCAACAACTCTTCCTTTGTTTTTTGCCTTTGATCAAGCTGCTCCTCGG	R	G	Intergenic
PMSNP543	scaffold110	87651	Pseudochromosome8	2873493	TCAAATTCATGAGTCATTTGGTATGGAACCTCGAAATGTAAGACTTGGTTTGGCAACA[G]ATGGATTTAACCCTTTTGGGAACATGAATTTGCATTATAGTATTTTGCCGGTTCTTATATA	G	K	Intergenic
PMSNP544	scaffold309	121573	Pseudochromosome8	3152978	AGAAGGGATCGGAAATGATTAGGTTAGGGAAGCAAGGAGTGGCTCACCCAACGACGCC[G]CTGTTAGTGTCATATTGTTTCGATCTCGAAACTATAGAATGAAAATTATAAGTAACGCTTG	G	K	Intergenic
PMSNP545	scaffold4	289695	Pseudochromosome8	5776028	ATTCTGCATCTAGATCCTCATACTCATCCTCAACAATCATGTTGTGCAATATTATGTA[C]GTCATCATAATTGAATGAAGTTGTTCTTTGCGCCACATACGTGCAGCTCCCCTAACAATTG	C	Y	Intergenic
PMSNP546	scaffold4	491146	Pseudochromosome8	5977479	CTGCTACTATAGGAATGTTTCTCCTCAACACTCAGCCTCATCATCTGTTATTGAGTGT[C]AAATCTGTGGGAAACGTGGCCATGGGGCTTTGGATTGCTTTCATCGCTCAAACTACGTGTA	C	Y	Intergenic
PMSNP547	scaffold4	583350	Pseudochromosome8	6069683	TCAAGTATAAACCTTAGCCATTTAGTTTGTGATGTTGCTTCAGTAGCACTAACATATT[C]TGCCTCTGCAGTGGACAAGGCCACTGTGTTCTGTTTAATTGATGCCCATGAGAACATACCA	Y	C	Intergenic
PMSNP548	scaffold4	584008	Pseudochromosome8	6070341	AAGATGTATTTATCTATTTGTACTACTCCCATGCCAAGAAAATGGTGAAGTAGTCCCA[G]ATCAGTCATTTCATAATGTTGCATCATATCATTTTTGAACTCTTCAAGTAACTTTGAACAA	R	G	Intergenic
PMSNP549	scaffold4	793790	Pseudochromosome8	6280123	AGCCTTTATCACGTCCCTCTTTAAAAGCACATTCTACAAACAAAGACAAACAATCCTT[G]AAAGAAAGAAATTCTAAATTAATGCTTGTTGGAATGGTACCCATCATCTCAGCAACCGAGG	R	G	CDS
PMSNP550	scaffold420	356190	Pseudochromosome8	6746668	TGTACTACATTGCTTCCAATTACATCCAGCCTCTCTCTCAACCTTTCTCTTTCTTGGC[G]TGGCCAGTTTACTGGTTCGTTCAGGGCTGTGTCCTGACTGGTGTTTGGGTGATAGCGCACG	G	S	CDS
PMSNP551	scaffold150	440899	Pseudochromosome8	7524202	TAACACCATGATCCATGTTCCATTCACCCTTGGTATTGGATTACGAATAGTCACAATC[A]CTGATATTTGTAGCCTACTTTTTCAGGGTCGTGGTTGATATGAGAATGGGCAAAAATATTA	A	R	Intergenic
PMSNP552	scaffold482	577878	Pseudochromosome8	8783586	ATCAATTCCATTGCCTTCAAATTCAAGCAACAAATCCAAGAAGTCCCTAGTTTTCTCT[C]TACCCACCCCTCTCGCTTCCATGCGCTCCTTCACAAACTTAGAGGCAATCTGTATAGCTTT	C	S	Intron
PMSNP553	scaffold482	816499	Pseudochromosome8	9022207	TTGGACACTTTATCTTCTAAGTAAGGTACCCTTTCCTTGTATGTGTTTCTCTCATACC[A]GTAGGTTACTGAGATATCAATTACATTACTCTACTCTTCATGTATTTGATTATTTTCTTAA	A	M	Intron
PMSNP554	scaffold482	933455	Pseudochromosome8	9139163	GATCGTGTTACGGATTTCGAAGGAGTATCAAAATCATGTGTGGATTAAGCAGACTGTT[A]GCTTGATGCCCAGAGACGAACGGTACTTTCGCGGTGGGTGGTCAGTTAGAGCTTTGGGTAC	A	R	Intergenic
PMSNP555	scaffold482	1176568	Pseudochromosome8	9382276	AAATTGTATCTCGCGAGCCACATTTACGGTGGAGAATTTGTTGTAGACCTTAGAGCAA[A]GACATGCTCTTGTAGGATGTGAAATTTATATGGAATACCATGTCTCTATGCAATCTCAGCA	A	R	Intergenic
PMSNP556	scaffold357	94387	Pseudochromosome8	9536928	TAGCATAGACAAACCTAAAATACTTAACGCTATGCTCTTTCAACTTGTTTTCCATGTA[C]TGCCCAAATCTCTCATCTCCAACCCTAGGTTGGCCAAATGTATAAATTCCCTCCAATCTCT	M	C	CDS
PMSNP557	scaffold144	44297	Pseudochromosome8	9728206	TGAAGGCAAAGAATAGTAATGATGGATCTATTATCGGTGTCGGTTTGCCTTGTTATTC[A]TGCTTGCAGACTCTTCTCTGCTCCATCAGATCAAATTCATCTGGTTTACTGTTACTGGATG	A	W	CDS
PMSNP558	scaffold144	507388	Pseudochromosome8	10191297	CCTTGGCCTTGCCACAAACAAAAGTACCCTGATCACAAAATTGCAACCTACACAGAAG[T]AAAACGAAATATTAGTTCTAATGCGTAGTTTTAAGTTGTTAGATATAGTGTTACTGTCACA	K	T	Intron
PMSNP559	scaffold144	1053331	Pseudochromosome8	10737240	GCGACCCAAACATACCCAAAATACAGAGAATAGAAGGATAAAGCAGTAGAATCGAAGT[T]GGAACGAAGATAATTGAGTTCTAGGGCAAAATCCCAACAGAAACTCTATAGACTAACGTCT	W	T	Intron
PMSNP560	scaffold144	1351986	Pseudochromosome8	11035895	TATCTCTTTCATTTCTGAGGTTTTCTGAGGTGTTAATCTCTTACATGCAATCGGTATA[G]CATTGGGGATTGTTATATCTATTTGTGTTGTGAATTATAAAATTTGACGTGGTTTCTGAGA	G	S	5utr
PMSNP561	scaffold144	1529026	Pseudochromosome8	11212935	GTCTCAATTTGTATGTCCTCAATTATATATTTCTATTTGATCACATGCAGCGTGGGAT[T]GATGCATTGCCGGGAATGACAATTCTATCCGCTTGTTTAGAAACTGTAAGTATACATCACT	T	W	Intron
PMSNP562	scaffold144	1535725	Pseudochromosome8	11219634	CTCATCATTGTCAATGTTTTCTGGCAATCACCTTTGATAGCACTCGTTAGCATTGCAC[C]GTTACCACATTTTCTTTCTTGTTCAATGCAGTTATGCAACTTGAATATCTGATGGTTTATA	C	Y	3utr
PMSNP563	scaffold144	1728300	Pseudochromosome8	11412209	CTCAAAGATGCACCCACAACAGCATCCACTCTCTTCTCAGCCTACGCCTCCTTTGCAGCC[T]CCATTATGCTGGTCCGTTCCATGGCGGACCAGCTCATCCCCTGCCAGCTCCACTCCTAC	T	Y	CDS
PMSNP564	scaffold144	1797856	Pseudochromosome8	11481765	TCGCAACATTTATCTGAAGGTAATTGATATACGTTCTACCTAATGTCTGGATGGACCT[A]GAGTATGGTGAAATTAGTTGTACAGCATGTGCCCATTATAATTTTCACATCAAAACCTGCT	R	A	Intron
PMSNP565	scaffold580	112416	Pseudochromosome8	11811905	TCCGGCGCCATTTGTTTTTGCAAATGGTACAAAATGGAATATTTGCACATTATTTAGG[A]GGAAATCGTTGCTTTTGCGTCTGTGTTAAGGAACAGAATGGTTAAGAGTCCTGTAGAACAA	R	A	Intergenic
PMSNP566	scaffold580	226449	Pseudochromosome8	11925938	ATCGCACTGCAAAGTGCAAGGCTGTGTCCTTCTCCTTATTGGTTTCCCTTATGAGCAT[G]TGCCACTGCCAGGCTTCTACTGCTGATGATGAGGGCCCATTCTCAAGGTCTTCACGACGAC	S	G	Intergenic
PMSNP567	scaffold580	226781	Pseudochromosome8	11926270	ACTGTGTTCTTGGTTGGAGTCAATATTTGGTCAAGATCGTGTCTCCCCTTGAGGACAT[C]AGTTTTGCCTTCTTTTGCAGCGTTGAAAACATCAAGATCCATGCCCCTGGTTAAAACTGTG	Y	C	Intergenic
PMSNP568	scaffold580	226812	Pseudochromosome8	11926301	CAAGATCGTGTCTCCCCTTGAGGACATCAGTTTTGCCTTCTTTTGCAGCGTTGAAAAC[A]TCAAGATCCATGCCCCTGGTTAAAACTGTGTTGTCTGTTGCAGCTCCCTGGTCAACGGCAT	W	A	Intergenic
PMSNP569	scaffold373	171048	Pseudochromosome8	12685413	ATAATACATCCTTCCAAGGCACTACAATTTCAACCACACACCTGCAACTGCCAATCAAC[C]GAGAACATCCATCCTGTGTCTTTCCAAATGATTTCATTTTTCTTTTTGGTCAGAAAATGA	Y	C	Intergenic
PMSNP570	scaffold373	381148	Pseudochromosome8	12895513	TTCATTTCATTTATTTATATTGTCTTCATATGGTAAAATATTGCTTGCATCCAAAACC[T]CTTTCACAAGTGAACCTGAATTTAATCCCATTTTGATTTTCCGTGATATTCAATTTTCAGC	T	Y	CDS
PMSNP571	scaffold373	401670	Pseudochromosome8	12916035	TGTCGAAAGGTGTTTTGGTATCCTTCAAGCTCGGTGGTTGATTATTCGAGGTGTGGCC[C]GTATGTTTGATGAGGAGGTCCTCAGAAGCATTATGATGACTTGCATCATCCTTCATAATAT	Y	C	Intergenic
PMSNP572	scaffold484	416482	Pseudochromosome8	13374920	TCTTCATCAAGCATGGTCACAGCTATGACAAGTTACTGATCTAGATCTATCTGCGCTCT[T]TTGCTTGCAGCTCGTCTACGCCTTCTTTCTCTTATTTCTCGCTCTTGCCTCTCCAAGACC	T	K	3utr
PMSNP573	scaffold484	677724	Pseudochromosome8	13636162	GATATTGTAGTCAACCACTTTCTTATCTGATTGTTTGGGTTTGAGGATTAAACTCACC[A]TTCTTGTATATCTATTCCTCTGTTAATGATTATGTGGAGGGCATTCTTTAATGAAACGATA	A	W	Intergenic
PMSNP574	scaffold484	677838	Pseudochromosome8	13636276	ACGATAGTCGTTGGATAGTTGTCGGCTTGGTTAGTGTATGGTGGGTTTGCAACTTTTTC[C]TCGGAAACATATATCTTTTGATGGTGGAGGGTCTTTCATTGGTGAAGACTAACAAGAAGA	Y	C	Intergenic
PMSNP575	scaffold412	100243	Pseudochromosome8	13846446	TTTCATCTCCATCATGTTCTCGTGATCTTTGTATGTCATGTTGTGATGGTTTATTCAA[A]AAGATGGATGTCAACCTATTTGTATCATTAGAATGATCTAGAGAACTCTTTCCATTGTGA	A	M	CDS
PMSNP576	scaffold535	114913	Pseudochromosome8	14197120	GCTGTTGTTTGAACAAATGAGGAATTTAGGATTGAAGCCCAATAAGGAGACATTTGTA[G]TGGTTTTGGCGGCATGTGCTAGCGCGGAAGCTGTGGAAGAAGGGTTAACTTACTTCGAGTC	G	R	CDS
PMSNP577	scaffold668	25617	Pseudochromosome8	14778580	AAGGCATCGATGTGACAACTTATGACATGGAAGGCAACGAGTACCCAATGAAGTTCAC[G]ACTTGGGGCACCGATCTTTATGTCCTCAGTAGAGGCTGGAAAACTTTCTGTCATGATCTTG	G	R	CDS
PMSNP578	scaffold668	28840	Pseudochromosome8	14781803	GCAGTAAATAGTTTACTGTAGCATGTAAGAGATGAAAGCCATCATTACCCAATCCCAT[G]AAACATATATGCAGATAATTAGTTTACTGTAGCATGTAAGAGACCAAAGCCAACATTATCC	S	G	Intergenic
PMSNP579	scaffold616	51655	Pseudochromosome8	15217392	TTGTCAAAGTAAATGTCAGTTTAGTTGAGTTCATTTTAGATTATTCCCACTTAGGATT[C]TTTGAATTTTAGGCATAGTTTATGCATGCATTTGTGCTTAAACATGGTAATGGTCTAATTC	C	Y	Intron
PMSNP580	scaffold616	423235	Pseudochromosome8	15588972	ACCTTTTTCCGCTGAAATGTCTGTCATATTCAGATTTCATCTTTAGGAAGCTTCTACT[T]GGAACATTTGGGGAGGATCTTTATCTCTAGATCAACATATCTTATTTACTTGTGACAATTT	Y	T	Intergenic
PMSNP581	scaffold41	17553	Pseudochromosome8	15633984	AATACCTGTAGCGCGTTCTTTATTGTATTCAATTTTCATTCACAGATTAGAATAGATA[T]AGAAACACATTGCTGGTCAATATTGATTAGAGGTTAAGAGCAGCACTTTACCACATTCTTT	K	T	5utr
PMSNP582	C4985409	875	—	—	ATAATGTAGTACCGGCAGCAAGAAGCGAGGCATCCCATGATCCGGGGTTAAAGAAAGTC[C]CAGCACATAGCATCTTACCCCCATCTCTATCTGCCAACTAGTTCATTTATGTATTCTGCA	C	M	Intergenic
PMSNP583	C4987155	393	—	—	TGATTGCCACTACTTTTGAGGAATGATTTGATTCCTTTGGATATTACCTTTGAAGTGT[C]GATGCAACATAGCTTTAACCCTTTTCACACTAAATGTAGCTTGCAAGGCATGGGGTTTGAG	M	C	Intergenic
PMSNP584	C5012383	1792	—	—	AGAGATGTGGGCGGCTATAACTAAAAAGATGAAGGATAACTACCTAGTTAGTTGAGTG[G]TTATTGCTCTATGAAAATATGAAAATGTGGGAGAGTAGTTCAATAAAAAGGGGAATCATGG	S	G	Intergenic
PMSNP585	C5038369	940	—	—	GGCTACATAACTGCATCATGCAACCAAGGGAGCGTTCCAAAAGCAGAAGGCCATTTTCC[C]CTCGTCGAGTTGTGGCCCCACCTATATTTGTTCTCTTTCGAGATTGGGCAGCCGGGATCC	C	Y	CDS
PMSNP586	scaffold1004	7568	—	—	CGCGGTCAAGAAGTAACTTCTGGGTTGGGAACTTGTTAGGTTTTTGTGTAATCGTGAC[C]GAGTATTCCAGGTTCAGTGGGAGCCGTAGGGCAGTCCCTAGTCCCCCAAGTTGGCAAGCTA	Y	C	Intron
PMSNP587	scaffold1010	18924	—	—	GTTCTACAAAAACATTGGAGGTGTTTCGTACAAAGCCGATGTGTATAGTTTCGGAATG[C]TATTGATGGAAATGGCTGGTAGAAGGAAAAACCTGAATGCGGGTATAGAACAATCAAGCCA	S	C	CDS
PMSNP588	scaffold103	1262408	—	—	CGATCGAACCAAATATGTTTAGAAGGGTATTGTGTGAGTGTTATTGTCTGGGTTTACA[C]AAACGGCTGAATAGTTCAAGACATCACGTTCACTGATTAGCCAAGTAAATCCGATAGTATT	C	M	Intergenic
PMSNP589	scaffold103	1572154	—	—	GATGATTATCCCGACGAAGACATTCACCTTCCATCAGTTGATGACTTAAAGATTGAAC[G]AGAAGACCCTTTGCAAGAGGAGTGTATCTTAGAGTAAAAGGTTTGTTAAACCCGTCGTAGA	G	R	Intergenic
PMSNP590	scaffold1113	9151	—	—	TACACATCATACTCATAGTTATGGTTTCCTTTTCTCGATCAAAAAGATTTACAATAGC[C]TGGTTACTGGTGGTTAGCTATCTTCCTTCGTAGCCAAAGTAGCTTTTGCCCCATATTTTGA	C	S	CDS
PMSNP591	scaffold1137	26440	—	—	CCTAGGACATGTGGCAAGCCCACAATTGATGTCTACAGTCCCACATCGAAATTCTACA[C]AACTTGCATACCTCCCAAGGTCTATAAAAGAAGCACAATTCCCCAAAATGGAGGTAATCAG	S	C	Intron
PMSNP592	scaffold1168	552	—	—	AGGTGCATTAAATTTTCACCTACTTGCTTTGGGTAAAAGCTTAGCTAAGAGGAGGCAA[C]GACTACTTGATGAAGTATGAGTTTTCATTATGAGCTTTTGAAAAATGTTTTTCTAAATTCA	C	S	Intergenic
PMSNP593	scaffold1178	25427	—	—	CACTTCTAGGGTTGATATCTTTGAGGTAAGAAGGCTGTGGACTGGCGGAGAGTTTGGGG[T]GGGGTTGTGCTTCTTGTGCGTGTGTCTTAGAGTTGTTGCATTTCCTCCATCGCTGCACAT	T	K	CDS
PMSNP594	scaffold1184	62574	—	—	CGTCGCCAAATCCCCATTGGCAACCCAACCCTAGACCCAAGACCACCCTTTACCCACC[G]CCGCCTCCCCTCTCAGCAGCTTACGCTCCCACAACCACCACACTATCTCTATCTTCTCCTT	R	G	Intergenic
PMSNP595	scaffold1210	2917	—	—	CTTGCGTCAGTATGTTGCTGCTGATCATCATGCACATGCTGGGCCTGGATTTCTCCACG[G]GAAGCCATGTCAACTTCATGATTTTGTCGTTCTTCTAATTTGCTTTTGCCCGATGTTTCT	R	G	CDS
PMSNP596	scaffold122	71586	—	—	TACAACCAAACCTATAATGGCAATCGAAATCAAAACCCTTGAACTGAGTTTGTTGATGG[G]ATTTTAGTGGCTATGTATGAGTTTAGACATTCATCATTTTATACCTACAGAAAGAACCTA	K	G	Intergenic
PMSNP597	scaffold122	71614	—	—	ATCAAAACCCTTGAACTGAGTTTGTTGATGGGATTTTAGTGGCTATGTATGAGTTTAG[A]CATTCATCATTTTATACCTACAGAAAGAACCTATCTCATTAATGGAAAAATAAGTAGTCTT	R	A	Intergenic
PMSNP598	scaffold1305	1471	—	—	ATTCAAACCAGCACCTTTGTTGTATACTACCAAACATCAAATGCAAATTAACATCTAT[C]TCATGGTTTACCATACATAACCAGCACTGTTTTACAAACAAGCCTAAAACCTTCATCCTGA	Y	C	Intergenic
PMSNP599	scaffold1348	26565	—	—	AATACCTAGCTGACCTTGGGAGAGTATCTCGATAGATTTCTTAGGTGGATTGCCTAAC[A]CCAAGTCTGGAAATGACTACTTGTTTGTGGTGGTAGATCGTTTTAATAAGATGATGATTCT	A	M	Intergenic
PMSNP600	scaffold1348	26757	—	—	TGGCTTAACTACATCAATTATTTCTGACAAAGACAGTCGATTCTTAGGCCATTTCTAG[A]GGTCGTTATGGGGAATGATGGATACCAGATTGAAAAGAAGTACTGCATTTCATCCACAAAC	A	W	Intergenic
PMSNP601	scaffold1348	26762	—	—	TAACTACATCAATTATTTCTGACAAAGACAGTCGATTCTTAGGCCATTTCTAGAGGTC[G]TTATGGGGAATGATGGATACCAGATTGAAAAGAAGTACTGCATTTCATCCACAAACAGATG	G	R	Intergenic
PMSNP602	scaffold1366	1779	—	—	GAATTTGGAGATTTCGATTCGATGCCCATTCAACTCAACCAGAGTACATACATGCAGA[T]GCAGATAATTGCAAAAATATGCCCATTCATGTTATAATATGTGAACCAAGCCAGGCCATTG	Y	T	Intergenic
PMSNP603	scaffold1512	13852	—	—	AAATTATGCCTCTACCTTTATATGTATAGAATAGTCAGCCTTGTTTTTCTTTGTTTCC[A]TCTCTCTCTTTGTTTTTGTGCGTTTAGGGTTTAGAATTTCAAAGACTTGGTCATCCATGGG	W	A	CDS
PMSNP604	scaffold1512	14189	—	—	ATTCGGTTTCTGATGTGCCGTACTCCTCTGCCTTCGTGAAGGTATGCTTTTTGGGTAT[A]GTATATACATGTTATTCGTTGGTTGTGAGAATATATTGTTTTTACCTTTCAACGAAGTTCT	A	R	Intron
PMSNP605	scaffold1591	29667	—	—	CAAGCACTTAGTTATTAATCTATAATTGACTCAGTTCTGAATGGTAAATCTCCCATGC[T]CCTAGAAGGGTTTATATAGTGTTGGTGGGCACATAAAATAGAAAATATGGCATGCATAAGT	W	T	Intron
PMSNP606	scaffold162	77826	—	—	ACCAATTCAGTTAACAAAACCATATCTGTAAAACGCCAAAACAATGTAATATGTTATG[T]GTGTCCTCTTCAGGTCCACAACTCGGCCCTAAACTCCCATACAGTGAAAAACTTTTTCAAT	K	T	Intron
PMSNP607	scaffold162	835655	—	—	CCTTAATTCTCAGGCTTTTGTTCCCAAGTTTCTAGCTCCACCCTTGTACTCGGGCTTT[C]GTTCCGTCTATTATTCTTGAAGTGACATCATACATGATCTGCTGCTACATGGCTGCTGGAG	C	Y	3utr
PMSNP608	scaffold1671	9332	—	—	CCGATGTTGAACGGTTCATCTGGAAGAACATTATTTGCAGATTCGGTTGCCCGCAATCA[A]TAGTCACCGACAACGATACACAGTTCGTGGGCAGGCAGACCACCGCATTCCTTGCGAAGT	A	R	Intergenic
PMSNP609	scaffold265	464496	—	—	CTATTTTTCCAATGTGGGATCCTTGAGTTCTAACATTCCACCGCGCTTACATACCCAA[C]GTCCTCGTTGGCCTACTCTATTGACACTAACTCAATAGTAGCCCTTTCCTTCCTTTGAGAT	Y	C	Intergenic
PMSNP610	scaffold265	511636	—	—	GTTGTTATTTTACTTTTGCTCTTATGTACTTGTTGAGTAACAGATGTTTATGTATGGT[T]GTGTTGCTTCCTGGATATGTTGCCCTGTTAATTCTACCATGTGCTTGCTTGTTGTCTTTTC	Y	T	Intergenic
PMSNP611	scaffold54	305688	—	—	TGGGGTGTATTTTTAGTAATCCTGCTGTAAATTACCTCACAAGTTTGTTTACATCTCT[A]CGTTGCTTTTAGTACACTTAACAGATATGGTGTTATGAATTATAATGTTTCTCCACCTTTT	R	A	Intron
PMSNP612	scaffold1912	8235	—	—	TTGCATGCGCCATGGCTCAATATTCGGCTTTGGCTGAAGAGCATGAGACCACATTCTA[C]TTCTTTGTTTTCCATGATATTAGTGCATCGCCTAGAAAGGTACAATACTCGATTGTAGATC	C	S	Intergenic
PMSNP613	scaffold205	1138776	—	—	GCATGCATGCTTTCTTCTCATGCACCTATGGTTGGTATGCTGAGTCAATCCTCTCCCT[C]TATTTCTTCCCATGCCTTCTCTGGTTCTGGTCATGGTGATGGTATTCTTTTGACTCCTTAA	M	C	Intergenic
PMSNP614	scaffold205	164624	—	—	AGTTTTTGTCAGGATGCCATTCTGAGCGAAACACCAAAGAAAGTGCTGTATTTTCATCG[G]CACTTTCATTTTCCAAATATGCTTCCATAATTTTTGTGACGGATTAGAACCAGTACCAAT	R	G	Intergenic
PMSNP615	scaffold205	612336	—	—	GTAGGAGGCCGAGACTGTAACCCAAGGTCTTTAATTTGGCCCAGATAGTTACAATATGT[T]AGTGGGTAATGCTTGTCCAAATTCTTAACGGCATACATGCAGGTTGTAGCATGTTCCTGA	T	K	CDS
PMSNP616	scaffold205	612096	—	—	GACTGACCCAAGGCTGTAGGAGGCCGAACCAGATAGTTACGTCTTTAATTTGAATATGT[T]AGTGGGTAATGCAGGTTGTAGTGCTTGTACGGCATACACATGTTCCTGACCAAATTCTTA	T	K	Intron
PMSNP617	scaffold205	791953	—	—	TGAAACAATATTAAAGAGTCCTTGTATTCTCTCAATTAGAAGTTCTAAGTACCTCAAA[A]TGTTGTATAGATGCTGCACTATGGTGCGTTCTCGTGTGGTGAATATAATGCTTGATTTGCA	A	W	CDS
PMSNP618	scaffold2127	1359	—	—	TACGATTTCCATTGGTTCGTTCCATGCTGTGGCCAAGGGTATACCTGTTGTTTGTGGA[G]CTGCAAATGAGGGGCCTTCTGCATACACAGTTGAAAACACAGCACCATGGATCTTAACTGT	G	R	Intergenic
PMSNP619	scaffold222	136377	—	—	GTCCAATGCATCTCCAAGAGCTTTTCCATGTCTAATGCTTCTCCAAGAGCTTCTCCAC[G]TCTAAAAGGATGTATGAAGGTTAAGGAGGTGATTTGAGATGAGTTTAAGTGAGTGGTGATG	R	G	Intergenic
PMSNP620	scaffold222	158714	—	—	AGCAGACTTGTGATAGGCACCAAATCTAACCAGAAGCTTGCCATAACTAAGGGAGGTG[T]CAGCATTCTTGTGCTCAAGATGGAAGTAGGCATCTTTTCGACTAACCAAGTTAGCAGCAGA	Y	T	CDS
PMSNP621	scaffold222	178534	—	—	CTTGAAGTTCTTTCAAGTGTTTTCGAGACGTTGCGTCTATTTTCGGAGAGAGAGAGTC[C]TCTTGTGTTGCTGTAGAGCCTCTGTATTTATAGGCAAGAATTCCTAATGATGAAGGCTGGA	C	M	Intergenic
PMSNP622	scaffold2231	984	—	—	TGCCTCCCAAAATTCCATTTCCTTCAGACGCTGCATGTGGCTCGGTCCAGTCTCTGTC[A]TCAGGAGGTTCAGATGGAATGAATGGACGAATAAAGGGTGCAGGTGTGGATGCTTTTAGAG	A	R	Intergenic
PMSNP623	scaffold2399	1041	—	—	AGATTCTCGATCAAATTCATGTATATGTGTGTCTATGCTTGTATTCATGCGTGCATAT[A]TACGGAGAGGGATTCAAATATGGGACACAATGTTTGAGCTCACCCTGCAATGGTGTCTAAT	R	A	Intron
PMSNP624	scaffold2591	1141	—	—	GGCATAAATACAAAGTTATCTCTACATAAACCGCAGGGCATAGGTGTCAAATAATTCA[C]GAAAAGGAAGTGCGGTGACTAAATATAATAAGAAAGAACAGTGAACAACACCTTTAGATAA	M	C	Intergenic
PMSNP625	scaffold265	230584	—	—	CAAACTAACTAATTACAGCTGTGACATGTGAACCGCACGTGCCAACACTAACAAACTCT[T]AGCTAACTGTTACTGTTATCAGGTCCTACACGAAAACATATTTCAATAGTGACTGGTATA	T	W	Intergenic
PMSNP626	scaffold2652	2107	—	—	GAGTTACAACCCTCATATAAACAGGCAAGACAAGTTTAACTATTTTCATTTTGCTTTT[T]GTTTTTTTTGGGACGAACTTTACCGATGTTTGCCTTTTGCTTTATGCAGGATAACTGGGAT	T	K	CDS
PMSNP627	scaffold266	366687	—	—	TGAAAGTTCATGTTACAGGAAGTGTATGTTGGAAATAATGACAATATCAGAAGGCAACA[A]AAAAGAAATGATTTGTTTGGTGTAGTCTATGAAGATTGCCAATGGAGGTATAAATTCATC	M	A	Intergenic
PMSNP628	scaffold272	180148	—	—	TTTAATTGCTTTAGGTATGATTCCTTGCAACTTTTGCTACATTTCTTATTCTCTTTAGC[C]TGATGCACTTTTGTGTTTGTTGGCTATTTATGGAAAGTTTGCTGGATTAGTACATCAAAT	Y	C	Intergenic
PMSNP629	scaffold272	768884	—	—	TTGTTATTAGAGCTACTCTTATCTGCCATGTTATCATTCTCATCTCCGTTCTATGGAC[G]CTTTGCTTTTGCTTTTTCTTTAATGCACAATATTTTGCTCCATATATAAACAGTAGCTTTG	R	G	5utr
PMSNP630	scaffold275	9803	—	—	ATGTGGGATTGCGAGGATTGGCTGAGGAGGCACCACGTAAAACGACCTGACCCAATTTC[C]ACTTTGGAATCCGGGTCAAAACCTGTTTAAAACTGACACCTAGTAAACGTGGGTCGTAAA	Y	C	Intergenic
PMSNP631	scaffold327	126837	—	—	AGTAACTTCAGGCTGCCTACATACCCTTTCTGAGGGATCAAGCCACACGTAGTTCTTT[C]GTATTAATCCGGGCTCCTAATATCAACTAAACCATTACAACCATACAAATTCATACATTCT	C	Y	Intergenic
PMSNP632	scaffold327	664933	—	—	GAGAGAAAGATAAGATGTTCATACCCTTGGAGCGAATCTTGAAACCAGGAATGGTGTT[C]AAGTAGAGGGAGTAGTCCCTTTGTTGTTGGCTCTCCCTTTGATGTTGATTCTCCACCTTGT	C	S	Intergenic
PMSNP633	scaffold371	10993	—	—	TCGTTGGGCTATGCTAGAATGGATTGTGCATTTGGGTCTGTGACTCATCCTCCGTTTCT[T]GATGAGAATACTACCATGGGGCTTGGAAAGCCAAGATGAAGTCTTTTCTTTGGGCTCAAG	W	T	Intergenic
PMSNP634	scaffold407	25026	—	—	AGGCCAATATACGTACACTACAGAGGCAATATTAGAGCAATATAATGACAATACGATA[G]CAATAGTATTACAATATACATCCAATAGGGTGACAATATGCATACACTATCTATACAATAC	G	R	Intergenic
PMSNP635	scaffold407	28196	—	—	AATTTCACTGTGGCCGCACTTGAAGAGTATGCAACTTCGAATTTGTCAACAGCAGGGAA[A]TGGAACTATGAGGTGGCCTCTTTTTGTATTATGTAACAATATGATCCTATTACAGTACGT	A	M	Intergenic
PMSNP636	scaffold413	64654	—	—	GTAATGACAAATTTGCGTTGGGAGTTCTCAATCGTTGCCAGATATGTTGGTAATCATA[A]TGTGTTATATGAGTTCCTTGGGAAATAGAAAGAGAGAAAGTTCTTCACATTGCATCATTGT	A	R	Intron
PMSNP637	scaffold475	51560	—	—	AAGGAACCAGGATATTCTCAAAAATCTGAAATCTGGAAACTTTTCTTCGTGTGAAAGC[A]CAGAAAAGACCGTACAACAAGTCGAGGGTGCCATCAAACCTGATAACCTACGCAGCTACGC	A	R	5utr
PMSNP638	scaffold475	51578	—	—	CAAAAATCTGAAATCTGGAAACTTTTCTTCGTGTGAAAGCACAGAAAAGACCGTACAA[C]AAGTCGAGGGTGCCATCAAACCTGATAACCTACGCAGCTACGCCAATCTGAAGAAACCAAA	C	M	5utr
PMSNP639	scaffold534	43003	—	—	TAAGATGAATGAAGAAGGAATTTCTGCAAATTCATTGACTTACACATTTTTAATTGGT[G]CATATGTCTGTATGGGATTAATAGATGGTGCATTTAATGTTCTTAAGTGCATGTTTGATTC	R	G	CDS
PMSNP640	scaffold534	43086	—	—	ATGGTGCATTTAATGTTCTTAAGTGCATGTTTGATTCTGGTTGTGAGCTTTCTCGTCG[T]ACCTATTCCTTTCTAATCAAATATCTCTCAGACAAAAAGTTGGTTACGGCAAACAGTAATG	T	Y	CDS
PMSNP641	scaffold537	22022	—	—	TCCCAAGCCTCCACAGTTGCCTCCACAGTTGAATCATTATCAAAATTGCTTTCGGTTAC[C]AAAGTTTCTTTCCAAGTTACCTTAGTTGCTTTTGTTTACCATGGTTACTTTCCACAGTTG	C	M	Intergenic
PMSNP642	scaffold54	196855	—	—	GGCTTGAGGTGTCGGTATTTGTTTGGCTCGTCTCTGGGTATTACCTCGTTAAAAGCCA[C]AGCCAACAATTCTTCCTTTGTCTTTGGCCTCTGATCAAGCTGTTCCTCGGCCATGTCATTA	Y	C	Intergenic
PMSNP643	scaffold54	218987	—	—	TAACAAACTTTTCCAGTGTGCCAACCAGAAGTTACATCTTCCTTGCATATAGGGCATGC[C]ATATAACCCTTTGTGCTCCACCCAAAAACCATTGCATATGCTGGAAAATCATTCACAGTC	Y	C	Intergenic
PMSNP644	scaffold54	238445	—	—	CTTCTGATAGAATTCAGAGAAGCTACCTGGGAACACATTCCGAGAAAAGAAAACTTTG[C]AGCCAATGAAATGGATCAGGTAGCAACAGGTATACAAATGCCTGAAGACTGTGTGCAAAGG	C	Y	Intron
PMSNP645	scaffold54	457186	—	—	TTTGTTCCGCCTTTAAGTACTCAGACTTCAATAGAGCTTGAAATAAAAGTACAATCTC[T]GTGCTCAAATTATTTTCTGCAAGGTTTTGAATGATGCCAGATATGCAAGAATCATCAAACA	Y	T	Intergenic
PMSNP646	scaffold54	605823	—	—	ATAGGTTCAACATTGTCCACTCTTGTGGCATTTGAAGACGAAGCATTGTCTAATTGTTC[C]CCGTGAAGGTTCCAAATGCTATATGTCTCAATCATTCCATTCCTTACTAAATGAAATCCA	C	M	Intergenic
PMSNP647	scaffold56	1055663	—	—	ATTATTGCATGAGTGCCTTGATCCAAGCTGTAAGTTTAGATGGATAAGCTAGGTCAGC[A]GTCTCTTTGCCTTAATGTTCAATGTTTGCTAAGATACTCAAAGTTTACTAATTGCATTGGG	A	M	Intron
PMSNP648	scaffold595	26900	—	—	AACTGGTTGAAACTCAAATTGAGGCACAATCTAGATGTGATGCATGTTGAGAAAAATG[T]ATTCGACACATTGGTAGGCACGATTCTAGATATCGAGGGCAAGACAAAGGACACGATCCAA	Y	T	Intron
PMSNP649	scaffold601	25122	—	—	TTTCTTCGGTAAGGTTAACCGCCTCTCCCATGACAATTTCGACAACCTTCTTGTTGTA[G]ATCATGGCGTCCCCGAGGCGGAAAGTGACGTTATGTATCTCCTTTGAAACTCCAAGCTCTT	G	R	CDS
PMSNP650	scaffold601	25147	—	—	TCCCATGACAATTTCGACAACCTTCTTGTTGTAGATCATGGCGTCCCCGAGGCGGAAA[G]TGACGTTATGTATCTCCTTTGAAACTCCAAGCTCTTTCACCTCCCTGTTGTATGCTTCTGA	R	G	CDS
PMSNP651	scaffold601	3674	—	—	GACGCCCAACTTGAACACGTTGGACTTCAAGCTTCCGCTCCTAGTTTTTTTATACGAG[A]GCTTCAGCTCTACAGTTTGAGTTTCTTCTGTACAGTTAACCGCCTCTCCCATGACAATTTC	A	W	CDS
PMSNP652	scaffold612	138244	—	—	AAATGTCTTCTGAATGCATAGCAAACCCTCATTGTCTTTCGAATACGTAAATCGGATG[T]CCCACTGCAGAGATTTAGCCATGCTCTCAACCTCGTTTAAGGTTTCAGCATTGTCCCATAT	T	Y	CDS
PMSNP653	scaffold612	30097	—	—	TTTCAGAGCTAATCACAATTACTGCCAATAAACAAAGACAAACACATAAAAGTTATGT[A]GTTACTGATGCCTATATAATAGCCAATAACATTTGAATGCAGACTTATAGCCAGCTGATTG	R	A	3utr
PMSNP654	scaffold612	469367	—	—	AAGGAGAGTGACCAATATTTTTAATAGGCAAACCTGTTCCACCAAGCACACCTCCAAC[A]TTGTCAAAACCATGATACTCTCTAGCAAGGGATAAGTGTCTCAATTCGTTAGTAATATGAG	A	R	Intergenic
PMSNP655	scaffold612	71689	—	—	TCTTTTCGAGGGGTTGAATGTGGTGAATATGACTTTGTACTCCAAAACAATAGGATGC[T]ACGTCTTCTCTTCGAGTAGTAAGCATGATTCGAGTTCCAAACTGTGTATTTGGGAGTGCTA	Y	T	CDS
PMSNP656	scaffold714	28332	—	—	GGCTTTAATCTATCCAACCCTAGCTCACGTTTGATTCATGATTTCGCAGATCTTTTGT[A]TCCATTAGAATCCTCAATCTCTAATTTGAATCCTCATACTTTTGCCAACTAAATTGGACAC	M	A	Intergenic
PMSNP657	scaffold718	15385	—	—	TGAGGGCAAATTTCTCCCCACCAGATGTGTAGTTCTGAGTTTTCACAAAATGATGTAGG[G]GTCTCTGTTCTTTGGAAAGAGTTATGTTCACATTCTCTGTGAAGGATGTCCATTATTACA	G	S	Intergenic
PMSNP658	scaffold732	1853	—	—	AATTTAGAGATCCTAGAAACCTCTGGAGTTGACTCTTATCAAGAATTTGATCTGGGAA[C]TTATCAGCAAATTGAATGACTCGATCAATTGGAGATATTTGAGATTGACATATATTGAAAC	S	C	Intergenic
PMSNP659	scaffold742	34820	—	—	TCTCAACTCCAAAATGTCCTGCTACTTTGGAAGTATGAGCCTCACGAATCCATTGCAA[T]CTGTCGCCATCTTCTGGAATGCGCGATTGTGTTGCTTTGTACATTAGTCCATCCTTCAATT	W	T	Intergenic
PMSNP660	scaffold764	215029	—	—	AGCCTCTGCACTAGAACGAGATATAGTTGTTTGTTTCTTAGTTTTCCAGGAAATAGGT[A]CTTGACCAAGCAAAACACAGTACCCCATTATCGACCTTCTAGTATCTCTACATCTAGGTCA	R	A	Intergenic
PMSNP661	scaffold765	15601	—	—	TTTCGTCCTTTTTCCCGCCCTCAATTCTGTCCCTTTCTAACCCTACCAATCTGAAAGC[G]ATGTGTGAAGTGTGTGAGAGAGGTTGCTAATTCAATCCGTGCTGAATGACGAAAATAACCC	R	G	Intergenic
PMSNP662	scaffold82	63703	—	—	GTTTTTGAACTTTGAGTATCCTTCAATGGTCATCAAAATGTATATGAAAGAAAATCAT[T]GTGTTGTTTGGTTTTTGAGAACCTGAACTAAAGCAGAAAGAGGATTAGTTTTTGGGTTGAT	T	W	Intergenic
PMSNP663	scaffold82	87116	—	—	CATTTTCCTAGTCAGAGCAGCGTGTAAAATGATTAATGTGGTGTTGACTTGTCTTTCT[C]ATTTTGAATCATAAACAACAAAATTGATGTGGTGTTGATTTGTCTTTCACTTTGAACTATA	M	C	Intron
PMSNP664	scaffold820	13746	—	—	GATCAATCACAGTCCTAGATTGATCTTGAATATTTGTCACTACAATAGGCATCTTTGT[C]TATGCTTTCCAGTTCCAAGCCATACTTTTATCAAACACAACATCCCTTGACAAAATCAACT	C	M	Intergenic
PMSNP665	scaffold855	24923	—	—	CACCAAGCACACTTCCAACATTGTCGGAACCATGATACTCTCTAGCACGGGAAATATG[G]CTTAAGTCATTGGTGATGTGGGTGTTAGCCCCAGTATCAGTAACCCGTTGTTGTGTGCCAC	G	R	Intergenic
PMSNP666	scaffold873	9243	—	—	TGAGAATAGTGATCTTGTGTCACCATTCAGCCATCAGAAGAGGAAAAAGGTTCTTCCA[G]TCACTCATCTCAATCCTTTCAATAGAGTCTCCAATAAACCCAATAACATACCCAAAATTCG	G	R	Intergenic
PMSNP667	scaffold884	2282	—	—	GCCTCATTACAATTTCAATTGGACGTACTGTTGCAACTTCTTTCGAAACGGATCCTAT[A]GCAATTGGCGCTTTTCATGCAATGAAGAAAGGGATACTAACTGTACAATCTGCAGGCAACA	R	A	CDS
PMSNP668	scaffold896	47012	—	—	TTGTACTTGGTATCTTAAATTTGCTTGCCTTTTTCTTGTTTCGTTTCTTGCGAAGAAA[C]TTGGGGTTTATTATTGTTCTAGCCAGAATTTATGTAATAAATGCAACATTGGTCCTTCTCT	Y	C	Intron
PMSNP669	scaffold9	94013	—	—	TGAAAGCAACGAGGAACTGCTTGCATATGCTTCTCTGAATCCTAGGGTTCCCTACTGA[G]TACGGATAAGAGAGCCTTCATCTTGTGTTATCAATAAAATGGTAGGGTAGCTTTTGATAGC	R	G	Intergenic
PMSNP670	scaffold992	1257	—	—	TTCATCCTGCAAGACAATAACCCATGTCTCCAGCACAACACATTCAAATAAACTTAAG[A]CTACGGAAACCAGGTACCCTAAGAGGCCTTTCATGACATCTGTCACTGATTTCAGATTTCA	M	A	Intron
