# Supplementary material for: Genome-wide DNA polymorphisms in two cultivars of mei (Prunus mume sieb. et zucc.)
Source: BMC Genet. 2013 Oct 6;14:98. doi: 10.1186/1471-2156-14-98 (PMC3851432; doi:10.1186/1471-2156-14-98)
Supplement: Additional file 6 — Polymorphisms of 599 SNP markers based on 23 mei genotypes and 1 plum genotype. [file 1471-2156-14-98-S6.xls]

## Sheet: Sheet1
Additional file 6. Polymorphisms of 599 SNP markers based on 23 mei genotypes and 1 plum genotype. Number of alleles (Na), observed and expected heterozygosity (Ho and He), polymorphism information content (PIC).
Locus	Na	Ho	He	PIC	Pseudochromosome	SNP locus in pseudochromosome
PMSNP001	2	0.4286	0.4704	0.459159	Pseudochromosome1	57942
PMSNP002	2	0.6522	0.4763	0.465992	Pseudochromosome1	272503
PMSNP003	2	0.3913	0.4493	0.439518	Pseudochromosome1	621335
PMSNP004	2	0.5	0.4539	0.444422	Pseudochromosome1	1084771
PMSNP005	2	0.4762	0.5017	0.489804	Pseudochromosome1	2760428
PMSNP006	2	0.6364	0.4736	0.46279	Pseudochromosome1	4408118
PMSNP007	2	0.3333	0.5106	0.5	Pseudochromosome1	4624738
PMSNP008	2	0.625	0.4672	0.457485	Pseudochromosome1	4886036
PMSNP009	2	0.4583	0.4885	0.478285	Pseudochromosome1	7376938
PMSNP010	2	0.4783	0.5072	0.496215	Pseudochromosome1	7579884
PMSNP011	2	0.5833	0.5071	0.496522	Pseudochromosome1	7624606
PMSNP012	2	0.4167	0.5106	0.5	Pseudochromosome1	7789864
PMSNP013	2	0.4091	0.333	0.32536	Pseudochromosome1	8315505
PMSNP014	2	0.3182	0.4598	0.449374	Pseudochromosome1	8317797
PMSNP015	2	0.5217	0.4329	0.423403	Pseudochromosome1	8471223
PMSNP016	2	0.5	0.3846	0.375	Pseudochromosome1	9011192
PMSNP017	2	0.5	0.5106	0.498969	Pseudochromosome1	9067229
PMSNP018	2	0.5	0.5021	0.490698	Pseudochromosome1	9452983
PMSNP019	2	0.625	0.4388	0.429688	Pseudochromosome1	9857477
PMSNP020	2	0.5652	0.4957	0.484862	Pseudochromosome1	10006942
PMSNP021	2	0.4091	0.4852	0.47419	Pseudochromosome1	10009174
PMSNP022	2	0.5455	0.4947	0.483474	Pseudochromosome1	10326433
PMSNP023	2	0.6087	0.4638	0.45367	Pseudochromosome1	10401219
PMSNP024	2	0.3636	0.4736	0.46279	Pseudochromosome1	10447872
PMSNP025	2	0.2857	0.4553	0.444422	Pseudochromosome1	10777366
PMSNP026	2	0.5	0.5021	0.490698	Pseudochromosome1	10867482
PMSNP027	2	0.5652	0.4493	0.439518	Pseudochromosome1	10869479
PMSNP028	2	0.5455	0.4947	0.483474	Pseudochromosome1	10957850
PMSNP029	2	0.619	0.4936	0.481874	Pseudochromosome1	11511633
PMSNP030	2	0.3478	0.487	0.476369	Pseudochromosome1	11954742
PMSNP031	2	0.5417	0.4885	0.478285	Pseudochromosome1	11963342
PMSNP032	2	0.375	0.5027	0.492188	Pseudochromosome1	12095642
PMSNP033	2	0.5833	0.5106	0.5	Pseudochromosome1	12095684
PMSNP034	2	0.4348	0.4329	0.423403	Pseudochromosome1	12332707
PMSNP035	2	0.5417	0.4885	0.478285	Pseudochromosome1	13075394
PMSNP036	2	0.0909	0.4736	0.46279	Pseudochromosome1	13204326
PMSNP037	2	0.4583	0.3608	0.353335	Pseudochromosome1	13311102
PMSNP038	2	0.5652	0.4763	0.465992	Pseudochromosome1	13545502
PMSNP039	2	0.5217	0.4329	0.423403	Pseudochromosome1	13718161
PMSNP040	2	0.2857	0.4832	0.471678	Pseudochromosome1	13771943
PMSNP041	2	0.6818	0.5021	0.490698	Pseudochromosome1	13876270
PMSNP042	2	0.4348	0.4329	0.423403	Pseudochromosome1	14080015
PMSNP043	2	0.3333	0.4704	0.459159	Pseudochromosome1	14613422
PMSNP046	2	0.5238	0.4936	0.481874	Pseudochromosome1	14820486
PMSNP047	2	0.381	0.4553	0.444422	Pseudochromosome1	14959383
PMSNP048	2	0.4286	0.4704	0.459159	Pseudochromosome1	15319804
PMSNP049	2	0.5652	0.4145	0.405474	Pseudochromosome1	15336955
PMSNP050	2	0.5652	0.4763	0.465992	Pseudochromosome1	15357161
PMSNP053	2	0.4762	0.3717	0.362817	Pseudochromosome1	16862701
PMSNP055	2	0.5	0.4598	0.449374	Pseudochromosome1	16880357
PMSNP056	2	0.4545	0.4736	0.46279	Pseudochromosome1	17387267
PMSNP057	2	0.4783	0.4957	0.484862	Pseudochromosome1	18437333
PMSNP058	2	0.3913	0.4493	0.439518	Pseudochromosome1	19119775
PMSNP059	2	0.4091	0.4598	0.449374	Pseudochromosome1	19432968
PMSNP060	2	0.3636	0.4736	0.46279	Pseudochromosome1	19527634
PMSNP061	2	0.2174	0.4957	0.484862	Pseudochromosome1	19576023
PMSNP062	2	0.5833	0.422	0.413222	Pseudochromosome1	20680584
PMSNP063	2	0.4783	0.372	0.363862	Pseudochromosome1	21331235
PMSNP066	2	0.5	0.4667	0.455	Pseudochromosome1	22333790
PMSNP067	2	0.5	0.4787	0.46875	Pseudochromosome1	23066285
PMSNP068	2	0.3913	0.4763	0.465992	Pseudochromosome1	23300800
PMSNP069	2	0.375	0.4388	0.429688	Pseudochromosome1	23473148
PMSNP070	2	0.4091	0.3837	0.375	Pseudochromosome1	23665424
PMSNP071	2	0.35	0.45	0.43875	Pseudochromosome1	23795456
PMSNP072	2	0.4167	0.4787	0.46875	Pseudochromosome1	24049703
PMSNP073	2	0.4091	0.4598	0.449374	Pseudochromosome1	24447065
PMSNP074	2	0.4583	0.4388	0.429688	Pseudochromosome1	24838989
PMSNP075	2	0.5652	0.4145	0.405474	Pseudochromosome1	24838989
PMSNP076	2	0.4286	0.4936	0.481874	Pseudochromosome1	25671655
PMSNP077	2	0.2727	0.444	0.433898	Pseudochromosome1	26265525
PMSNP078	2	0.2727	0.3594	0.351269	Pseudochromosome2	7415
PMSNP079	2	0.381	0.4553	0.444422	Pseudochromosome2	241592
PMSNP080	2	0.5652	0.4957	0.484862	Pseudochromosome2	609055
PMSNP081	2	0.3913	0.4145	0.405474	Pseudochromosome2	725739
PMSNP082	2	0.6087	0.5024	0.491498	Pseudochromosome2	1442975
PMSNP083	2	0.15	0.3577	0.34875	Pseudochromosome2	1927193
PMSNP084	2	0.5652	0.4493	0.439518	Pseudochromosome2	1942591
PMSNP085	2	0.5217	0.5024	0.491498	Pseudochromosome2	2556618
PMSNP086	2	0.6818	0.5106	0.498969	Pseudochromosome2	2665989
PMSNP087	2	0.5909	0.4852	0.47419	Pseudochromosome2	4457276
PMSNP088	2	0.4783	0.4957	0.484862	Pseudochromosome2	4507540
PMSNP089	2	0.4348	0.4638	0.45367	Pseudochromosome2	5082344
PMSNP090	2	0.5455	0.4736	0.46279	Pseudochromosome2	5245685
PMSNP091	2	0.2609	0.487	0.476369	Pseudochromosome2	5245737
PMSNP092	2	0.6087	0.487	0.476369	Pseudochromosome2	6375313
PMSNP093	2	0.1905	0.3717	0.362817	Pseudochromosome2	7729246
PMSNP094	2	0.2727	0.4736	0.46279	Pseudochromosome2	7729278
PMSNP095	2	0.7619	0.5017	0.489804	Pseudochromosome2	8321756
PMSNP097	2	0.3	0.3282	0.32	Pseudochromosome2	8585278
PMSNP098	2	0.4762	0.511	0.498867	Pseudochromosome2	9041358
PMSNP099	2	0.6087	0.4329	0.423403	Pseudochromosome2	9267947
PMSNP101	2	0.625	0.4672	0.457485	Pseudochromosome2	12342922
PMSNP102	2	0.5833	0.4787	0.46875	Pseudochromosome2	13075584
PMSNP103	2	0.5417	0.4672	0.457485	Pseudochromosome2	15369581
PMSNP104	2	0.6364	0.5074	0.49586	Pseudochromosome2	15472954
PMSNP105	2	0.2381	0.4379	0.42742	Pseudochromosome2	15972796
PMSNP106	2	0.4783	0.372	0.363862	Pseudochromosome2	16598160
PMSNP107	2	0.5833	0.4539	0.444422	Pseudochromosome2	16856510
PMSNP108	2	0.4167	0.4787	0.46875	Pseudochromosome2	16938585
PMSNP109	2	0.6087	0.5024	0.491498	Pseudochromosome2	17327917
PMSNP110	2	0.5417	0.4885	0.478285	Pseudochromosome2	17473869
PMSNP111	2	0.2381	0.4704	0.459159	Pseudochromosome2	18088692
PMSNP112	2	0.381	0.4832	0.471678	Pseudochromosome2	18506743
PMSNP113	2	0.625	0.4672	0.457485	Pseudochromosome2	18996898
PMSNP114	2	0.4762	0.3717	0.362817	Pseudochromosome2	19106696
PMSNP116	2	0.3913	0.4763	0.465992	Pseudochromosome2	19777469
PMSNP117	2	0.4167	0.422	0.413222	Pseudochromosome2	19809279
PMSNP120	2	0.5	0.4539	0.444422	Pseudochromosome2	20122850
PMSNP122	2	0.3182	0.426	0.416359	Pseudochromosome2	21015360
PMSNP123	2	0.2917	0.4672	0.457485	Pseudochromosome2	21254202
PMSNP124	2	0.3913	0.4493	0.439518	Pseudochromosome2	21992016
PMSNP125	2	0.4583	0.4388	0.429688	Pseudochromosome2	22073013
PMSNP131	2	0.5	0.4598	0.449374	Pseudochromosome2	22523291
PMSNP132	2	0.6957	0.5024	0.491498	Pseudochromosome2	22556687
PMSNP133	2	0.2273	0.5021	0.490698	Pseudochromosome2	22858212
PMSNP134	2	0.4583	0.5027	0.492188	Pseudochromosome2	22915662
PMSNP135	2	0.4583	0.4388	0.429688	Pseudochromosome2	23079755
PMSNP136	2	0.45	0.409	0.39875	Pseudochromosome2	23619421
PMSNP137	2	0.4286	0.3449	0.336751	Pseudochromosome2	24305164
PMSNP138	2	0.5	0.3837	0.375	Pseudochromosome2	24655055
PMSNP139	2	0.2857	0.4553	0.444422	Pseudochromosome2	25426903
PMSNP140	2	0.4545	0.4736	0.46279	Pseudochromosome2	25426919
PMSNP141	2	0.6087	0.4638	0.45367	Pseudochromosome2	25426949
PMSNP142	2	0.2727	0.4947	0.483474	Pseudochromosome2	25689429
PMSNP144	2	0.55	0.45	0.43875	Pseudochromosome2	26017099
PMSNP147	2	0.4286	0.5075	0.495468	Pseudochromosome2	26492597
PMSNP149	2	0.4348	0.487	0.476369	Pseudochromosome2	26759580
PMSNP150	2	0.4167	0.5106	0.5	Pseudochromosome2	26882311
PMSNP152	2	0.5	0.4965	0.486122	Pseudochromosome2	27046863
PMSNP153	2	0.2857	0.4181	0.408151	Pseudochromosome2	27297985
PMSNP154	2	0.2727	0.5074	0.49586	Pseudochromosome2	27612589
PMSNP155	2	0.5909	0.5021	0.490698	Pseudochromosome2	27639590
PMSNP156	2	0.619	0.4936	0.481874	Pseudochromosome2	27679800
PMSNP157	2	0.4762	0.511	0.498867	Pseudochromosome2	27882507
PMSNP158	2	0.5238	0.5075	0.495468	Pseudochromosome2	28163812
PMSNP159	2	0.4783	0.4763	0.465992	Pseudochromosome2	28792643
PMSNP160	2	0.6087	0.4638	0.45367	Pseudochromosome2	28947975
PMSNP161	2	0.4762	0.4181	0.408151	Pseudochromosome2	29421101
PMSNP162	2	0.6364	0.444	0.433898	Pseudochromosome2	29494870
PMSNP163	2	0.5652	0.4493	0.439518	Pseudochromosome2	29866797
PMSNP164	2	0.4348	0.487	0.476369	Pseudochromosome2	29967674
PMSNP165	2	0.5909	0.4598	0.449374	Pseudochromosome2	30315452
PMSNP166	2	0.5217	0.4638	0.45367	Pseudochromosome2	31076786
PMSNP167	2	0.4762	0.4181	0.408151	Pseudochromosome2	31472263
PMSNP168	2	0.5238	0.5075	0.495468	Pseudochromosome2	31530146
PMSNP169	2	0.5238	0.4936	0.481874	Pseudochromosome2	31557210
PMSNP170	2	0.3333	0.4936	0.481874	Pseudochromosome2	31573929
PMSNP171	2	0.3913	0.4145	0.405474	Pseudochromosome2	32085050
PMSNP172	2	0.5833	0.4539	0.444422	Pseudochromosome2	32531749
PMSNP173	2	0.4091	0.4852	0.47419	Pseudochromosome2	32727735
PMSNP174	2	0.5	0.4852	0.47419	Pseudochromosome2	32976317
PMSNP175	2	0.6522	0.4763	0.465992	Pseudochromosome2	33086808
PMSNP176	2	0.5714	0.4553	0.444422	Pseudochromosome2	33086936
PMSNP177	2	0.6364	0.5074	0.49586	Pseudochromosome2	33774897
PMSNP178	2	0.4286	0.4704	0.459159	Pseudochromosome2	33777288
PMSNP179	2	0.3913	0.4763	0.465992	Pseudochromosome2	34282480
PMSNP180	2	0.5217	0.4329	0.423403	Pseudochromosome2	34422628
PMSNP181	2	0.5652	0.4763	0.465992	Pseudochromosome2	34916463
PMSNP182	2	0.4091	0.5021	0.490698	Pseudochromosome2	34918626
PMSNP183	2	0.3333	0.4704	0.459159	Pseudochromosome2	34983221
PMSNP184	2	0.4286	0.4936	0.481874	Pseudochromosome2	35218684
PMSNP185	2	0.4286	0.4379	0.42742	Pseudochromosome2	35221008
PMSNP186	2	0.4762	0.4181	0.408151	Pseudochromosome2	35275190
PMSNP187	2	0.3182	0.426	0.416359	Pseudochromosome2	35281693
PMSNP188	2	0.5714	0.4832	0.471678	Pseudochromosome2	35472272
PMSNP189	2	0.4583	0.4388	0.429688	Pseudochromosome2	35474373
PMSNP190	2	0.5417	0.4034	0.394935	Pseudochromosome2	35621403
PMSNP191	2	0.4091	0.4852	0.47419	Pseudochromosome2	35764423
PMSNP192	2	0.5	0.4539	0.444422	Pseudochromosome2	36378286
PMSNP193	2	0.2857	0.4181	0.408151	Pseudochromosome2	36893971
PMSNP194	2	0.3182	0.4852	0.47419	Pseudochromosome2	37047991
PMSNP195	2	0.3333	0.4704	0.459159	Pseudochromosome2	37532114
PMSNP196	2	0.4783	0.5111	0.5	Pseudochromosome2	38256188
PMSNP198	2	0.5455	0.4947	0.483474	Pseudochromosome2	38508530
PMSNP199	2	0.5455	0.444	0.433898	Pseudochromosome2	38543772
PMSNP200	2	0.5909	0.4852	0.47419	Pseudochromosome2	38734994
PMSNP201	2	0.5652	0.4763	0.465992	Pseudochromosome2	39223463
PMSNP202	2	0.4091	0.5021	0.490698	Pseudochromosome2	39811083
PMSNP203	2	0.5217	0.4329	0.423403	Pseudochromosome2	39812231
PMSNP204	2	0.6667	0.4832	0.471678	Pseudochromosome2	39936735
PMSNP205	2	0.381	0.4181	0.408151	Pseudochromosome2	40666860
PMSNP206	2	0.7727	0.5021	0.490698	Pseudochromosome2	41163673
PMSNP207	2	0.4545	0.4736	0.46279	Pseudochromosome2	41190819
PMSNP208	2	0.2727	0.444	0.433898	Pseudochromosome2	41491406
PMSNP209	2	0.5	0.5021	0.490698	Pseudochromosome2	41535141
PMSNP211	2	0.4091	0.4598	0.449374	Pseudochromosome2	41642291
PMSNP216	2	0.1364	0.426	0.416359	Pseudochromosome2	41876166
PMSNP217	2	0.4286	0.4936	0.481874	Pseudochromosome3	106794
PMSNP218	2	0.2857	0.4832	0.471678	Pseudochromosome3	166799
PMSNP219	2	0.5	0.4598	0.449374	Pseudochromosome3	515535
PMSNP220	2	0.4762	0.4553	0.444422	Pseudochromosome3	796558
PMSNP221	2	0.5455	0.4736	0.46279	Pseudochromosome3	897037
PMSNP222	2	0.6522	0.4493	0.439518	Pseudochromosome3	1827872
PMSNP223	2	0.6364	0.4736	0.46279	Pseudochromosome3	1830116
PMSNP224	2	0.5714	0.4553	0.444422	Pseudochromosome3	2246573
PMSNP227	2	0.5417	0.4388	0.429688	Pseudochromosome3	3430794
PMSNP228	2	0.4091	0.4598	0.449374	Pseudochromosome3	3539494
PMSNP229	2	0.5714	0.511	0.498867	Pseudochromosome3	3811203
PMSNP230	2	0.4762	0.4181	0.408151	Pseudochromosome3	4344877
PMSNP234	2	0.45	0.4808	0.46875	Pseudochromosome3	4743120
PMSNP235	2	0.5	0.5077	0.495	Pseudochromosome3	4889773
PMSNP236	2	0.4167	0.4539	0.444422	Pseudochromosome3	5619424
PMSNP237	2	0.4348	0.487	0.476369	Pseudochromosome3	5717064
PMSNP238	2	0.5909	0.426	0.416359	Pseudochromosome3	5916983
PMSNP242	2	0.4783	0.4493	0.439518	Pseudochromosome3	6709041
PMSNP243	2	0.381	0.4553	0.444422	Pseudochromosome3	6709061
PMSNP244	2	0.3478	0.5024	0.491498	Pseudochromosome3	7711342
PMSNP245	2	0.6667	0.4965	0.486122	Pseudochromosome3	8349973
PMSNP246	2	0.4348	0.4638	0.45367	Pseudochromosome3	8653014
PMSNP247	2	0.4091	0.4598	0.449374	Pseudochromosome3	9701313
PMSNP248	2	0.5417	0.4885	0.478285	Pseudochromosome3	9769501
PMSNP249	2	0.375	0.4672	0.457485	Pseudochromosome3	9865260
PMSNP250	2	0.4091	0.4598	0.449374	Pseudochromosome3	10123688
PMSNP251	2	0.2609	0.4638	0.45367	Pseudochromosome3	10232795
PMSNP252	2	0.5455	0.4736	0.46279	Pseudochromosome3	10855537
PMSNP253	2	0.2917	0.5098	0.499135	Pseudochromosome3	11007062
PMSNP254	2	0.3913	0.4493	0.439518	Pseudochromosome3	11627459
PMSNP256	2	0.2917	0.4672	0.457485	Pseudochromosome3	11646431
PMSNP257	2	0.5417	0.4672	0.457485	Pseudochromosome3	12476220
PMSNP258	2	0.5	0.426	0.416359	Pseudochromosome3	12894541
PMSNP259	2	0.4783	0.4493	0.439518	Pseudochromosome3	12976402
PMSNP260	2	0.4545	0.4947	0.483474	Pseudochromosome3	13164876
PMSNP261	2	0.3913	0.4493	0.439518	Pseudochromosome3	13356133
PMSNP262	2	0.6087	0.487	0.476369	Pseudochromosome3	14098942
PMSNP263	2	0.4545	0.4059	0.396669	Pseudochromosome3	14260617
PMSNP264	2	0.5652	0.4957	0.484862	Pseudochromosome3	14768191
PMSNP265	2	0.5909	0.4852	0.47419	Pseudochromosome3	15125402
PMSNP266	2	0.3636	0.444	0.433898	Pseudochromosome3	15391359
PMSNP267	2	0.4286	0.5122	0.5	Pseudochromosome3	15445128
PMSNP268	2	0.4545	0.4947	0.483474	Pseudochromosome3	15462759
PMSNP269	2	0.2273	0.4598	0.449374	Pseudochromosome3	15660409
PMSNP270	2	0.619	0.4936	0.481874	Pseudochromosome3	15801531
PMSNP271	2	0.4348	0.4638	0.45367	Pseudochromosome3	15873492
PMSNP272	2	0.4762	0.4832	0.471678	Pseudochromosome3	15879898
PMSNP273	2	0.3333	0.4704	0.459159	Pseudochromosome3	15880231
PMSNP274	2	0.4286	0.4704	0.459159	Pseudochromosome3	16875706
PMSNP275	2	0.5217	0.4638	0.45367	Pseudochromosome3	17023859
PMSNP276	2	0.4762	0.4553	0.444422	Pseudochromosome3	17256607
PMSNP277	2	0.4545	0.4947	0.483474	Pseudochromosome3	17263892
PMSNP279	2	0.3636	0.3044	0.297498	Pseudochromosome3	18194119
PMSNP280	2	0.5455	0.444	0.433898	Pseudochromosome3	18357449
PMSNP282	2	0.4545	0.4736	0.46279	Pseudochromosome3	19533167
PMSNP285	2	0.4167	0.4965	0.486122	Pseudochromosome3	19777476
PMSNP286	2	0.4348	0.487	0.476369	Pseudochromosome3	19832900
PMSNP288	2	0.5	0.426	0.416359	Pseudochromosome3	20182365
PMSNP289	2	0.2727	0.4736	0.46279	Pseudochromosome3	20426878
PMSNP290	2	0.381	0.4553	0.444422	Pseudochromosome3	20493687
PMSNP292	2	0.5417	0.4885	0.478285	Pseudochromosome3	20539848
PMSNP293	2	0.6087	0.4638	0.45367	Pseudochromosome3	20719773
PMSNP294	2	0.5	0.4598	0.449374	Pseudochromosome3	20920141
PMSNP297	2	0.4545	0.444	0.433898	Pseudochromosome3	21833903
PMSNP298	2	0.5652	0.4957	0.484862	Pseudochromosome3	21859263
PMSNP299	2	0.4091	0.5106	0.498969	Pseudochromosome3	21907778
PMSNP300	2	0.5909	0.4852	0.47419	Pseudochromosome3	21984910
PMSNP301	2	0.4091	0.4598	0.449374	Pseudochromosome3	22010555
PMSNP302	2	0.2857	0.4553	0.444422	Pseudochromosome3	22464188
PMSNP303	2	0.3333	0.4379	0.42742	Pseudochromosome3	22920428
PMSNP304	2	0.6818	0.4598	0.449374	Pseudochromosome3	23204879
PMSNP305	2	0.4286	0.4704	0.459159	Pseudochromosome3	23288111
PMSNP306	2	0.4091	0.4852	0.47419	Pseudochromosome3	23288174
PMSNP307	2	0.2857	0.4553	0.444422	Pseudochromosome3	23293490
PMSNP308	2	0.4783	0.4763	0.465992	Pseudochromosome3	23405269
PMSNP309	2	0.4783	0.4763	0.465992	Pseudochromosome3	24427085
PMSNP310	2	0.4348	0.4329	0.423403	Pseudochromosome3	24469217
PMSNP311	2	0.625	0.4388	0.429688	Pseudochromosome3	24487353
PMSNP312	2	0.2727	0.4736	0.46279	Pseudochromosome4	1137313
PMSNP313	2	0.5217	0.4638	0.45367	Pseudochromosome4	1407624
PMSNP314	2	0.3478	0.4638	0.45367	Pseudochromosome4	3541813
PMSNP315	2	0.4783	0.4493	0.439518	Pseudochromosome4	3767886
PMSNP316	2	0.4286	0.4704	0.459159	Pseudochromosome4	3767948
PMSNP317	2	0.3478	0.3942	0.385662	Pseudochromosome4	3767981
PMSNP318	2	0.4091	0.4598	0.449374	Pseudochromosome4	3770762
PMSNP319	2	0.3636	0.3594	0.351269	Pseudochromosome4	3770762
PMSNP320	2	0.2857	0.3159	0.30842	Pseudochromosome4	3847434
PMSNP321	2	0.5238	0.4704	0.459159	Pseudochromosome4	4824251
PMSNP322	2	0.5238	0.4704	0.459159	Pseudochromosome4	5086804
PMSNP323	2	0.25	0.4965	0.486122	Pseudochromosome4	7213423
PMSNP324	2	0.3333	0.3369	0.329822	Pseudochromosome4	7477464
PMSNP325	2	0.3333	0.2846	0.277822	Pseudochromosome4	7834065
PMSNP326	2	0.5	0.4852	0.47419	Pseudochromosome4	7946339
PMSNP327	2	0.5417	0.4885	0.478285	Pseudochromosome4	8860671
PMSNP328	2	0.6087	0.487	0.476369	Pseudochromosome4	8873919
PMSNP329	2	0.625	0.4388	0.429688	Pseudochromosome4	8951730
PMSNP330	2	0.4783	0.4957	0.484862	Pseudochromosome4	8951778
PMSNP331	2	0.4583	0.4885	0.478285	Pseudochromosome4	9242934
PMSNP332	2	0.3636	0.4736	0.46279	Pseudochromosome4	9243044
PMSNP333	2	0.5	0.3846	0.375	Pseudochromosome4	10128777
PMSNP334	2	0.4091	0.4852	0.47419	Pseudochromosome4	10911259
PMSNP335	2	0.6818	0.5106	0.498969	Pseudochromosome4	10975044
PMSNP336	2	0.5909	0.4852	0.47419	Pseudochromosome4	10979554
PMSNP337	2	0.5	0.4852	0.47419	Pseudochromosome4	11297543
PMSNP339	2	0.381	0.4553	0.444422	Pseudochromosome4	11647044
PMSNP340	2	0.4545	0.444	0.433898	Pseudochromosome4	12351503
PMSNP341	2	0.2273	0.3837	0.375	Pseudochromosome4	12592870
PMSNP342	2	0.3913	0.4763	0.465992	Pseudochromosome4	12686608
PMSNP343	2	0.4348	0.5101	0.499058	Pseudochromosome4	12997102
PMSNP344	2	0.6087	0.5024	0.491498	Pseudochromosome4	12997254
PMSNP345	2	0.5909	0.5106	0.498969	Pseudochromosome4	13139411
PMSNP346	2	0.5909	0.4598	0.449374	Pseudochromosome4	13241287
PMSNP347	2	0.7083	0.5027	0.492188	Pseudochromosome4	13651383
PMSNP348	2	0.5833	0.4965	0.486122	Pseudochromosome4	13903632
PMSNP349	2	0.5833	0.4787	0.46875	Pseudochromosome4	13903722
PMSNP350	2	0.5417	0.4672	0.457485	Pseudochromosome4	14168339
PMSNP351	2	0.4091	0.4598	0.449374	Pseudochromosome4	14438905
PMSNP352	2	0.2381	0.3961	0.386617	Pseudochromosome4	15117527
PMSNP353	2	0.3913	0.4493	0.439518	Pseudochromosome4	15468821
PMSNP354	2	0.381	0.4832	0.471678	Pseudochromosome4	16414107
PMSNP355	2	0.4091	0.4598	0.449374	Pseudochromosome4	16487717
PMSNP356	2	0.7391	0.5072	0.496215	Pseudochromosome4	17472131
PMSNP357	2	0.5417	0.4672	0.457485	Pseudochromosome4	17537513
PMSNP358	2	0.4583	0.4672	0.457485	Pseudochromosome4	17707953
PMSNP359	2	0.4091	0.4852	0.47419	Pseudochromosome4	17803594
PMSNP360	2	0.4762	0.4181	0.408151	Pseudochromosome4	17853923
PMSNP361	2	0.3913	0.4957	0.484862	Pseudochromosome4	18018864
PMSNP362	2	0.5238	0.4936	0.481874	Pseudochromosome4	18255511
PMSNP363	2	0.6087	0.5024	0.491498	Pseudochromosome4	18391485
PMSNP364	2	0.5	0.3837	0.375	Pseudochromosome4	18906984
PMSNP365	2	0.5833	0.4539	0.444422	Pseudochromosome4	19243150
PMSNP366	2	0.4167	0.422	0.413222	Pseudochromosome4	19274193
PMSNP367	2	0.625	0.4388	0.429688	Pseudochromosome4	20855182
PMSNP368	2	0.6522	0.4493	0.439518	Pseudochromosome4	21905570
PMSNP369	2	0.5417	0.5027	0.492188	Pseudochromosome4	22609136
PMSNP370	2	0.5	0.422	0.413222	Pseudochromosome4	22614878
PMSNP371	2	0.5652	0.5072	0.496215	Pseudochromosome4	23111646
PMSNP372	2	0.5455	0.4736	0.46279	Pseudochromosome4	23383728
PMSNP373	2	0.4091	0.333	0.32536	Pseudochromosome4	23539584
PMSNP374	2	0.6957	0.487	0.476369	Pseudochromosome4	23555992
PMSNP375	2	0.55	0.45	0.43875	Pseudochromosome4	23704722
PMSNP376	2	0.5455	0.4736	0.46279	Pseudochromosome5	355247
PMSNP377	2	0.381	0.4553	0.444422	Pseudochromosome5	511523
PMSNP378	2	0.5238	0.4936	0.481874	Pseudochromosome5	1709138
PMSNP379	2	0.2381	0.3961	0.386617	Pseudochromosome5	1820170
PMSNP380	2	0.2381	0.3961	0.386617	Pseudochromosome5	2132707
PMSNP381	2	0.5	0.4598	0.449374	Pseudochromosome5	2328144
PMSNP382	2	0.5714	0.4553	0.444422	Pseudochromosome5	2966786
PMSNP383	2	0.6667	0.4539	0.444422	Pseudochromosome5	2967356
PMSNP384	2	0.3333	0.4379	0.42742	Pseudochromosome5	3186233
PMSNP385	2	0.619	0.4704	0.459159	Pseudochromosome5	3358370
PMSNP386	2	0.2917	0.4388	0.429688	Pseudochromosome5	3888154
PMSNP387	2	0.3478	0.4329	0.423403	Pseudochromosome5	3936364
PMSNP388	2	0.5238	0.5122	0.5	Pseudochromosome5	4525102
PMSNP389	2	0.3913	0.4493	0.439518	Pseudochromosome5	4532916
PMSNP390	2	0.5909	0.4598	0.449374	Pseudochromosome5	5293352
PMSNP391	2	0.619	0.4936	0.481874	Pseudochromosome5	5489787
PMSNP392	2	0.6364	0.5074	0.49586	Pseudochromosome5	5569840
PMSNP393	2	0.5	0.4852	0.47419	Pseudochromosome5	5674489
PMSNP394	2	0.3913	0.4145	0.405474	Pseudochromosome5	5788010
PMSNP395	2	0.5455	0.4736	0.46279	Pseudochromosome5	6530321
PMSNP397	2	0.4348	0.487	0.476369	Pseudochromosome5	6534934
PMSNP398	2	0.4348	0.3478	0.340274	Pseudochromosome5	6832724
PMSNP400	2	0.3636	0.4947	0.483474	Pseudochromosome5	6850798
PMSNP401	2	0.4545	0.4059	0.396669	Pseudochromosome5	7165848
PMSNP402	2	0.4545	0.4736	0.46279	Pseudochromosome5	7340276
PMSNP403	2	0.4091	0.426	0.416359	Pseudochromosome5	7472030
PMSNP404	2	0.4091	0.4852	0.47419	Pseudochromosome5	8431683
PMSNP405	2	0.4091	0.4852	0.47419	Pseudochromosome5	9477728
PMSNP406	2	0.55	0.5013	0.48875	Pseudochromosome5	9746688
PMSNP407	2	0.5455	0.4947	0.483474	Pseudochromosome5	10714512
PMSNP408	2	0.5652	0.4493	0.439518	Pseudochromosome5	10745077
PMSNP409	2	0.3478	0.4638	0.45367	Pseudochromosome5	10746888
PMSNP410	2	0.6522	0.4493	0.439518	Pseudochromosome5	11831325
PMSNP411	2	0.5455	0.444	0.433898	Pseudochromosome5	12538823
PMSNP412	2	0.4783	0.4493	0.439518	Pseudochromosome5	13452457
PMSNP413	2	0.4783	0.4493	0.439518	Pseudochromosome5	14206708
PMSNP414	2	0.4762	0.5017	0.489804	Pseudochromosome5	14209932
PMSNP416	2	0.6087	0.487	0.476369	Pseudochromosome5	15093084
PMSNP418	2	0.6364	0.4947	0.483474	Pseudochromosome5	16461190
PMSNP421	2	0.4	0.4667	0.455	Pseudochromosome5	16912280
PMSNP422	2	0.4167	0.4539	0.444422	Pseudochromosome5	18374075
PMSNP423	2	0.5217	0.4329	0.423403	Pseudochromosome5	19388433
PMSNP424	2	0.2609	0.4638	0.45367	Pseudochromosome5	19394325
PMSNP425	2	0.3333	0.5075	0.495468	Pseudochromosome5	19921228
PMSNP426	2	0.4348	0.487	0.476369	Pseudochromosome5	20490134
PMSNP427	2	0.5217	0.5024	0.491498	Pseudochromosome5	20543113
PMSNP428	2	0.5652	0.4957	0.484862	Pseudochromosome5	21324210
PMSNP429	2	0.5652	0.4957	0.484862	Pseudochromosome5	22135163
PMSNP430	2	0.5417	0.4034	0.394935	Pseudochromosome5	23716325
PMSNP431	2	0.4583	0.4034	0.394935	Pseudochromosome5	24507844
PMSNP432	2	0.375	0.4672	0.457485	Pseudochromosome5	24700468
PMSNP433	2	0.4545	0.444	0.433898	Pseudochromosome5	24907690
PMSNP434	2	0.5	0.383	0.375	Pseudochromosome5	25614876
PMSNP435	2	0.4762	0.4181	0.408151	Pseudochromosome6	746900
PMSNP436	2	0.4211	0.3414	0.332379	Pseudochromosome6	1779041
PMSNP437	2	0.4	0.4923	0.48	Pseudochromosome6	2153627
PMSNP438	2	0.5238	0.4936	0.481874	Pseudochromosome6	2524344
PMSNP439	2	0.5217	0.4638	0.45367	Pseudochromosome6	2731982
PMSNP440	2	0.625	0.4672	0.457485	Pseudochromosome6	3216330
PMSNP441	2	0.5417	0.4885	0.478285	Pseudochromosome6	3808724
PMSNP442	2	0.4167	0.4965	0.486122	Pseudochromosome6	4450410
PMSNP443	2	0.5455	0.4947	0.483474	Pseudochromosome6	4474002
PMSNP444	2	0.3	0.3846	0.375	Pseudochromosome6	4967525
PMSNP445	2	0.4583	0.4672	0.457485	Pseudochromosome6	5255569
PMSNP446	2	0.1667	0.422	0.413222	Pseudochromosome6	5410299
PMSNP447	2	0.2917	0.4672	0.457485	Pseudochromosome6	5782520
PMSNP448	2	0.2381	0.5075	0.495468	Pseudochromosome6	6438115
PMSNP450	2	0.4545	0.4736	0.46279	Pseudochromosome6	7065726
PMSNP451	2	0.4762	0.511	0.498867	Pseudochromosome6	8763504
PMSNP452	2	0.4286	0.4704	0.459159	Pseudochromosome6	8783851
PMSNP453	2	0.2381	0.4379	0.42742	Pseudochromosome6	9831232
PMSNP454	2	0.381	0.4181	0.408151	Pseudochromosome6	9831254
PMSNP455	2	0.375	0.4388	0.429688	Pseudochromosome6	11129601
PMSNP456	2	0.2727	0.5032	0.462717	Pseudochromosome6	11854759
PMSNP458	2	0.3636	0.4059	0.396669	Pseudochromosome6	12095571
PMSNP459	2	0.0909	0.3044	0.297498	Pseudochromosome6	12664402
PMSNP460	2	0.5714	0.4553	0.444422	Pseudochromosome6	12664410
PMSNP461	2	0.5238	0.5075	0.495468	Pseudochromosome6	12869186
PMSNP462	2	0.4	0.4667	0.455	Pseudochromosome6	13178599
PMSNP463	2	0.4583	0.5027	0.492188	Pseudochromosome6	13778871
PMSNP464	2	0.5	0.4852	0.47419	Pseudochromosome6	14619204
PMSNP465	2	0.6364	0.4947	0.483474	Pseudochromosome6	14711729
PMSNP466	2	0.381	0.5017	0.489804	Pseudochromosome6	14771378
PMSNP467	2	0.2857	0.4832	0.471678	Pseudochromosome6	14820937
PMSNP468	2	0.3	0.4308	0.42	Pseudochromosome6	14955311
PMSNP469	2	0.6	0.4308	0.42	Pseudochromosome6	15580677
PMSNP470	2	0.619	0.4704	0.459159	Pseudochromosome6	15620402
PMSNP471	2	0.5238	0.4379	0.42742	Pseudochromosome6	15631526
PMSNP472	2	0.2727	0.4736	0.46279	Pseudochromosome6	16169712
PMSNP473	2	0.5714	0.4553	0.444422	Pseudochromosome6	16718450
PMSNP474	2	0.6667	0.5017	0.489804	Pseudochromosome6	16726219
PMSNP475	2	0.5	0.5021	0.490698	Pseudochromosome6	16947603
PMSNP476	2	0.2857	0.4832	0.471678	Pseudochromosome6	17110734
PMSNP477	2	0.4348	0.4638	0.45367	Pseudochromosome6	17307975
PMSNP478	2	0.5417	0.4388	0.429688	Pseudochromosome6	17308047
PMSNP479	2	0.5	0.4852	0.47419	Pseudochromosome6	17574412
PMSNP480	2	0.3913	0.4493	0.439518	Pseudochromosome6	18177891
PMSNP481	2	0.3333	0.3961	0.386617	Pseudochromosome6	18567448
PMSNP482	2	0.4286	0.3961	0.386617	Pseudochromosome6	19507090
PMSNP483	2	0.619	0.4936	0.481874	Pseudochromosome6	19958755
PMSNP484	2	0.5455	0.4947	0.483474	Pseudochromosome6	20174892
PMSNP485	2	0.4545	0.4059	0.396669	Pseudochromosome6	20496600
PMSNP486	2	0.4545	0.444	0.433898	Pseudochromosome6	21002060
PMSNP487	2	0.5217	0.5024	0.491498	Pseudochromosome6	21002119
PMSNP488	2	0.4286	0.4704	0.459159	Pseudochromosome6	21119282
PMSNP489	2	0.5909	0.426	0.416359	Pseudochromosome7	391793
PMSNP490	2	0.625	0.5027	0.492188	Pseudochromosome7	626911
PMSNP491	2	0.5417	0.5098	0.499135	Pseudochromosome7	758600
PMSNP492	2	0.5417	0.4388	0.429688	Pseudochromosome7	2269282
PMSNP493	2	0.3333	0.4787	0.46875	Pseudochromosome7	2469319
PMSNP494	2	0.619	0.5075	0.495468	Pseudochromosome7	3024088
PMSNP495	2	0.7083	0.4672	0.457485	Pseudochromosome7	3107172
PMSNP496	2	0.4167	0.4787	0.46875	Pseudochromosome7	3643955
PMSNP497	2	0.4762	0.4832	0.471678	Pseudochromosome7	4175465
PMSNP498	2	0.5652	0.4763	0.465992	Pseudochromosome7	4327564
PMSNP499	2	0.6087	0.4638	0.45367	Pseudochromosome7	4632660
PMSNP500	2	0.5652	0.4493	0.439518	Pseudochromosome7	4805701
PMSNP501	2	0.5455	0.5116	0.5	Pseudochromosome7	5407789
PMSNP502	2	0.4091	0.4598	0.449374	Pseudochromosome7	5687605
PMSNP503	2	0.3043	0.4145	0.405474	Pseudochromosome7	5728268
PMSNP504	2	0.2273	0.426	0.416359	Pseudochromosome7	6004403
PMSNP505	2	0.2727	0.444	0.433898	Pseudochromosome7	6004582
PMSNP506	2	0.3333	0.5122	0.5	Pseudochromosome7	6209750
PMSNP508	2	0.7391	0.4763	0.465992	Pseudochromosome7	6467533
PMSNP509	2	0.3913	0.4145	0.405474	Pseudochromosome7	6546767
PMSNP510	2	0.6957	0.487	0.476369	Pseudochromosome7	7058721
PMSNP512	2	0.5455	0.5116	0.5	Pseudochromosome7	7709980
PMSNP513	2	0.4545	0.4947	0.483474	Pseudochromosome7	7941616
PMSNP515	2	0.4545	0.4059	0.396669	Pseudochromosome7	8590854
PMSNP517	2	0.4091	0.426	0.416359	Pseudochromosome7	8912382
PMSNP519	2	0.5	0.4308	0.42	Pseudochromosome7	9553254
PMSNP520	2	0.6522	0.4763	0.465992	Pseudochromosome7	10058475
PMSNP521	2	0.5652	0.4957	0.484862	Pseudochromosome7	10256031
PMSNP522	2	0.5652	0.4763	0.465992	Pseudochromosome7	10304299
PMSNP524	2	0.3333	0.3449	0.336751	Pseudochromosome7	10841979
PMSNP525	2	0.7083	0.4672	0.457485	Pseudochromosome7	12045939
PMSNP526	2	0.5	0.5106	0.498969	Pseudochromosome7	12277163
PMSNP527	2	0.3478	0.4638	0.45367	Pseudochromosome7	12457124
PMSNP528	2	0.3913	0.4493	0.4422	Pseudochromosome7	12532163
PMSNP529	2	0.3182	0.4852	0.47419	Pseudochromosome7	13690884
PMSNP530	2	0.5833	0.422	0.413222	Pseudochromosome7	13988973
PMSNP531	2	0.5652	0.4763	0.465992	Pseudochromosome7	14842549
PMSNP532	2	0.4783	0.4957	0.484862	Pseudochromosome7	15074873
PMSNP533	2	0.5652	0.4957	0.484862	Pseudochromosome7	15877216
PMSNP534	2	0.4348	0.5024	0.491498	Pseudochromosome7	16009563
PMSNP538	2	0.3636	0.4059	0.396669	Pseudochromosome7	16538538
PMSNP539	2	0.619	0.4379	0.42742	Pseudochromosome7	16560746
PMSNP540	2	0.2857	0.4832	0.471678	Pseudochromosome8	1278596
PMSNP541	2	0.3333	0.4379	0.42742	Pseudochromosome8	1390651
PMSNP543	2	0.4783	0.4145	0.405474	Pseudochromosome8	2873493
PMSNP544	2	0.4286	0.3449	0.336751	Pseudochromosome8	3152978
PMSNP545	2	0.5455	0.4736	0.46279	Pseudochromosome8	5776028
PMSNP546	2	0.5217	0.487	0.476369	Pseudochromosome8	5977479
PMSNP547	2	0.4091	0.5021	0.490698	Pseudochromosome8	6069683
PMSNP548	2	0.5217	0.487	0.476369	Pseudochromosome8	6070341
PMSNP549	2	0.6522	0.4763	0.465992	Pseudochromosome8	6280123
PMSNP550	2	0.4286	0.4704	0.459159	Pseudochromosome8	6746668
PMSNP551	2	0.4762	0.5017	0.489804	Pseudochromosome8	7524202
PMSNP552	2	0.3333	0.4936	0.481874	Pseudochromosome8	8783586
PMSNP553	2	0.3913	0.4145	0.405474	Pseudochromosome8	9022207
PMSNP554	2	0.3913	0.4763	0.465992	Pseudochromosome8	9139163
PMSNP555	2	0.2857	0.4832	0.471678	Pseudochromosome8	9382276
PMSNP556	2	0.4762	0.4181	0.408151	Pseudochromosome8	9536928
PMSNP557	2	0.4783	0.4763	0.465992	Pseudochromosome8	9728206
PMSNP558	2	0.4583	0.4885	0.478285	Pseudochromosome8	10191297
PMSNP559	2	0.5	0.4539	0.444422	Pseudochromosome8	10737240
PMSNP560	2	0.5652	0.4763	0.465992	Pseudochromosome8	11035895
PMSNP561	2	0.4348	0.4329	0.423403	Pseudochromosome8	11212935
PMSNP562	2	0.5	0.4965	0.486122	Pseudochromosome8	11219634
PMSNP563	2	0.5833	0.4539	0.444422	Pseudochromosome8	11412209
PMSNP564	2	0.4545	0.444	0.433898	Pseudochromosome8	11481765
PMSNP565	2	0.5652	0.4493	0.439518	Pseudochromosome8	11811905
PMSNP566	2	0.3333	0.4936	0.481874	Pseudochromosome8	11925938
PMSNP569	2	0.4	0.4308	0.42	Pseudochromosome8	12685413
PMSNP570	2	0.4286	0.4936	0.481874	Pseudochromosome8	12895513
PMSNP571	2	0.2381	0.4379	0.42742	Pseudochromosome8	12916035
PMSNP572	2	0.5	0.3837	0.375	Pseudochromosome8	13374920
PMSNP573	2	0.4545	0.3594	0.351269	Pseudochromosome8	13636162
PMSNP575	2	0.5238	0.4704	0.459159	Pseudochromosome8	13846446
PMSNP576	2	0.5909	0.426	0.416359	Pseudochromosome8	14197120
PMSNP577	2	0.5238	0.4704	0.459159	Pseudochromosome8	14778580
PMSNP578	2	0.4762	0.4832	0.471678	Pseudochromosome8	14781803
PMSNP579	2	0.4091	0.4852	0.47419	Pseudochromosome8	15217392
PMSNP580	2	0.5714	0.4553	0.444422	Pseudochromosome8	15588972
PMSNP581	2	0.5	0.3837	0.375	Pseudochromosome8	15633984
PMSNP582	2	0.5417	0.4388	0.429688	—	—
PMSNP583	2	0.6667	0.4787	0.46875	—	—
PMSNP584	2	0.4545	0.4736	0.46279	—	—
PMSNP585	2	0.7273	0.5074	0.49586	—	—
PMSNP586	2	0.3182	0.4852	0.47419	—	—
PMSNP587	2	0.5	0.383	0.375	—	—
PMSNP588	2	0.6087	0.487	0.476369	—	—
PMSNP589	2	0.375	0.3608	0.353335	—	—
PMSNP590	2	0.4091	0.4598	0.449374	—	—
PMSNP591	2	0.3636	0.4947	0.483474	—	—
PMSNP592	2	0.4545	0.4736	0.46279	—	—
PMSNP593	2	0.625	0.4885	0.478285	—	—
PMSNP594	2	0.5238	0.5075	0.495468	—	—
PMSNP595	2	0.5217	0.4638	0.45367	—	—
PMSNP596	2	0.5	0.422	0.413222	—	—
PMSNP597	2	0.5652	0.4957	0.484862	—	—
PMSNP598	2	0.5909	0.4852	0.47419	—	—
PMSNP599	2	0.4091	0.5021	0.490698	—	—
PMSNP600	2	0.4091	0.4852	0.47419	—	—
PMSNP601	2	0.5	0.426	0.416359	—	—
PMSNP602	2	0.5	0.5021	0.490698	—	—
PMSNP603	2	0.3182	0.426	0.416359	—	—
PMSNP604	2	0.4286	0.3449	0.336751	—	—
PMSNP605	2	0.6667	0.4539	0.444422	—	—
PMSNP606	2	0.3478	0.3942	0.385662	—	—
PMSNP607	2	0.3182	0.333	0.32536	—	—
PMSNP608	2	0.3333	0.4379	0.42742	—	—
PMSNP612	2	0.625	0.4388	0.429688	—	—
PMSNP613	2	0.5	0.4539	0.444422	—	—
PMSNP614	2	0.5	0.383	0.375	—	—
PMSNP615	2	0.5217	0.487	0.476369	—	—
PMSNP616	2	0.4583	0.4388	0.429688	—	—
PMSNP617	2	0.4167	0.4787	0.46875	—	—
PMSNP618	2	0.4583	0.4388	0.429688	—	—
PMSNP619	2	0.3636	0.4947	0.483474	—	—
PMSNP620	2	0.4545	0.444	0.433898	—	—
PMSNP621	2	0.4545	0.5074	0.49586	—	—
PMSNP622	2	0.381	0.5017	0.489804	—	—
PMSNP623	2	0.4583	0.4672	0.457485	—	—
PMSNP624	2	0.5455	0.5074	0.49586	—	—
PMSNP625	2	0.5833	0.4787	0.46875	—	—
PMSNP626	2	0.3636	0.444	0.433898	—	—
PMSNP627	2	0.5652	0.4763	0.465992	—	—
PMSNP628	2	0.2174	0.2638	0.25807	—	—
PMSNP629	2	0.5652	0.4957	0.484862	—	—
PMSNP630	2	0.5455	0.4736	0.46279	—	—
PMSNP631	2	0.5652	0.4493	0.439518	—	—
PMSNP632	2	0.6522	0.5111	0.5	—	—
PMSNP633	2	0.5238	0.4936	0.481874	—	—
PMSNP634	2	0.5652	0.4493	0.439518	—	—
PMSNP635	2	0.4	0.4923	0.48	—	—
PMSNP636	2	0.55	0.5013	0.48875	—	—
PMSNP637	2	0.2381	0.4704	0.459159	—	—
PMSNP638	2	0.381	0.3717	0.362817	—	—
PMSNP639	2	0.4286	0.4379	0.42742	—	—
PMSNP640	2	0.5238	0.4704	0.459159	—	—
PMSNP641	2	0.5	0.4852	0.47419	—	—
PMSNP642	2	0.4286	0.4379	0.42742	—	—
PMSNP643	2	0.5238	0.4379	0.42742	—	—
PMSNP644	2	0.3333	0.4379	0.42742	—	—
PMSNP645	2	0.5238	0.4704	0.459159	—	—
PMSNP646	2	0.5217	0.4638	0.45367	—	—
PMSNP647	2	0.3913	0.4493	0.439518	—	—
PMSNP648	2	0.45	0.4808	0.46875	—	—
PMSNP649	2	0.5909	0.4852	0.47419	—	—
PMSNP650	2	0.6522	0.4493	0.439518	—	—
PMSNP651	2	0.5238	0.4936	0.481874	—	—
PMSNP652	2	0.5238	0.4936	0.481874	—	—
PMSNP653	2	0.5217	0.4329	0.423403	—	—
PMSNP654	2	0.4762	0.4832	0.471678	—	—
PMSNP655	2	0.5238	0.4704	0.459159	—	—
PMSNP656	2	0.6087	0.5024	0.491498	—	—
PMSNP657	2	0.4762	0.4181	0.408151	—	—
PMSNP658	2	0.5217	0.3942	0.385662	—	—
PMSNP659	2	0.619	0.4704	0.459159	—	—
PMSNP660	2	0.5714	0.4832	0.471678	—	—
PMSNP661	2	0.3913	0.4493	0.439518	—	—
PMSNP662	2	0.5714	0.4181	0.408151	—	—
PMSNP663	2	0.5714	0.4553	0.444422	—	—
PMSNP664	2	0.381	0.4553	0.444422	—	—
PMSNP665	2	0.45	0.45	0.43875	—	—
PMSNP666	2	0.5455	0.5074	0.49586	—	—
PMSNP667	2	0.65	0.5013	0.48875	—	—
PMSNP668	2	0.5909	0.426	0.416359	—	—
PMSNP669	2	0.5714	0.5017	0.489804	—	—
PMSNP670	2	0.5238	0.4936	0.481874	—	—
Total	1198	281.95	276.101	269.857
Average	2	0.470702	0.460937	0.450513
