# Supplementary material for: Genome-wide DNA polymorphisms in two cultivars of mei (Prunus mume sieb. et zucc.)
Source: BMC Genet. 2013 Oct 6;14:98. doi: 10.1186/1471-2156-14-98 (PMC3851432; doi:10.1186/1471-2156-14-98)
Supplement: Additional file 8 — Relative frequency for mono-, di-, and trinucleotides of SSR repeat motifs. [file 1471-2156-14-98-S8.xls]

## Sheet: Sheet1
Additional file 8. Relative frequency for mono-, di-, and trinucleotides of SSR repeat motifs.
Repeat type	Count	Relative frequency
Mononucleotide
A/T	3012	0.97697
C/G	71	0.0230295
Total	3083	1
Dinucleotide
AC/GT	232	0.0818342
AG/CT	1583	0.558377
AT/AT	1020	0.359788
CG/CG	0	0
Total	2835	1
Trinucleotide
AAC/GTT	59	0.0704898
AAG/CTT	199	0.237754
AAT/ATT	297	0.354839
ACC/GGT	97	0.11589
ACG/CGT	15	0.0179211
ACT/AGT	6	0.00716846
AGC/CTG	29	0.0346476
AGG/CCT	66	0.078853
ATC/ATG	64	0.0764636
CCG/CGG	5	0.00597372
Total	837	1
Tetranucleotide
AAAC/GTTT	17	0.0825243
AAAG/CTTT	14	0.0679612
AAAT/ATTT	111	0.538835
AACT/AGTT	2	0.00970874
AAGC/CTTG	1	0.00485437
AAGG/CCTT	2	0.00970874
AATT/AATT	21	0.101942
ACAG/CTGT	2	0.00970874
ACAT/ATGT	7	0.0339806
AGAT/ATCT	8	0.038835
AGCG/CGCT	2	0.00970874
AGGC/CCTG	3	0.0145631
AGGG/CCCT	6	0.0291262
ATCC/ATGG	6	0.0291262
ATGC/ATGC	4	0.0194175
Total	206	1
Pentanucleotide
AAAAC/GTTTT	6	0.103448
AAAAG/CTTTT	4	0.0689655
AAAAT/ATTTT	13	0.224138
AAACC/GGTTT	5	0.0862069
AAAGC/CTTTG	1	0.0172414
AAATC/ATTTG	1	0.0172414
AAATT/AATTT	4	0.0689655
AACCC/GGGTT	1	0.0172414
AACGC/CGTTG	4	0.0689655
AAGCC/CTTGG	1	0.0172414
AAGTC/ACTTG	1	0.0172414
AATAC/ATTGT	1	0.0172414
AATAG/ATTCT	4	0.0689655
AATAT/ATATT	5	0.0862069
AATCC/ATTGG	3	0.0517241
ACACG/CGTGT	2	0.0344828
AGGGG/CCCCT	1	0.0172414
ATCCC/ATGGG	1	0.0172414
Total	58	1
Hexanucleotide
AAAAAC/GTTTTT	7	0.159091
AAAAAG/CTTTTT	1	0.0227273
AAAAAT/ATTTTT	3	0.0681818
AAAAGG/CCTTTT	4	0.0909091
AAAGCC/CTTTGG	1	0.0227273
AACCAC/GGTTGT	4	0.0909091
AAGAGG/CCTCTT	3	0.0681818
AAGGGC/CCCTTG	3	0.0681818
AAGTTG/CAACTT	2	0.0454545
AATAGG/CCTATT	1	0.0227273
ACCATG/CATGGT	3	0.0681818
ACCGGC/CCGGTG	1	0.0227273
ACCTCC/GGAGGT	4	0.0909091
AGGGAG/CTCCCT	1	0.0227273
AGGGCG/CCCTCG	1	0.0227273
ATTACG/CGTAAT	1	0.0227273
ATTGCC/GGCAAT	1	0.0227273
ATTGGG/CCCAAT	3	0.0681818
Total	44	1
